# Supplementary material for: Epi-microRNA mediated metabolic reprogramming counteracts hypoxia to preserve affinity maturation
Source: Nat Commun. 2024 Dec 3;15:10516. doi: 10.1038/s41467-024-54937-0 (PMC11615350; doi:10.1038/s41467-024-54937-0)
Supplement: Supplementary file 3 — Supplementary Data 1 [file 41467_2024_54937_MOESM3_ESM.xlsx]

## Sheet: scRNAseq Marker
Supplementary Data 1		Identified cluster marker genes in scRNA-seq from total GC-B cells of WT and KO mice
gene	p value	avg.log2fold change	pct.1	pct.2	p value adj	cluster
Gsn	0	0.452894	0.877	0.795	0	0
Basp1	0	0.440359	0.706	0.541	0	0
Grcc10	0	0.414781	0.896	0.821	0	0
S1pr2	0	0.410583	0.578	0.407	0	0
Igkv5-43	0	0.391174	0.998	0.993	0	0
Sema7a	0	0.383374	0.61	0.463	0	0
Cnn2	0	0.358548	0.971	0.949	0	0
Fth1	0	0.341676	0.999	0.975	0	0
Igkc	0	0.316678	1	0.988	0	0
Cd74	0	0.290072	1	1	0	0
Ucp2	0	0.282429	0.993	0.981	0	0
Sh3bgrl3	0	0.270976	0.996	0.963	0	0
Cd52	0	0.265955	1	0.98	0	0
Rps11	0	0.254905	1	0.967	0	0
Emid1	1.38083e-302	0.42328	0.591	0.455	4.458e-298	0
Mxd4	8.73776e-291	0.427473	0.564	0.421	2.82099e-286	0
Efnb1	6.27504e-286	0.42243	0.411	0.266	2.0259e-281	0
Bcl6	6.34856e-282	0.37817	0.676	0.537	2.04963e-277	0
Cd180	1.69326e-279	0.25971	0.913	0.861	5.46669e-275	0
Fermt3	8.88613e-273	0.336609	0.803	0.741	2.86889e-268	0
Srpk3	3.96935e-271	0.390457	0.616	0.496	1.2815e-266	0
Aicda	1.61141e-270	0.311255	0.822	0.714	5.20243e-266	0
Abi3	6.63605e-251	0.363658	0.684	0.586	2.14245e-246	0
Cr2	4.29508e-250	0.284875	0.734	0.616	1.38667e-245	0
Abhd17a	8.87105e-248	0.346763	0.749	0.682	2.86402e-243	0
Tnfrsf13c	1.1027e-243	0.271535	0.923	0.885	3.56007e-239	0
Myl6	8.39762e-243	0.256418	0.968	0.92	2.71117e-238	0
Pold4	8.04845e-242	0.279622	0.937	0.889	2.59844e-237	0
Eaf2	1.02067e-220	0.35225	0.591	0.453	3.29523e-216	0
Rhoh	1.53342e-210	0.259635	0.882	0.84	4.95064e-206	0
Pxdc1	3.21027e-205	0.317066	0.746	0.653	1.03644e-200	0
Mef2b	1.14552e-201	0.313921	0.675	0.549	3.69832e-197	0
Cotl1	6.46773e-193	0.283408	0.879	0.844	2.08811e-188	0
Lta	1.49164e-186	0.373413	0.54	0.434	4.81575e-182	0
Rraga	2.93001e-186	0.323429	0.67	0.595	9.45955e-182	0
Ccdc12	2.08991e-180	0.301502	0.745	0.692	6.74729e-176	0
Bfsp2	2.13228e-158	0.452705	0.487	0.397	6.88405e-154	0
Vpreb3	4.08927e-158	0.288046	0.758	0.666	1.32022e-153	0
Slpi	1.13489e-150	0.405235	0.284	0.188	3.66399e-146	0
Gngt2	6.25559e-143	0.30193	0.632	0.569	2.01962e-138	0
Apoe	4.14261e-138	0.313631	0.743	0.661	1.33744e-133	0
Pld4	3.7717e-135	0.261224	0.642	0.564	1.21769e-130	0
Gm42418	1.94301e-128	0.27802	1	1	6.27302e-124	0
AY036118	4.7894e-124	0.331476	0.967	0.93	1.54626e-119	0
Lars2	3.00053e-96	0.308983	0.944	0.907	9.68721e-92	0
Ighg1	5.16172e-86	0.276027	0.74	0.725	1.66646e-81	0
Lst1	1.8937e-62	0.251028	0.333	0.277	6.11381e-58	0
Klf2	0	2.29213	0.926	0.344	0	1
Vim	0	1.38138	0.891	0.653	0	1
Serpinb1a	0	1.31847	0.796	0.337	0	1
Ripor2	0	1.24958	0.826	0.479	0	1
Capg	0	1.19278	0.747	0.344	0	1
Ly6d	0	1.13895	0.887	0.623	0	1
Itgb7	0	1.09168	0.583	0.171	0	1
Arhgef18	0	1.04241	0.477	0.088	0	1
Anxa6	0	1.00234	0.595	0.282	0	1
Ccr6	0	0.991095	0.641	0.238	0	1
Mndal	0	0.987845	0.654	0.292	0	1
Cd55	0	0.972363	0.504	0.164	0	1
Shisa5	0	0.951258	0.867	0.674	0	1
S1pr4	0	0.927775	0.506	0.176	0	1
Myl12b	0	0.920407	0.915	0.722	0	1
Ifi203	0	0.904717	0.554	0.215	0	1
S1pr1	0	0.868582	0.365	0.063	0	1
Add3	0	0.831511	0.755	0.496	0	1
Ifi30	0	0.831286	0.97	0.872	0	1
Rasa3	0	0.810149	0.701	0.451	0	1
Snx5	0	0.809685	0.87	0.72	0	1
Rasgrp2	0	0.796339	0.582	0.328	0	1
Zfas1	0	0.78875	0.768	0.549	0	1
Sell	0	0.787569	0.261	0.024	0	1
2410006H16Rik	0	0.775167	0.944	0.818	0	1
Gimap3	0	0.756699	0.672	0.424	0	1
Gimap4	0	0.732678	0.721	0.474	0	1
Klf3	0	0.72832	0.292	0.048	0	1
Cytip	0	0.693249	0.663	0.421	0	1
Cd38	0	0.687122	0.604	0.331	0	1
Cdc42se1	0	0.685126	0.643	0.434	0	1
Txnip	0	0.682524	0.669	0.453	0	1
Btg1	0	0.668385	0.979	0.923	0	1
Emp3	0	0.643606	0.396	0.193	0	1
Gpr183	0	0.629263	0.393	0.149	0	1
Lsp1	0	0.623454	0.94	0.856	0	1
Cmah	0	0.617273	0.532	0.301	0	1
Gm45552	0	0.611057	0.312	0.098	0	1
B3gnt5	0	0.605404	0.617	0.382	0	1
Tcp11l2	0	0.604643	0.368	0.146	0	1
H2-Ob	0	0.598293	0.959	0.901	0	1
Notch2	0	0.59622	0.427	0.187	0	1
Myo1g	0	0.592863	0.754	0.626	0	1
Ubl3	0	0.582222	0.511	0.317	0	1
AB124611	0	0.568589	0.559	0.371	0	1
Cd2	0	0.559625	0.716	0.54	0	1
BE692007	0	0.536352	0.57	0.38	0	1
Itm2b	0	0.535289	0.76	0.63	0	1
Lmo2	0	0.535206	0.821	0.685	0	1
Stk10	0	0.532211	0.522	0.338	0	1
Arhgap45	0	0.532098	0.897	0.801	0	1
Hhex	0	0.529655	0.37	0.163	0	1
Flna	0	0.526043	0.739	0.61	0	1
Sub1	0	0.523859	0.354	0.178	0	1
H2-T23	0	0.519122	0.946	0.875	0	1
Pglyrp1	0	0.5185	0.372	0.201	0	1
Smpdl3a	0	0.517443	0.282	0.103	0	1
Psap	0	0.51674	0.847	0.736	0	1
H2-Oa	0	0.51632	0.932	0.84	0	1
Acp5	0	0.515077	0.629	0.468	0	1
Ptp4a3	0	0.514747	0.847	0.756	0	1
Zfp318	0	0.506968	0.319	0.123	0	1
Dgka	0	0.49845	0.363	0.181	0	1
Hexb	0	0.496999	0.585	0.428	0	1
Dipk1a	0	0.490815	0.427	0.246	0	1
Slfn2	0	0.486733	0.591	0.423	0	1
Btg2	0	0.475134	0.702	0.568	0	1
Fgd2	0	0.473475	0.364	0.2	0	1
Ypel3	0	0.4728	0.67	0.534	0	1
Crip1	0	0.47278	0.985	0.93	0	1
Esyt1	0	0.470878	0.324	0.166	0	1
Tsc22d3	0	0.463957	0.297	0.145	0	1
Gimap6	0	0.460303	0.875	0.778	0	1
Cdkn1b	0	0.449818	0.359	0.191	0	1
Gm30054	0	0.445901	0.449	0.282	0	1
Ppdpf	0	0.445802	0.881	0.79	0	1
Fry	0	0.443904	0.265	0.094	0	1
Mylip	0	0.441588	0.415	0.247	0	1
Samhd1	0	0.441409	0.946	0.895	0	1
Zfp36	0	0.440243	0.811	0.709	0	1
Cd79a	0	0.435955	1	0.995	0	1
Hvcn1	0	0.435483	0.958	0.9	0	1
Pirb	0	0.434846	0.292	0.128	0	1
Gimap1	0	0.427804	0.873	0.79	0	1
Snx2	0	0.423508	0.859	0.773	0	1
Rps27	0	0.42334	1	0.971	0	1
Rps9	0	0.418546	1	0.974	0	1
Blk	0	0.417635	0.804	0.705	0	1
Rpl13a	0	0.411899	0.997	0.966	0	1
Msn	0	0.411625	0.975	0.947	0	1
Ppp1r18	0	0.402012	0.795	0.701	0	1
Fau	0	0.399233	1	0.986	0	1
Rpl36	0	0.392758	1	0.953	0	1
B2m	0	0.379236	0.973	0.926	0	1
Rps3a1	0	0.37767	1	0.98	0	1
Rpl37a	0	0.368278	1	0.966	0	1
Rps4x	0	0.361495	1	0.975	0	1
Sp100	0	0.359147	0.917	0.865	0	1
Ctsh	0	0.357716	0.935	0.885	0	1
H2-DMb2	0	0.355018	0.983	0.962	0	1
Rps21	0	0.354834	1	0.957	0	1
Rpl18a	0	0.35129	1	0.983	0	1
Rpl34	0	0.350528	1	0.963	0	1
Rpl30	0	0.345138	1	0.968	0	1
Rplp1	0	0.343079	0.998	0.957	0	1
Eif3f	0	0.33814	0.986	0.947	0	1
Rpl27a	0	0.334668	0.999	0.967	0	1
Rpl37	0	0.334403	1	0.969	0	1
Ftl1	0	0.329269	0.98	0.937	0	1
Rpl26	0	0.326293	0.997	0.948	0	1
Rpl17	0	0.326014	1	0.965	0	1
Rps24	0	0.316957	1	0.972	0	1
H2-Aa	0	0.316798	1	0.999	0	1
Rpl38	0	0.313476	0.999	0.955	0	1
Rpl18	0	0.312943	0.999	0.974	0	1
Rps13	0	0.309051	1	0.968	0	1
Rpl9	0	0.303773	1	0.975	0	1
Rpl19	0	0.302282	1	0.973	0	1
Rps15a	0	0.301168	1	0.964	0	1
Cd37	0	0.297138	0.997	0.988	0	1
Rpl27	0	0.292432	0.999	0.955	0	1
H2-Eb1	0	0.291147	1	0.999	0	1
Rpl11	0	0.28963	1	0.974	0	1
Tmsb4x	0	0.28863	1	0.987	0	1
Rps7	0	0.287693	1	0.965	0	1
H2-D1	0	0.287615	0.993	0.981	0	1
Rpl35a	0	0.27554	1	0.965	0	1
Rpl41	0	0.273863	1	0.974	0	1
Rpl24	0	0.270034	0.997	0.953	0	1
H3f3a	0	0.267509	0.999	0.972	0	1
Eef2	0	0.260583	0.999	0.994	0	1
Rpl13	0	0.260489	1	0.976	0	1
Rps10	0	0.257919	1	0.965	0	1
Rpl7	0	0.255761	0.996	0.957	0	1
Rps14	0	0.251094	0.997	0.956	0	1
Pfdn5	2.49093e-307	0.321246	0.939	0.872	8.04195e-303	1
Map3k1	1.02138e-295	0.372008	0.486	0.319	3.29751e-291	1
Gm2a	4.34208e-293	0.458299	0.535	0.392	1.40184e-288	1
Calhm2	9.81451e-293	0.426907	0.398	0.244	3.16861e-288	1
Rnase6	4.27986e-289	0.391406	0.769	0.667	1.38175e-284	1
Ly86	2.62868e-288	0.35321	0.882	0.813	8.48669e-284	1
Klf13	2.41659e-286	0.440412	0.573	0.434	7.80197e-282	1
Ankrd44	3.02702e-284	0.359739	0.666	0.538	9.77274e-280	1
Ms4a4c	2.67153e-283	0.502831	0.374	0.222	8.62503e-279	1
H2-DMa	3.68191e-274	0.29729	0.945	0.899	1.1887e-269	1
Ly6e	8.27856e-271	0.263369	0.995	0.982	2.67273e-266	1
Kif21b	2.5205e-270	0.42251	0.494	0.347	8.13745e-266	1
Tspan32	6.20916e-269	0.425883	0.507	0.363	2.00463e-264	1
Farsb	6.8931e-263	0.458551	0.48	0.349	2.22544e-258	1
Nrros	6.48133e-262	0.382136	0.296	0.16	2.0925e-257	1
Tmod3	5.61423e-257	0.452229	0.492	0.361	1.81255e-252	1
Pltp	4.74005e-250	0.415922	0.251	0.126	1.53033e-245	1
Gm15987	1.10332e-249	0.408625	0.434	0.293	3.56207e-245	1
Ncf1	1.49249e-247	0.376537	0.696	0.582	4.81852e-243	1
Uqcrh	7.46896e-246	0.290022	0.957	0.894	2.41135e-241	1
Tbc1d10c	2.44585e-242	0.351011	0.764	0.678	7.89642e-238	1
Kmo	4.64657e-240	0.434365	0.486	0.355	1.50015e-235	1
Tax1bp1	6.3099e-239	0.377896	0.699	0.6	2.03715e-234	1
Fmnl1	1.40263e-238	0.384599	0.637	0.53	4.52839e-234	1
Sema4b	1.86438e-238	0.392204	0.414	0.275	6.01916e-234	1
Npc2	4.11034e-236	0.410219	0.432	0.299	1.32702e-231	1
Tnfaip8l2	1.24932e-234	0.408607	0.463	0.329	4.03343e-230	1
Stk24	2.20652e-234	0.411267	0.506	0.381	7.12374e-230	1
Add1	2.92258e-234	0.418237	0.469	0.34	9.43554e-230	1
Stk38	1.02026e-229	0.4597	0.546	0.438	3.2939e-225	1
Lrrk2	1.72988e-229	0.299981	0.702	0.588	5.58491e-225	1
Aida	2.94477e-229	0.388363	0.319	0.193	9.50719e-225	1
Fcrla	1.92028e-228	0.367493	0.79	0.709	6.19962e-224	1
Snn	7.32056e-224	0.359139	0.374	0.236	2.36344e-219	1
Foxp1	1.9666e-223	0.269038	0.834	0.744	6.34917e-219	1
Ephx1	4.64696e-218	0.361641	0.296	0.166	1.50027e-213	1
Chd2	7.10137e-218	0.305049	0.477	0.333	2.29268e-213	1
Klhl24	5.38649e-216	0.357847	0.544	0.416	1.73903e-211	1
Aff3	2.94722e-215	0.346686	0.572	0.449	9.51511e-211	1
Cyb561a3	4.84384e-215	0.358898	0.515	0.384	1.56383e-210	1
Sat1	1.45383e-214	0.38838	0.676	0.581	4.69369e-210	1
Slc44a2	9.0005e-212	0.39339	0.512	0.395	2.90581e-207	1
Gm26740	1.46666e-209	0.365957	0.559	0.442	4.73512e-205	1
Cdkn2d	2.03044e-208	0.367967	0.413	0.284	6.55528e-204	1
Pdcd4	7.38534e-208	0.369171	0.401	0.266	2.38436e-203	1
Treml2	1.12145e-207	0.376921	0.479	0.352	3.62059e-203	1
Man2b1	5.97455e-207	0.338961	0.704	0.619	1.92888e-202	1
Ostf1	2.55903e-206	0.363814	0.675	0.59	8.26184e-202	1
Fli1	7.44897e-206	0.350428	0.662	0.566	2.4049e-201	1
Ddit4	2.68024e-203	0.401182	0.392	0.261	8.65316e-199	1
Gns	4.25791e-201	0.341416	0.459	0.33	1.37467e-196	1
Bin2	3.44245e-198	0.377777	0.565	0.465	1.11139e-193	1
Nsa2	3.82758e-198	0.281577	0.919	0.868	1.23573e-193	1
Pold4	1.14877e-194	0.270826	0.941	0.892	3.70879e-190	1
Reep5	7.42428e-194	0.360248	0.676	0.587	2.39693e-189	1
Il2rg	1.93993e-186	0.278054	0.795	0.718	6.26306e-182	1
Xrn2	5.03412e-186	0.339721	0.683	0.604	1.62527e-181	1
Lat2	1.02703e-185	0.282462	0.83	0.773	3.31577e-181	1
Cyba	1.46584e-184	0.251194	0.959	0.913	4.73247e-180	1
Fxyd5	5.09395e-180	0.355202	0.279	0.17	1.64458e-175	1
Gmfg	5.69128e-176	0.34349	0.65	0.547	1.83743e-171	1
Il10rb	1.19096e-175	0.309789	0.274	0.166	3.84502e-171	1
Arhgef3	1.22312e-175	0.319701	0.326	0.209	3.94885e-171	1
Tle5	2.21896e-175	0.263131	0.885	0.837	7.16391e-171	1
St3gal1	8.17504e-172	0.312278	0.253	0.148	2.63931e-167	1
Il10ra	8.7717e-170	0.354963	0.363	0.25	2.83194e-165	1
Pld4	1.33965e-167	0.301948	0.666	0.564	4.32506e-163	1
AI467606	1.60947e-167	0.355675	0.365	0.257	5.19619e-163	1
Pde4b	3.57991e-158	0.339834	0.495	0.39	1.15577e-153	1
Ctsa	4.2758e-157	0.29756	0.705	0.634	1.38044e-152	1
Zdhhc18	9.78794e-155	0.313487	0.589	0.506	3.16004e-150	1
Trim25	3.36659e-154	0.319338	0.335	0.229	1.0869e-149	1
Kcnab2	3.84815e-154	0.318524	0.295	0.193	1.24238e-149	1
Prkd2	4.87456e-153	0.313706	0.599	0.509	1.57375e-148	1
Arhgap4	6.2301e-153	0.29891	0.68	0.607	2.01139e-148	1
Tgfb1	1.7608e-148	0.29282	0.798	0.747	5.68474e-144	1
Traf5	3.17014e-148	0.287206	0.577	0.483	1.02348e-143	1
Nrm	1.33239e-147	0.324113	0.383	0.276	4.30163e-143	1
Parm1	6.21068e-147	0.3346	0.312	0.206	2.00512e-142	1
Ints4	1.35267e-142	0.298574	0.273	0.177	4.3671e-138	1
Vasp	1.2368e-140	0.271618	0.792	0.728	3.99301e-136	1
Rapgef4	4.61533e-140	0.296951	0.333	0.227	1.49006e-135	1
Cd47	5.66885e-140	0.288844	0.669	0.601	1.83019e-135	1
Gimap7	1.66583e-139	0.325862	0.556	0.465	5.37812e-135	1
Lbh	6.55182e-130	0.257452	0.7	0.637	2.11526e-125	1
Plp2	8.72057e-129	0.365782	0.442	0.358	2.81544e-124	1
9930111J21Rik2	3.05538e-127	0.26733	0.378	0.279	9.86431e-123	1
S100a11	1.22991e-126	0.349791	0.53	0.449	3.97077e-122	1
Cmtr1	6.15973e-123	0.301604	0.382	0.293	1.98867e-118	1
Cdc42se2	4.53137e-121	0.297469	0.507	0.429	1.46295e-116	1
Pkib	1.46889e-118	0.306583	0.32	0.228	4.74233e-114	1
Strn4	1.95444e-117	0.319586	0.436	0.353	6.3099e-113	1
Ttyh3	1.61519e-116	0.293503	0.327	0.238	5.21465e-112	1
Rnasek	7.29094e-115	0.29083	0.536	0.466	2.35388e-110	1
Pxdc1	2.03033e-114	0.255646	0.739	0.663	6.55491e-110	1
Ncf4	1.46407e-110	0.273466	0.597	0.533	4.72675e-106	1
Trim34a	1.28707e-108	0.260649	0.269	0.183	4.1553e-104	1
Rassf3	1.40268e-108	0.273317	0.387	0.301	4.52856e-104	1
Tm6sf1	1.69491e-104	0.252308	0.548	0.466	5.47202e-100	1
Bnip3l	8.5265e-104	0.275028	0.345	0.262	2.75278e-99	1
Ifi209	9.686e-103	0.276818	0.672	0.606	3.12713e-98	1
Cib1	9.01186e-102	0.27243	0.628	0.569	2.90948e-97	1
Gpcpd1	3.1917e-101	0.262023	0.491	0.414	1.03044e-96	1
Sys1	5.24465e-100	0.254886	0.634	0.574	1.69324e-95	1
B4galnt1	6.09054e-99	0.269197	0.52	0.451	1.96633e-94	1
Rab24	1.46888e-98	0.261063	0.298	0.218	4.74228e-94	1
Gpr18	1.19726e-97	0.260239	0.534	0.464	3.86535e-93	1
Kxd1	9.38497e-97	0.282583	0.462	0.394	3.02994e-92	1
Rnf167	7.12815e-92	0.272583	0.506	0.438	2.30132e-87	1
Cklf	4.35375e-91	0.262622	0.347	0.272	1.40561e-86	1
Card6	2.54173e-85	0.252884	0.382	0.308	8.20596e-81	1
Slc50a1	4.95068e-85	0.251167	0.538	0.482	1.59833e-80	1
Naa60	2.4184e-78	0.251514	0.394	0.331	7.8078e-74	1
Rabac1	8.57071e-72	0.255424	0.356	0.294	2.76705e-67	1
Il4i1	0	1.82662	0.852	0.505	0	2
Bcl2a1b	0	1.55166	0.75	0.375	0	2
Nfkbia	0	1.09536	0.748	0.502	0	2
Cd83	0	1.08222	0.957	0.783	0	2
Marcksl1	0	1.02389	0.631	0.37	0	2
Siah2	0	0.756848	0.421	0.242	0	2
Mif	0	0.738373	0.667	0.486	0	2
Cd40	0	0.711968	0.601	0.343	0	2
Fcmr	0	0.708441	0.828	0.635	0	2
Zeb2	0	0.686205	0.328	0.094	0	2
Bcl2a1d	0	0.670026	0.356	0.111	0	2
Cfp	0	0.642306	0.377	0.149	0	2
Cd72	0	0.619433	0.887	0.724	0	2
Hsp90ab1	0	0.600794	0.987	0.944	0	2
Cd52	0	0.595304	1	0.982	0	2
Grap	0	0.587224	0.777	0.591	0	2
Bid	0	0.571989	0.634	0.43	0	2
Fbl	0	0.569842	0.574	0.384	0	2
Marcks	0	0.563536	0.303	0.097	0	2
Bhlhe40	0	0.561182	0.281	0.087	0	2
Zfp36l1	0	0.556896	0.973	0.922	0	2
Nme2	0	0.555937	0.838	0.695	0	2
Psme2	0	0.547334	0.81	0.652	0	2
Bcl3	0	0.54254	0.395	0.162	0	2
Nfkbie	0	0.538485	0.516	0.301	0	2
Eif5a	0	0.535269	0.914	0.817	0	2
Eif4a1	0	0.534607	0.849	0.722	0	2
Rps2	0	0.532909	0.998	0.966	0	2
C1qbp	0	0.528052	0.471	0.286	0	2
Hspe1	0	0.527628	0.699	0.516	0	2
Slfn2	0	0.520109	0.638	0.422	0	2
Tgif1	0	0.516274	0.335	0.143	0	2
Npm1	0	0.513225	0.944	0.862	0	2
St8sia6	0	0.491964	0.316	0.102	0	2
Nfkb2	0	0.47526	0.448	0.25	0	2
Arhgap24	0	0.456225	0.336	0.125	0	2
Lck	0	0.45288	0.314	0.136	0	2
Gas5	0	0.409329	0.922	0.805	0	2
Rplp1	0	0.406004	0.998	0.959	0	2
Relb	0	0.401896	0.421	0.224	0	2
Rps12	0	0.353147	0.996	0.948	0	2
Rps27a	0	0.346035	0.999	0.972	0	2
Eef1b2	0	0.331262	0.982	0.912	0	2
Rpsa	0	0.311606	1	0.985	0	2
Rpl10a	0	0.300163	0.998	0.962	0	2
Rpl13	0	0.282802	1	0.977	0	2
Eef1a1	0	0.281963	1	0.997	0	2
Rplp0	0	0.279776	1	0.976	0	2
Rps26	0	0.262631	1	0.966	0	2
Rps8	0	0.25453	1	0.984	0	2
Apex1	3.91337e-304	0.404	0.332	0.164	1.26343e-299	2
Fcer2a	1.49799e-303	0.435622	0.943	0.867	4.83628e-299	2
Gnl3	1.80777e-298	0.3942	0.27	0.119	5.83639e-294	2
Cyba	1.59605e-297	0.367284	0.973	0.912	5.15284e-293	2
Junb	5.92353e-297	0.651294	0.624	0.45	1.91241e-292	2
Rps23	1.71787e-295	0.262603	0.997	0.956	5.54614e-291	2
Tbc1d17	3.61555e-295	0.497035	0.397	0.217	1.16728e-290	2
Il2rg	2.91921e-294	0.438986	0.844	0.712	9.42467e-290	2
Rpl3	8.83917e-294	0.314124	0.991	0.945	2.85373e-289	2
Egr1	1.59242e-289	0.805254	0.251	0.108	5.14111e-285	2
Hspa5	4.52684e-285	0.48803	0.772	0.613	1.46149e-280	2
Rplp2	1.01621e-282	0.263834	0.998	0.956	3.28082e-278	2
Samsn1	1.15941e-278	0.53345	0.638	0.455	3.74316e-274	2
Gimap4	7.03227e-278	0.422503	0.692	0.493	2.27037e-273	2
Ephx1	8.32934e-277	0.479888	0.33	0.165	2.68913e-272	2
Birc3	1.66631e-274	0.517405	0.504	0.318	5.37968e-270	2
Dusp2	7.05768e-270	0.653604	0.754	0.599	2.27857e-265	2
Iah1	3.40088e-269	0.403679	0.427	0.252	1.09798e-264	2
S1pr3	1.05262e-268	0.422627	0.431	0.252	3.39839e-264	2
Rpl10	5.25941e-268	0.252346	0.998	0.955	1.698e-263	2
H2-K1	6.34884e-262	0.329675	0.982	0.956	2.04972e-257	2
Ehd1	2.25289e-260	0.46056	0.409	0.242	7.27346e-256	2
Rpl12	2.10075e-251	0.287405	0.982	0.919	6.78229e-247	2
Bmt2	4.89488e-249	0.337664	0.4	0.227	1.58031e-244	2
Rpl14	2.3956e-248	0.291243	0.982	0.926	7.73418e-244	2
Elp5	6.3329e-246	0.333224	0.34	0.184	2.04458e-241	2
Rgs13	9.5658e-238	0.487985	0.369	0.211	3.08832e-233	2
Slc25a19	1.19469e-235	0.385929	0.561	0.382	3.85704e-231	2
Erp44	3.24032e-234	0.381966	0.831	0.686	1.04614e-229	2
Atp5g1	1.0233e-233	0.399812	0.738	0.584	3.30373e-229	2
Syngr2	2.57447e-232	0.414996	0.701	0.543	8.31167e-228	2
Gar1	6.10832e-232	0.367209	0.3	0.158	1.97207e-227	2
Zfp362	7.42501e-232	0.374925	0.423	0.257	2.39717e-227	2
Cxcr5	1.27577e-230	0.51893	0.676	0.527	4.11882e-226	2
Aldoa	2.64392e-230	0.361582	0.901	0.784	8.53589e-226	2
Capg	7.67208e-224	0.38928	0.59	0.398	2.47693e-219	2
Lyst	1.67784e-217	0.298719	0.52	0.346	5.41692e-213	2
Stap1	1.0231e-214	0.349881	0.852	0.731	3.30309e-210	2
Rpl36a	6.42518e-210	0.271165	0.985	0.926	2.07437e-205	2
Phf11b	1.85411e-209	0.375473	0.495	0.331	5.98601e-205	2
Aprt	4.66558e-206	0.334152	0.375	0.224	1.50628e-201	2
Ppp1r14b	3.90366e-203	0.414361	0.398	0.253	1.2603e-198	2
Ppan	2.62009e-202	0.368613	0.325	0.186	8.45896e-198	2
Icam1	7.14232e-202	0.585422	0.442	0.295	2.3059e-197	2
Ctdnep1	8.39288e-200	0.346258	0.526	0.365	2.70964e-195	2
Snn	1.15892e-199	0.295296	0.402	0.237	3.74158e-195	2
Cyb5r3	2.17395e-197	0.314948	0.342	0.199	7.01859e-193	2
Ifngr2	2.26695e-194	0.298698	0.381	0.227	7.31885e-190	2
Cybb	2.86093e-189	0.32399	0.743	0.594	9.2365e-185	2
Noc2l	6.50639e-189	0.322293	0.337	0.198	2.10059e-184	2
Iglc2	1.36034e-188	0.34961	0.86	0.734	4.39187e-184	2
Nhp2	3.64473e-187	0.397863	0.423	0.28	1.1767e-182	2
Phb	3.81819e-187	0.336105	0.394	0.249	1.2327e-182	2
Ms4a4c	4.96338e-186	0.348957	0.376	0.23	1.60243e-181	2
Plek	1.38428e-183	0.372692	0.71	0.569	4.46916e-179	2
Snhg1	3.16417e-178	0.343237	0.423	0.278	1.02155e-173	2
Ftl1	7.86076e-177	0.298379	0.985	0.938	2.53784e-172	2
Gimap5	8.43002e-177	0.322155	0.403	0.256	2.72163e-172	2
Hspa9	2.53832e-176	0.307319	0.355	0.217	8.19496e-172	2
Swap70	1.85084e-173	0.253105	0.957	0.915	5.97543e-169	2
Nop10	1.19593e-172	0.337026	0.707	0.566	3.86105e-168	2
Pdcd4	3.08623e-170	0.299418	0.421	0.269	9.96389e-166	2
Tnf	4.144e-170	0.345165	0.404	0.26	1.33789e-165	2
Ly86	6.6475e-166	0.269542	0.902	0.812	2.14615e-161	2
Slc38a2	2.44069e-165	0.354413	0.502	0.356	7.87976e-161	2
Pacsin1	1.87427e-164	0.305941	0.395	0.252	6.05109e-160	2
Crtc2	3.0968e-164	0.304866	0.431	0.288	9.99802e-160	2
Tank	1.29059e-160	0.299585	0.519	0.368	4.16667e-156	2
Ddt	2.03943e-160	0.407637	0.448	0.312	6.58432e-156	2
Mif4gd	3.26393e-160	0.286678	0.869	0.749	1.05376e-155	2
Hnrnpa1	8.05859e-160	0.301941	0.871	0.772	2.60172e-155	2
Sumo2	3.11041e-158	0.290664	0.885	0.779	1.00419e-153	2
Pdia4	2.27697e-155	0.280316	0.34	0.209	7.35119e-151	2
Tapbp	7.22608e-155	0.277724	0.669	0.523	2.33294e-150	2
Atic	4.33131e-149	0.271096	0.347	0.218	1.39837e-144	2
Nolc1	3.94443e-144	0.327106	0.322	0.203	1.27346e-139	2
Psme1	8.8949e-144	0.256696	0.92	0.836	2.87172e-139	2
Gstt2	6.15023e-142	0.352492	0.29	0.177	1.9856e-137	2
Nop16	1.62646e-141	0.279621	0.253	0.146	5.25104e-137	2
Vasp	2.05808e-141	0.274808	0.831	0.723	6.6445e-137	2
Pes1	4.39409e-141	0.290837	0.443	0.312	1.41863e-136	2
1110038B12Rik	1.79217e-140	0.277241	0.349	0.225	5.78601e-136	2
Ifi47	1.71735e-135	0.303914	0.365	0.239	5.54448e-131	2
Ncl	4.91658e-129	0.413094	0.836	0.749	1.58732e-124	2
Nme1	1.36503e-128	0.337864	0.672	0.551	4.40699e-124	2
Sri	1.34305e-125	0.258709	0.759	0.637	4.33605e-121	2
Pebp1	1.66499e-125	0.27445	0.573	0.442	5.37543e-121	2
Ier5	2.55952e-125	0.329727	0.613	0.491	8.26342e-121	2
Gtpbp4	1.44512e-124	0.255269	0.395	0.272	4.66556e-120	2
AW112010	3.28663e-124	0.273618	0.379	0.256	1.06109e-119	2
Cd82	2.00515e-121	0.329187	0.53	0.408	6.47364e-117	2
Rgs2	1.06395e-120	0.296339	0.464	0.337	3.43497e-116	2
Rpl22l1	7.49498e-118	0.252525	0.88	0.773	2.41975e-113	2
Gramd3	3.3129e-116	0.257692	0.478	0.349	1.06957e-111	2
Nsun2	1.42005e-115	0.260629	0.351	0.239	4.58463e-111	2
Cnbp	1.67838e-114	0.283349	0.816	0.715	5.41864e-110	2
Nop58	2.27446e-113	0.28611	0.365	0.251	7.34308e-109	2
Tomm6	2.18407e-111	0.251669	0.785	0.675	7.05128e-107	2
Hsp90b1	2.0084e-110	0.327894	0.604	0.477	6.48413e-106	2
Gpr183	9.3566e-107	0.251622	0.291	0.183	3.02078e-102	2
St13	3.27261e-102	0.250311	0.443	0.327	1.05656e-97	2
Ldha	5.80879e-102	0.307072	0.777	0.687	1.87537e-97	2
Tmem123	5.99932e-96	0.346556	0.699	0.599	1.93688e-91	2
Hspd1	6.37454e-94	0.302293	0.431	0.326	2.05802e-89	2
Pa2g4	6.35574e-84	0.295938	0.533	0.428	2.05195e-79	2
Pdia6	2.6397e-81	0.258181	0.64	0.536	8.52226e-77	2
Rel	3.81316e-72	0.263361	0.696	0.614	1.23108e-67	2
Traf1	1.14727e-71	0.381604	0.424	0.342	3.70397e-67	2
Cd69	3.2348e-68	0.353003	0.462	0.364	1.04436e-63	2
Irf1	3.28889e-56	0.279249	0.364	0.282	1.06182e-51	2
Pim1	4.97091e-14	0.291842	0.324	0.297	1.60486e-09	2
Jchain	0	1.38809	0.937	0.542	0	3
Pafah1b3	0	1.19382	0.733	0.3	0	3
Neil1	0	1.14406	0.907	0.525	0	3
Mzb1	0	1.00031	0.983	0.823	0	3
Anxa2	0	0.971317	0.643	0.332	0	3
Ifi27l2a	0	0.912104	0.784	0.556	0	3
Top1	0	0.85123	0.91	0.666	0	3
Arl5c	0	0.842329	0.504	0.189	0	3
Gcsam	0	0.792466	0.51	0.197	0	3
Iglc1	0	0.769167	0.83	0.582	0	3
Ada	0	0.75343	0.595	0.277	0	3
Dap	0	0.740339	0.726	0.464	0	3
Hmces	0	0.725777	0.716	0.421	0	3
Trp53i11	0	0.696002	0.77	0.525	0	3
Mbd2	0	0.691984	0.938	0.778	0	3
Gmfg	0	0.686807	0.788	0.542	0	3
Hmgn2	0	0.667504	0.809	0.587	0	3
Cmpk1	0	0.64692	0.757	0.538	0	3
Tcea1	0	0.643684	0.885	0.702	0	3
Pkig	0	0.62552	0.858	0.671	0	3
Aicda	0	0.624664	0.915	0.723	0	3
Myl4	0	0.618272	0.361	0.127	0	3
Selenop	0	0.614337	0.258	0.076	0	3
Pim1	0	0.608815	0.527	0.273	0	3
Gm30211	0	0.60216	0.963	0.915	0	3
Pou2af1	0	0.594047	0.899	0.72	0	3
Glrx3	0	0.589153	0.693	0.48	0	3
Rpia	0	0.581288	0.463	0.233	0	3
Csrp2	0	0.575149	0.447	0.201	0	3
Txn1	0	0.572197	0.744	0.509	0	3
Eif2ak3	0	0.563895	0.596	0.35	0	3
Atp5b	0	0.562353	0.952	0.836	0	3
Oaz1	0	0.546395	0.997	0.959	0	3
S1pr2	0	0.536814	0.68	0.428	0	3
Rpl22l1	0	0.534954	0.936	0.774	0	3
Gadd45b	0	0.528536	0.56	0.32	0	3
Cxcr4	0	0.521792	0.359	0.146	0	3
Sem1	0	0.510515	0.929	0.801	0	3
Elob	0	0.505219	0.917	0.772	0	3
Selenow	0	0.494171	0.939	0.815	0	3
Arpc3	0	0.483997	0.984	0.919	0	3
Rbm3	0	0.464012	0.982	0.907	0	3
Ndufb1-ps	0	0.456495	0.967	0.87	0	3
Atp5a1	0	0.453942	0.927	0.816	0	3
Atp5e	0	0.42414	0.991	0.92	0	3
Tmsb10	0	0.421017	1	0.983	0	3
Cd79b	0	0.420594	0.999	0.993	0	3
Calm1	0	0.41693	0.991	0.954	0	3
Btf3	0	0.396163	0.975	0.908	0	3
Ppia	0	0.363728	0.999	0.974	0	3
Ccnd3	1.34281e-302	0.518532	0.835	0.653	4.33526e-298	3
Cfl1	5.06649e-299	0.294465	0.999	0.987	1.63571e-294	3
Arhgdib	1.41428e-295	0.316807	0.997	0.973	4.566e-291	3
Cd24a	8.32496e-291	0.432916	0.952	0.835	2.68771e-286	3
Gm2447	8.91374e-290	0.463422	0.417	0.205	2.8778e-285	3
Hpse	3.28537e-289	0.496654	0.482	0.26	1.06068e-284	3
Cdc25b	1.3025e-288	0.447676	0.545	0.306	4.20511e-284	3
Cox6b1	3.27093e-286	0.433904	0.922	0.81	1.05602e-281	3
Myl6	2.07128e-282	0.359274	0.984	0.928	6.68713e-278	3
Scaf11	5.36076e-282	0.449133	0.904	0.793	1.73072e-277	3
Cat	1.49258e-279	0.510591	0.712	0.506	4.8188e-275	3
Cst3	3.28681e-276	0.504648	0.799	0.611	1.06115e-271	3
Eif2s2	1.54438e-271	0.529573	0.768	0.568	4.98602e-267	3
Cox6a1	2.05764e-270	0.465383	0.846	0.682	6.6431e-266	3
Dars	2.8377e-269	0.476755	0.558	0.338	9.1615e-265	3
Prdx1	6.24995e-267	0.454083	0.857	0.683	2.0178e-262	3
Hsp90ab1	1.04674e-262	0.27973	0.992	0.947	3.37939e-258	3
Mirt1	1.18678e-261	0.388968	0.313	0.137	3.83152e-257	3
Nuggc	2.58077e-257	0.461491	0.73	0.504	8.33202e-253	3
Dcaf12	4.10375e-257	0.465802	0.709	0.506	1.32489e-252	3
Rpl3	4.31147e-256	0.316319	0.994	0.948	1.39196e-251	3
Smarca4	8.09274e-251	0.449409	0.67	0.455	2.61274e-246	3
Rbm38	1.2146e-249	0.481671	0.739	0.548	3.92135e-245	3
S100a13	2.27901e-248	0.489908	0.6	0.394	7.35779e-244	3
Gapdh	5.18841e-247	0.422625	0.933	0.814	1.67508e-242	3
Atp5md	1.07157e-246	0.453875	0.84	0.686	3.45955e-242	3
Crip1	2.56336e-240	0.425962	0.993	0.936	8.2758e-236	3
Ost4	2.44825e-237	0.460533	0.783	0.612	7.90416e-233	3
Vars	9.38222e-236	0.439489	0.739	0.552	3.02905e-231	3
Cox8a	4.05116e-235	0.360144	0.965	0.891	1.30792e-230	3
Fdx2	7.38958e-233	0.386977	0.382	0.196	2.38573e-228	3
Pdzd2	7.64198e-227	0.424987	0.437	0.243	2.46721e-222	3
Ywhae	2.79309e-226	0.433889	0.823	0.664	9.01748e-222	3
Cox4i1	3.43785e-224	0.306818	0.985	0.93	1.10991e-219	3
Rpl36al	2.04504e-222	0.318706	0.979	0.918	6.60242e-218	3
Supt4a	2.81536e-222	0.426175	0.798	0.635	9.08938e-218	3
Psmb5	6.55659e-222	0.439302	0.699	0.502	2.1168e-217	3
Cox5b	1.02516e-220	0.382991	0.934	0.817	3.30973e-216	3
Atp5f1	1.76543e-219	0.403006	0.859	0.717	5.69969e-215	3
Cox6c	5.29829e-218	0.369266	0.947	0.851	1.71055e-213	3
St6gal1	1.75277e-215	0.378046	0.848	0.705	5.65882e-211	3
Atp5k	5.74756e-215	0.445469	0.784	0.616	1.8556e-210	3
Rps27l	3.59797e-213	0.495792	0.635	0.443	1.16161e-208	3
Sdhb	5.89453e-213	0.440618	0.753	0.583	1.90305e-208	3
Serinc3	1.30736e-212	0.322178	0.968	0.926	4.2208e-208	3
Ift22	1.77624e-211	0.429188	0.437	0.252	5.73458e-207	3
Snrpa	1.08672e-210	0.4397	0.568	0.375	3.50848e-206	3
Bcl6	8.32237e-210	0.396163	0.759	0.554	2.68688e-205	3
Atp5g3	1.41036e-208	0.342268	0.945	0.828	4.55336e-204	3
Cerk	2.5261e-208	0.416878	0.688	0.504	8.15552e-204	3
Lefty1	1.67398e-207	0.351652	0.275	0.125	5.40445e-203	3
Scimp	6.13345e-207	0.449484	0.559	0.367	1.98018e-202	3
Tomm22	1.31062e-205	0.433266	0.744	0.584	4.23133e-201	3
Ypel3	2.47062e-205	0.443608	0.724	0.544	7.9764e-201	3
Hmgn1	4.98467e-204	0.386381	0.927	0.822	1.6093e-199	3
Smdt1	4.53341e-202	0.433421	0.782	0.627	1.46361e-197	3
Sec61b	3.57798e-201	0.378328	0.873	0.755	1.15515e-196	3
Prps2	3.31708e-200	0.404393	0.472	0.286	1.07092e-195	3
Psmb8	1.42137e-197	0.300362	0.979	0.926	4.58888e-193	3
Lsm7	2.862e-197	0.400889	0.556	0.363	9.23997e-193	3
Psmb3	1.09592e-196	0.406389	0.793	0.645	3.53819e-192	3
D8Ertd738e	5.19354e-196	0.405571	0.765	0.601	1.67673e-191	3
Slamf7	1.21687e-194	0.376938	0.654	0.452	3.92867e-190	3
Serf2	2.49608e-193	0.276014	0.991	0.943	8.05859e-189	3
Cd2	3.26292e-193	0.462505	0.731	0.559	1.05343e-188	3
Timm13	2.68802e-192	0.401915	0.721	0.552	8.67827e-188	3
Apobec1	1.08747e-188	0.407432	0.769	0.612	3.51091e-184	3
Mprip	1.12693e-184	0.37047	0.482	0.298	3.63828e-180	3
Akt1	1.41506e-184	0.411783	0.616	0.439	4.56853e-180	3
Clic1	5.70463e-183	0.265153	0.987	0.952	1.84174e-178	3
Mrpl54	8.11092e-183	0.406018	0.657	0.476	2.61861e-178	3
H1fx	1.85501e-181	0.540749	0.258	0.119	5.98889e-177	3
Mtmr14	6.90726e-181	0.386355	0.561	0.374	2.23001e-176	3
Hspa4	7.52219e-181	0.37596	0.825	0.691	2.42854e-176	3
Emg1	3.27528e-180	0.38512	0.757	0.598	1.05743e-175	3
Atp5j2	2.81848e-178	0.348364	0.888	0.762	9.09945e-174	3
Mrps14	6.58737e-177	0.405901	0.589	0.415	2.12673e-172	3
Txndc11	1.54717e-176	0.396092	0.439	0.27	4.99504e-172	3
Nedd8	3.41539e-176	0.367181	0.865	0.73	1.10266e-171	3
Ppp1ca	1.60753e-173	0.294173	0.958	0.895	5.18992e-169	3
Gpd1l	2.07657e-173	0.325587	0.319	0.166	6.70422e-169	3
Ppp4r2	1.28924e-172	0.361977	0.758	0.593	4.1623e-168	3
Tma7	1.96903e-171	0.373346	0.87	0.753	6.35701e-167	3
Ubl5	2.87272e-171	0.365375	0.864	0.747	9.27457e-167	3
Ndufa13	2.37586e-169	0.335992	0.873	0.763	7.67048e-165	3
Ndufs5	4.33452e-169	0.394033	0.572	0.398	1.3994e-164	3
Polr1d	1.28906e-168	0.355646	0.874	0.751	4.16172e-164	3
Akr1a1	1.63534e-167	0.377963	0.774	0.63	5.2797e-163	3
Tomm7	1.69821e-166	0.380383	0.794	0.657	5.48268e-162	3
Hnrnpk	4.25311e-166	0.297819	0.96	0.899	1.37312e-161	3
Tprgl	5.57321e-166	0.399909	0.616	0.45	1.79931e-161	3
Srgn	6.34932e-166	0.292548	0.971	0.905	2.04988e-161	3
Taldo1	1.15904e-165	0.353393	0.853	0.74	3.74197e-161	3
Cpne5	1.67151e-165	0.3155	0.275	0.138	5.39647e-161	3
Eaf2	6.10911e-164	0.370031	0.665	0.471	1.97233e-159	3
Cox7a2	6.71163e-162	0.369773	0.8	0.643	2.16685e-157	3
Cecr2	1.18747e-161	0.266521	0.258	0.125	3.83376e-157	3
Trmt112	2.29884e-161	0.349093	0.837	0.704	7.42181e-157	3
Pqlc3	2.03149e-159	0.33475	0.339	0.189	6.55866e-155	3
Bcl7a	6.55406e-159	0.352212	0.463	0.295	2.11598e-154	3
Uqcrc1	6.5403e-158	0.359585	0.695	0.532	2.11154e-153	3
Nme1	8.22247e-157	0.329321	0.732	0.552	2.65462e-152	3
Pycr2	7.97388e-156	0.367717	0.459	0.295	2.57437e-151	3
H1f0	1.87643e-155	0.448282	0.257	0.128	6.05806e-151	3
Bptf	2.17363e-155	0.286561	0.871	0.767	7.01755e-151	3
Gng5	2.70979e-155	0.336888	0.89	0.787	8.74855e-151	3
Ndufa1	8.37039e-155	0.361707	0.731	0.579	2.70238e-150	3
Ltb	1.53738e-154	0.368774	0.954	0.9	4.96342e-150	3
Ap2m1	2.3753e-154	0.351779	0.768	0.624	7.66866e-150	3
Ndufa11	1.02166e-153	0.360385	0.745	0.593	3.29843e-149	3
Gng10	1.77417e-153	0.382722	0.759	0.628	5.72791e-149	3
Ndufa4	2.99738e-151	0.331396	0.873	0.752	9.67705e-147	3
Cox17	1.01352e-150	0.367182	0.753	0.602	3.27215e-146	3
Pomp	1.2108e-147	0.348025	0.788	0.654	3.90907e-143	3
Sfpq	1.27376e-147	0.301118	0.873	0.764	4.11233e-143	3
Rbx1	8.89554e-147	0.34449	0.795	0.659	2.87192e-142	3
Cox7a2l	3.27535e-146	0.366245	0.842	0.736	1.05745e-141	3
Vpreb3	6.09173e-146	0.332321	0.836	0.674	1.96672e-141	3
9430038I01Rik	1.33711e-144	0.343786	0.381	0.233	4.31686e-140	3
Ndufs8	5.92589e-143	0.35042	0.707	0.554	1.91317e-138	3
Fh1	4.43929e-142	0.368798	0.63	0.473	1.43323e-137	3
Atp5j	6.736e-142	0.328634	0.85	0.722	2.17472e-137	3
Blvrb	3.28566e-141	0.435926	0.772	0.638	1.06078e-136	3
Uqcr11	4.00069e-141	0.346213	0.714	0.56	1.29162e-136	3
2001-09-01	8.74392e-141	0.32341	0.844	0.743	2.82298e-136	3
Rala	1.30265e-140	0.356348	0.511	0.356	4.20562e-136	3
Psma2	2.41568e-140	0.338491	0.751	0.612	7.79902e-136	3
Swi5	8.03991e-140	0.376629	0.637	0.484	2.59568e-135	3
Ociad1	2.41741e-139	0.357258	0.651	0.496	7.8046e-135	3
Psip1	3.24169e-139	0.330532	0.776	0.619	1.04658e-134	3
Gdi2	1.02472e-138	0.289108	0.93	0.871	3.30831e-134	3
Arpc5l	1.06328e-137	0.261902	0.958	0.893	3.43281e-133	3
Neurl3	1.11945e-137	0.332121	0.427	0.268	3.61415e-133	3
Ndufc1	1.86713e-137	0.357637	0.589	0.43	6.02804e-133	3
Psmb6	1.2121e-136	0.342781	0.647	0.484	3.91326e-132	3
Ap2s1	2.01527e-135	0.342278	0.699	0.552	6.50631e-131	3
Mrps18c	5.68604e-134	0.353912	0.528	0.375	1.83574e-129	3
Sqstm1	2.94219e-133	0.329991	0.74	0.611	9.49887e-129	3
Atp6v1f	1.88839e-132	0.314616	0.828	0.715	6.09666e-128	3
Ndufb7	6.00137e-132	0.329433	0.741	0.598	1.93754e-127	3
Atp5mpl	3.20082e-131	0.306642	0.856	0.737	1.03339e-126	3
Ndufa12	7.40427e-130	0.339368	0.505	0.351	2.39047e-125	3
Ybx1	5.39914e-129	0.256286	0.963	0.891	1.74311e-124	3
Acss1	7.46494e-129	0.296756	0.413	0.262	2.41005e-124	3
Tkt	1.87555e-128	0.316222	0.749	0.602	6.05522e-124	3
Cox7c	3.31753e-128	0.290407	0.911	0.818	1.07107e-123	3
Mrps28	6.95455e-128	0.268741	0.289	0.162	2.24528e-123	3
Psmb1	2.60541e-127	0.299123	0.866	0.767	8.41158e-123	3
Prelid1	3.93278e-127	0.327269	0.788	0.666	1.2697e-122	3
Snrpf	5.66894e-127	0.32272	0.702	0.548	1.83022e-122	3
Gtf2a2	8.6047e-127	0.341364	0.614	0.462	2.77803e-122	3
Cct5	1.04288e-126	0.322246	0.766	0.631	3.36695e-122	3
Arf1	1.26404e-126	0.310707	0.79	0.673	4.08094e-122	3
Snrpg	4.59718e-125	0.283666	0.92	0.82	1.4842e-120	3
Mrpl20	1.5943e-124	0.335218	0.523	0.373	5.14719e-120	3
Fkbp1a	6.5005e-124	0.34054	0.591	0.439	2.09869e-119	3
Cox7b	7.29278e-124	0.336758	0.757	0.622	2.35447e-119	3
Gpsm3	8.3839e-124	0.307016	0.811	0.699	2.70674e-119	3
Llph	1.88764e-123	0.331263	0.578	0.426	6.09423e-119	3
Rtraf	3.59923e-123	0.308482	0.753	0.618	1.16201e-118	3
Srp14	7.31457e-123	0.339857	0.661	0.521	2.36151e-118	3
Uqcc2	9.77678e-123	0.323002	0.571	0.419	3.15643e-118	3
Cct7	6.12329e-122	0.325263	0.628	0.479	1.9769e-117	3
Tspo	2.64101e-121	0.331416	0.688	0.548	8.5265e-117	3
Sec61g	2.53129e-120	0.272873	0.913	0.813	8.17229e-116	3
Calm3	8.68535e-118	0.343534	0.774	0.644	2.80407e-113	3
Park7	5.50249e-117	0.306159	0.683	0.535	1.77648e-112	3
Dynlrb1	6.53862e-117	0.327536	0.608	0.466	2.11099e-112	3
Eif2a	8.23547e-117	0.297689	0.423	0.281	2.65882e-112	3
Mrpl57	1.85787e-116	0.339433	0.538	0.395	5.99813e-112	3
Atp5l	5.28344e-116	0.2722	0.906	0.815	1.70576e-111	3
Tcf3	3.22103e-115	0.302646	0.677	0.535	1.03991e-110	3
Mrps21	1.33221e-114	0.311821	0.735	0.602	4.30103e-110	3
Pfdn1	6.1125e-113	0.308965	0.541	0.397	1.97342e-108	3
Ly6a	9.62591e-113	0.365487	0.704	0.566	3.10772e-108	3
Cct2	1.18069e-111	0.289868	0.789	0.674	3.81184e-107	3
Vdac2	1.89996e-111	0.288193	0.835	0.733	6.13403e-107	3
Psma7	3.26531e-111	0.290578	0.773	0.643	1.0542e-106	3
Xbp1	8.69685e-111	0.313035	0.462	0.317	2.80778e-106	3
Sf3b6	9.75086e-111	0.324746	0.696	0.569	3.14807e-106	3
Nr2c2ap	1.39743e-110	0.274953	0.334	0.207	4.51159e-106	3
Pcbp1	5.74996e-110	0.274866	0.819	0.694	1.85637e-105	3
Uqcr10	2.24721e-109	0.299308	0.732	0.587	7.25511e-105	3
Arhgdia	7.92615e-109	0.261468	0.907	0.829	2.55896e-104	3
Lsm4	3.23333e-108	0.301597	0.786	0.657	1.04388e-103	3
Nars	1.88905e-106	0.331916	0.45	0.317	6.09879e-102	3
Dynlt3	5.39946e-106	0.305211	0.435	0.298	1.74321e-101	3
Tbca	1.21958e-104	0.297294	0.717	0.596	3.93741e-100	3
Glul	1.25739e-104	0.338909	0.429	0.297	4.05949e-100	3
Eif1ax	4.6318e-104	0.290064	0.494	0.351	1.49538e-99	3
Ndufa7	9.32582e-104	0.286261	0.783	0.661	3.01084e-99	3
Gstp1	1.63848e-103	0.313815	0.698	0.563	5.28983e-99	3
Cct3	4.4727e-103	0.274361	0.497	0.353	1.44401e-98	3
Il16	5.93628e-103	0.297507	0.754	0.643	1.91653e-98	3
Spib	1.13638e-102	0.294788	0.795	0.693	3.66879e-98	3
Spi1	4.0629e-102	0.286945	0.732	0.611	1.31171e-97	3
Atf4	4.92018e-102	0.332628	0.494	0.363	1.58848e-97	3
Mtch1	8.43772e-102	0.299496	0.561	0.42	2.72412e-97	3
Ube2d2a	9.39921e-100	0.255692	0.882	0.805	3.03454e-95	3
Eif3c	1.47478e-99	0.278697	0.799	0.687	4.76132e-95	3
Ndufb8	1.86017e-99	0.298191	0.648	0.513	6.00555e-95	3
Cdk2ap2	2.89975e-99	0.295257	0.783	0.667	9.36184e-95	3
Dhrs1	2.99912e-99	0.251329	0.314	0.195	9.68266e-95	3
Cnp	3.51459e-99	0.266158	0.843	0.751	1.13469e-94	3
Cox5a	3.78691e-99	0.268108	0.826	0.71	1.2226e-94	3
Dynll1	8.64651e-99	0.314212	0.822	0.724	2.79153e-94	3
BC004004	2.04683e-98	0.280939	0.512	0.376	6.60818e-94	3
Cep164	2.16488e-98	0.254979	0.352	0.227	6.98933e-94	3
Tomm5	2.21126e-98	0.289825	0.49	0.357	7.13907e-94	3
Nt5c	5.16414e-98	0.287483	0.612	0.483	1.66724e-93	3
Ndufa2	6.80734e-98	0.262868	0.813	0.7	2.19775e-93	3
Tcp1	9.18186e-98	0.279691	0.729	0.595	2.96436e-93	3
Cwc15	2.0241e-97	0.315214	0.65	0.523	6.5348e-93	3
Rere	2.51803e-97	0.267042	0.619	0.48	8.12947e-93	3
Mtf2	2.84652e-97	0.285655	0.358	0.237	9.18999e-93	3
Bccip	1.23529e-96	0.270117	0.46	0.328	3.98814e-92	3
Ube2h	8.93237e-96	0.281607	0.613	0.477	2.88381e-91	3
Foxo1	1.64067e-95	0.259947	0.739	0.625	5.29691e-91	3
Cpsf2	1.80299e-95	0.264765	0.574	0.434	5.82095e-91	3
Psmd4	5.99697e-95	0.271379	0.666	0.535	1.93612e-90	3
Mrpl35	2.1143e-94	0.265737	0.362	0.24	6.82603e-90	3
Snapc5	2.14575e-94	0.271381	0.405	0.28	6.92755e-90	3
Prr5	9.67445e-94	0.295375	0.624	0.5	3.1234e-89	3
Tomm6	1.72837e-93	0.254268	0.8	0.681	5.58004e-89	3
Psmd8	2.53584e-93	0.272397	0.721	0.605	8.18695e-89	3
Dck	4.10161e-93	0.268826	0.536	0.391	1.32421e-88	3
Mrps33	7.27175e-93	0.268677	0.518	0.383	2.34769e-88	3
Sh3glb1	8.40983e-93	0.270581	0.778	0.668	2.71511e-88	3
Timm23	5.72693e-92	0.257982	0.525	0.387	1.84894e-87	3
Rbis	1.20361e-91	0.274891	0.613	0.486	3.88584e-87	3
Eif3i	2.81118e-91	0.267001	0.741	0.624	9.0759e-87	3
Psma6	5.17412e-91	0.282549	0.578	0.444	1.67047e-86	3
Csnk2b	5.95654e-91	0.279713	0.736	0.619	1.92307e-86	3
Tmem223	1.51886e-90	0.275394	0.329	0.215	4.90363e-86	3
Tmed9	1.66755e-90	0.271894	0.62	0.489	5.38367e-86	3
Mdh2	2.16578e-90	0.268461	0.697	0.569	6.99221e-86	3
Odc1	3.03408e-89	0.298389	0.454	0.327	9.79554e-85	3
Psmb4	3.36674e-89	0.279168	0.66	0.531	1.08695e-84	3
Uqcrb	4.11683e-89	0.275055	0.666	0.536	1.32912e-84	3
Gtf2h5	4.62086e-89	0.282611	0.529	0.401	1.49184e-84	3
Micos10	1.0684e-88	0.263638	0.598	0.46	3.44934e-84	3
Snrpd3	1.29145e-88	0.27394	0.546	0.411	4.16945e-84	3
Cops9	4.58193e-88	0.289584	0.608	0.489	1.47928e-83	3
Ppp2r1a	5.25572e-88	0.27532	0.598	0.474	1.69681e-83	3
Akr1b3	6.40667e-88	0.280977	0.725	0.61	2.06839e-83	3
Pabpn1	7.4213e-88	0.251699	0.793	0.684	2.39597e-83	3
Rpn1	7.54293e-88	0.25668	0.551	0.419	2.43524e-83	3
Snx20	1.80024e-87	0.257843	0.709	0.591	5.81206e-83	3
Ube2j1	5.13565e-87	0.27522	0.414	0.294	1.65805e-82	3
Map1lc3b	1.11475e-86	0.273654	0.634	0.513	3.59896e-82	3
Uqcrq	1.76538e-86	0.271087	0.719	0.595	5.69952e-82	3
Cox16	2.52371e-86	0.271159	0.523	0.394	8.14781e-82	3
Cited2	3.56302e-86	0.285821	0.582	0.453	1.15032e-81	3
Fcf1	5.78985e-86	0.260675	0.416	0.295	1.86925e-81	3
Hnrnpm	5.81071e-86	0.258975	0.716	0.596	1.87599e-81	3
Gnb1	1.07641e-85	0.255763	0.815	0.726	3.4752e-81	3
Ndufa8	1.86801e-85	0.269709	0.564	0.436	6.03088e-81	3
Ubxn1	1.94902e-85	0.268392	0.706	0.591	6.29242e-81	3
Psmd13	1.3168e-84	0.2746	0.554	0.432	4.25128e-80	3
Chchd2	1.35021e-84	0.272197	0.753	0.634	4.35914e-80	3
Eif4e2	2.3095e-84	0.269868	0.541	0.418	7.45624e-80	3
Atp5o	5.19266e-84	0.258298	0.747	0.628	1.67645e-79	3
Grpel1	1.04649e-83	0.255778	0.471	0.347	3.3786e-79	3
Sec13	1.69897e-83	0.257786	0.542	0.417	5.48513e-79	3
Dctn2	6.16326e-83	0.261915	0.463	0.342	1.98981e-78	3
Commd4	1.70874e-82	0.271608	0.662	0.55	5.51666e-78	3
Mrpl21	2.09151e-82	0.260182	0.406	0.288	6.75243e-78	3
Cacybp	4.4454e-82	0.254542	0.521	0.393	1.4352e-77	3
Cox20	6.92441e-82	0.265724	0.389	0.273	2.23554e-77	3
Nudt21	1.79599e-81	0.255602	0.65	0.517	5.79836e-77	3
Tpi1	1.93404e-81	0.252132	0.507	0.374	6.24406e-77	3
Bax	3.66873e-81	0.362218	0.617	0.507	1.18445e-76	3
Prkcd	2.07095e-80	0.270979	0.645	0.531	6.68606e-76	3
Paip2	1.80312e-79	0.270229	0.719	0.613	5.82136e-75	3
Psmc3	2.61085e-79	0.255001	0.589	0.46	8.42914e-75	3
Timm10b	3.07035e-79	0.263567	0.649	0.533	9.91262e-75	3
Lst1	4.9174e-79	0.277258	0.396	0.28	1.58758e-74	3
Uqcrc2	3.18006e-78	0.259756	0.564	0.441	1.02668e-73	3
Pdap1	8.96632e-78	0.262853	0.495	0.372	2.89478e-73	3
Ndufb3	1.7155e-77	0.261558	0.551	0.432	5.53849e-73	3
Sap18	4.95748e-77	0.271127	0.586	0.466	1.60052e-72	3
Dbi	6.20306e-77	0.261328	0.639	0.507	2.00266e-72	3
Chchd1	4.3736e-76	0.251977	0.439	0.323	1.41202e-71	3
Tmem14c	1.14883e-75	0.257156	0.624	0.505	3.70899e-71	3
Txndc17	4.98145e-73	0.255928	0.428	0.316	1.60826e-68	3
Mrpl33	9.7279e-73	0.255865	0.571	0.453	3.14065e-68	3
Pfdn6	5.04736e-72	0.255543	0.375	0.269	1.62954e-67	3
Atox1	1.81807e-71	0.251744	0.687	0.576	5.86963e-67	3
Sfr1	2.4611e-67	0.253113	0.494	0.385	7.94565e-63	3
Ciao2a	4.58678e-67	0.251399	0.545	0.437	1.48084e-62	3
Ccng1	8.4398e-27	0.334392	0.487	0.429	2.72479e-22	3
Hist1h2ae	0	4.31943	0.987	0.128	0	4
Hist1h1b	0	4.05698	0.993	0.159	0	4
Hist1h1d	0	3.36814	0.971	0.12	0	4
Pclaf	0	3.17777	0.975	0.12	0	4
Stmn1	0	3.08126	0.988	0.223	0	4
Tuba1b	0	2.98608	0.98	0.264	0	4
Hist1h2ab	0	2.96998	0.959	0.091	0	4
H2afx	0	2.9157	0.984	0.461	0	4
Hist1h1e	0	2.89972	0.993	0.483	0	4
Gm20628	0	2.89003	0.8	0.04	0	4
Tubb5	0	2.84357	0.991	0.595	0	4
Top2a	0	2.82789	0.974	0.193	0	4
Hist1h2ak	0	2.70453	0.879	0.044	0	4
Hist1h2ap	0	2.62947	0.92	0.036	0	4
H2afz	0	2.62417	0.996	0.598	0	4
Hist1h1a	0	2.51722	0.857	0.059	0	4
Hist2h4	0	2.51537	0.791	0.054	0	4
Hist1h1c	0	2.49983	0.947	0.267	0	4
Hmgb2	0	2.47818	0.999	0.669	0	4
Hist1h4d	0	2.47542	0.944	0.246	0	4
Mki67	0	2.41205	0.981	0.312	0	4
Hist1h3e	0	2.31157	0.92	0.199	0	4
Hist2h2ac	0	2.30531	0.912	0.116	0	4
Rrm2	0	2.26365	0.841	0.055	0	4
Ptma	0	2.11842	1	0.954	0	4
Birc5	0	2.08571	0.895	0.08	0	4
Hmgn2	0	2.06591	0.985	0.585	0	4
Ube2c	0	2.01518	0.752	0.092	0	4
Ccna2	0	2.00897	0.88	0.062	0	4
Tubb4b	0	1.96697	0.946	0.391	0	4
Lmnb1	0	1.92966	0.962	0.432	0	4
Nusap1	0	1.91483	0.866	0.074	0	4
Ube2s	0	1.87726	0.957	0.442	0	4
Kif11	0	1.85845	0.871	0.077	0	4
Esco2	0	1.85063	0.836	0.043	0	4
Rrm1	0	1.84256	0.895	0.187	0	4
Hmgb1	0	1.80337	0.995	0.849	0	4
Cdca3	0	1.7873	0.831	0.074	0	4
Incenp	0	1.77378	0.875	0.131	0	4
Cdca8	0	1.75554	0.859	0.096	0	4
H2afv	0	1.75372	0.949	0.495	0	4
Hist1h2bj	0	1.75154	0.81	0.071	0	4
Smc2	0	1.72725	0.857	0.143	0	4
Tmpo	0	1.7045	0.918	0.29	0	4
Spc24	0	1.69255	0.824	0.059	0	4
Dek	0	1.66165	0.951	0.509	0	4
Cdk1	0	1.63696	0.798	0.051	0	4
Cks2	0	1.62377	0.865	0.264	0	4
Tpx2	0	1.60614	0.826	0.081	0	4
Cenpf	0	1.59998	0.733	0.066	0	4
Asf1b	0	1.58583	0.821	0.116	0	4
Dut	0	1.57722	0.853	0.25	0	4
H1fx	0	1.56728	0.605	0.101	0	4
Kif23	0	1.54936	0.825	0.131	0	4
Cenpe	0	1.51666	0.804	0.12	0	4
Hist1h2ac	0	1.50856	0.748	0.05	0	4
Knl1	0	1.50133	0.833	0.158	0	4
Ncapd2	0	1.49339	0.813	0.117	0	4
Lig1	0	1.4888	0.723	0.102	0	4
Hist4h4	0	1.47293	0.608	0.046	0	4
Prc1	0	1.44759	0.769	0.093	0	4
Tk1	0	1.44757	0.734	0.077	0	4
Calm2	0	1.43355	0.947	0.619	0	4
Dnmt1	0	1.42384	0.894	0.373	0	4
Ckap2l	0	1.4177	0.771	0.057	0	4
Aurkb	0	1.41695	0.784	0.123	0	4
Cks1b	0	1.41189	0.791	0.11	0	4
Clspn	0	1.39944	0.7	0.055	0	4
Alyref	0	1.39435	0.903	0.45	0	4
Mcm7	0	1.38632	0.788	0.165	0	4
Smc4	0	1.38409	0.927	0.506	0	4
Ezh2	0	1.37243	0.841	0.244	0	4
Ncaph	0	1.34791	0.751	0.079	0	4
Neil3	0	1.34741	0.714	0.03	0	4
Fbxo5	0	1.34303	0.721	0.039	0	4
Hist1h3f	0	1.33092	0.673	0.069	0	4
Mcm5	0	1.32378	0.759	0.154	0	4
Hist1h2bb	0	1.31013	0.656	0.049	0	4
Plk1	0	1.30589	0.667	0.043	0	4
Hist1h4h	0	1.30527	0.707	0.093	0	4
Racgap1	0	1.30476	0.72	0.077	0	4
Nucks1	0	1.30297	0.917	0.453	0	4
Kif22	0	1.29825	0.7	0.05	0	4
Tuba1c	0	1.29784	0.703	0.138	0	4
Anp32e	0	1.29287	0.926	0.521	0	4
Pcna	0	1.28003	0.704	0.215	0	4
Kif15	0	1.27591	0.72	0.061	0	4
Ran	0	1.27278	0.959	0.666	0	4
Slbp	0	1.25647	0.853	0.422	0	4
Hist2h2bb	0	1.25117	0.57	0.027	0	4
Tacc3	0	1.2327	0.756	0.128	0	4
Cep55	0	1.23181	0.725	0.073	0	4
Dnajc9	0	1.22458	0.869	0.332	0	4
Gmnn	0	1.22054	0.759	0.161	0	4
Gm4316	0	1.21886	0.738	0.179	0	4
Hist1h2bm	0	1.21231	0.629	0.041	0	4
Ncapg	0	1.20835	0.711	0.082	0	4
Hist1h2af	0	1.20707	0.513	0.013	0	4
Hist1h2ai	0	1.19572	0.633	0.03	0	4
Hnrnpa3	0	1.18928	0.995	0.901	0	4
Cdca2	0	1.17776	0.678	0.058	0	4
Hnrnpab	0	1.1776	0.961	0.724	0	4
Kpna2	0	1.17602	0.697	0.165	0	4
Uhrf1	0	1.16667	0.651	0.121	0	4
Ccnb2	0	1.16426	0.685	0.081	0	4
Spc25	0	1.15843	0.658	0.038	0	4
Bub1b	0	1.14944	0.669	0.053	0	4
Hist1h3c	0	1.14748	0.618	0.045	0	4
Smc1a	0	1.14432	0.888	0.441	0	4
Ncapg2	0	1.13966	0.661	0.05	0	4
Snrpd1	0	1.13884	0.873	0.41	0	4
Mxd3	0	1.12343	0.628	0.027	0	4
Rad21	0	1.11481	0.859	0.378	0	4
Nsd2	0	1.11456	0.798	0.249	0	4
Cenpm	0	1.11379	0.67	0.056	0	4
Ndc80	0	1.10815	0.681	0.076	0	4
E2f8	0	1.10609	0.608	0.028	0	4
Tyms	0	1.10381	0.557	0.051	0	4
Rbbp7	0	1.10236	0.883	0.471	0	4
Ccnf	0	1.10112	0.639	0.043	0	4
Pbk	0	1.09591	0.624	0.022	0	4
Hsp90aa1	0	1.09142	0.894	0.521	0	4
Fen1	0	1.09018	0.735	0.188	0	4
Mis18bp1	0	1.08668	0.635	0.058	0	4
Rbbp4	0	1.0865	0.905	0.561	0	4
Cbx3	0	1.08286	0.896	0.513	0	4
Atad2	0	1.08091	0.741	0.224	0	4
Mcm3	0	1.07852	0.739	0.215	0	4
Hmmr	0	1.06739	0.614	0.046	0	4
Bub3	0	1.05761	0.866	0.47	0	4
Anp32b	0	1.05512	0.983	0.845	0	4
Cdca5	0	1.05348	0.624	0.029	0	4
Cbx5	0	1.0527	0.775	0.206	0	4
Shcbp1	0	1.03555	0.608	0.031	0	4
Selenoh	0	1.03349	0.856	0.379	0	4
Tcf19	0	1.0327	0.593	0.06	0	4
Ranbp1	0	1.02522	0.821	0.386	0	4
Anapc5	0	1.02376	0.845	0.399	0	4
Ssrp1	0	1.02301	0.863	0.461	0	4
Cdkn3	0	1.01857	0.585	0.06	0	4
Prim1	0	1.01489	0.629	0.086	0	4
Srsf2	0	1.00943	0.919	0.606	0	4
Usp1	0	1.00249	0.776	0.257	0	4
Kif4	0	0.991238	0.63	0.058	0	4
Mcm6	0	0.989938	0.699	0.272	0	4
Tipin	0	0.989041	0.681	0.158	0	4
Cit	0	0.988131	0.61	0.046	0	4
Hmces	0	0.985212	0.843	0.427	0	4
Tagln2	0	0.984126	0.725	0.29	0	4
Txn1	0	0.975148	0.902	0.51	0	4
Sgo2a	0	0.973571	0.566	0.038	0	4
Ccdc34	0	0.973518	0.622	0.084	0	4
Rad51	0	0.966269	0.568	0.047	0	4
Ppia	0	0.963806	0.999	0.975	0	4
Nuf2	0	0.962054	0.596	0.036	0	4
Maz	0	0.961468	0.796	0.287	0	4
Ncapd3	0	0.957481	0.604	0.067	0	4
Ckap5	0	0.955314	0.723	0.209	0	4
Hells	0	0.951403	0.658	0.181	0	4
Pola1	0	0.950235	0.644	0.138	0	4
Mad2l1	0	0.948581	0.679	0.137	0	4
Cdc20	0	0.938838	0.565	0.06	0	4
Rad51ap1	0	0.936656	0.557	0.035	0	4
Sumo2	0	0.932852	0.961	0.787	0	4
CAAA01147332.1	0	0.930706	0.898	0.575	0	4
Hmgn1	0	0.924606	0.973	0.824	0	4
Nasp	0	0.914514	0.701	0.222	0	4
Hist1h2bn	0	0.910957	0.486	0.026	0	4
Psip1	0	0.910528	0.925	0.616	0	4
Hpf1	0	0.905616	0.854	0.467	0	4
Rfc4	0	0.896453	0.59	0.098	0	4
Hist1h4i	0	0.890083	0.554	0.059	0	4
Hist1h3i	0	0.890074	0.453	0.017	0	4
Aspm	0	0.886503	0.553	0.051	0	4
Banf1	0	0.873128	0.879	0.506	0	4
Cenpa	0	0.869523	0.637	0.201	0	4
Hirip3	0	0.868129	0.543	0.067	0	4
Lbr	0	0.867266	0.887	0.528	0	4
Foxm1	0	0.866518	0.535	0.03	0	4
Nrm	0	0.85964	0.722	0.27	0	4
Ect2	0	0.85759	0.559	0.055	0	4
Ywhah	0	0.8527	0.903	0.582	0	4
Srsf3	0	0.851649	0.949	0.736	0	4
Arl6ip1	0	0.847588	0.931	0.781	0	4
Rfc5	0	0.845117	0.651	0.155	0	4
Atad5	0	0.844263	0.562	0.085	0	4
Jpt1	0	0.840161	0.925	0.724	0	4
Rbl1	0	0.838243	0.62	0.121	0	4
Mcm4	0	0.837009	0.648	0.211	0	4
Calm3	0	0.834843	0.909	0.641	0	4
Ube2t	0	0.834368	0.579	0.077	0	4
Suz12	0	0.833991	0.818	0.412	0	4
Hist1h3g	0	0.832487	0.378	0.012	0	4
Plk4	0	0.829007	0.609	0.1	0	4
Cenpw	0	0.826325	0.584	0.09	0	4
Ubald2	0	0.82569	0.756	0.354	0	4
Kifc1	0	0.825636	0.513	0.032	0	4
Bub1	0	0.82243	0.522	0.03	0	4
Actn4	0	0.822363	0.786	0.363	0	4
Rcc1	0	0.816718	0.571	0.079	0	4
Stil	0	0.814537	0.539	0.033	0	4
Hist1h4c	0	0.813677	0.545	0.091	0	4
Dhfr	0	0.804079	0.528	0.093	0	4
Mybl2	0	0.803018	0.502	0.05	0	4
Sgo1	0	0.800712	0.504	0.032	0	4
Lsm2	0	0.790447	0.654	0.198	0	4
Orc6	0	0.788948	0.578	0.117	0	4
Mcm2	0	0.788859	0.589	0.167	0	4
Hat1	0	0.78832	0.615	0.178	0	4
Tfdp1	0	0.786236	0.626	0.186	0	4
Ppp1cc	0	0.783712	0.921	0.716	0	4
E2f7	0	0.779505	0.446	0.02	0	4
Kif20b	0	0.777132	0.582	0.11	0	4
Hjurp	0	0.772201	0.706	0.246	0	4
Nelfe	0	0.77073	0.602	0.157	0	4
Dck	0	0.770386	0.782	0.381	0	4
Lsm3	0	0.769951	0.744	0.311	0	4
Snrpe	0	0.769664	0.951	0.76	0	4
Dbf4	0	0.768969	0.631	0.152	0	4
Anapc11	0	0.765513	0.769	0.36	0	4
Hnrnpa2b1	0	0.763238	0.998	0.973	0	4
Kif20a	0	0.762771	0.534	0.051	0	4
Polh	0	0.76061	0.582	0.131	0	4
Chaf1a	0	0.759778	0.534	0.078	0	4
Kif18b	0	0.74841	0.482	0.03	0	4
Aurka	0	0.747348	0.452	0.037	0	4
Rangap1	0	0.743616	0.609	0.159	0	4
Ncaph2	0	0.741632	0.695	0.249	0	4
Topbp1	0	0.738735	0.696	0.254	0	4
Nek2	0	0.735567	0.512	0.052	0	4
Hnrnpd	0	0.734878	0.939	0.749	0	4
Ctcf	0	0.730802	0.846	0.519	0	4
Pgp	0	0.730258	0.657	0.227	0	4
Rfwd3	0	0.724071	0.647	0.186	0	4
H3f3b	0	0.723797	0.996	0.973	0	4
Arhgap11a	0	0.723279	0.603	0.149	0	4
Brca1	0	0.722425	0.474	0.049	0	4
Raly	0	0.720431	0.852	0.528	0	4
Rfc3	0	0.720393	0.604	0.164	0	4
Cdkn2c	0	0.720384	0.594	0.147	0	4
Hdgf	0	0.719146	0.737	0.311	0	4
Pole	0	0.714829	0.475	0.058	0	4
Brip1	0	0.71346	0.481	0.042	0	4
Cdc45	0	0.713332	0.48	0.037	0	4
Diaph3	0	0.713196	0.5	0.058	0	4
Hmgb3	0	0.703153	0.497	0.081	0	4
Hist1h2be	0	0.700147	0.451	0.047	0	4
Gm10282	0	0.695829	0.526	0.098	0	4
Ndc1	0	0.694981	0.527	0.095	0	4
Anln	0	0.693456	0.473	0.041	0	4
Ska1	0	0.692714	0.451	0.02	0	4
Hprt	0	0.692535	0.773	0.416	0	4
Blvrb	0	0.690565	0.879	0.637	0	4
Mbd2	0	0.689959	0.952	0.785	0	4
Cbx1	0	0.688496	0.777	0.388	0	4
Smc3	0	0.685054	0.701	0.297	0	4
Nxt1	0	0.682264	0.6	0.162	0	4
Nap1l1	0	0.682185	0.948	0.782	0	4
Pa2g4	0	0.681685	0.79	0.422	0	4
Suv39h1	0	0.680313	0.566	0.132	0	4
Cenpk	0	0.676557	0.468	0.049	0	4
Csrp1	0	0.674117	0.602	0.184	0	4
Tuba1a	0	0.67379	0.611	0.223	0	4
Srsf7	0	0.671377	0.915	0.684	0	4
Parpbp	0	0.670588	0.441	0.035	0	4
Melk	0	0.669888	0.437	0.029	0	4
Dlgap5	0	0.669079	0.476	0.056	0	4
Ccnb1	0	0.668782	0.428	0.057	0	4
Hnrnpu	0	0.667631	0.969	0.857	0	4
Rfc2	0	0.666876	0.833	0.535	0	4
Smarcc1	0	0.665911	0.755	0.358	0	4
Nono	0	0.66018	0.862	0.56	0	4
Cenpn	0	0.659947	0.451	0.034	0	4
Nudc	0	0.659576	0.75	0.358	0	4
Cenpx	0	0.654666	0.674	0.262	0	4
Atp5j	0	0.65463	0.929	0.723	0	4
Haus4	0	0.654173	0.489	0.075	0	4
Bard1	0	0.653854	0.455	0.047	0	4
Cdkn2d	0	0.652543	0.659	0.288	0	4
Dbi	0	0.651341	0.83	0.5	0	4
Rpa3	0	0.648199	0.631	0.225	0	4
Cdc25b	0	0.646402	0.668	0.309	0	4
Supt16	0	0.645465	0.8	0.445	0	4
Lockd	0	0.645384	0.414	0.052	0	4
Prdx1	0	0.644416	0.924	0.687	0	4
Snrpb	0	0.643485	0.89	0.625	0	4
Fignl1	0	0.64111	0.463	0.057	0	4
Cenpp	0	0.63992	0.429	0.024	0	4
Spag5	0	0.639558	0.415	0.027	0	4
Nup62	0	0.635893	0.598	0.184	0	4
Wdr76	0	0.635724	0.499	0.102	0	4
Kntc1	0	0.633965	0.412	0.031	0	4
Nsmce1	0	0.632432	0.758	0.391	0	4
Nudt21	0	0.629192	0.829	0.511	0	4
Siva1	0	0.627545	0.551	0.187	0	4
Cmc2	0	0.623484	0.506	0.097	0	4
Hist1h2bh	0	0.622387	0.362	0.015	0	4
Kif18a	0	0.620016	0.445	0.054	0	4
Arhgap19	0	0.619964	0.431	0.043	0	4
Ssna1	0	0.619218	0.757	0.373	0	4
Mns1	0	0.618919	0.514	0.118	0	4
Kif2c	0	0.616374	0.405	0.027	0	4
Hist1h3a	0	0.614706	0.316	0.019	0	4
Mrpl18	0	0.6136	0.803	0.472	0	4
Eri1	0	0.610104	0.626	0.22	0	4
Hist1h4k	0	0.607095	0.302	0.011	0	4
Uba2	0	0.603548	0.754	0.405	0	4
Lsm5	0	0.603469	0.716	0.338	0	4
Smc6	0	0.600529	0.783	0.453	0	4
Rnaseh2b	0	0.600424	0.531	0.133	0	4
Ticrr	0	0.599873	0.415	0.036	0	4
Hint1	0	0.599739	0.876	0.595	0	4
Atp5g3	0	0.598656	0.96	0.833	0	4
Cdca4	0	0.595927	0.617	0.208	0	4
Sae1	0	0.592194	0.716	0.325	0	4
Tubg1	0	0.591184	0.478	0.098	0	4
Ppil1	0	0.589477	0.645	0.262	0	4
Snrpg	0	0.587695	0.963	0.822	0	4
Ptges3	0	0.585943	0.731	0.379	0	4
Espl1	0	0.584438	0.388	0.022	0	4
Dctpp1	0	0.584321	0.473	0.111	0	4
Exosc8	0	0.583991	0.658	0.261	0	4
Ddx39	0	0.583452	0.808	0.474	0	4
Brd8	0	0.583005	0.704	0.327	0	4
Set	0	0.581361	0.934	0.749	0	4
Cenps	0	0.581001	0.605	0.217	0	4
Nmral1	0	0.580974	0.535	0.17	0	4
Zfp367	0	0.580509	0.447	0.08	0	4
Ybx1	0	0.578764	0.981	0.893	0	4
Poc1a	0	0.577958	0.416	0.031	0	4
Ankle1	0	0.577788	0.362	0.011	0	4
Wdhd1	0	0.576164	0.464	0.097	0	4
Chaf1b	0	0.575778	0.468	0.107	0	4
Ccne2	0	0.57506	0.3	0.025	0	4
Hist1h2bg	0	0.574885	0.362	0.025	0	4
Pold1	0	0.570603	0.632	0.243	0	4
Gen1	0	0.570134	0.41	0.034	0	4
Pbrm1	0	0.564955	0.768	0.418	0	4
Rmi2	0	0.564878	0.45	0.078	0	4
Odf2	0	0.563228	0.576	0.198	0	4
B020010K11Rik	0	0.56215	0.332	0.027	0	4
Rpa2	0	0.556322	0.453	0.122	0	4
Gapdh	0	0.555608	0.964	0.818	0	4
Ccdc18	0	0.554784	0.385	0.036	0	4
Dtl	0	0.554755	0.435	0.098	0	4
Fzr1	0	0.552862	0.587	0.24	0	4
Cenpc1	0	0.550499	0.516	0.142	0	4
Knstrn	0	0.548286	0.421	0.073	0	4
Marcksl1	0	0.548012	0.785	0.389	0	4
Rhno1	0	0.546505	0.557	0.181	0	4
Psat1	0	0.546264	0.552	0.177	0	4
Mrpl51	0	0.543186	0.643	0.273	0	4
Fxn	0	0.542995	0.476	0.118	0	4
Depdc1a	0	0.542484	0.396	0.046	0	4
Mthfd2	0	0.532642	0.512	0.142	0	4
Mastl	0	0.532516	0.37	0.023	0	4
Pkmyt1	0	0.531102	0.406	0.064	0	4
Elof1	0	0.527864	0.656	0.301	0	4
Pttg1	0	0.52667	0.407	0.131	0	4
Prdx4	0	0.52652	0.507	0.152	0	4
Cenph	0	0.525342	0.37	0.035	0	4
Srsf4	0	0.524276	0.642	0.283	0	4
Tinf2	0	0.52414	0.568	0.202	0	4
Rif1	0	0.523969	0.568	0.2	0	4
Rnaseh2c	0	0.523199	0.604	0.244	0	4
Gtse1	0	0.522172	0.36	0.025	0	4
Csrp2	0	0.52147	0.553	0.206	0	4
Ubb	0	0.520646	0.998	0.975	0	4
Nup85	0	0.517335	0.44	0.101	0	4
Cip2a	0	0.515161	0.37	0.041	0	4
Trim28	0	0.514335	0.676	0.319	0	4
Rad54l	0	0.511629	0.349	0.031	0	4
Hnrnpf	0	0.511079	0.972	0.885	0	4
Ttk	0	0.51049	0.344	0.019	0	4
Dtymk	0	0.50916	0.581	0.238	0	4
Rbm3	0	0.507274	0.983	0.911	0	4
Clic1	0	0.507169	0.993	0.953	0	4
Nup107	0	0.502209	0.509	0.146	0	4
Kif14	0	0.501676	0.348	0.022	0	4
Brca2	0	0.501666	0.366	0.056	0	4
Ulbp1	0	0.500025	0.403	0.064	0	4
Rad18	0	0.4995	0.419	0.07	0	4
Lsm8	0	0.49504	0.647	0.297	0	4
Paxip1	0	0.492352	0.442	0.103	0	4
Cenpl	0	0.487165	0.375	0.043	0	4
Slc25a10	0	0.481693	0.377	0.049	0	4
Fancd2	0	0.478819	0.33	0.015	0	4
Haspin	0	0.475024	0.367	0.046	0	4
Efcab11	0	0.472764	0.35	0.033	0	4
Mms22l	0	0.472173	0.42	0.091	0	4
Uchl5	0	0.471728	0.555	0.212	0	4
Trip13	0	0.47003	0.336	0.026	0	4
Sumo3	0	0.469438	0.569	0.23	0	4
Ckap2	0	0.467976	0.315	0.039	0	4
Hspa2	0	0.467357	0.424	0.119	0	4
Bex3	0	0.466863	0.43	0.116	0	4
BC030867	0	0.466014	0.324	0.01	0	4
Pold2	0	0.465549	0.39	0.083	0	4
Stag1	0	0.462776	0.616	0.265	0	4
Mis18a	0	0.462443	0.437	0.091	0	4
Rbbp8	0	0.459412	0.499	0.146	0	4
Hmgn5	0	0.453657	0.441	0.131	0	4
Ska2	0	0.453465	0.385	0.07	0	4
Cdc6	0	0.451346	0.282	0.034	0	4
Cep295	0	0.450616	0.497	0.159	0	4
Blm	0	0.444121	0.368	0.064	0	4
4930579G24Rik	0	0.442858	0.318	0.027	0	4
Tedc1	0	0.441767	0.37	0.057	0	4
Cdk2	0	0.440819	0.467	0.152	0	4
Tceal9	0	0.439121	0.447	0.127	0	4
Ipo5	0	0.438589	0.463	0.177	0	4
Nudt4	0	0.437804	0.376	0.072	0	4
Haus5	0	0.43326	0.415	0.102	0	4
Tdp1	0	0.433165	0.463	0.142	0	4
Gpsm2	0	0.433053	0.337	0.048	0	4
Mast2	0	0.430622	0.382	0.075	0	4
Pola2	0	0.425831	0.455	0.152	0	4
Reep4	0	0.42407	0.402	0.118	0	4
E2f1	0	0.422694	0.353	0.104	0	4
Sapcd2	0	0.422622	0.268	0.016	0	4
Cep128	0	0.420266	0.393	0.08	0	4
Ttf2	0	0.418959	0.386	0.084	0	4
Spdl1	0	0.41833	0.324	0.042	0	4
Aarsd1	0	0.417861	0.476	0.163	0	4
Dynll2	0	0.41718	0.417	0.129	0	4
Timeless	0	0.416836	0.327	0.052	0	4
Cdc25c	0	0.416415	0.285	0.023	0	4
Ercc6l	0	0.413603	0.303	0.026	0	4
Nde1	0	0.41293	0.514	0.205	0	4
Prr11	0	0.412406	0.288	0.022	0	4
Bora	0	0.410825	0.359	0.072	0	4
Syce2	0	0.409629	0.285	0.028	0	4
Ddah2	0	0.409028	0.329	0.064	0	4
Cdc7	0	0.407535	0.392	0.091	0	4
Bckdk	0	0.407334	0.504	0.192	0	4
Kcnq5	0	0.405623	0.442	0.126	0	4
Gins2	0	0.404624	0.323	0.061	0	4
Zwilch	0	0.402792	0.296	0.022	0	4
Dsn1	0	0.401473	0.304	0.029	0	4
Troap	0	0.401006	0.271	0.024	0	4
Eri2	0	0.400233	0.333	0.056	0	4
Ctc1	0	0.399553	0.334	0.058	0	4
Cep83	0	0.398175	0.421	0.119	0	4
Carhsp1	0	0.395999	0.378	0.097	0	4
Ccp110	0	0.395983	0.305	0.038	0	4
Fkbp2	0	0.394826	0.478	0.175	0	4
Pcnt	0	0.392416	0.527	0.202	0	4
Wee1	0	0.392226	0.373	0.09	0	4
Pold3	0	0.38826	0.422	0.128	0	4
Tex30	0	0.387649	0.454	0.156	0	4
Meaf6	0	0.386844	0.489	0.181	0	4
Mcm10	0	0.385595	0.286	0.024	0	4
Prim2	0	0.384162	0.327	0.06	0	4
Rdm1	0	0.381376	0.384	0.106	0	4
Gins3	0	0.380406	0.316	0.045	0	4
Phf19	0	0.380248	0.392	0.108	0	4
Ccne1	0	0.372159	0.271	0.049	0	4
Ska3	0	0.371442	0.278	0.02	0	4
Haus1	0	0.36888	0.371	0.09	0	4
Eme1	0	0.368068	0.282	0.023	0	4
Nup133	0	0.367628	0.386	0.098	0	4
Fanci	0	0.367451	0.252	0.019	0	4
Nup205	0	0.367048	0.4	0.113	0	4
Psmc3ip	0	0.363731	0.274	0.033	0	4
Cltb	0	0.362617	0.326	0.077	0	4
Oip5	0	0.362268	0.265	0.015	0	4
Gm10143	0	0.358508	0.266	0.041	0	4
Ube2e3	0	0.355244	0.368	0.106	0	4
Mbnl3	0	0.354972	0.316	0.057	0	4
Dna2	0	0.354709	0.309	0.06	0	4
Mad1l1	0	0.354512	0.366	0.099	0	4
Aaas	0	0.354504	0.428	0.137	0	4
Chtf18	0	0.353843	0.257	0.02	0	4
Zw10	0	0.352653	0.364	0.09	0	4
Rad54b	0	0.351213	0.271	0.018	0	4
Kifc5b	0	0.348612	0.25	0.018	0	4
Exo1	0	0.338781	0.25	0.019	0	4
G2e3	0	0.338755	0.33	0.078	0	4
Nfatc2ip	0	0.337396	0.362	0.1	0	4
Sephs1	0	0.336292	0.325	0.066	0	4
Cep192	0	0.335985	0.447	0.162	0	4
Mdm1	0	0.33333	0.292	0.056	0	4
Slc29a1	0	0.330376	0.258	0.046	0	4
Tbc1d31	0	0.324055	0.252	0.025	0	4
Brip1os	0	0.318685	0.386	0.124	0	4
Mis12	0	0.318436	0.362	0.102	0	4
Hmgxb4	0	0.314809	0.379	0.119	0	4
Cntrob	0	0.313546	0.286	0.052	0	4
Mettl9	0	0.311627	0.369	0.114	0	4
Lmf2	0	0.308764	0.38	0.125	0	4
Nup155	0	0.306251	0.311	0.073	0	4
Jpt2	0	0.301217	0.344	0.108	0	4
Vegfb	0	0.300887	0.348	0.109	0	4
Haus6	0	0.300023	0.385	0.122	0	4
Sass6	0	0.298296	0.315	0.074	0	4
Samd1	0	0.294143	0.278	0.056	0	4
Cdca7l	0	0.287627	0.282	0.078	0	4
Acot7	0	0.281721	0.315	0.091	0	4
Gemin6	0	0.277416	0.271	0.06	0	4
Kcna3	0	0.273115	0.315	0.091	0	4
Pole2	0	0.271998	0.264	0.056	0	4
Cenpj	0	0.268269	0.257	0.058	0	4
Ubl4a	5.41885e-307	0.352347	0.415	0.146	1.74947e-302	4
Pou2af1	3.8397e-305	0.590727	0.93	0.726	1.23965e-300	4
Optn	6.1642e-304	0.314086	0.378	0.127	1.99011e-299	4
Mdc1	2.70158e-302	0.290643	0.355	0.114	8.72206e-298	4
Itgb3bp	1.0566e-301	0.326981	0.407	0.142	3.41122e-297	4
Cdca7	1.96664e-300	0.388023	0.343	0.111	6.34931e-296	4
Cdk4	4.24026e-300	0.600207	0.721	0.395	1.36897e-295	4
Xpo1	1.8026e-299	0.439931	0.639	0.294	5.8197e-295	4
Gclm	2.37876e-298	0.512226	0.674	0.334	7.67983e-294	4
Baz1b	6.1592e-298	0.51828	0.715	0.369	1.9885e-293	4
Eif1ad	7.05658e-298	0.36132	0.486	0.189	2.27822e-293	4
Cd24a	2.99584e-296	0.598248	0.969	0.84	9.67206e-292	4
Cse1l	3.05208e-295	0.389587	0.537	0.222	9.85365e-291	4
Taf1	3.55445e-295	0.32005	0.432	0.157	1.14755e-290	4
Taf6	2.76474e-293	0.318672	0.402	0.141	8.92595e-289	4
AI506816	5.84519e-293	0.275872	0.324	0.101	1.88712e-288	4
Ilf2	1.30056e-292	0.4126	0.584	0.253	4.19887e-288	4
Dgcr8	1.94433e-292	0.260021	0.303	0.09	6.27726e-288	4
1810037I17Rik	1.09951e-291	0.558846	0.788	0.468	3.54977e-287	4
Scrib	1.77217e-291	0.311626	0.415	0.148	5.72146e-287	4
Mapk3	9.30954e-291	0.305327	0.411	0.145	3.00559e-286	4
Fus	8.80409e-290	0.517815	0.942	0.807	2.8424e-285	4
U2af1	4.97172e-289	0.56332	0.825	0.526	1.60512e-284	4
Ppih	6.17195e-289	0.290474	0.371	0.125	1.99261e-284	4
Mapre1	7.53522e-288	0.538805	0.795	0.484	2.43275e-283	4
Pih1d1	9.13168e-288	0.374229	0.461	0.178	2.94816e-283	4
Dazap1	1.57791e-287	0.516857	0.773	0.447	5.09427e-283	4
Ift22	4.33729e-287	0.428144	0.574	0.252	1.40029e-282	4
Ptbp1	4.98501e-287	0.533111	0.779	0.453	1.60941e-282	4
Tdp2	9.6577e-287	0.274865	0.362	0.12	3.11799e-282	4
Ctdspl2	2.27336e-285	0.333796	0.449	0.169	7.33954e-281	4
Rbm15	1.60727e-284	0.291349	0.395	0.138	5.18907e-280	4
Fmr1	4.04701e-284	0.411869	0.615	0.279	1.30658e-279	4
Cdkn2aipnl	8.67512e-284	0.448127	0.641	0.305	2.80076e-279	4
Larp7	4.86932e-283	0.385557	0.531	0.221	1.57206e-278	4
Pcgf5	1.26869e-278	0.252094	0.311	0.097	4.09595e-274	4
Impdh2	4.1944e-274	0.463725	0.664	0.331	1.35416e-269	4
Txnl1	4.92715e-273	0.464393	0.661	0.332	1.59073e-268	4
Casp8ap2	6.10916e-273	0.355563	0.492	0.2	1.97234e-268	4
Dnajb1	9.10742e-271	0.391622	0.568	0.251	2.94033e-266	4
Rfc1	1.69315e-270	0.532079	0.868	0.6	5.46633e-266	4
Ewsr1	1.86479e-269	0.500032	0.902	0.696	6.02048e-265	4
Magoh	2.27072e-268	0.436124	0.626	0.297	7.33102e-264	4
Ndufa4	1.11336e-267	0.499837	0.927	0.754	3.59448e-263	4
Cdk2ap1	2.04451e-267	0.384419	0.522	0.223	6.60069e-263	4
Cox7a2	1.01227e-266	0.51314	0.886	0.645	3.26811e-262	4
Sclt1	2.81613e-265	0.272921	0.368	0.128	9.09187e-261	4
Gltp	1.09918e-264	0.494718	0.736	0.411	3.5487e-260	4
Nsmce2	1.77424e-264	0.342733	0.512	0.213	5.72812e-260	4
Naa40	5.97666e-264	0.460405	0.639	0.312	1.92956e-259	4
Retreg2	3.41774e-260	0.351693	0.506	0.212	1.10342e-255	4
Arpp19	4.94568e-259	0.516042	0.874	0.617	1.59671e-254	4
Nsmce4a	1.79055e-258	0.489526	0.75	0.433	5.7808e-254	4
Pwwp3a	5.42531e-256	0.289152	0.409	0.153	1.75156e-251	4
Gcsam	1.02387e-253	0.457915	0.49	0.213	3.30556e-249	4
Vpreb3	1.12441e-252	0.604405	0.905	0.677	3.63016e-248	4
Mat2a	2.87446e-252	0.426342	0.647	0.321	9.28021e-248	4
Nfyb	8.49604e-252	0.360252	0.541	0.237	2.74295e-247	4
Gtf2a2	3.54778e-251	0.496402	0.77	0.458	1.1454e-246	4
Pim1	6.9158e-251	0.422477	0.601	0.28	2.23277e-246	4
Hnrnpr	1.60919e-250	0.434659	0.68	0.357	5.19528e-246	4
2007-09-01	2.38419e-250	0.481794	0.853	0.586	7.69734e-246	4
Nutf2	1.77899e-248	0.426731	0.633	0.316	5.74346e-244	4
Pdzd11	5.50338e-248	0.347556	0.514	0.223	1.77676e-243	4
Dpy30	1.39526e-246	0.358604	0.511	0.223	4.50458e-242	4
Eif4a3	3.53762e-246	0.497389	0.755	0.449	1.14212e-241	4
Kif2a	1.52689e-245	0.297502	0.419	0.163	4.92955e-241	4
Smchd1	1.76991e-245	0.462761	0.86	0.602	5.71416e-241	4
Hnrnpul1	3.00703e-245	0.483081	0.813	0.528	9.70819e-241	4
Ncl	1.46029e-244	0.470741	0.933	0.752	4.71455e-240	4
Snrpa1	1.47723e-244	0.424341	0.632	0.315	4.76923e-240	4
Emsy	7.5032e-244	0.280416	0.409	0.157	2.42241e-239	4
Chchd10	1.78373e-242	0.536277	0.802	0.513	5.75877e-238	4
H3f3a	3.66895e-241	0.337175	0.999	0.977	1.18452e-236	4
Rnf168	9.97493e-241	0.270377	0.394	0.15	3.22041e-236	4
Haus3	2.89836e-240	0.289819	0.464	0.191	9.35735e-236	4
Kpnb1	3.8253e-239	0.455342	0.735	0.421	1.235e-234	4
Ilf3	1.87752e-237	0.313744	0.465	0.194	6.06157e-233	4
Mrpl28	2.43485e-237	0.356534	0.56	0.258	7.86092e-233	4
Oxct1	3.84054e-237	0.422832	0.639	0.326	1.23992e-232	4
Azin1	1.38627e-236	0.448551	0.771	0.452	4.47559e-232	4
Rbmxl1	9.44065e-235	0.306915	0.441	0.18	3.04791e-230	4
0610010K14Rik	1.25914e-234	0.388438	0.567	0.265	4.06512e-230	4
Asf1a	2.06041e-232	0.351173	0.522	0.235	6.65203e-228	4
Psmc3	2.21229e-232	0.473172	0.76	0.455	7.14239e-228	4
Rnps1	2.49434e-232	0.432984	0.7	0.386	8.05297e-228	4
Msh6	8.94432e-232	0.313917	0.469	0.198	2.88767e-227	4
Kmt5a	2.29854e-231	0.288474	0.426	0.172	7.42084e-227	4
Ubap2	1.43299e-230	0.268828	0.414	0.165	4.62642e-226	4
Kpna3	4.20828e-230	0.267344	0.368	0.138	1.35864e-225	4
Emd	1.58072e-229	0.415091	0.665	0.345	5.10334e-225	4
Rpa1	8.59458e-229	0.500542	0.727	0.436	2.77476e-224	4
Taf15	8.83888e-228	0.472596	0.81	0.517	2.85363e-223	4
Atp5g2	5.56717e-227	0.410509	0.965	0.876	1.79736e-222	4
Eif1ax	3.44144e-226	0.412948	0.661	0.347	1.11107e-221	4
Ccdc82	5.35906e-226	0.251718	0.359	0.134	1.73017e-221	4
Yaf2	9.41681e-225	0.279154	0.413	0.166	3.04022e-220	4
Kdelr2	1.07657e-224	0.311113	0.468	0.2	3.4757e-220	4
Cbfb	1.70252e-224	0.376724	0.65	0.33	5.4966e-220	4
Umps	1.87526e-224	0.272928	0.329	0.12	6.05427e-220	4
Atpif1	3.335e-224	0.44343	0.715	0.396	1.07671e-219	4
Numa1	8.15081e-224	0.353281	0.594	0.288	2.63149e-219	4
Prelid3b	1.18932e-223	0.332194	0.496	0.22	3.83973e-219	4
Xrcc1	9.77043e-223	0.364582	0.566	0.269	3.15438e-218	4
Smarca4	5.07652e-221	0.478409	0.758	0.459	1.63895e-216	4
Timm50	9.41126e-221	0.297695	0.467	0.2	3.03843e-216	4
Pds5a	9.57632e-221	0.420006	0.739	0.432	3.09172e-216	4
Nudt5	7.27557e-220	0.260286	0.375	0.146	2.34892e-215	4
Mrpl42	1.9668e-219	0.398183	0.634	0.329	6.34981e-215	4
Ak6	1.68945e-218	0.262394	0.412	0.166	5.4544e-214	4
Tpi1	2.04694e-218	0.431171	0.678	0.368	6.60854e-214	4
Med30	2.58119e-217	0.340985	0.518	0.238	8.33336e-213	4
Stip1	4.38258e-216	0.353148	0.553	0.261	1.41491e-211	4
Mybl1	1.30038e-214	0.36911	0.83	0.525	4.19826e-210	4
Coro1c	1.40568e-214	0.291418	0.416	0.172	4.53825e-210	4
Uqcr10	2.05974e-214	0.471222	0.845	0.586	6.64989e-210	4
Hspa14	7.35235e-214	0.262677	0.391	0.156	2.37371e-209	4
Gspt1	7.07713e-213	0.322627	0.517	0.238	2.28485e-208	4
Tcp1	1.24622e-212	0.449298	0.854	0.592	4.02343e-208	4
Pds5b	5.88565e-212	0.281975	0.446	0.191	1.90018e-207	4
Hnrnpk	1.27643e-211	0.37573	0.974	0.901	4.12095e-207	4
Pcm1	2.3217e-211	0.363013	0.605	0.303	7.4956e-207	4
Ppp1ca	3.98665e-211	0.375229	0.973	0.897	1.28709e-206	4
Elob	4.1801e-211	0.421442	0.94	0.778	1.34955e-206	4
Enpp1	5.09283e-211	0.34965	0.542	0.26	1.64422e-206	4
Tardbp	5.81251e-211	0.388494	0.682	0.367	1.87657e-206	4
Phgdh	6.99734e-211	0.34521	0.545	0.261	2.25909e-206	4
Rad50	1.01154e-210	0.324939	0.514	0.237	3.26576e-206	4
Cnep1r1	1.48985e-210	0.250344	0.359	0.139	4.80997e-206	4
Gpx4	4.33437e-210	0.463969	0.717	0.418	1.39935e-205	4
Cox8a	1.00324e-209	0.376367	0.977	0.894	3.23898e-205	4
Nt5c3b	1.00465e-209	0.284661	0.411	0.171	3.24351e-205	4
Top1	1.80631e-209	0.479505	0.901	0.679	5.83168e-205	4
Thoc7	4.2312e-209	0.378525	0.628	0.323	1.36604e-204	4
Lsm6	1.23689e-208	0.447617	0.833	0.562	3.99331e-204	4
Snrpf	9.11336e-208	0.443154	0.826	0.547	2.94225e-203	4
Pbdc1	3.26193e-206	0.382973	0.632	0.33	1.05311e-201	4
Cycs	9.60497e-206	0.409834	0.682	0.374	3.10097e-201	4
Anapc15	2.45081e-205	0.308476	0.523	0.242	7.91245e-201	4
Pcbp2	2.76407e-205	0.45753	0.833	0.575	8.92378e-201	4
Wbp11	3.79402e-205	0.331095	0.568	0.277	1.2249e-200	4
Etfa	4.24158e-205	0.3484	0.561	0.275	1.3694e-200	4
Idi1	7.49829e-205	0.275158	0.343	0.133	2.42082e-200	4
Srrt	3.7773e-204	0.403171	0.726	0.414	1.2195e-199	4
Oser1	8.04935e-204	0.313537	0.453	0.201	2.59873e-199	4
Pcbd2	2.03111e-203	0.292717	0.475	0.212	6.55745e-199	4
Tcerg1	5.20176e-203	0.370185	0.694	0.385	1.67939e-198	4
Mrps18a	6.43326e-203	0.365104	0.515	0.246	2.07698e-198	4
Smc5	7.41155e-202	0.262288	0.471	0.207	2.39282e-197	4
Pank2	1.00369e-200	0.272457	0.503	0.23	3.2404e-196	4
Tra2b	1.60132e-200	0.420838	0.906	0.721	5.16987e-196	4
Emc8	9.35627e-200	0.272775	0.47	0.208	3.02067e-195	4
Fam111a	2.00417e-199	0.397533	0.677	0.376	6.47046e-195	4
Smarca5	4.31991e-199	0.428077	0.841	0.588	1.39468e-194	4
Cops3	1.70468e-198	0.335681	0.556	0.273	5.50354e-194	4
Sf3a3	1.41203e-197	0.361767	0.622	0.325	4.55875e-193	4
Sptssa	1.34528e-196	0.382846	0.633	0.339	4.34323e-192	4
Pnp	2.63464e-196	0.453756	0.769	0.492	8.50594e-192	4
Parp2	1.37291e-195	0.275586	0.469	0.211	4.43244e-191	4
Rbmx	1.52414e-195	0.320623	0.514	0.245	4.92068e-191	4
Terf1	8.88826e-193	0.290701	0.497	0.231	2.86958e-188	4
Cmpk1	2.84698e-191	0.440936	0.807	0.546	9.19149e-187	4
Suds3	4.87074e-191	0.322401	0.57	0.283	1.57252e-186	4
Micos10	1.13384e-190	0.412164	0.744	0.456	3.66061e-186	4
Sf3b2	2.92411e-190	0.427523	0.885	0.694	9.44049e-186	4
Hdgfl2	9.76623e-190	0.327608	0.566	0.281	3.15303e-185	4
Ndufa5	2.76607e-189	0.347057	0.597	0.307	8.93026e-185	4
Rprd1b	1.32906e-188	0.250591	0.451	0.202	4.29088e-184	4
Ubr7	1.44514e-188	0.259002	0.409	0.177	4.66563e-184	4
Nup50	6.01698e-188	0.319944	0.585	0.296	1.94258e-183	4
Ppp1r35	3.67607e-187	0.330413	0.542	0.268	1.18682e-182	4
Ddx19a	1.88725e-186	0.26773	0.431	0.191	6.093e-182	4
Smarcc2	2.74227e-186	0.340552	0.652	0.353	8.85343e-182	4
Gm17494	4.65204e-186	0.261784	0.25	0.087	1.50191e-181	4
Snrnp40	5.307e-186	0.350695	0.613	0.326	1.71336e-181	4
Ppm1g	8.74594e-185	0.420192	0.767	0.497	2.82363e-180	4
Cox5a	6.18612e-184	0.412501	0.888	0.712	1.99719e-179	4
E2f2	1.88209e-183	0.28602	0.555	0.271	6.07633e-179	4
Frg1	5.99048e-183	0.407101	0.704	0.419	1.93403e-178	4
Fundc2	1.15537e-181	0.372835	0.645	0.353	3.73012e-177	4
Hnrnpl	2.28606e-181	0.389049	0.925	0.798	7.38056e-177	4
Paics	3.90849e-181	0.449709	0.654	0.387	1.26186e-176	4
Oat	3.95742e-181	0.339086	0.606	0.318	1.27765e-176	4
Ctdsp1	1.20386e-180	0.279323	0.494	0.233	3.88665e-176	4
Atad1	1.09281e-179	0.300659	0.581	0.297	3.52814e-175	4
Polr2g	4.74725e-179	0.433677	0.776	0.501	1.53265e-174	4
Ywhaq	3.48545e-178	0.302022	0.564	0.284	1.12528e-173	4
H2afy	4.0705e-178	0.409155	0.868	0.654	1.31416e-173	4
Khsrp	2.67967e-177	0.350736	0.651	0.361	8.6513e-173	4
Oaz1	2.86133e-177	0.292055	0.994	0.961	9.23781e-173	4
Snrpc	1.40478e-176	0.380742	0.723	0.429	4.53534e-172	4
Cdc123	1.72026e-175	0.303542	0.588	0.303	5.55385e-171	4
Cox6a1	9.09215e-175	0.404416	0.887	0.687	2.9354e-170	4
Zfp91	1.42943e-174	0.374809	0.782	0.501	4.61492e-170	4
Trappc1	2.16212e-174	0.357229	0.632	0.345	6.98041e-170	4
Stub1	2.32915e-174	0.340132	0.628	0.34	7.51965e-170	4
Cep57	1.19996e-173	0.373094	0.719	0.426	3.87408e-169	4
Hnrnpa0	7.18451e-173	0.390156	0.897	0.735	2.31952e-168	4
Bri3	3.67687e-172	0.31399	0.602	0.317	1.18708e-167	4
Atp5o	4.75065e-172	0.395032	0.854	0.626	1.53375e-167	4
Hmga1	1.1617e-171	0.31487	0.569	0.296	3.75055e-167	4
Zfp706	1.67521e-171	0.393197	0.911	0.786	5.40842e-167	4
Mrpl49	3.97951e-170	0.269518	0.451	0.211	1.28479e-165	4
Commd1	1.39966e-168	0.299954	0.572	0.296	4.5188e-164	4
Atp1b3	1.59119e-168	0.256461	0.48	0.229	5.13717e-164	4
Fkbp4	4.44574e-168	0.317163	0.551	0.286	1.43531e-163	4
Hnrnpdl	8.64676e-168	0.401083	0.877	0.656	2.79161e-163	4
Msl3	8.20226e-166	0.254686	0.44	0.205	2.6481e-161	4
Snrnp25	9.6162e-166	0.310228	0.628	0.339	3.10459e-161	4
Nans	5.59773e-164	0.280256	0.525	0.262	1.80723e-159	4
Vrk1	1.30343e-163	0.30146	0.585	0.31	4.20813e-159	4
Rnf126	6.01754e-163	0.265471	0.478	0.231	1.94276e-158	4
Jchain	9.10943e-163	0.433086	0.818	0.57	2.94098e-158	4
Ube2n	3.77929e-162	0.374107	0.782	0.513	1.22014e-157	4
Hspa8	5.39391e-162	0.347895	0.986	0.94	1.74142e-157	4
Atp5j2	1.22659e-161	0.373024	0.928	0.765	3.96004e-157	4
Rpn2	1.69923e-160	0.293999	0.609	0.328	5.48596e-156	4
Sf3b5	2.9917e-160	0.361938	0.744	0.465	9.65869e-156	4
Atf1	2.65649e-159	0.299806	0.571	0.304	8.57648e-155	4
Pkm	1.73928e-158	0.398518	0.895	0.718	5.61528e-154	4
Stag2	5.30899e-158	0.313277	0.683	0.399	1.71401e-153	4
Ywhae	1.19867e-157	0.38555	0.877	0.668	3.86991e-153	4
Tcf3	4.95383e-157	0.392104	0.788	0.534	1.59934e-152	4
Cops6	2.76319e-156	0.346629	0.668	0.396	8.92097e-152	4
Ak2	2.80846e-156	0.380697	0.78	0.511	9.06713e-152	4
Pdap1	6.01728e-156	0.309453	0.649	0.367	1.94268e-151	4
Xist	3.93998e-154	0.273648	0.94	0.831	1.27202e-149	4
Rbm8a	3.63853e-153	0.308541	0.597	0.325	1.1747e-148	4
Rhoa	6.23705e-153	0.307184	0.977	0.924	2.01363e-148	4
Strbp	6.36592e-153	0.325026	0.707	0.425	2.05524e-148	4
Ccng2	1.21096e-152	0.252913	0.512	0.259	3.90958e-148	4
Mrpl40	5.31189e-152	0.272598	0.533	0.276	1.71494e-147	4
Cnot6	9.20416e-152	0.254027	0.563	0.295	2.97156e-147	4
Fos	2.04976e-151	0.274222	0.516	0.262	6.61765e-147	4
Thrap3	2.08692e-151	0.361114	0.847	0.632	6.73761e-147	4
Sms	3.67237e-151	0.37697	0.797	0.542	1.18562e-146	4
Pcbp1	3.8697e-151	0.384551	0.887	0.695	1.24933e-146	4
Fdps	2.25834e-150	0.269559	0.407	0.193	7.29105e-146	4
Cisd1	4.05008e-150	0.292801	0.519	0.271	1.30757e-145	4
Ap2s1	6.16737e-149	0.36324	0.808	0.551	1.99113e-144	4
Pkig	1.14859e-148	0.374533	0.871	0.679	3.70822e-144	4
Ssb	2.64369e-148	0.349555	0.733	0.461	8.53517e-144	4
Ubc	4.15089e-148	0.374992	0.928	0.811	1.34011e-143	4
U2surp	7.69428e-147	0.334003	0.708	0.432	2.4841e-142	4
Basp1	8.39761e-147	0.412016	0.817	0.572	2.71117e-142	4
Ahsa1	2.66982e-146	0.306173	0.622	0.351	8.61951e-142	4
Reep5	1.04718e-145	0.378494	0.833	0.59	3.38083e-141	4
Rheb	3.12984e-145	0.269136	0.553	0.294	1.01047e-140	4
Snu13	8.28258e-145	0.356042	0.753	0.49	2.67403e-140	4
Ddx39b	1.0812e-144	0.380742	0.849	0.647	3.49066e-140	4
Psmc4	1.58069e-144	0.333484	0.664	0.395	5.10325e-140	4
Babam1	5.45929e-144	0.28721	0.611	0.339	1.76253e-139	4
Dleu2	9.1402e-144	0.300631	0.701	0.421	2.95091e-139	4
U2af2	3.51468e-142	0.345102	0.78	0.518	1.13471e-137	4
Srsf1	1.33673e-141	0.314107	0.742	0.464	4.31564e-137	4
Ndufab1	4.65221e-140	0.314521	0.65	0.387	1.50197e-135	4
Mdh1	1.13243e-139	0.373308	0.851	0.654	3.65604e-135	4
Rps27l	1.74239e-139	0.312953	0.724	0.446	5.62531e-135	4
Eloc	2.56085e-139	0.32381	0.691	0.422	8.2677e-135	4
Eed	1.25752e-138	0.289068	0.615	0.348	4.05989e-134	4
Dtnbp1	8.20988e-138	0.276365	0.619	0.349	2.65056e-133	4
Hp1bp3	3.03524e-136	0.255805	0.6	0.334	9.79926e-132	4
Mbd4	3.14177e-136	0.308154	0.726	0.455	1.01432e-131	4
Ube2a	1.14656e-135	0.286273	0.61	0.347	3.70167e-131	4
Cox5b	2.17815e-135	0.323645	0.942	0.822	7.03214e-131	4
Ndufc2	2.43436e-135	0.329142	0.741	0.481	7.85934e-131	4
Syncrip	8.06345e-135	0.260198	0.666	0.388	2.60328e-130	4
Slamf7	1.68539e-134	0.312747	0.725	0.457	5.44127e-130	4
Polr2j	5.0537e-133	0.298733	0.671	0.404	1.63159e-128	4
Actl6a	9.74899e-133	0.255409	0.549	0.299	3.14746e-128	4
Rnf7	2.13398e-132	0.265522	0.575	0.318	6.88954e-128	4
Sf1	1.27935e-131	0.324349	0.841	0.616	4.13037e-127	4
Gm43305	2.23125e-131	0.325744	0.949	0.903	7.20359e-127	4
Nap1l4	3.03275e-131	0.27861	0.636	0.369	9.79122e-127	4
Mef2b	4.83155e-131	0.340299	0.814	0.569	1.55987e-126	4
Psmd13	5.32756e-131	0.326509	0.688	0.428	1.72e-126	4
Ppp1r2	2.31965e-130	0.263772	0.61	0.343	7.48898e-126	4
Phf5a	7.88555e-130	0.310942	0.676	0.416	2.54585e-125	4
Uchl3	8.86322e-130	0.346716	0.799	0.567	2.86149e-125	4
Get4	1.78329e-129	0.255809	0.543	0.298	5.75736e-125	4
Srrm1	1.23646e-127	0.33329	0.869	0.679	3.99191e-123	4
Naa50	2.29081e-127	0.2798	0.629	0.373	7.39588e-123	4
H1f0	2.52333e-126	0.301172	0.291	0.132	8.14656e-122	4
Ctbp1	7.50052e-125	0.325059	0.803	0.576	2.42154e-120	4
Sf3b4	9.30771e-125	0.276799	0.637	0.378	3.00499e-120	4
Gnb2	1.06957e-124	0.304697	0.937	0.824	3.45311e-120	4
Eftud2	1.33784e-124	0.270754	0.621	0.362	4.31923e-120	4
Scaf11	1.98703e-124	0.284854	0.917	0.798	6.41514e-120	4
Ilk	8.56523e-124	0.285604	0.679	0.414	2.76528e-119	4
Snrnp70	1.12685e-123	0.329565	0.846	0.64	3.63802e-119	4
Mrpl33	1.42372e-123	0.304461	0.708	0.449	4.59648e-119	4
Ube2l3	2.91237e-123	0.32642	0.767	0.517	9.40258e-119	4
Neil1	8.65418e-123	0.344653	0.791	0.552	2.794e-118	4
Prpf19	1.75952e-122	0.259402	0.549	0.307	5.68061e-118	4
Cetn3	4.65657e-122	0.258169	0.603	0.344	1.50337e-117	4
Snx3	3.06538e-121	0.319854	0.809	0.571	9.89658e-117	4
Serbp1	2.13432e-119	0.298128	0.929	0.791	6.89064e-115	4
Trir	5.68049e-119	0.311321	0.792	0.552	1.83395e-114	4
Srsf10	7.42289e-119	0.325331	0.828	0.604	2.39648e-114	4
Vdac3	9.11994e-119	0.320631	0.747	0.498	2.94437e-114	4
Eif5a	6.00506e-118	0.287334	0.938	0.826	1.93874e-113	4
Timm17b	8.02529e-118	0.292445	0.683	0.428	2.59096e-113	4
Cpsf2	5.57968e-117	0.268459	0.692	0.433	1.8014e-112	4
Tsn	7.18069e-116	0.253381	0.62	0.369	2.31829e-111	4
Sf3a2	4.43499e-115	0.266531	0.643	0.386	1.43184e-110	4
Arpc5l	1.20407e-114	0.28135	0.97	0.896	3.88734e-110	4
Atp5b	4.80322e-114	0.282908	0.944	0.842	1.55072e-109	4
Phf6	4.38784e-113	0.265245	0.686	0.427	1.41661e-108	4
Ube2i	1.21413e-112	0.308892	0.875	0.697	3.91982e-108	4
Nubp1	1.66581e-112	0.291867	0.768	0.519	5.37807e-108	4
Ube2m	8.30438e-112	0.29793	0.711	0.47	2.68107e-107	4
Pgam1	7.25145e-111	0.286451	0.698	0.448	2.34113e-106	4
Polr2a	7.91582e-111	0.315672	0.804	0.582	2.55562e-106	4
Eif4h	2.37275e-110	0.275352	0.757	0.502	7.66041e-106	4
Eif4a1	2.40129e-110	0.29871	0.905	0.733	7.75258e-106	4
Slpi	2.80116e-110	0.327893	0.382	0.204	9.04355e-106	4
Fcho1	9.26113e-110	0.259811	0.63	0.381	2.98996e-105	4
Dnajc8	1.20818e-109	0.262419	0.678	0.425	3.90061e-105	4
Ndufb7	2.85149e-109	0.312672	0.819	0.6	9.20603e-105	4
Elavl1	3.27536e-109	0.252423	0.68	0.428	1.05745e-104	4
Tpm4	5.01274e-107	0.300359	0.874	0.704	1.61836e-102	4
Pgk1	1.69636e-106	0.296408	0.76	0.522	5.47671e-102	4
Prrc2a	2.0713e-106	0.287813	0.863	0.655	6.68719e-102	4
Morf4l1	1.75421e-105	0.266575	0.925	0.822	5.66346e-101	4
P4hb	4.64363e-105	0.26588	0.686	0.441	1.49919e-100	4
Psma6	5.37521e-105	0.266285	0.692	0.442	1.73539e-100	4
Utp3	1.50253e-104	0.269161	0.691	0.44	4.85092e-100	4
Fkbp3	3.0887e-104	0.264354	0.674	0.427	9.97187e-100	4
Smagp	2.68238e-103	0.284618	0.679	0.439	8.66008e-99	4
Lsm4	1.31674e-102	0.29838	0.853	0.658	4.25108e-98	4
G3bp1	4.14498e-102	0.268091	0.716	0.468	1.33821e-97	4
Ywhab	6.24969e-102	0.295692	0.831	0.634	2.01771e-97	4
Bfsp2	2.941e-101	0.26804	0.647	0.407	9.49502e-97	4
Ndufc1	5.45292e-101	0.253696	0.683	0.431	1.76047e-96	4
Parp1	1.51611e-100	0.277628	0.862	0.672	4.89477e-96	4
Ppp4r2	6.87384e-100	0.261112	0.819	0.597	2.21922e-95	4
Hdac1	9.75562e-100	0.28939	0.799	0.576	3.1496e-95	4
Puf60	1.27701e-99	0.284685	0.782	0.554	4.12282e-95	4
Pole4	1.41074e-99	0.28547	0.647	0.417	4.55458e-95	4
Slc25a5	2.17689e-99	0.275986	0.915	0.791	7.02809e-95	4
Ndufa11	1.65879e-98	0.279292	0.818	0.595	5.35541e-94	4
Swi5	5.67049e-97	0.255719	0.729	0.485	1.83072e-92	4
Cdv3	6.52565e-96	0.263425	0.777	0.546	2.10681e-91	4
Psmb6	2.1602e-95	0.266578	0.727	0.487	6.97422e-91	4
Ndufb8	7.35609e-94	0.268983	0.743	0.513	2.37491e-89	4
Psmb9	1.00771e-92	0.29223	0.895	0.76	3.25341e-88	4
Fam107b	4.21784e-90	0.256476	0.87	0.695	1.36173e-85	4
Anp32a	1.90068e-89	0.286955	0.86	0.664	6.13636e-85	4
Gng5	2.36252e-89	0.268042	0.917	0.79	7.62739e-85	4
Atp5k	1.18474e-88	0.264975	0.828	0.621	3.82494e-84	4
Ppp4c	3.49047e-83	0.257572	0.854	0.669	1.1269e-78	4
Dhx9	3.12556e-82	0.25241	0.816	0.613	1.00909e-77	4
Ighm	1.18184e-22	0.288912	0.624	0.544	3.81558e-18	4
Gm26917	0	2.41455	0.801	0.523	0	5
Macf1	0	2.17821	0.956	0.81	0	5
Kcnq1ot1	0	2.10571	0.672	0.405	0	5
Kmt2a	0	2.02352	0.872	0.612	0	5
Xist	0	1.96317	0.94	0.832	0	5
Ptprc	0	1.81595	0.994	0.97	0	5
Bmp2k	0	1.78417	0.892	0.729	0	5
Jmjd1c	0	1.76842	0.808	0.561	0	5
Bach2	0	1.7577	0.944	0.848	0	5
Lnpep	0	1.75242	0.854	0.659	0	5
Pag1	0	1.74032	0.855	0.668	0	5
St8sia4	0	1.73751	0.667	0.426	0	5
Sorl1	0	1.71074	0.874	0.734	0	5
Aff4	0	1.67563	0.789	0.594	0	5
Huwe1	0	1.67003	0.713	0.463	0	5
Phip	0	1.65421	0.777	0.598	0	5
Tmem131	0	1.63833	0.912	0.807	0	5
Smg1	0	1.63604	0.737	0.509	0	5
Etnk1	0	1.59853	0.891	0.735	0	5
Gm43305	0	1.58865	0.907	0.906	0	5
4932438A13Rik	0	1.57929	0.64	0.405	0	5
Birc6	0	1.56311	0.751	0.575	0	5
Med13	0	1.55721	0.581	0.306	0	5
Lpp	0	1.55715	0.589	0.395	0	5
Btla	0	1.55502	0.744	0.574	0	5
Malat1	0	1.547	0.999	0.999	0	5
Lyst	0	1.54164	0.565	0.365	0	5
Mybl1	0	1.54105	0.676	0.537	0	5
Nsd1	0	1.53866	0.755	0.57	0	5
Tmem131l	0	1.53824	0.776	0.609	0	5
Dmxl1	0	1.53819	0.643	0.431	0	5
Rfx7	0	1.51271	0.663	0.446	0	5
Wnk1	0	1.5	0.696	0.52	0	5
Cnot1	0	1.49319	0.654	0.463	0	5
Atp8a1	0	1.48435	0.74	0.572	0	5
Prrc2c	0	1.47415	0.85	0.743	0	5
Malt1	0	1.47358	0.701	0.53	0	5
Hipk1	0	1.46839	0.637	0.414	0	5
Kmt2c	0	1.46719	0.58	0.365	0	5
Mycbp2	0	1.46692	0.771	0.627	0	5
Dennd4a	0	1.45963	0.678	0.509	0	5
2001-03-01	0	1.42282	0.853	0.754	0	5
Trip12	0	1.41645	0.668	0.501	0	5
Ranbp2	0	1.41207	0.557	0.347	0	5
Bptf	0	1.40756	0.854	0.774	0	5
Ssh2	0	1.3945	0.581	0.396	0	5
mt-Co3	0	1.39139	0.992	0.989	0	5
Ccdc50	0	1.39085	0.876	0.809	0	5
Dennd1b	0	1.38925	0.672	0.48	0	5
mt-Atp8	0	1.3878	0.963	0.944	0	5
Setd2	0	1.38704	0.71	0.57	0	5
Ets1	0	1.38685	0.883	0.815	0	5
Dennd5b	0	1.38527	0.676	0.514	0	5
Man2a1	0	1.38057	0.534	0.328	0	5
Cltc	0	1.3762	0.767	0.653	0	5
Slc4a7	0	1.37307	0.634	0.452	0	5
Slc12a6	0	1.36485	0.617	0.433	0	5
Fchsd2	0	1.35468	0.853	0.783	0	5
Ikzf1	0	1.35066	0.861	0.781	0	5
Dock2	0	1.34953	0.795	0.678	0	5
Mbnl1	0	1.34654	0.963	0.909	0	5
Ankrd17	0	1.34499	0.597	0.419	0	5
Atf7ip	0	1.34198	0.698	0.559	0	5
Cbl	0	1.33857	0.641	0.472	0	5
Brwd1	0	1.33456	0.674	0.547	0	5
Lrrk2	0	1.33396	0.706	0.607	0	5
Ep300	0	1.33128	0.643	0.486	0	5
Setd5	0	1.32698	0.612	0.46	0	5
Prdm2	0	1.3249	0.567	0.37	0	5
Dock10	0	1.32458	0.812	0.722	0	5
Ash1l	0	1.32276	0.622	0.477	0	5
Usp24	0	1.31778	0.601	0.418	0	5
Sesn3	0	1.31732	0.631	0.478	0	5
Ankrd11	0	1.31657	0.814	0.743	0	5
Myo1e	0	1.29014	0.754	0.647	0	5
Ppp1r16b	0	1.27647	0.623	0.468	0	5
Bcar3	0	1.27485	0.734	0.635	0	5
Atp2a3	0	1.26995	0.869	0.807	0	5
mt-Co2	0	1.26899	0.992	0.99	0	5
Prkcb	0	1.26811	0.792	0.702	0	5
Atrx	0	1.26331	0.75	0.666	0	5
Celf2	0	1.26029	0.785	0.709	0	5
Cyfip2	0	1.25632	0.713	0.629	0	5
Srrm2	0	1.25303	0.901	0.863	0	5
Cd2ap	0	1.24559	0.771	0.683	0	5
Ero1lb	0	1.24537	0.707	0.605	0	5
mt-Co1	0	1.23939	0.997	0.996	0	5
Ankrd44	0	1.23791	0.677	0.559	0	5
mt-Cytb	0	1.23169	0.991	0.991	0	5
mt-Atp6	0	1.22806	0.987	0.981	0	5
Akap13	0	1.22713	0.852	0.792	0	5
Ptbp3	0	1.21803	0.825	0.792	0	5
Iqgap1	0	1.2089	0.857	0.831	0	5
mt-Nd1	0	1.20788	0.94	0.929	0	5
Itsn2	0	1.20786	0.8	0.73	0	5
St6gal1	0	1.20672	0.775	0.718	0	5
Smchd1	0	1.20402	0.702	0.614	0	5
Sema4d	0	1.20252	0.839	0.792	0	5
Cd22	0	1.19736	0.905	0.868	0	5
Ablim1	0	1.19174	0.888	0.857	0	5
Elmo1	0	1.18717	0.738	0.66	0	5
Eml4	0	1.18613	0.82	0.75	0	5
Swap70	0	1.17885	0.946	0.921	0	5
mt-Nd2	0	1.1764	0.909	0.884	0	5
mt-Nd4l	0	1.176	0.98	0.978	0	5
Rcsd1	0	1.17338	0.732	0.673	0	5
Lrch1	0	1.15458	0.747	0.669	0	5
Dock8	0	1.12962	0.697	0.614	0	5
Syk	0	1.1185	0.783	0.755	0	5
Baz2b	0	1.11023	0.748	0.689	0	5
Ciita	0	1.09859	0.832	0.796	0	5
Uvrag	0	1.09027	0.806	0.76	0	5
Myh9	0	1.0704	0.933	0.93	0	5
Cd180	0	1.04653	0.876	0.876	0	5
Eif4g2	0	1.04505	0.83	0.831	0	5
Actr2	0	1.03999	0.856	0.869	0	5
Scaf11	0	1.03064	0.818	0.805	0	5
Tut4	0	1.02669	0.801	0.786	0	5
Mef2c	0	1.00434	0.972	0.974	0	5
Ikzf3	0	0.970662	0.908	0.906	0	5
Bank1	0	0.924853	0.923	0.935	0	5
mt-Nd5	0	0.919678	0.919	0.926	0	5
Sf3b1	0	0.873744	0.879	0.891	0	5
Lcp1	0	0.832606	0.975	0.988	0	5
Arhgap17	4.10296e-307	1.02061	0.772	0.742	1.32464e-302	5
Ddx6	2.41213e-304	1.15007	0.711	0.654	7.78757e-300	5
Mdm4	1.84979e-301	1.27546	0.591	0.42	5.97204e-297	5
Lyn	1.35999e-300	0.85618	0.862	0.882	4.39074e-296	5
Baz1a	2.91695e-300	1.05273	0.727	0.688	9.41736e-296	5
Stt3b	1.54298e-299	1.02255	0.772	0.757	4.9815e-295	5
Hnrnpu	3.41307e-299	0.926353	0.838	0.866	1.10191e-294	5
Tnks2	7.18804e-298	1.20046	0.634	0.508	2.32066e-293	5
Pax5	3.18057e-296	1.12793	0.707	0.645	1.02685e-291	5
Chst3	4.05531e-295	1.27456	0.623	0.474	1.30926e-290	5
Ptk2b	2.14878e-294	1.0171	0.746	0.728	6.93733e-290	5
Kat6a	1.98369e-291	1.31482	0.555	0.375	6.40434e-287	5
Gabpb2	1.80254e-290	1.33732	0.497	0.293	5.81949e-286	5
Nipbl	6.11038e-286	1.20842	0.656	0.558	1.97273e-281	5
Plekhm3	1.21794e-285	1.25069	0.678	0.582	3.93213e-281	5
Ncor1	3.1743e-285	1.06673	0.711	0.668	1.02482e-280	5
Cdk13	4.5343e-282	1.16483	0.664	0.572	1.4639e-277	5
Pds5a	4.5388e-282	1.30409	0.59	0.444	1.46535e-277	5
Arhgap26	1.58206e-278	1.30384	0.522	0.329	5.10768e-274	5
Man1a	1.41624e-275	1.27416	0.676	0.579	4.57232e-271	5
Cr2	3.4537e-274	1.30968	0.717	0.646	1.11503e-269	5
Zfp292	1.10165e-272	1.21543	0.65	0.558	3.55667e-268	5
Rubcn	1.26869e-272	1.11636	0.67	0.584	4.09598e-268	5
Setx	3.8561e-272	1.32899	0.546	0.374	1.24494e-267	5
Elk4	6.04252e-271	1.24184	0.517	0.326	1.95083e-266	5
Dgkd	3.91544e-269	1.20053	0.631	0.512	1.2641e-264	5
Pan3	8.53088e-268	1.24104	0.579	0.429	2.75419e-263	5
Usp34	5.22757e-264	1.21872	0.557	0.399	1.68772e-259	5
Fnbp1	1.61225e-262	1.13549	0.658	0.578	5.20514e-258	5
Zbtb20	9.15635e-262	1.47986	0.598	0.459	2.95613e-257	5
Hipk3	5.53052e-261	1.26515	0.562	0.407	1.78553e-256	5
Zfp608	6.37597e-260	1.28844	0.584	0.44	2.05848e-255	5
Plcg2	6.51573e-259	0.87615	0.772	0.793	2.1036e-254	5
Il17ra	1.38474e-258	1.18693	0.63	0.53	4.47062e-254	5
Foxp1	4.70453e-257	1.09049	0.785	0.763	1.51886e-252	5
Sptbn1	6.57098e-257	1.35517	0.553	0.396	2.12144e-252	5
Top2b	1.0327e-255	1.11446	0.659	0.591	3.33406e-251	5
Nfkb1	5.56602e-255	1.15503	0.653	0.578	1.79699e-250	5
Pik3c2b	1.39302e-250	1.2605	0.495	0.313	4.49737e-246	5
Chd4	1.05858e-249	1.13492	0.679	0.628	3.41761e-245	5
Tln1	1.58219e-249	0.939588	0.763	0.784	5.10811e-245	5
Rev3l	2.40803e-249	1.28993	0.553	0.403	7.77433e-245	5
Itpr2	2.69628e-247	1.26188	0.572	0.432	8.70493e-243	5
Gls	3.74734e-247	1.21336	0.541	0.382	1.20983e-242	5
Rftn1	6.20695e-247	1.07527	0.707	0.677	2.00391e-242	5
Asap1	2.3547e-246	1.09049	0.655	0.58	7.60215e-242	5
Tnrc6b	4.06921e-246	1.22994	0.571	0.426	1.31374e-241	5
Zup1	1.25798e-245	1.23112	0.588	0.457	4.0614e-241	5
Arhgap30	1.30769e-245	0.954062	0.743	0.745	4.22186e-241	5
Nr3c1	1.42219e-243	1.23185	0.56	0.42	4.59155e-239	5
Wapl	6.02456e-243	1.06474	0.666	0.615	1.94503e-238	5
Setbp1	1.6913e-242	1.23231	0.51	0.334	5.46037e-238	5
Luc7l2	8.9543e-242	1.07939	0.682	0.651	2.89089e-237	5
mt-Nd4	2.46756e-241	0.847737	0.857	0.873	7.96651e-237	5
Pten	1.56473e-240	0.905512	0.74	0.753	5.05174e-236	5
Camk2d	3.14531e-238	0.906076	0.774	0.786	1.01546e-233	5
Nsd3	2.01426e-237	1.09253	0.631	0.552	6.50305e-233	5
Zfp638	4.40697e-237	1.25734	0.52	0.358	1.42279e-232	5
Lrmp	8.47774e-236	0.868379	0.789	0.807	2.73704e-231	5
Lmbrd1	8.95971e-236	1.04865	0.669	0.612	2.89264e-231	5
Rel	1.8797e-235	1.08691	0.679	0.625	6.06862e-231	5
Tasor	1.59006e-231	1.27298	0.515	0.355	5.1335e-227	5
Lcor	2.81449e-231	1.1763	0.428	0.24	9.08659e-227	5
Ncoa3	1.15488e-230	1.14073	0.584	0.467	3.72853e-226	5
Jak1	1.56472e-228	0.873949	0.768	0.787	5.0517e-224	5
Prpf8	1.61345e-228	1.14967	0.617	0.54	5.20901e-224	5
Son	3.30887e-228	0.694968	0.874	0.918	1.06827e-223	5
Itpr3	1.76611e-227	1.18577	0.536	0.386	5.70189e-223	5
Il21r	5.0329e-227	0.968464	0.746	0.748	1.62487e-222	5
Bcl11a	1.83197e-226	0.982627	0.732	0.724	5.9145e-222	5
Fryl	4.38893e-225	1.18567	0.476	0.303	1.41697e-220	5
Glg1	3.86982e-223	1.16884	0.533	0.39	1.24937e-218	5
Srcap	1.09035e-220	1.19357	0.528	0.385	3.52019e-216	5
Slc9a7	4.01405e-220	1.19688	0.54	0.4	1.29594e-215	5
Pum2	3.0235e-217	1.14318	0.552	0.429	9.76137e-213	5
Cep350	5.27932e-216	1.25177	0.474	0.31	1.70443e-211	5
mt-Nd3	9.39898e-216	1.01101	0.662	0.609	3.03446e-211	5
Apc	1.65484e-214	1.237	0.452	0.28	5.34267e-210	5
Zcchc7	5.81267e-211	1.12802	0.6	0.507	1.87662e-206	5
Kmt2e	1.28615e-210	0.975923	0.676	0.655	4.15234e-206	5
Nedd9	5.95634e-209	1.08616	0.609	0.528	1.92301e-204	5
Myo5a	1.28229e-208	1.16702	0.512	0.371	4.13986e-204	5
Rabgap1l	1.62064e-207	1.0582	0.635	0.575	5.23224e-203	5
Tlk1	4.54178e-206	1.0509	0.615	0.544	1.46631e-201	5
Kdm6a	5.94845e-205	1.14926	0.44	0.27	1.92046e-200	5
Ddx17	1.66603e-204	1.14383	0.549	0.434	5.37877e-200	5
Ighv3-8	6.42315e-204	0.557908	0.974	0.986	2.07372e-199	5
Taok1	1.12639e-200	1.14513	0.434	0.266	3.63656e-196	5
Ythdf3	1.49061e-200	1.14239	0.442	0.277	4.81245e-196	5
Ralgps2	5.97784e-199	0.813244	0.795	0.824	1.92995e-194	5
Chd2	7.09787e-199	1.31755	0.505	0.356	2.29155e-194	5
Kdm3b	1.55018e-198	1.17242	0.479	0.326	5.00475e-194	5
Rnf111	4.10678e-198	1.13537	0.493	0.346	1.32587e-193	5
Slc38a1	5.40126e-198	1.10034	0.588	0.507	1.7438e-193	5
Syvn1	1.07612e-197	0.851815	0.704	0.704	3.47424e-193	5
Prrc2a	4.41971e-195	0.923822	0.673	0.668	1.4269e-190	5
Ncoa1	4.24983e-193	1.07156	0.571	0.48	1.37206e-188	5
Ppp4r3a	1.46181e-192	1.10352	0.539	0.433	4.71945e-188	5
Ppp4r3b	2.40781e-192	1.05188	0.582	0.501	7.77362e-188	5
Clcn3	4.61101e-192	0.998735	0.649	0.618	1.48866e-187	5
Arhgap15	6.65378e-189	1.01027	0.631	0.584	2.14817e-184	5
Tet3	2.32696e-188	1.14612	0.427	0.264	7.51259e-184	5
Herc2	2.50727e-188	1.18259	0.487	0.347	8.09472e-184	5
Hdac9	5.50209e-188	1.15013	0.384	0.215	1.77635e-183	5
Eif4g3	5.87692e-188	1.09704	0.551	0.448	1.89736e-183	5
Prr14l	1.19161e-187	1.14436	0.41	0.246	3.84712e-183	5
Rapgef6	6.64189e-187	1.09104	0.589	0.514	2.14433e-182	5
N4bp2	2.36959e-186	1.16931	0.435	0.275	7.65023e-182	5
Hivep2	5.61912e-185	1.19381	0.405	0.24	1.81413e-180	5
Grb2	7.18221e-185	0.594777	0.879	0.933	2.31878e-180	5
Usf3	8.90161e-185	1.19358	0.44	0.283	2.87388e-180	5
Vps13b	6.43461e-182	1.14118	0.423	0.264	2.07741e-177	5
Epb41l2	6.73872e-182	1.09212	0.552	0.462	2.1756e-177	5
Thrap3	2.63052e-181	0.905373	0.652	0.646	8.49262e-177	5
Crebbp	1.83316e-180	1.1392	0.508	0.386	5.91836e-176	5
Foxo1	7.49952e-180	0.97071	0.654	0.637	2.42122e-175	5
Arid3b	2.18967e-178	1.10348	0.586	0.514	7.06935e-174	5
Wdfy4	2.42616e-178	1.0268	0.584	0.511	7.83287e-174	5
Kansl1	5.72464e-177	1.02505	0.55	0.454	1.8482e-172	5
Gsk3b	1.05261e-176	1.07151	0.513	0.395	3.39836e-172	5
Heg1	5.49969e-176	1.15654	0.507	0.382	1.77558e-171	5
Adnp	6.00138e-176	1.12805	0.468	0.331	1.93755e-171	5
Parp8	1.17213e-175	1.16489	0.437	0.289	3.78422e-171	5
Cntrl	3.0793e-175	1.08174	0.554	0.466	9.94153e-171	5
Vps13a	1.50947e-172	1.07893	0.547	0.464	4.87331e-168	5
Sh3kbp1	2.46356e-172	0.781079	0.722	0.751	7.95361e-168	5
Ktn1	8.39147e-172	1.00341	0.6	0.543	2.70919e-167	5
Oga	2.79873e-170	1.09448	0.492	0.366	9.03569e-166	5
Ccnl1	1.03481e-168	1.00659	0.584	0.525	3.3409e-164	5
Atad2b	2.10606e-168	1.07575	0.515	0.409	6.79941e-164	5
Sh3pxd2a	4.82133e-167	1.10911	0.507	0.391	1.55657e-162	5
Caprin1	8.49164e-166	0.887722	0.646	0.654	2.74153e-161	5
Erbin	2.30753e-165	1.10442	0.407	0.256	7.44986e-161	5
Tcf20	3.9045e-165	1.0666	0.383	0.231	1.26057e-160	5
Zfp106	9.40008e-165	1.02368	0.568	0.499	3.03481e-160	5
Rock1	1.27395e-164	0.921375	0.619	0.59	4.11296e-160	5
Synrg	3.28079e-164	1.02512	0.587	0.532	1.0592e-159	5
Dock11	4.15095e-163	1.0801	0.535	0.445	1.34014e-158	5
Rev1	3.24183e-161	0.985727	0.553	0.472	1.04663e-156	5
Usp9x	5.77515e-161	1.07979	0.413	0.269	1.86451e-156	5
2610507B11Rik	2.21629e-160	1.08805	0.418	0.276	7.15528e-156	5
Pdzd2	8.01793e-160	1.27292	0.405	0.256	2.58859e-155	5
Nup153	9.87966e-160	1.06656	0.445	0.313	3.18965e-155	5
Rlf	1.22153e-159	1.07471	0.442	0.309	3.9437e-155	5
Dip2b	1.47829e-158	1.0657	0.526	0.435	4.77266e-154	5
Pafah1b1	2.02482e-158	0.83363	0.665	0.689	6.53713e-154	5
Helz2	3.74758e-158	1.06559	0.544	0.463	1.20991e-153	5
Tbl1xr1	2.04484e-157	1.06303	0.521	0.431	6.60177e-153	5
R3hdm1	3.18722e-157	1.06674	0.451	0.322	1.02899e-152	5
Nup210	2.64613e-156	1.06833	0.468	0.347	8.54302e-152	5
Hspa5	6.12239e-156	1.08941	0.658	0.64	1.97661e-151	5
Dido1	9.00376e-156	1.07117	0.476	0.359	2.90686e-151	5
Nsmaf	9.37296e-156	1.04765	0.52	0.428	3.02606e-151	5
Ino80d	1.47327e-155	1.01343	0.343	0.191	4.75647e-151	5
Card11	1.81765e-155	0.882313	0.644	0.639	5.86829e-151	5
Tnks	1.78871e-154	0.898393	0.279	0.133	5.77483e-150	5
Hectd1	8.61483e-154	0.984634	0.565	0.509	2.7813e-149	5
Creb1	8.8924e-154	1.11123	0.4	0.258	2.87091e-149	5
Sbno1	1.80757e-153	1.08023	0.516	0.428	5.83573e-149	5
Ddx5	7.05706e-153	0.458996	0.943	0.978	2.27837e-148	5
Rock2	1.89845e-152	1.08808	0.471	0.356	6.12915e-148	5
Rere	3.5603e-152	0.976137	0.56	0.491	1.14944e-147	5
Map3k1	1.54727e-151	1.14546	0.47	0.349	4.99538e-147	5
Eif2ak3	3.34062e-151	1.13448	0.487	0.371	1.07852e-146	5
Inpp5d	3.71537e-151	0.843756	0.641	0.647	1.19951e-146	5
Tpr	4.18395e-151	0.812309	0.703	0.753	1.35079e-146	5
Inpp4b	5.88345e-151	1.12358	0.421	0.286	1.89947e-146	5
AU020206	3.78146e-149	1.05762	0.329	0.181	1.22084e-144	5
Ptprj	4.90046e-149	1.10391	0.402	0.263	1.58211e-144	5
Txndc16	1.91362e-148	1.02014	0.536	0.464	6.17812e-144	5
Adam10	7.04941e-148	1.01066	0.466	0.353	2.2759e-143	5
Cerk	7.49348e-148	1.02363	0.575	0.521	2.41927e-143	5
Tasor2	1.02316e-147	1.09881	0.428	0.298	3.30328e-143	5
Oip5os1	1.72999e-147	1.07476	0.448	0.326	5.58527e-143	5
Chd7	6.92502e-147	1.07924	0.506	0.412	2.23574e-142	5
Ppp1r12a	9.62081e-147	0.893911	0.594	0.574	3.10608e-142	5
Nktr	1.56386e-146	1.06342	0.502	0.411	5.04892e-142	5
Arid1b	3.51656e-146	1.03388	0.522	0.442	1.13532e-141	5
Usp6nl	1.32583e-145	1.00167	0.376	0.233	4.28046e-141	5
Arfgef1	1.84588e-145	1.0338	0.381	0.239	5.95942e-141	5
Nfatc3	1.87218e-145	0.939344	0.587	0.554	6.04432e-141	5
Pdzd8	1.46439e-144	1.0103	0.338	0.195	4.72777e-140	5
Dync1h1	1.62795e-144	1.07066	0.453	0.336	5.25584e-140	5
Itga4	4.61885e-144	1.16142	0.466	0.351	1.4912e-139	5
Suco	1.01341e-143	1.01845	0.479	0.376	3.27178e-139	5
Tgfbr2	1.97759e-142	0.949168	0.594	0.568	6.38466e-138	5
Ankle2	3.35436e-142	1.07856	0.4	0.268	1.08296e-137	5
Ubr5	3.64211e-142	1.08688	0.405	0.274	1.17586e-137	5
Rnf145	6.31838e-142	1.02931	0.486	0.39	2.03989e-137	5
Elf1	1.8943e-141	0.69981	0.734	0.793	6.11576e-137	5
Atf6	1.65327e-140	1.0506	0.426	0.303	5.33759e-136	5
Azin1	4.59795e-140	1.01481	0.532	0.47	1.48445e-135	5
Nek7	4.27633e-139	0.98795	0.541	0.484	1.38061e-134	5
Camk1d	4.18253e-138	1.07071	0.45	0.337	1.35033e-133	5
Lpgat1	7.31794e-138	0.999783	0.53	0.464	2.3626e-133	5
Ppp3ca	4.7085e-137	0.890696	0.615	0.605	1.52014e-132	5
Herc1	2.55647e-136	1.0312	0.372	0.236	8.25358e-132	5
Tmed8	5.44554e-136	1.01123	0.424	0.301	1.75809e-131	5
Edem1	2.22679e-135	1.02737	0.504	0.424	7.18919e-131	5
Slamf1	2.2663e-135	0.983258	0.607	0.581	7.31675e-131	5
Sptan1	1.83593e-134	1.02977	0.477	0.378	5.92729e-130	5
Rasgrp3	3.84546e-134	0.889349	0.618	0.619	1.24151e-129	5
Aff3	4.54598e-134	1.03357	0.538	0.472	1.46767e-129	5
Kdm5a	3.85119e-133	0.987268	0.507	0.428	1.24336e-128	5
Larp4b	6.04715e-133	0.970786	0.492	0.413	1.95232e-128	5
Prrc2b	6.06375e-133	1.04038	0.451	0.343	1.95768e-128	5
Mcl1	7.90526e-133	0.628697	0.805	0.88	2.55221e-128	5
Sik3	6.73261e-132	0.967928	0.384	0.252	2.17362e-127	5
Tut7	2.03485e-131	0.988402	0.485	0.395	6.56952e-127	5
Ireb2	2.55279e-131	0.945504	0.337	0.201	8.24167e-127	5
Galnt11	3.82213e-131	0.92398	0.323	0.186	1.23398e-126	5
Far1	5.61999e-131	0.907165	0.58	0.563	1.81441e-126	5
Ppp2r5a	7.13957e-131	0.851881	0.583	0.571	2.30501e-126	5
Syne1	9.27446e-131	1.10773	0.377	0.246	2.99426e-126	5
Fam76b	1.09902e-130	0.934051	0.582	0.561	3.54817e-126	5
Kdm2a	1.29969e-130	0.940145	0.548	0.505	4.19606e-126	5
Tacc1	3.34034e-130	0.919929	0.552	0.514	1.07843e-125	5
Sfpq	1.501e-129	0.674429	0.725	0.779	4.84597e-125	5
Plcl2	1.57287e-129	1.01481	0.393	0.268	5.07802e-125	5
Atxn7l1	2.55753e-129	0.999965	0.452	0.348	8.25697e-125	5
Ttc7	4.8735e-129	0.987133	0.459	0.359	1.57341e-124	5
[truncated: 2,846 more rows]
