# Supplementary material for: Epi-microRNA mediated metabolic reprogramming counteracts hypoxia to preserve affinity maturation
Source: Nat Commun. 2024 Dec 3;15:10516. doi: 10.1038/s41467-024-54937-0 (PMC11615350; doi:10.1038/s41467-024-54937-0)
Supplement: Supplementary file 5 — Supplementary Data 3 [file 41467_2024_54937_MOESM5_ESM.xlsx]

## Sheet: GO_demethylation
Supplementary Data 3, Gene lists within the gene sets enriched in KO cMyc+ LZ GC-B cells compared to WT cMyc+ LZ GC-B cells
SYMBOL	TITLE
KDM5D	lysine demethylase 5D [Source:HGNC Symbol;Acc:HGNC:11115]
UTY	ubiquitously transcribed tetratricopeptide repeat containing, Y-linked [Source:HGNC Symbol;Acc:HGNC:12638]
JARID2	jumonji and AT-rich interaction domain containing 2 [Source:HGNC Symbol;Acc:HGNC:6196]
KDM7A	lysine demethylase 7A [Source:HGNC Symbol;Acc:HGNC:22224]
KDM2A	lysine demethylase 2A [Source:HGNC Symbol;Acc:HGNC:13606]
KDM1B	lysine demethylase 1B [Source:HGNC Symbol;Acc:HGNC:21577]
KDM3A	lysine demethylase 3A [Source:HGNC Symbol;Acc:HGNC:20815]
KDM5B	lysine demethylase 5B [Source:HGNC Symbol;Acc:HGNC:18039]
ALKBH1	alkB homolog 1, histone H2A dioxygenase [Source:HGNC Symbol;Acc:HGNC:17911]
JMJD1C	jumonji domain containing 1C [Source:HGNC Symbol;Acc:HGNC:12313]
TET2	tet methylcytosine dioxygenase 2 [Source:HGNC Symbol;Acc:HGNC:25941]
PHF8	PHD finger protein 8 [Source:HGNC Symbol;Acc:HGNC:20672]
USP9X	ubiquitin specific peptidase 9 X-linked [Source:HGNC Symbol;Acc:HGNC:12632]
TET1	tet methylcytosine dioxygenase 1 [Source:HGNC Symbol;Acc:HGNC:29484]
OTUD4	OTU deubiquitinase 4 [Source:HGNC Symbol;Acc:HGNC:24949]
TDG	thymine DNA glycosylase [Source:HGNC Symbol;Acc:HGNC:11700]
KDM6B	lysine demethylase 6B [Source:HGNC Symbol;Acc:HGNC:29012]
UBE2B	ubiquitin conjugating enzyme E2 B [Source:HGNC Symbol;Acc:HGNC:12473]
CYP2D6	cytochrome P450 family 2 subfamily D member 6 [Source:HGNC Symbol;Acc:HGNC:2625]
KDM4D	lysine demethylase 4D [Source:HGNC Symbol;Acc:HGNC:25498]
KDM2B	lysine demethylase 2B [Source:HGNC Symbol;Acc:HGNC:13610]
KDM3B	lysine demethylase 3B [Source:HGNC Symbol;Acc:HGNC:1337]
HSF4	heat shock transcription factor 4 [Source:HGNC Symbol;Acc:HGNC:5227]
GATA3	GATA binding protein 3 [Source:HGNC Symbol;Acc:HGNC:4172]
KDM5A	lysine demethylase 5A [Source:HGNC Symbol;Acc:HGNC:9886]
APOBEC3F	apolipoprotein B mRNA editing enzyme catalytic subunit 3F [Source:HGNC Symbol;Acc:HGNC:17356]
PHF2	PHD finger protein 2 [Source:HGNC Symbol;Acc:HGNC:8920]
TET3	tet methylcytosine dioxygenase 3 [Source:HGNC Symbol;Acc:HGNC:28313]
ALKBH3	alkB homolog 3, alpha-ketoglutaratedependent dioxygenase [Source:HGNC Symbol;Acc:HGNC:30141]
HR	HR lysine demethylase and nuclear receptor corepressor [Source:HGNC Symbol;Acc:HGNC:5172]
AICDA	activation induced cytidine deaminase [Source:HGNC Symbol;Acc:HGNC:13203]
APOBEC2	apolipoprotein B mRNA editing enzyme catalytic subunit 2 [Source:HGNC Symbol;Acc:HGNC:605]
ALKBH5	alkB homolog 5, RNA demethylase [Source:HGNC Symbol;Acc:HGNC:25996]
PPME1	protein phosphatase methylesterase 1 [Source:HGNC Symbol;Acc:HGNC:30178]
CYP51A1	cytochrome P450 family 51 subfamily A member 1 [Source:HGNC Symbol;Acc:HGNC:2649]
KDM4C	lysine demethylase 4C [Source:HGNC Symbol;Acc:HGNC:17071]
JMJD6	jumonji domain containing 6, arginine demethylase and lysine hydroxylase [Source:HGNC Symbol;Acc:HGNC:19355]
KDM8	lysine demethylase 8 [Source:HGNC Symbol;Acc:HGNC:25840]
KDM1A	lysine demethylase 1A [Source:HGNC Symbol;Acc:HGNC:29079]
USP7	ubiquitin specific peptidase 7 [Source:HGNC Symbol;Acc:HGNC:12630]
KDM4B	lysine demethylase 4B [Source:HGNC Symbol;Acc:HGNC:29136]
APOBEC1	apolipoprotein B mRNA editing enzyme catalytic subunit 1 [Source:HGNC Symbol;Acc:HGNC:604]
ALKBH2	alkB homolog 2, alpha-ketoglutarate dependent dioxygenase [Source:HGNC Symbol;Acc:HGNC:32487]
ALKBH4	alkB homolog 4, lysine demethylase [Source:HGNC Symbol;Acc:HGNC:21900]
APEX1	apurinic/apyrimidinic endodeoxyribonuclease 1 [Source:HGNC Symbol;Acc:HGNC:587]
FTO	FTO alpha-ketoglutarate dependent dioxygenase [Source:HGNC Symbol;Acc:HGNC:24678]
MMACHC	metabolism of cobalamin associated C [Source:HGNC Symbol;Acc:HGNC:24525]
TRIM28	tripartite motif containing 28 [Source:HGNC Symbol;Acc:HGNC:16384]
RIOX1	ribosomal oxygenase 1 [Source:HGNC Symbol;Acc:HGNC:20968]
KDM4A	lysine demethylase 4A [Source:HGNC Symbol;Acc:HGNC:22978]
POR	cytochrome p450 oxidoreductase [Source:HGNC Symbol;Acc:HGNC:9208]
KDM5C	lysine demethylase 5C [Source:HGNC Symbol;Acc:HGNC:11114]
KDM6A	lysine demethylase 6A [Source:HGNC Symbol;Acc:HGNC:12637]

## Sheet: GO_Histone_demethylase_activity
SYMBOL	TITLE
KDM5D	lysine demethylase 5D [Source:HGNC Symbol;Acc:HGNC:11115]
UTY	ubiquitously transcribed tetratricopeptide repeat containing, Y-linked [Source:HGNC Symbol;Acc:HGNC:12638]
JARID2	jumonji and AT-rich interaction domain containing 2 [Source:HGNC Symbol;Acc:HGNC:6196]
KDM7A	lysine demethylase 7A [Source:HGNC Symbol;Acc:HGNC:22224]
KDM2A	lysine demethylase 2A [Source:HGNC Symbol;Acc:HGNC:13606]
KDM1B	lysine demethylase 1B [Source:HGNC Symbol;Acc:HGNC:21577]
KDM3A	lysine demethylase 3A [Source:HGNC Symbol;Acc:HGNC:20815]
KDM5B	lysine demethylase 5B [Source:HGNC Symbol;Acc:HGNC:18039]
JMJD1C	jumonji domain containing 1C [Source:HGNC Symbol;Acc:HGNC:12313]
PHF8	PHD finger protein 8 [Source:HGNC Symbol;Acc:HGNC:20672]
KDM6B	lysine demethylase 6B [Source:HGNC Symbol;Acc:HGNC:29012]
KDM4D	lysine demethylase 4D [Source:HGNC Symbol;Acc:HGNC:25498]
KDM2B	lysine demethylase 2B [Source:HGNC Symbol;Acc:HGNC:13610]
KDM3B	lysine demethylase 3B [Source:HGNC Symbol;Acc:HGNC:1337]
KDM5A	lysine demethylase 5A [Source:HGNC Symbol;Acc:HGNC:9886]
PHF2	PHD finger protein 2 [Source:HGNC Symbol;Acc:HGNC:8920]
HR	HR lysine demethylase and nuclear receptor corepressor [Source:HGNC Symbol;Acc:HGNC:5172]
KDM4C	lysine demethylase 4C [Source:HGNC Symbol;Acc:HGNC:17071]
JMJD6	jumonji domain containing 6, arginine demethylase and lysine hydroxylase [Source:HGNC Symbol;Acc:HGNC:19355]
KDM8	lysine demethylase 8 [Source:HGNC Symbol;Acc:HGNC:25840]
KDM1A	lysine demethylase 1A [Source:HGNC Symbol;Acc:HGNC:29079]
KDM4B	lysine demethylase 4B [Source:HGNC Symbol;Acc:HGNC:29136]
RIOX1	ribosomal oxygenase 1 [Source:HGNC Symbol;Acc:HGNC:20968]
KDM4A	lysine demethylase 4A [Source:HGNC Symbol;Acc:HGNC:22978]
KDM5C	lysine demethylase 5C [Source:HGNC Symbol;Acc:HGNC:11114]
KDM6A	lysine demethylase 6A [Source:HGNC Symbol;Acc:HGNC:12637]

## Sheet: GO_protein demethylation
SYMBOL	TITLE
KDM5D	lysine demethylase 5D [Source:HGNC Symbol;Acc:HGNC:11115]
UTY	ubiquitously transcribed tetratricopeptide repeat containing, Y-linked [Source:HGNC Symbol;Acc:HGNC:12638]
JARID2	jumonji and AT-rich interaction domain containing 2 [Source:HGNC Symbol;Acc:HGNC:6196]
KDM7A	lysine demethylase 7A [Source:HGNC Symbol;Acc:HGNC:22224]
KDM2A	lysine demethylase 2A [Source:HGNC Symbol;Acc:HGNC:13606]
KDM1B	lysine demethylase 1B [Source:HGNC Symbol;Acc:HGNC:21577]
KDM3A	lysine demethylase 3A [Source:HGNC Symbol;Acc:HGNC:20815]
KDM5B	lysine demethylase 5B [Source:HGNC Symbol;Acc:HGNC:18039]
JMJD1C	jumonji domain containing 1C [Source:HGNC Symbol;Acc:HGNC:12313]
PHF8	PHD finger protein 8 [Source:HGNC Symbol;Acc:HGNC:20672]
KDM6B	lysine demethylase 6B [Source:HGNC Symbol;Acc:HGNC:29012]
UBE2B	ubiquitin conjugating enzyme E2 B [Source:HGNC Symbol;Acc:HGNC:12473]
KDM4D	lysine demethylase 4D [Source:HGNC Symbol;Acc:HGNC:25498]
KDM2B	lysine demethylase 2B [Source:HGNC Symbol;Acc:HGNC:13610]
KDM3B	lysine demethylase 3B [Source:HGNC Symbol;Acc:HGNC:1337]
HSF4	heat shock transcription factor 4 [Source:HGNC Symbol;Acc:HGNC:5227]
KDM5A	lysine demethylase 5A [Source:HGNC Symbol;Acc:HGNC:9886]
PHF2	PHD finger protein 2 [Source:HGNC Symbol;Acc:HGNC:8920]
HR	HR lysine demethylase and nuclear receptor corepressor [Source:HGNC Symbol;Acc:HGNC:5172]
PPME1	protein phosphatase methylesterase 1 [Source:HGNC Symbol;Acc:HGNC:30178]
KDM4C	lysine demethylase 4C [Source:HGNC Symbol;Acc:HGNC:17071]
JMJD6	jumonji domain containing 6, arginine demethylase and lysine hydroxylase [Source:HGNC Symbol;Acc:HGNC:19355]
KDM8	lysine demethylase 8 [Source:HGNC Symbol;Acc:HGNC:25840]
KDM1A	lysine demethylase 1A [Source:HGNC Symbol;Acc:HGNC:29079]
KDM4B	lysine demethylase 4B [Source:HGNC Symbol;Acc:HGNC:29136]
ALKBH4	alkB homolog 4, lysine demethylase [Source:HGNC Symbol;Acc:HGNC:21900]
RIOX1	ribosomal oxygenase 1 [Source:HGNC Symbol;Acc:HGNC:20968]
KDM4A	lysine demethylase 4A [Source:HGNC Symbol;Acc:HGNC:22978]
KDM5C	lysine demethylase 5C [Source:HGNC Symbol;Acc:HGNC:11114]
KDM6A	lysine demethylase 6A [Source:HGNC Symbol;Acc:HGNC:12637]

## Sheet: GO_demethylase activity
SYMBOL	TITLE
KDM5D	lysine demethylase 5D [Source:HGNC Symbol;Acc:HGNC:11115]
UTY	ubiquitously transcribed tetratricopeptide repeat containing, Y-linked [Source:HGNC Symbol;Acc:HGNC:12638]
JARID2	jumonji and AT-rich interaction domain containing 2 [Source:HGNC Symbol;Acc:HGNC:6196]
KDM7A	lysine demethylase 7A [Source:HGNC Symbol;Acc:HGNC:22224]
KDM2A	lysine demethylase 2A [Source:HGNC Symbol;Acc:HGNC:13606]
KDM1B	lysine demethylase 1B [Source:HGNC Symbol;Acc:HGNC:21577]
KDM3A	lysine demethylase 3A [Source:HGNC Symbol;Acc:HGNC:20815]
KDM5B	lysine demethylase 5B [Source:HGNC Symbol;Acc:HGNC:18039]
ALKBH1	alkB homolog 1, histone H2A dioxygenase [Source:HGNC Symbol;Acc:HGNC:17911]
JMJD1C	jumonji domain containing 1C [Source:HGNC Symbol;Acc:HGNC:12313]
PHF8	PHD finger protein 8 [Source:HGNC Symbol;Acc:HGNC:20672]
KDM6B	lysine demethylase 6B [Source:HGNC Symbol;Acc:HGNC:29012]
KDM4D	lysine demethylase 4D [Source:HGNC Symbol;Acc:HGNC:25498]
KDM2B	lysine demethylase 2B [Source:HGNC Symbol;Acc:HGNC:13610]
KDM3B	lysine demethylase 3B [Source:HGNC Symbol;Acc:HGNC:1337]
KDM5A	lysine demethylase 5A [Source:HGNC Symbol;Acc:HGNC:9886]
PHF2	PHD finger protein 2 [Source:HGNC Symbol;Acc:HGNC:8920]
ALKBH3	alkB homolog 3, alpha-ketoglutaratedependent dioxygenase [Source:HGNC Symbol;Acc:HGNC:30141]
HR	HR lysine demethylase and nuclear receptor corepressor [Source:HGNC Symbol;Acc:HGNC:5172]
ALKBH5	alkB homolog 5, RNA demethylase [Source:HGNC Symbol;Acc:HGNC:25996]
CYP51A1	cytochrome P450 family 51 subfamily A member 1 [Source:HGNC Symbol;Acc:HGNC:2649]
KDM4C	lysine demethylase 4C [Source:HGNC Symbol;Acc:HGNC:17071]
JMJD6	jumonji domain containing 6, arginine demethylase and lysine hydroxylase [Source:HGNC Symbol;Acc:HGNC:19355]
KDM8	lysine demethylase 8 [Source:HGNC Symbol;Acc:HGNC:25840]
KDM1A	lysine demethylase 1A [Source:HGNC Symbol;Acc:HGNC:29079]
KDM4B	lysine demethylase 4B [Source:HGNC Symbol;Acc:HGNC:29136]
ALKBH2	alkB homolog 2, alpha-ketoglutarate dependent dioxygenase [Source:HGNC Symbol;Acc:HGNC:32487]
ALKBH4	alkB homolog 4, lysine demethylase [Source:HGNC Symbol;Acc:HGNC:21900]
FTO	FTO alpha-ketoglutarate dependent dioxygenase [Source:HGNC Symbol;Acc:HGNC:24678]
MMACHC	metabolism of cobalamin associated C [Source:HGNC Symbol;Acc:HGNC:24525]
RIOX1	ribosomal oxygenase 1 [Source:HGNC Symbol;Acc:HGNC:20968]
KDM4A	lysine demethylase 4A [Source:HGNC Symbol;Acc:HGNC:22978]
KDM5C	lysine demethylase 5C [Source:HGNC Symbol;Acc:HGNC:11114]
KDM6A	lysine demethylase 6A [Source:HGNC Symbol;Acc:HGNC:12637]
