# Supplementary material for: Epi-microRNA mediated metabolic reprogramming counteracts hypoxia to preserve affinity maturation
Source: Nat Commun. 2024 Dec 3;15:10516. doi: 10.1038/s41467-024-54937-0 (PMC11615350; doi:10.1038/s41467-024-54937-0)
Supplement: Supplementary file 6 — Supplementary Data 4 [file 41467_2024_54937_MOESM6_ESM.xlsx]

## Sheet: KO_vs_WT_2.5kb_H3K36me2
Supplementary Data 4, H3K36me2 levels in the TSS regions of CpG genes: KO vs. WT							6724	ratioKO vs. WT>1 : KO increased compared to WT
							17618	ratioKO vs. WT<1 : KO decreased compared to WT
Chromosome	start_peak	end_peak	Ensembl	gene symbol	ratioKO_WT (log)
8	123560214	123562713	ENSMUSG00000096599.1	n-R5s114	Inf
8	123566947	123569446	ENSMUSG00000094178.1	n-R5s118	Inf
10	81816441	81818940	ENSMUSG00000112740.1	Gm8264	Inf
14	3652030	3654529	ENSMUSG00000079402.9	Gm3020	Inf
14	5610689	5613188	ENSMUSG00000091595.1	Gm3344	Inf
19	47599830	47602329	ENSMUSG00000118206.1	Gm50358	Inf
X	170009659	170012158	ENSMUSG00000095562.8	Erdr1	25.3801
14	5684958	5687457	ENSMUSG00000096470.1	Gm9603	5.62401
14	3881588	3884087	ENSMUSG00000097127.7	Gm26886	4.79884
14	3810074	3812573	ENSMUSG00000096793.7	Gm3002	4.00282
8	123577069	123579568	ENSMUSG00000093893.1	n-R5s124	3.73665
5	96485766	96488265	ENSMUSG00000105446.1	Gm42605	3.14687
14	6684255	6686754	ENSMUSG00000097901.7	Gm26680	3.06345
14	6123308	6125807	ENSMUSG00000079371.9	Gm3476	2.88394
8	123578774	123581273	ENSMUSG00000096092.1	n-R5s125	2.82309
14	4430992	4433491	ENSMUSG00000079386.8	Gm3173	2.7065
8	123555109	123557608	ENSMUSG00000094097.1	n-R5s111	2.59088
4	76955999	76958498	ENSMUSG00000092829.1	Gm23159	2.39948
12	22593133	22595632	ENSMUSG00000113915.1	Gm48019	2.37253
14	6055768	6058267	ENSMUSG00000091882.8	Gm6337	2.26869
14	3836837	3839336	ENSMUSG00000096955.1	Gm26570	2.25077
14	3332627	3335126	ENSMUSG00000096574.7	Gm2956	2.21534
9	62865501	62868000	ENSMUSG00000074250.11	Gm10653	2.19696
4	146251829	146254328	ENSMUSG00000085525.7	Gm13166	2.17397
5	58121439	58123938	ENSMUSG00000105049.1	Gm42486	2.14381
5	57945042	57947541	ENSMUSG00000104871.1	Gm42639	2.14192
1	124825229	124827728	ENSMUSG00000102240.1	Gm37717	2.12866
14	3209322	3211821	ENSMUSG00000095512.1	Gm17222	2.10928
X	161287456	161289955	ENSMUSG00000108981.1	Gm15262	2.0963
8	29084987	29087486	ENSMUSG00000109874.1	Gm9911	2.08472
3	93393698	93396197	ENSMUSG00000103765.1	Gm37857	2.07351
16	14705852	14708351	ENSMUSG00000022676.7	Snai2	2.05792
3	93393699	93396198	ENSMUSG00000041984.2	Rptn	2.05628
9	86878155	86880654	ENSMUSG00000033419.16	Snap91	2.03203
10	52801493	52803992	ENSMUSG00000112257.1	Gm47623	2.008
13	17932386	17934885	ENSMUSG00000113100.1	Gm48754	2.00455
18	45416654	45419153	ENSMUSG00000117844.1	Gm18652	1.99135
4	84672776	84675275	ENSMUSG00000028487.18	Bnc2	1.98196
12	110279068	110281567	ENSMUSG00000075707.5	Dio3	1.94422
8	123614429	123616928	ENSMUSG00000096170.1	n-R5s146	1.9262
1	129799265	129801764	ENSMUSG00000094122.1	Rpl31-ps9	1.92368
14	4449471	4451970	ENSMUSG00000079392.3	Gm17170	1.91645
X	147009441	147011940	ENSMUSG00000093039.1	Mir1912	1.91539
7	14561007	14563506	ENSMUSG00000100586.2	Vmn1r90	1.90723
5	48977086	48979585	ENSMUSG00000105791.1	Gm43341	1.90296
8	123580469	123582968	ENSMUSG00000093852.1	Gm24312	1.90238
10	73099342	73101841	ENSMUSG00000052613.16	Pcdh15	1.90091
7	36721846	36724345	ENSMUSG00000102516.1	Gm38340	1.8887
8	16913683	16916182	ENSMUSG00000109625.1	3110080E11Rik	1.88785
15	26609503	26612002	ENSMUSG00000115433.1	Gm49267	1.88774
14	7172034	7174533	ENSMUSG00000090363.8	Gm3512	1.87661
9	72925645	72928144	ENSMUSG00000034910.5	Pygo1	1.87175
8	123621246	123623745	ENSMUSG00000095723.1	Gm23647	1.86952
X	103013698	103016197	ENSMUSG00000084842.3	Pabpc1l2b-ps	1.8676
5	108365423	108367922	ENSMUSG00000105867.2	Gm42517	1.86739
3	156737540	156740039	ENSMUSG00000105290.1	Gm43528	1.86109
2	141640490	141642989	ENSMUSG00000065347.1	Gm25583	1.84205
11	85886422	85888921	ENSMUSG00000000094.12	Tbx4	1.84085
19	50146938	50149437	ENSMUSG00000110007.2	Gm45352	1.84057
16	41297397	41299896	ENSMUSG00000098665.1	Gm27587	1.83722
4	146562588	146565087	ENSMUSG00000095865.1	Gm13237	1.83685
19	50711186	50713685	ENSMUSG00000117758.1	Gm50302	1.83409
8	92960079	92962578	ENSMUSG00000055368.14	Slc6a2	1.83387
18	89534603	89537102	ENSMUSG00000090047.1	Gm16297	1.82797
6	21852418	21854917	ENSMUSG00000106709.1	Gm30270	1.82762
16	66892503	66895002	ENSMUSG00000045178.10	4933411O13Rik	1.82465
3	55483788	55486287	ENSMUSG00000106354.1	Gm42607	1.81554
18	16728733	16731232	ENSMUSG00000085575.1	Gm15485	1.81366
18	76856405	76858904	ENSMUSG00000091519.1	Skor2	1.81108
X	168074454	168076953	ENSMUSG00000084180.1	Gm15237	1.80882
6	45901938	45904437	ENSMUSG00000107515.1	Gm43886	1.80537
17	6322143	6324642	ENSMUSG00000094843.2	Ppp1r2-ps1	1.80379
4	145464204	145466703	ENSMUSG00000052912.7	Smarca5-ps	1.80195
X	147010601	147013100	ENSMUSG00000093122.1	Mir1264	1.79708
2	114184525	114187024	ENSMUSG00000040383.16	Aqr	1.7937
10	32636987	32639486	ENSMUSG00000112914.1	Gm47702	1.79182
9	29059799	29062298	ENSMUSG00000085449.1	Gm15520	1.79083
17	6464523	6467022	ENSMUSG00000096780.7	Tmem181b-ps	1.78845
6	46528295	46530794	ENSMUSG00000079575.3	Rbpj-ps3	1.77946
14	6690690	6693189	ENSMUSG00000096927.1	Gm3466	1.77872
3	55469711	55472210	ENSMUSG00000094962.1	Gm21954	1.77712
3	66979272	66981771	ENSMUSG00000027833.16	Shox2	1.76822
X	23362564	23365063	ENSMUSG00000080862.3	Gm14523	1.76722
7	43690418	43692917	ENSMUSG00000044737.6	Klk14	1.767
2	55003985	55006484	ENSMUSG00000089352.1	Gm25489	1.76503
X	155922917	155925416	ENSMUSG00000081386.1	Gm15160	1.75598
X	23362583	23365082	ENSMUSG00000036782.13	Klhl13	1.75583
1	129372304	129374803	ENSMUSG00000103637.1	Gm38330	1.75142
18	37020149	37022648	ENSMUSG00000103310.1	Pcdha12	1.75108
8	92353621	92356120	ENSMUSG00000031736.11	Crnde	1.75027
3	39007182	39009681	ENSMUSG00000105910.1	Gm43539	1.74414
1	44551511	44554010	ENSMUSG00000056870.9	Gulp1	1.73974
18	47366371	47368870	ENSMUSG00000019647.16	Sema6a	1.7341
X	5466766	5469265	ENSMUSG00000044597.4	Mycs	1.73314
15	47800673	47803172	ENSMUSG00000077752.1	Gm23530	1.73047
4	91398286	91400785	ENSMUSG00000008489.18	Elavl2	1.72952
5	98346394	98348893	ENSMUSG00000104545.1	E030032P16Rik	1.72768
5	14721165	14723664	ENSMUSG00000098233.1	Gm26954	1.72758
19	44782013	44784512	ENSMUSG00000092469.1	Gm20395	1.72358
1	123559942	123562441	ENSMUSG00000102902.1	Gm38263	1.72034
X	112012720	112015219	ENSMUSG00000083037.1	Gm14900	1.71752
16	40127468	40129967	ENSMUSG00000102456.1	Gm37508	1.71666
X	152781921	152784420	ENSMUSG00000025333.10	Gpr143	1.7162
3	66099805	66102304	ENSMUSG00000104307.1	Gm36973	1.71497
10	31554941	31557440	ENSMUSG00000112338.1	Gm47693	1.71495
15	37492756	37495255	ENSMUSG00000084382.1	Gm3267	1.71437
1	70065556	70068055	ENSMUSG00000101730.1	Gm28580	1.71078
6	27441454	27443953	ENSMUSG00000107377.1	Gm42801	1.71069
12	56690465	56692964	ENSMUSG00000089894.2	Gm15524	1.70959
11	54656074	54658573	ENSMUSG00000093341.2	Gm26116	1.70698
16	72369942	72372441	ENSMUSG00000116910.1	Gm49670	1.70446
9	3187110	3189609	ENSMUSG00000110587.1	Gm7344	1.70286
15	26743638	26746137	ENSMUSG00000115381.1	Gm49266	1.70284
17	10456216	10458715	ENSMUSG00000089633.2	A230009B12Rik	1.6931
10	73324676	73327175	ENSMUSG00000085456.2	Gm15398	1.68806
12	56591059	56593558	ENSMUSG00000092515.8	C87198	1.68733
1	8961122	8963621	ENSMUSG00000066693.2	Gm7493	1.68587
12	22594626	22597125	ENSMUSG00000113958.1	Gm48020	1.68517
6	55451978	55454477	ENSMUSG00000029778.12	Adcyap1r1	1.68394
10	110137670	110140169	ENSMUSG00000112595.1	Gm47340	1.6828
1	89454806	89457305	ENSMUSG00000055013.16	Agap1	1.68234
7	74552281	74554780	ENSMUSG00000025790.14	Slco3a1	1.68136
8	19532909	19535408	ENSMUSG00000098476.1	Gm27852	1.67488
5	7259900	7262399	ENSMUSG00000105980.1	Gm42597	1.67332
7	40879658	40882157	ENSMUSG00000084473.1	Gm25784	1.67301
10	9667676	9670175	ENSMUSG00000112680.1	Gm48760	1.67262
12	74232641	74235140	ENSMUSG00000100192.1	Gm29587	1.67196
13	66395033	66397532	ENSMUSG00000114629.1	Gm48244	1.67014
16	38892671	38895170	ENSMUSG00000022790.14	Igsf11	1.66943
7	36727177	36729676	ENSMUSG00000104420.1	E230020A03Rik	1.66897
7	57581061	57583560	ENSMUSG00000099203.1	Mir6389	1.66728
14	45530358	45532857	ENSMUSG00000115324.1	4930527F14Rik	1.66593
13	66399374	66401873	ENSMUSG00000094499.3	Vmn2r-ps104	1.66502
18	36965649	36968148	ENSMUSG00000103384.1	Gm37753	1.66469
14	3208488	3210987	ENSMUSG00000096039.8	D830030K20Rik	1.6643
5	48058051	48060550	ENSMUSG00000106214.1	Gm43426	1.66423
18	9748732	9751231	ENSMUSG00000098235.2	Gm7497	1.66147
5	48801512	48804011	ENSMUSG00000106404.1	Gm42919	1.66063
2	133552159	133554658	ENSMUSG00000027358.6	Bmp2	1.66048
14	68122347	68124846	ENSMUSG00000022054.11	Nefm	1.65887
X	112011007	112013506	ENSMUSG00000034555.14	Tex16	1.65837
18	37018180	37020679	ENSMUSG00000073594.3	Gm10545	1.65825
15	48789564	48792063	ENSMUSG00000022311.15	Csmd3	1.65377
18	66215789	66218288	ENSMUSG00000117764.1	Gm50143	1.65233
12	103025913	103028412	ENSMUSG00000113706.1	Gm47201	1.65052
1	124843540	124846039	ENSMUSG00000036815.17	Dpp10	1.65001
10	81768662	81771161	ENSMUSG00000094622.2	Gm3055	1.64967
15	7341914	7344413	ENSMUSG00000089966.1	Gm16030	1.6493
6	93890615	93893114	ENSMUSG00000089069.1	Gm22840	1.64793
3	31285587	31288086	ENSMUSG00000085953.2	Gm15496	1.64498
3	98760628	98763127	ENSMUSG00000062410.14	Hsd3b3	1.64424
7	57775429	57777928	ENSMUSG00000108597.1	Gm44708	1.64191
3	33011958	33014457	ENSMUSG00000084665.1	Gm23214	1.64066
18	16806747	16809246	ENSMUSG00000024304.14	Cdh2	1.63992
6	54427722	54430221	ENSMUSG00000073067.10	9130019P16Rik	1.63818
14	115868779	115871278	ENSMUSG00000093497.1	Gm20713	1.63731
15	64817694	64820193	ENSMUSG00000094296.1	Gm21798	1.63711
15	12695124	12697623	ENSMUSG00000095842.1	Gm24302	1.63674
1	69919248	69921747	ENSMUSG00000089345.1	Gm22665	1.63585
3	30159387	30161886	ENSMUSG00000104486.1	Gm38066	1.63515
8	99504271	99506770	ENSMUSG00000090116.1	Gm15680	1.63185
X	21360865	21363364	ENSMUSG00000051537.9	Gm5124	1.62569
17	3532554	3535053	ENSMUSG00000091530.2	Cldn20	1.62563
9	101861841	101864340	ENSMUSG00000057710.7	9630041A04Rik	1.6245
13	86042549	86045048	ENSMUSG00000064917.1	Gm22574	1.62263
2	69583566	69586065	ENSMUSG00000027070.14	Lrp2	1.62199
12	67120421	67122920	ENSMUSG00000113698.1	Gm47987	1.62117
X	52375682	52378181	ENSMUSG00000105738.1	Mir6384	1.62092
10	45483896	45486395	ENSMUSG00000063804.8	Lin28b	1.62079
3	154139097	154141596	ENSMUSG00000104622.1	Gm42541	1.61898
3	141686553	141689052	ENSMUSG00000106071.1	Gm43826	1.61839
2	4717831	4720330	ENSMUSG00000048186.14	Bend7	1.61824
13	66398531	66401030	ENSMUSG00000114825.1	Gm19119	1.61625
12	14149555	14152054	ENSMUSG00000020607.7	Lratd1	1.61375
X	147158210	147160709	ENSMUSG00000065450.1	Mir448	1.61275
10	123432566	123435065	ENSMUSG00000084461.1	Gm22958	1.60991
3	25697804	25700303	ENSMUSG00000102397.1	Gm37573	1.6095
14	4726775	4729274	ENSMUSG00000094628.7	Gm3252	1.60935
4	112953787	112956286	ENSMUSG00000083011.1	Gm12816	1.60871
10	33622270	33624769	ENSMUSG00000019785.14	Clvs2	1.60696
2	20559804	20562303	ENSMUSG00000098575.1	Gm27446	1.60529
6	141442360	141444859	ENSMUSG00000108169.1	Gm43958	1.60418
5	7233338	7235837	ENSMUSG00000105711.1	Gm42598	1.60306
18	6934122	6936621	ENSMUSG00000117652.1	Gm2350	1.60264
16	26103285	26105784	ENSMUSG00000038168.5	P3h2	1.60115
10	49786267	49788766	ENSMUSG00000056073.16	Grik2	1.5994
7	43791891	43794390	ENSMUSG00000047884.6	Klk9	1.59889
17	58996251	58998750	ENSMUSG00000086594.2	Nudt12os	1.59876
5	98473165	98475664	ENSMUSG00000105814.1	Mir703	1.59785
6	83702491	83704990	ENSMUSG00000099263.1	Gm27772	1.59657
9	102302476	102304975	ENSMUSG00000098521.1	Mir7243	1.59639
10	81812186	81814685	ENSMUSG00000094076.7	Gm4767	1.5957
13	78271453	78273952	ENSMUSG00000114592.1	Gm5042	1.59533
8	9598154	9600653	ENSMUSG00000109418.1	Gm44800	1.59423
4	124718999	124721498	ENSMUSG00000083104.1	Gm12917	1.59352
2	67675457	67677956	ENSMUSG00000098299.1	Mir7224	1.59273
2	147278585	147281084	ENSMUSG00000081971.1	Gm14115	1.59183
19	60771962	60774461	ENSMUSG00000095530.1	Snora19	1.59148
6	23836922	23839421	ENSMUSG00000017978.18	Cadps2	1.59093
1	189393350	189395849	ENSMUSG00000093791.1	Gm24092	1.59069
18	64254359	64256858	ENSMUSG00000056812.14	St8sia3	1.58952
18	37176023	37178522	ENSMUSG00000097430.2	Gm10544	1.58886
8	118379692	118382191	ENSMUSG00000110662.1	Gm45722	1.58881
8	32186129	32188628	ENSMUSG00000089370.1	Gm22140	1.58782
17	69473376	69475875	ENSMUSG00000117053.1	A730049N16Rik	1.58594
14	16575601	16578100	ENSMUSG00000114463.1	Gm48162	1.58541
3	14027263	14029762	ENSMUSG00000084684.1	Gm22026	1.58424
11	65267490	65269989	ENSMUSG00000020542.18	Myocd	1.58321
19	60771898	60774397	ENSMUSG00000105118.1	Mir3084-2	1.58092
X	169982733	169985232	ENSMUSG00000087263.1	Gm15726	1.58059
2	74760397	74762896	ENSMUSG00000075277.5	Haglr	1.57847
5	49114918	49117417	ENSMUSG00000105922.1	Gm42769	1.57843
16	26038769	26041268	ENSMUSG00000090203.2	AU015336	1.57687
X	103184141	103186640	ENSMUSG00000082229.1	Nap1l2	1.57675
10	50696472	50698971	ENSMUSG00000112927.1	Gm48332	1.57658
10	36506814	36509313	ENSMUSG00000044499.11	Hs3st5	1.57393
14	4110526	4113025	ENSMUSG00000091563.8	Gm8108	1.57332
2	134786067	134788566	ENSMUSG00000051177.16	Plcb1	1.57267
2	42445069	42447568	ENSMUSG00000098660.1	Mir6336	1.57104
X	6047453	6049952	ENSMUSG00000073295.4	Nudt11	1.56854
8	123546575	123549074	ENSMUSG00000094537.1	n-R5s106	1.56818
5	48223942	48226441	ENSMUSG00000065603.1	Mir218-1	1.56754
7	132154171	132156670	ENSMUSG00000086814.1	Gm15677	1.56727
9	41581908	41584407	ENSMUSG00000100158.1	Gm28119	1.56622
9	41581926	41584425	ENSMUSG00000093354.1	Mir125b-1	1.56622
2	169960688	169963187	ENSMUSG00000103935.1	AY702102	1.56562
2	4079919	4082418	ENSMUSG00000081889.1	Gm13188	1.56463
14	23321144	23323643	ENSMUSG00000114803.1	Gm46443	1.56264
4	15147295	15149794	ENSMUSG00000040536.15	Necab1	1.56199
2	76479219	76481718	ENSMUSG00000092825.1	Gm23164	1.56136
10	29198954	29201453	ENSMUSG00000110723.1	Gm49353	1.55977
2	21441030	21443529	ENSMUSG00000080846.1	Gm13379	1.55766
10	31867912	31870411	ENSMUSG00000112866.1	Gm47704	1.55557
16	34745210	34747709	ENSMUSG00000022836.11	Mylk	1.55527
3	127181474	127183973	ENSMUSG00000105202.1	C230031I18Rik	1.55517
5	132434934	132437433	ENSMUSG00000106049.1	Gm43019	1.55502
3	123688354	123690853	ENSMUSG00000027977.15	Ndst3	1.55494
8	8644513	8647012	ENSMUSG00000109438.1	Gm45073	1.55459
5	16107129	16109628	ENSMUSG00000105526.1	Gm43490	1.55436
X	44787698	44790197	ENSMUSG00000045284.9	Dcaf12l1	1.55154
10	64302245	64304744	ENSMUSG00000089003.1	Gm23854	1.551
8	110264963	110267462	ENSMUSG00000097409.1	Gm26832	1.55003
6	77977200	77979699	ENSMUSG00000063063.12	Ctnna2	1.5485
5	48211672	48214171	ENSMUSG00000105184.1	Gm42537	1.54839
5	23485224	23487723	ENSMUSG00000088170.1	Gm25219	1.54693
11	66168035	66170534	ENSMUSG00000084967.1	Gm12296	1.54683
4	116919991	116922490	ENSMUSG00000095805.1	Gm22092	1.54623
14	7448418	7450917	ENSMUSG00000091227.1	Gm3755	1.54599
17	69274709	69277208	ENSMUSG00000100572.1	2410021H03Rik	1.54533
12	31486958	31489457	ENSMUSG00000099851.1	Gm29542	1.54524
14	39220071	39222570	ENSMUSG00000093383.1	Gm20642	1.54408
5	14596864	14599363	ENSMUSG00000105485.1	Gm42447	1.5435
9	117059158	117061657	ENSMUSG00000092184.1	Gm18489	1.54209
2	124089969	124092468	ENSMUSG00000027200.17	Sema6d	1.53934
3	134238084	134240583	ENSMUSG00000084564.1	Mir1895	1.53929
4	11500340	11502839	ENSMUSG00000086625.1	Gm11831	1.53678
5	3753078	3755577	ENSMUSG00000105950.1	Gm43679	1.5366
14	48668708	48671207	ENSMUSG00000098682.8	Otx2os1	1.53575
1	124376743	124379242	ENSMUSG00000103914.1	Gm38073	1.53487
14	42543472	42545971	ENSMUSG00000114938.1	Gm48134	1.53353
14	3846245	3848744	ENSMUSG00000093887.8	Gm3033	1.53343
X	162114238	162116737	ENSMUSG00000065943.1	Gm23794	1.53209
18	74017907	74020406	ENSMUSG00000090263.1	D730045A05Rik	1.53188
17	72496919	72499418	ENSMUSG00000089487.1	Gm24736	1.53091
7	65364283	65366782	ENSMUSG00000108338.1	Gm44794	1.5308
13	109324744	109327243	ENSMUSG00000076946.2	Mir582	1.53041
12	82958658	82961157	ENSMUSG00000102249.1	4930423C22Rik	1.52915
14	41072911	41075410	ENSMUSG00000021790.12	Dydc1	1.52718
4	36666087	36668586	ENSMUSG00000078057.1	Mir873a	1.5268
16	39984361	39986860	ENSMUSG00000061080.11	Lsamp	1.52679
18	37447656	37450155	ENSMUSG00000044043.4	Pcdhb14	1.52661
5	27005122	27007621	ENSMUSG00000081970.1	Gm16057	1.52653
5	49423842	49426341	ENSMUSG00000093490.2	Gm19932	1.52644
4	8235582	8238081	ENSMUSG00000096388.1	Gm25355	1.52606
18	52767709	52770208	ENSMUSG00000024534.15	Sncaip	1.52578
14	3495071	3497570	ENSMUSG00000096905.1	Gm8324	1.52277
1	51015313	51017812	ENSMUSG00000092906.1	Gm25736	1.52249
15	89499623	89502122	ENSMUSG00000022623.17	Shank3	1.52141
10	53102543	53105042	ENSMUSG00000112681.1	Gm47622	1.52094
9	95619920	95622419	ENSMUSG00000101936.1	Gm28164	1.5197
7	79516882	79519381	ENSMUSG00000103831.1	Gm37608	1.51969
15	7395896	7398395	ENSMUSG00000042961.13	Egflam	1.51958
11	65065308	65067807	ENSMUSG00000076394.1	Gm25991	1.51957
10	122454132	122456631	ENSMUSG00000112794.1	Gm48878	1.51863
9	122747346	122749845	ENSMUSG00000094985.2	Topaz1	1.51623
5	7304119	7306618	ENSMUSG00000040514.6	Tex47	1.51573
4	113284474	113286973	ENSMUSG00000087194.9	Skint6	1.51351
8	16433175	16435674	ENSMUSG00000087363.1	Gm16347	1.51314
X	38121219	38123718	ENSMUSG00000050197.5	Rhox13	1.513
13	15458796	15461295	ENSMUSG00000097684.1	Gm26645	1.51268
5	99019723	99022222	ENSMUSG00000089659.2	Gm3470	1.51234
14	65207119	65209618	ENSMUSG00000114878.1	Gm9086	1.51118
6	46045143	46047642	ENSMUSG00000107606.1	Gm43873	1.51113
18	37705979	37708478	ENSMUSG00000088493.1	Gm24401	1.51103
1	3375289	3377788	ENSMUSG00000104017.1	Gm37363	1.50647
X	6089770	6092269	ENSMUSG00000097342.1	Gm26618	1.50574
15	40959757	40962256	ENSMUSG00000115975.1	Gm49526	1.50516
3	134238142	134240641	ENSMUSG00000097911.2	Gm26691	1.50476
17	17852706	17855205	ENSMUSG00000003665.7	Has1	1.50413
3	134180911	134183410	ENSMUSG00000105523.1	Gm43193	1.5037
9	43207870	43210369	ENSMUSG00000032015.16	Pou2f3	1.50357
X	134075316	134077815	ENSMUSG00000093172.1	Mir3112	1.50229
16	41428593	41431092	ENSMUSG00000101463.1	Gm28750	1.50195
17	93199017	93201516	ENSMUSG00000024256.7	Adcyap1	1.50125
1	123756558	123759057	ENSMUSG00000101985.1	Gm28929	1.50002
X	151005870	151008369	ENSMUSG00000081782.1	Gm15152	1.49975
4	81440316	81442815	ENSMUSG00000028402.18	Mpdz	1.49953
5	57724393	57726892	ENSMUSG00000105940.1	Gm42635	1.49944
8	11288768	11291267	ENSMUSG00000109358.1	Gm44716	1.49928
6	102266100	102268599	ENSMUSG00000107563.2	4930587E11Rik	1.49881
7	143458551	143461050	ENSMUSG00000037664.13	Cdkn1c	1.4988
18	51251776	51254275	ENSMUSG00000095482.1	Gm25739	1.49772
6	5974894	5977393	ENSMUSG00000085416.1	1700019G24Rik	1.49704
4	137277489	137279988	ENSMUSG00000036856.4	Wnt4	1.49701
5	18357856	18360355	ENSMUSG00000057614.6	Gnai1	1.49687
14	119798978	119801477	ENSMUSG00000115639.1	4930404K13Rik	1.49626
3	93319749	93322248	ENSMUSG00000041991.18	Hrnr	1.49472
13	30145882	30148381	ENSMUSG00000084669.1	Gm23206	1.49428
8	91182684	91185183	ENSMUSG00000089148.1	Gm23408	1.49412
2	135213117	135215616	ENSMUSG00000085247.1	4930545L23Rik	1.49236
6	93079108	93081607	ENSMUSG00000108286.1	Gm44224	1.49236
16	93591401	93593900	ENSMUSG00000117317.1	Gm49961	1.49178
12	20196916	20199415	ENSMUSG00000113964.1	Gm48667	1.49043
13	112884226	112886725	ENSMUSG00000098067.1	Gm26943	1.4904
5	131956066	131958565	ENSMUSG00000106356.1	Gm42438	1.49022
4	91370864	91373363	ENSMUSG00000098563.1	Mir6402	1.48997
3	29416823	29419322	ENSMUSG00000076120.1	Mir551b	1.48857
10	105340249	105342748	ENSMUSG00000112193.1	Gm48206	1.48804
10	73489974	73492473	ENSMUSG00000085176.1	Gm15397	1.48769
6	63781568	63784067	ENSMUSG00000108068.1	Gm44075	1.48766
7	139657656	139660155	ENSMUSG00000083626.1	Gm4459	1.48765
6	62306763	62309262	ENSMUSG00000107908.1	Gm43895	1.48751
9	35645703	35648202	ENSMUSG00000094995.2	Pate3	1.48691
2	106265307	106267806	ENSMUSG00000081258.1	Gm14013	1.48684
7	88082813	88085312	ENSMUSG00000108890.1	Gm44847	1.48611
8	117802062	117804561	ENSMUSG00000074065.4	Gm10617	1.48572
6	93793772	93796271	ENSMUSG00000088627.1	Gm23035	1.48561
3	104994032	104996531	ENSMUSG00000105355.1	Gm40117	1.48485
2	114011120	114013619	ENSMUSG00000068615.4	Gjd2	1.48468
5	128702524	128705023	ENSMUSG00000029423.10	Piwil1	1.48455
5	48127084	48129583	ENSMUSG00000105502.1	Gm42536	1.4841
17	55445382	55447881	ENSMUSG00000024172.10	St6gal2	1.48353
16	36894394	36896893	ENSMUSG00000116795.1	Gm49600	1.48298
18	37170065	37172564	ENSMUSG00000103456.1	Gm38097	1.48151
14	24168487	24170986	ENSMUSG00000114880.1	Gm49098	1.48078
3	98722044	98724543	ENSMUSG00000063730.13	Hsd3b2	1.4797
10	73201695	73204194	ENSMUSG00000091825.1	Gm5778	1.47949
1	63246000	63248499	ENSMUSG00000102536.1	1700039I01Rik	1.47903
3	102203956	102206455	ENSMUSG00000089916.1	Gm16160	1.47867
19	43276708	43279207	ENSMUSG00000117682.1	Gm18379	1.47862
5	69263214	69265713	ENSMUSG00000106753.1	Gm43230	1.47857
8	48841452	48843951	ENSMUSG00000031561.16	Tenm3	1.47802
5	33139923	33142422	ENSMUSG00000081618.2	5033423K11Rik	1.47786
18	37307455	37309954	ENSMUSG00000045689.3	Pcdhb4	1.47759
9	104053327	104055826	ENSMUSG00000104268.1	Gm37750	1.47722
6	77540583	77543082	ENSMUSG00000107947.1	Gm44438	1.47646
3	105452330	105454829	ENSMUSG00000040896.16	Kcnd3	1.4759
1	68114048	68116547	ENSMUSG00000102449.1	Gm37100	1.47371
18	52825310	52827809	ENSMUSG00000118407.1	Gm50457	1.4736
6	6820942	6823441	ENSMUSG00000098963.1	Gm27699	1.47359
8	10153911	10156410	ENSMUSG00000039057.11	Myo16	1.47262
8	121084386	121086885	ENSMUSG00000042812.5	Foxf1	1.47184
10	88162574	88165073	ENSMUSG00000088843.1	Gm26357	1.47148
3	134236484	134238983	ENSMUSG00000044365.15	Cxxc4	1.47061
2	141284492	141286991	ENSMUSG00000086450.1	Macrod2os1	1.47048
12	66942411	66944910	ENSMUSG00000114180.1	Gm47989	1.47015
7	84554187	84556686	ENSMUSG00000109422.1	Gm45174	1.4692
13	66340436	66342935	ENSMUSG00000114729.1	C330022B21Rik	1.46907
17	68834727	68837226	ENSMUSG00000117004.1	Gm38593	1.46816
2	28027938	28030437	ENSMUSG00000086560.1	Gm13372	1.46799
7	62420746	62423245	ENSMUSG00000108986.1	Gm32061	1.46797
5	119670669	119673168	ENSMUSG00000018604.18	Tbx3	1.46657
12	72950895	72953394	ENSMUSG00000102197.1	Gm38170	1.46643
17	66679695	66682194	ENSMUSG00000117065.1	Gm49941	1.46628
7	64954077	64956576	ENSMUSG00000093212.1	Gm25249	1.46591
11	100475981	100478480	ENSMUSG00000104854.1	Mir7116	1.46545
7	132152240	132154739	ENSMUSG00000030862.13	Cpxm2	1.46468
11	16257724	16260223	ENSMUSG00000048834.16	Vstm2a	1.4638
1	126322175	126324674	ENSMUSG00000103824.1	Gm38177	1.46361
3	33140748	33143247	ENSMUSG00000027674.16	Pex5l	1.46235
12	111616870	111619369	ENSMUSG00000113910.1	Gm48286	1.4622
16	10192712	10195211	ENSMUSG00000039200.16	Atf7ip2	1.46201
7	46346874	46349373	ENSMUSG00000109962.1	1700025L06Rik	1.4619
15	26642790	26645289	ENSMUSG00000115399.1	9430068D22Rik	1.46184
1	194938819	194941318	ENSMUSG00000016494.9	Cd34	1.46155
2	4217081	4219580	ENSMUSG00000102357.1	Gm38348	1.46122
1	69105560	69108059	ENSMUSG00000062209.15	Erbb4	1.4607
8	11727721	11730220	ENSMUSG00000031511.16	Arhgef7	1.45977
5	19203672	19206171	ENSMUSG00000106433.1	Gm32102	1.45977
15	12737425	12739924	ENSMUSG00000022197.16	Pdzd2	1.45963
1	59704258	59706757	ENSMUSG00000089512.3	Gm26287	1.45941
6	45194876	45197375	ENSMUSG00000107643.1	Gm43885	1.4592
18	62593828	62596327	ENSMUSG00000060201.5	Spink7	1.45909
3	29636744	29639243	ENSMUSG00000098315.1	Mir21b	1.45892
3	86138189	86140688	ENSMUSG00000064390.1	Rnu73b	1.45863
6	51379710	51382209	ENSMUSG00000107660.1	Gm6559	1.45837
10	23164472	23166971	ENSMUSG00000094033.1	Gm24655	1.45819
15	26672254	26674753	ENSMUSG00000115647.1	Gm49265	1.45766
11	96352192	96354691	ENSMUSG00000084844.3	Hoxb3os	1.45723
7	14619980	14622479	ENSMUSG00000041596.12	Nlrp5-ps	1.45711
X	138083314	138085813	ENSMUSG00000084118.1	Gm14989	1.45706
2	145552483	145554982	ENSMUSG00000074753.5	Gm14092	1.45606
18	9760763	9763262	ENSMUSG00000089054.1	Gm23350	1.45602
8	4087658	4090157	ENSMUSG00000074482.5	Gm16589	1.4556
16	97761288	97763787	ENSMUSG00000005251.15	Ripk4	1.45476
6	102174613	102177112	ENSMUSG00000108092.1	Gm44189	1.45361
15	5118404	5120903	ENSMUSG00000077737.1	Snord72	1.45345
5	49215189	49217688	ENSMUSG00000105828.1	Gm43048	1.45247
5	22739019	22741518	ENSMUSG00000105029.1	Gm44363	1.45107
13	10178308	10180807	ENSMUSG00000113261.1	Gm47404	1.45072
2	77817140	77819639	ENSMUSG00000027016.17	Zfp385b	1.45053
1	70310412	70312911	ENSMUSG00000103052.1	Gm38272	1.45053
6	114282635	114285134	ENSMUSG00000030310.10	Slc6a1	1.44995
12	101716024	101718523	ENSMUSG00000021187.14	Tc2n	1.44979
2	158465861	158468360	ENSMUSG00000081800.3	Gm14200	1.44974
5	20264341	20266840	ENSMUSG00000087768.1	Gm22755	1.44962
7	81445920	81448419	ENSMUSG00000081747.1	Rpl7a-ps9	1.44959
5	72494605	72497104	ENSMUSG00000093771.1	AU023070	1.44916
4	88936022	88938521	ENSMUSG00000117123.1	Gm49890	1.44766
1	177996240	177998739	ENSMUSG00000104097.1	Gm37313	1.44732
1	185312187	185314686	ENSMUSG00000104368.1	2010103J01Rik	1.4467
19	16488565	16491064	ENSMUSG00000117699.1	Gm8222	1.44637
19	47178820	47181319	ENSMUSG00000006435.16	Neurl1a	1.4462
5	96455244	96457743	ENSMUSG00000106263.1	Gm33050	1.4458
10	29490922	29493421	ENSMUSG00000110986.1	Gm20276	1.44566
1	123371679	123374178	ENSMUSG00000102681.1	Gm37221	1.44486
1	17993813	17996312	ENSMUSG00000099591.1	Gm17969	1.44408
15	85132078	85134577	ENSMUSG00000022431.3	Ribc2	1.44283
6	39869472	39871971	ENSMUSG00000097406.1	Gm26833	1.44248
3	93388689	93391188	ENSMUSG00000106242.1	Gm44353	1.44137
6	18428746	18431245	ENSMUSG00000106944.1	Gm43843	1.44026
13	96078877	96081376	ENSMUSG00000114133.1	Gm20075	1.43813
13	15463235	15465734	ENSMUSG00000021318.15	Gli3	1.43782
8	57321734	57324233	ENSMUSG00000100510.7	Hand2os1	1.43766
9	95747876	95750375	ENSMUSG00000032839.13	Trpc1	1.43732
14	3884172	3886671	ENSMUSG00000096218.2	Gm2916	1.43717
X	120310596	120313095	ENSMUSG00000083616.3	H2ab3	1.43644
1	18013687	18016186	ENSMUSG00000102001.1	Gm28755	1.43626
3	13667646	13670145	ENSMUSG00000104514.1	Gm37164	1.43592
16	34571033	34573532	ENSMUSG00000061751.16	Kalrn	1.43556
14	38897445	38899944	ENSMUSG00000098723.1	Gm27332	1.43546
13	66438619	66441118	ENSMUSG00000074832.11	2410141K09Rik	1.43536
1	75360329	75362828	ENSMUSG00000026208.9	Des	1.43527
7	56879011	56881510	ENSMUSG00000108556.1	Gm17987	1.43489
17	69969073	69971572	ENSMUSG00000003279.17	Dlgap1	1.43486
X	167902315	167904814	ENSMUSG00000089132.1	Gm24772	1.43457
18	37618906	37621405	ENSMUSG00000104225.1	4930517L18Rik	1.43432
6	24953798	24956297	ENSMUSG00000048022.11	Tmem229a	1.4342
6	46049158	46051657	ENSMUSG00000107571.1	Gm43877	1.43418
1	158549467	158551966	ENSMUSG00000102618.1	Gm37848	1.4341
7	131612489	131614988	ENSMUSG00000062758.6	Gm16477	1.43405
7	14548714	14551213	ENSMUSG00000099242.1	Obox4-ps3	1.43323
4	110510035	110512534	ENSMUSG00000081813.1	Gm12806	1.43229
13	48260124	48262623	ENSMUSG00000097622.2	A330033J07Rik	1.43212
12	56691767	56694266	ENSMUSG00000001497.18	Pax9	1.43193
18	42574209	42576708	ENSMUSG00000099024.1	Gm27457	1.43174
6	110643417	110645916	ENSMUSG00000092448.1	Gm20387	1.43138
12	56526928	56529427	ENSMUSG00000112343.1	Sfta3-ps	1.43132
10	73180819	73183318	ENSMUSG00000102584.1	Gm37438	1.43119
14	38522049	38524548	ENSMUSG00000093556.1	Gm20641	1.43106
2	145479232	145481731	ENSMUSG00000088213.1	Gm22390	1.431
5	49019839	49022338	ENSMUSG00000104929.1	Gm42766	1.43042
1	126068962	126071461	ENSMUSG00000102723.1	Gm37936	1.42925
X	98814775	98817274	ENSMUSG00000088616.1	Gm26000	1.42867
15	94678887	94681386	ENSMUSG00000095169.1	Gm25546	1.4286
1	176179201	176181700	ENSMUSG00000103277.1	Gm37916	1.42839
3	153864807	153867306	ENSMUSG00000088764.1	Gm24395	1.42817
12	18024067	18026566	ENSMUSG00000113416.1	Gm49328	1.42811
12	5233465	5235964	ENSMUSG00000112020.1	Gm48532	1.42761
13	10590067	10592566	ENSMUSG00000093260.1	Gm23415	1.42679
3	156646320	156648819	ENSMUSG00000104696.1	Gm42946	1.42666
10	43172031	43174530	ENSMUSG00000038248.8	Sobp	1.42603
12	116505384	116507883	ENSMUSG00000101236.1	Gm6750	1.42594
5	74032268	74034767	ENSMUSG00000086234.3	Usp46os2	1.42473
1	8815842	8818341	ENSMUSG00000103933.1	Gm36964	1.42455
X	53972290	53974789	ENSMUSG00000081119.1	Gm14601	1.42447
1	8853768	8856267	ENSMUSG00000086195.1	Gm6152	1.42344
3	123685473	123687972	ENSMUSG00000104860.1	Gm42510	1.42308
X	112239049	112241548	ENSMUSG00000079460.11	4933403O08Rik	1.42296
12	11434114	11436613	ENSMUSG00000054459.8	Vsnl1	1.42244
8	87460469	87462968	ENSMUSG00000098295.1	Gm19872	1.42224
8	87460469	87462968	ENSMUSG00000097248.9	Gm2694	1.42224
8	9342627	9345126	ENSMUSG00000109286.1	Gm44541	1.42186
13	65512678	65515177	ENSMUSG00000063905.2	Gm10139	1.42176
7	63210070	63212569	ENSMUSG00000030525.8	Chrna7	1.42165
7	89293365	89295864	ENSMUSG00000096631.1	Gm22171	1.42154
16	41217777	41220276	ENSMUSG00000104844.1	Gm47276	1.42104
5	132490240	132492739	ENSMUSG00000105624.1	Gm43187	1.42047
4	24848625	24851124	ENSMUSG00000040387.16	Klhl32	1.42038
1	186967416	186969915	ENSMUSG00000039224.1	D1Pas1	1.42016
17	55661637	55664136	ENSMUSG00000088499.1	Gm22654	1.42003
3	158206869	158209368	ENSMUSG00000104647.1	Gm43485	1.41992
14	51552790	51555289	ENSMUSG00000079244.3	Gm5622	1.41932
5	52542845	52545344	ENSMUSG00000104974.1	Gm43686	1.41932
13	38345107	38347606	ENSMUSG00000039004.6	Bmp6	1.41884
5	57925620	57928119	ENSMUSG00000105877.1	Gm42479	1.41875
3	132947792	132950291	ENSMUSG00000040998.18	Npnt	1.41847
1	132540757	132543256	ENSMUSG00000053024.14	Cntn2	1.41839
4	57455050	57457549	ENSMUSG00000081615.1	Gm12539	1.41838
5	130782701	130785200	ENSMUSG00000088972.2	Gm23761	1.41835
X	139652118	139654617	ENSMUSG00000084645.1	Gm24380	1.41774
13	31556834	31559333	ENSMUSG00000090863.1	A530084C06Rik	1.41765
12	29937608	29940107	ENSMUSG00000020674.17	Pxdn	1.41751
13	78273140	78275639	ENSMUSG00000114600.1	Gm46387	1.41704
8	90345844	90348343	ENSMUSG00000043668.13	Tox3	1.41639
13	48260092	48262591	ENSMUSG00000114860.1	Gm49291	1.41541
10	32367793	32370292	ENSMUSG00000112511.1	Gm18704	1.41524
9	15320733	15323232	ENSMUSG00000111132.1	Gm48142	1.4148
13	48234752	48237251	ENSMUSG00000114457.1	Gm36346	1.41432
8	85700905	85703404	ENSMUSG00000098388.1	Mir8109	1.41379
15	4069533	4072032	ENSMUSG00000086297.1	Gm15632	1.4136
5	146834834	146837333	ENSMUSG00000077185.1	Gm25091	1.41354
X	119927196	119929695	ENSMUSG00000034732.4	Pabpc5	1.41268
12	18016141	18018640	ENSMUSG00000113197.1	Gm48318	1.41165
2	74726728	74729227	ENSMUSG00000100642.1	Gm28230	1.41061
6	148044840	148047339	ENSMUSG00000086777.3	Far2os2	1.41044
10	107271686	107274185	ENSMUSG00000019906.15	Lin7a	1.41038
9	95635766	95638265	ENSMUSG00000086248.2	Gm16127	1.41036
11	102663716	102666215	ENSMUSG00000051455.13	Meioc	1.41013
7	66839735	66842234	ENSMUSG00000058145.16	Adamts17	1.40946
18	77296179	77298678	ENSMUSG00000118108.1	Gm50284	1.40943
4	74013442	74015941	ENSMUSG00000049122.17	Frmd3	1.40939
14	51359358	51361857	ENSMUSG00000090228.1	Gm16289	1.40915
1	68591187	68593686	ENSMUSG00000103307.1	Gm19335	1.40869
18	21297639	21300138	ENSMUSG00000042680.8	Garem1	1.40834
18	36969916	36972415	ENSMUSG00000102836.1	Gm37013	1.40772
14	4481745	4484244	ENSMUSG00000091148.7	Gm3182	1.40758
9	63146462	63148961	ENSMUSG00000022245.15	Skor1	1.40676
14	63727189	63729688	ENSMUSG00000076049.4	Mir598	1.40664
1	44644279	44646778	ENSMUSG00000089877.1	Gm16102	1.40653
3	7611261	7613760	ENSMUSG00000040329.14	Il7	1.40651
13	99410377	99412876	ENSMUSG00000097828.2	6430562O15Rik	1.40649
5	48843836	48846335	ENSMUSG00000106414.1	Gm43320	1.40628
5	75152836	75155335	ENSMUSG00000107245.1	Gm42803	1.4059
18	47922841	47925340	ENSMUSG00000118267.1	G630055G22Rik	1.40558
13	66390824	66393323	ENSMUSG00000114377.1	Gm48247	1.40552
8	58523294	58525793	ENSMUSG00000090003.1	Gm15882	1.40526
X	103356476	103358975	ENSMUSG00000031327.10	Chic1	1.40516
16	93888734	93891233	ENSMUSG00000116890.1	Gm49617	1.4046
3	86136359	86138858	ENSMUSG00000064984.1	Snord73a	1.40452
6	45329238	45331737	ENSMUSG00000108123.1	Gm43884	1.40359
2	113384681	113387180	ENSMUSG00000084391.1	Gm13967	1.40336
4	86040995	86043494	ENSMUSG00000064687.1	Gm25811	1.40309
8	99011886	99014385	ENSMUSG00000089819.1	Gm15679	1.40277
3	141462834	141465333	ENSMUSG00000089737.1	Gm15688	1.4026
5	3585112	3587611	ENSMUSG00000104891.1	2510017J16Rik	1.40238
2	4378568	4381067	ENSMUSG00000075826.1	Gm23691	1.40221
15	101489013	101491512	ENSMUSG00000067613.6	Krt83	1.40213
6	46776357	46778856	ENSMUSG00000107532.1	Gm35931	1.40211
14	46893520	46896019	ENSMUSG00000114996.1	Gm48958	1.40134
1	150625266	150627765	ENSMUSG00000093650.2	Gm20631	1.40124
10	52543240	52545739	ENSMUSG00000049576.6	Zfa-ps	1.40107
3	85550890	85553389	ENSMUSG00000106422.1	Gm42812	1.40088
9	33728247	33730746	ENSMUSG00000079884.6	Gm10698	1.40054
X	60536750	60539249	ENSMUSG00000079583.9	Gm7073	1.40004
13	40727808	40730307	ENSMUSG00000097752.2	Gm26688	1.39995
6	100659964	100662463	ENSMUSG00000108122.1	Gm44116	1.39972
1	123387432	123389931	ENSMUSG00000077472.1	Gm24791	1.39943
8	9372827	9375326	ENSMUSG00000109385.1	Gm44518	1.39882
4	76451231	76453730	ENSMUSG00000110373.1	Gm42303	1.39863
5	119832668	119835167	ENSMUSG00000018263.11	Tbx5	1.3986
16	63861676	63864175	ENSMUSG00000052504.7	Epha3	1.39828
9	40269217	40271716	ENSMUSG00000049281.16	Scn3b	1.39795
16	20588185	20590684	ENSMUSG00000116764.1	Gm49748	1.39742
13	61723588	61726087	ENSMUSG00000113899.1	Gm9595	1.39683
5	99925882	99928381	ENSMUSG00000089062.1	Gm22838	1.39658
10	79637856	79640355	ENSMUSG00000111977.1	Gm47163	1.39651
10	31429993	31432492	ENSMUSG00000110976.1	Gm48093	1.39558
16	41217745	41220244	ENSMUSG00000092636.1	Gm26381	1.39557
3	157071744	157074243	ENSMUSG00000105803.1	Gm43526	1.39495
10	31971170	31973669	ENSMUSG00000112906.1	Gm18189	1.39493
11	66166052	66168551	ENSMUSG00000056752.16	Dnah9	1.39435
5	43233170	43235669	ENSMUSG00000039782.15	Cpeb2	1.39386
5	14071658	14074157	ENSMUSG00000085352.1	Gm4128	1.39362
11	95912392	95914891	ENSMUSG00000013418.8	B4galnt2	1.39294
6	77413919	77416418	ENSMUSG00000108005.1	Gm44435	1.39221
9	51765337	51767836	ENSMUSG00000053199.13	Arhgap20	1.39203
2	21792556	21795055	ENSMUSG00000077572.1	Gm24886	1.39181
13	92129157	92131656	ENSMUSG00000021708.17	Rasgrf2	1.39175
X	52420016	52422515	ENSMUSG00000076214.1	Mir717	1.39169
1	123390672	123393171	ENSMUSG00000104410.1	Gm37066	1.39127
9	58310687	58313186	ENSMUSG00000032334.10	Loxl1	1.39125
4	146222114	146224613	ENSMUSG00000081671.1	Gm13167	1.39103
1	175976615	175979114	ENSMUSG00000078184.1	Rbm8a2	1.391
5	34650718	34653217	ENSMUSG00000085166.1	Gm15522	1.39085
X	136213014	136215513	ENSMUSG00000050071.8	Bex1	1.3905
3	127161304	127163803	ENSMUSG00000097456.7	Gm16958	1.39005
X	151859562	151862061	ENSMUSG00000093219.1	Mir3113	1.39
X	86191764	86194263	ENSMUSG00000025056.4	Nr0b1	1.38992
X	138521249	138523748	ENSMUSG00000081017.1	Gm15000	1.38957
1	8528814	8531313	ENSMUSG00000102253.1	Gm38259	1.38952
1	69826970	69829469	ENSMUSG00000053153.14	Spag16	1.38879
5	48003208	48005707	ENSMUSG00000092309.2	4930518C09Rik	1.38823
13	83727083	83729582	ENSMUSG00000097265.1	Gm26803	1.38816
2	145167754	145170253	ENSMUSG00000063873.10	Slc24a3	1.3881
5	81535726	81538225	ENSMUSG00000107375.1	Gm43084	1.38798
13	59075797	59078296	ENSMUSG00000114896.1	Gm34245	1.38795
10	40022769	40025268	ENSMUSG00000038522.7	Mfsd4b1	1.38749
18	81480357	81482856	ENSMUSG00000118300.1	Gm50412	1.38683
14	104612791	104615290	ENSMUSG00000115432.1	D130009I18Rik	1.38662
2	132382948	132385447	ENSMUSG00000050558.13	Prokr2	1.38634
3	34638368	34640867	ENSMUSG00000084530.2	AC137708.1	1.38525
16	17580715	17583214	ENSMUSG00000022756.17	Slc7a4	1.3847
5	49516438	49518937	ENSMUSG00000105771.1	2900064K03Rik	1.38433
15	48551308	48553807	ENSMUSG00000065742.1	Gm25007	1.38421
3	18240839	18243338	ENSMUSG00000039519.6	Cyp7b1	1.38352
19	50144491	50146990	ENSMUSG00000098916.1	Gm27749	1.38325
10	3425023	3427522	ENSMUSG00000080655.1	Gm24482	1.38257
7	6179975	6182474	ENSMUSG00000109165.1	Gm45148	1.38226
8	110100254	110102753	ENSMUSG00000091041.1	Gm17720	1.38224
6	45073566	45076065	ENSMUSG00000107729.1	B230112I24Rik	1.38184
9	24625196	24627695	ENSMUSG00000047995.7	Cypt4	1.38163
15	39143988	39146487	ENSMUSG00000084562.1	n-R5s39	1.38128
5	33896472	33898971	ENSMUSG00000098830.1	Mir7024	1.38102
11	71749920	71752419	ENSMUSG00000020811.16	Wscd1	1.38035
2	22666658	22669157	ENSMUSG00000092811.1	Gm23636	1.38012
9	113968499	113970998	ENSMUSG00000111793.1	Gm47950	1.37933
8	57289553	57292052	ENSMUSG00000110327.1	Gm17994	1.37914
3	17789921	17792420	ENSMUSG00000100252.6	Mir124-2hg	1.37841
5	75151154	75153653	ENSMUSG00000106760.1	Gm42802	1.37805
14	62663667	62666166	ENSMUSG00000091155.1	Serpine3	1.37782
8	87498732	87501231	ENSMUSG00000098086.1	1700120C18Rik	1.3778
10	3932378	3934877	ENSMUSG00000089392.1	Gm23023	1.37773
19	36734154	36736653	ENSMUSG00000067279.3	Ppp1r3c	1.37766
10	49660774	49663273	ENSMUSG00000112340.1	Gm47016	1.37752
5	14599919	14602418	ENSMUSG00000104625.1	Gm42448	1.37728
15	85819235	85821734	ENSMUSG00000052496.5	Pkdrej	1.37721
X	140060213	140062712	ENSMUSG00000072944.11	Nup62cl	1.37638
5	111759226	111761725	ENSMUSG00000085271.7	E130006D01Rik	1.37611
18	46900801	46903300	ENSMUSG00000094292.1	Gm23610	1.37568
13	19069076	19071575	ENSMUSG00000113378.1	Gm47660	1.37532
4	103937042	103939541	ENSMUSG00000080913.1	Gm12719	1.37528
3	7612705	7615204	ENSMUSG00000097804.1	Gm16685	1.37486
3	131488912	131491411	ENSMUSG00000050931.7	Sgms2	1.37468
10	52824305	52826804	ENSMUSG00000112576.1	Gm47621	1.37462
19	7612541	7615040	ENSMUSG00000024973.17	Plaat5	1.37423
13	66007737	66010236	ENSMUSG00000055763.9	Rybp-ps	1.37389
1	3366050	3368549	ENSMUSG00000103377.1	Gm37180	1.37388
3	82072190	82074689	ENSMUSG00000028005.13	Gucy1b1	1.37366
8	57320983	57323482	ENSMUSG00000038193.4	Hand2	1.37363
19	25236975	25239474	ENSMUSG00000032702.16	Kank1	1.37361
2	63181788	63184287	ENSMUSG00000059742.10	Kcnh7	1.3736
13	18983930	18986429	ENSMUSG00000113028.1	Gm18065	1.37315
17	84680512	84683011	ENSMUSG00000040505.13	Abcg5	1.37216
13	89662770	89665269	ENSMUSG00000089972.3	Gm16318	1.37195
3	7503483	7505982	ENSMUSG00000043542.12	Zc2hc1a	1.37193
9	24693794	24696293	ENSMUSG00000085576.3	Dpy19l2	1.37167
6	45245637	45248136	ENSMUSG00000107779.1	Gm43874	1.37116
2	147322588	147325087	ENSMUSG00000084774.1	Gm14110	1.37107
9	110974432	110976931	ENSMUSG00000106234.1	Gm43535	1.37082
4	41200634	41203133	ENSMUSG00000089265.1	Gm22888	1.37079
X	53714274	53716773	ENSMUSG00000085998.8	AW822252	1.3703
X	6080920	6083419	ENSMUSG00000073294.4	AU022751	1.37013
11	16752203	16754702	ENSMUSG00000020122.16	Egfr	1.36994
3	33024777	33027276	ENSMUSG00000087625.1	4930419G24Rik	1.36981
X	13848868	13851367	ENSMUSG00000031012.17	Cask	1.36975
9	75775364	75777863	ENSMUSG00000032179.7	Bmp5	1.36965
15	37958819	37961318	ENSMUSG00000022292.16	Rrm2b	1.36945
4	123201504	123204003	ENSMUSG00000054958.6	Nt5c1a	1.36944
7	45782170	45784669	ENSMUSG00000003271.17	Sult2b1	1.36937
5	69275071	69277570	ENSMUSG00000107312.1	Gm43229	1.36925
8	23153269	23155768	ENSMUSG00000063672.7	Nkx6-3	1.36872
7	109863180	109865679	ENSMUSG00000007279.14	Scube2	1.36838
1	33667296	33669795	ENSMUSG00000026134.11	Prim2	1.36798
2	141127280	141129779	ENSMUSG00000083274.1	Zcchc9-ps	1.36705
18	45283621	45286120	ENSMUSG00000073569.2	Gm10540	1.3666
12	64980437	64982936	ENSMUSG00000113298.1	Gm48559	1.36659
X	74393290	74395789	ENSMUSG00000004221.16	Ikbkg	1.36646
2	169633013	169635512	ENSMUSG00000047907.11	Tshz2	1.36644
7	34362832	34365331	ENSMUSG00000108447.1	Gm44567	1.36546
2	114054335	114056834	ENSMUSG00000092397.7	C130080G10Rik	1.36466
8	56294585	56297084	ENSMUSG00000031613.9	Hpgd	1.36447
3	34653178	34655677	ENSMUSG00000098254.1	Gm27611	1.36398
X	152041013	152043512	ENSMUSG00000083474.1	Gm15267	1.36364
6	83703518	83706017	ENSMUSG00000098591.1	Gm27631	1.36246
9	41337042	41339541	ENSMUSG00000064909.1	Gm25401	1.36211
X	71663667	71666166	ENSMUSG00000056380.13	Gpr50	1.36202
12	19044706	19047205	ENSMUSG00000114188.1	Gm40849	1.36195
16	28927174	28929673	ENSMUSG00000051065.9	Mb21d2	1.36194
8	9656950	9659449	ENSMUSG00000109095.1	Gm44799	1.36148
5	81249249	81251748	ENSMUSG00000107226.1	Gm43594	1.36108
17	68001621	68004120	ENSMUSG00000024043.13	Arhgap28	1.36097
14	56389063	56391562	ENSMUSG00000114345.1	Gm10873	1.36084
3	56181202	56183701	ENSMUSG00000027799.12	Nbea	1.36073
X	151198078	151200577	ENSMUSG00000041245.13	Wnk3	1.36072
1	60040685	60043184	ENSMUSG00000026018.12	Ica1l	1.36054
X	146994381	146996880	ENSMUSG00000077767.1	Snora35	1.36015
13	50441413	50443912	ENSMUSG00000114559.1	Gm47429	1.36014
X	103309283	103311782	ENSMUSG00000031325.15	4930519F16Rik	1.36014
11	37233465	37235964	ENSMUSG00000049336.16	Tenm2	1.3598
X	97072596	97075095	ENSMUSG00000031212.3	Pgr15l	1.35925
4	128164468	128166967	ENSMUSG00000087459.8	Csmd2os	1.35914
6	46785953	46788452	ENSMUSG00000108217.1	Gm43883	1.35897
11	103190397	103192896	ENSMUSG00000092371.1	Gm20511	1.35872
X	147002259	147004758	ENSMUSG00000076458.1	Mir764	1.3586
2	10506555	10509054	ENSMUSG00000094330.1	Gm22051	1.35805
3	45329911	45332410	ENSMUSG00000103430.1	Gm36996	1.35803
3	7415960	7418459	ENSMUSG00000103274.1	Gm37918	1.35766
1	92846272	92848771	ENSMUSG00000101995.1	Gm29480	1.35731
15	73807397	73809896	ENSMUSG00000083380.1	Ndufb4c	1.35724
5	7276324	7278823	ENSMUSG00000105832.1	Gm43841	1.35707
15	103827252	103829751	ENSMUSG00000115448.1	Gm21178	1.35671
9	86784356	86786855	ENSMUSG00000103891.1	Gm37941	1.35615
14	67434672	67437171	ENSMUSG00000093634.1	Gm10860	1.35589
2	10506755	10509254	ENSMUSG00000080624.1	Gm22678	1.35547
17	9667218	9669717	ENSMUSG00000046173.3	Pabpc6	1.35513
17	35247175	35249674	ENSMUSG00000065273.1	Gm25128	1.35501
1	134646677	134649176	ENSMUSG00000026452.15	Syt2	1.35501
17	28691329	28693828	ENSMUSG00000053436.15	Mapk14	1.35367
3	25005206	25007705	ENSMUSG00000105009.1	Gm42774	1.35363
5	99608934	99611433	ENSMUSG00000089627.1	Gm16228	1.35349
X	158040795	158043294	ENSMUSG00000025658.16	Cnksr2	1.35311
13	58281183	58283682	ENSMUSG00000097399.7	Gm26555	1.3529
2	140438148	140440647	ENSMUSG00000065769.1	Gm23846	1.35268
14	51556859	51559358	ENSMUSG00000089836.2	Gm16290	1.35236
5	75152292	75154791	ENSMUSG00000029231.15	Pdgfra	1.35172
14	12374585	12377084	ENSMUSG00000114230.1	Gm48239	1.35152
5	96373955	96376454	ENSMUSG00000034687.8	Fras1	1.35136
10	90813083	90815582	ENSMUSG00000112015.1	Gm47592	1.35076
5	135120794	135123293	ENSMUSG00000107296.1	Gm43500	1.35074
4	40993695	40996194	ENSMUSG00000092862.1	Mir3094	1.35072
11	30820171	30822670	ENSMUSG00000086986.3	Gm12103	1.35027
6	5493810	5496309	ENSMUSG00000019577.6	Pdk4	1.35026
5	48713392	48715891	ENSMUSG00000105530.1	Gm43829	1.35022
6	135740997	135743496	ENSMUSG00000089263.1	Gm22892	1.35021
3	93418929	93421428	ENSMUSG00000104171.1	Gm18296	1.35
12	19704294	19706793	ENSMUSG00000114164.1	Gm48636	1.34983
3	98627753	98630252	ENSMUSG00000038092.6	Hsd3b5	1.34971
2	151842927	151845426	ENSMUSG00000032852.3	Rspo4	1.34969
4	85909911	85912410	ENSMUSG00000088122.2	Gm26069	1.34956
9	27790775	27793274	ENSMUSG00000062257.13	Opcml	1.34942
17	8763428	8765927	ENSMUSG00000083386.1	Gm15426	1.3494
3	157234832	157237331	ENSMUSG00000094982.1	Gm23725	1.34933
1	3668999	3671498	ENSMUSG00000051951.5	Xkr4	1.34921
15	79314196	79316695	ENSMUSG00000092494.2	Gm20420	1.34892
5	108903226	108905725	ENSMUSG00000105808.1	Gm42627	1.34877
19	60773140	60775639	ENSMUSG00000089598.1	Gm26158	1.34822
5	48947470	48949969	ENSMUSG00000105974.1	Gm43318	1.34792
18	34938801	34941300	ENSMUSG00000089239.1	Gm22200	1.34771
9	41651893	41654392	ENSMUSG00000098093.2	Gm8707	1.34744
11	108377877	108380376	ENSMUSG00000084916.1	Gm11656	1.34716
X	112600526	112603025	ENSMUSG00000025529.14	Zfp711	1.34702
1	63270621	63273120	ENSMUSG00000087561.7	Gm11608	1.34695
13	118712897	118715396	ENSMUSG00000086709.1	Gm16263	1.34639
11	65160462	65162961	ENSMUSG00000033389.16	Arhgap44	1.34632
11	77542133	77544632	ENSMUSG00000081451.1	Gm12734	1.34629
15	53884906	53887405	ENSMUSG00000072584.2	Gm7489	1.34622
4	24792680	24795179	ENSMUSG00000087399.1	Gm11899	1.34611
4	70246874	70249373	ENSMUSG00000080902.1	Ywhaq-ps3	1.34598
15	51894542	51897041	ENSMUSG00000115284.1	Gm34678	1.34564
10	114801726	114804225	ENSMUSG00000084865.1	Gm15723	1.3455
9	99302176	99304675	ENSMUSG00000100281.1	4930422M22Rik	1.34528
18	45557631	45560130	ENSMUSG00000118074.1	Gm31907	1.3452
1	161037604	161040103	ENSMUSG00000105780.1	Snord80	1.34473
2	131061315	131063814	ENSMUSG00000027318.17	Adam33	1.3447
3	100628445	100630944	ENSMUSG00000105561.1	Gm43462	1.34462
2	82120612	82123111	ENSMUSG00000082666.1	Gm13677	1.34453
1	78194635	78197134	ENSMUSG00000004872.15	Pax3	1.34404
6	23637457	23639956	ENSMUSG00000088885.1	Gm24217	1.34335
1	63297884	63300383	ENSMUSG00000094214.1	Gm23448	1.34314
2	77878968	77881467	ENSMUSG00000087353.1	Gm13727	1.34309
14	43119972	43122471	ENSMUSG00000090389.2	Cdv3-ps	1.34299
14	5877076	5879575	ENSMUSG00000091613.1	Gm17046	1.34296
4	98793768	98796267	ENSMUSG00000085843.1	Kank4os	1.34249
1	68291227	68293726	ENSMUSG00000083795.1	Gm15670	1.34221
11	11140514	11143013	ENSMUSG00000088861.1	Gm23065	1.3422
2	67705272	67707771	ENSMUSG00000083910.1	Gm13604	1.34215
5	50056507	50059006	ENSMUSG00000029090.12	Adgra3	1.34212
18	11633276	11635775	ENSMUSG00000041238.16	Rbbp8	1.34198
8	102704291	102706790	ENSMUSG00000109997.1	9430099M06Rik	1.34135
13	31624044	31626543	ENSMUSG00000098266.1	Gm27516	1.34093
1	161036057	161038556	ENSMUSG00000064816.1	Gm22357	1.34087
5	8179636	8182135	ENSMUSG00000094226.3	Gm21759	1.34069
13	65487439	65489938	ENSMUSG00000113468.1	Gm48165	1.34065
3	67372664	67375163	ENSMUSG00000090408.1	Gm17402	1.34059
1	63573091	63575590	ENSMUSG00000087823.1	Gm22281	1.34046
2	84698361	84700860	ENSMUSG00000077382.1	n-R5s200	1.34046
17	35696810	35699309	ENSMUSG00000093921.1	Gm23864	1.34028
1	161037601	161040100	ENSMUSG00000065735.1	Snord80	1.34019
9	37331930	37334429	ENSMUSG00000111481.1	Gm47652	1.33985
12	86987931	86990430	ENSMUSG00000048483.6	Zdhhc22	1.33977
1	17997123	17999622	ENSMUSG00000099473.1	Gm18775	1.33948
14	51377348	51379847	ENSMUSG00000089761.3	Vmn2r-ps111	1.33877
7	37771142	37773641	ENSMUSG00000043456.17	Zfp536	1.33864
14	29018208	29020707	ENSMUSG00000045776.3	Lrtm1	1.3385
19	25344704	25347203	ENSMUSG00000118238.1	Gm34432	1.3383
4	130766331	130768830	ENSMUSG00000093793.1	Gm24091	1.33826
18	70070223	70072722	ENSMUSG00000117678.1	Gm50219	1.33805
14	119644012	119646511	ENSMUSG00000115196.1	Gm6212	1.33804
3	82873984	82876483	ENSMUSG00000033882.15	Rbm46	1.3379
16	23888459	23890958	ENSMUSG00000004366.4	Sst	1.33732
2	22911333	22913832	ENSMUSG00000081861.1	Gm14441	1.33697
13	114458663	114461162	ENSMUSG00000114935.1	Gm47040	1.33671
6	27668087	27670586	ENSMUSG00000088391.1	Gm26310	1.33666
5	98541484	98543983	ENSMUSG00000077424.1	Gm24279	1.3365
3	56123660	56126159	ENSMUSG00000106211.1	Gm42842	1.33633
9	79340441	79342940	ENSMUSG00000110856.1	Gm49264	1.33607
3	34052930	34055429	ENSMUSG00000105135.1	Gm43667	1.33597
15	52040107	52042606	ENSMUSG00000068522.4	Aard	1.33589
8	106510891	106513390	ENSMUSG00000061048.8	Cdh3	1.33589
3	153908134	153910633	ENSMUSG00000064731.1	Snord45b	1.33565
X	71962624	71965123	ENSMUSG00000033361.13	Prrg3	1.33562
18	62548911	62551410	ENSMUSG00000044176.12	Spink10	1.3356
15	37233036	37235535	ENSMUSG00000022286.16	Grhl2	1.33546
X	56750010	56752509	ENSMUSG00000088944.1	Gm23258	1.33545
8	68798867	68801366	ENSMUSG00000081745.1	Gm15549	1.33532
14	11904679	11907178	ENSMUSG00000114267.1	Gm48600	1.3352
12	76708048	76710547	ENSMUSG00000021061.15	Sptb	1.33518
17	24804289	24806788	ENSMUSG00000024155.8	Meiob	1.33507
7	144896531	144899030	ENSMUSG00000031073.6	Fgf15	1.33421
1	167689237	167691736	ENSMUSG00000026686.14	Lmx1a	1.33399
10	110379508	110382007	ENSMUSG00000112548.1	Gm47338	1.33372
X	48592005	48594504	ENSMUSG00000036916.13	Zfp280c	1.3337
9	111311739	111314238	ENSMUSG00000062296.8	Trank1	1.33326
X	147551582	147554081	ENSMUSG00000031290.14	Lrch2	1.33317
8	27228686	27231185	ENSMUSG00000109674.1	Gm45470	1.33303
10	31398923	31401422	ENSMUSG00000111256.1	Gm48094	1.33284
10	122543999	122546498	ENSMUSG00000112873.1	Gm48877	1.33278
8	61110003	61112502	ENSMUSG00000080956.1	Gm16179	1.33242
10	105520460	105522959	ENSMUSG00000089904.1	Gm15664	1.33234
5	58047331	58049830	ENSMUSG00000106646.1	Gm42483	1.33227
2	74726070	74728569	ENSMUSG00000065500.3	Mir10b	1.33227
3	34638464	34640963	ENSMUSG00000104797.1	Mir1897	1.33211
13	74340539	74343038	ENSMUSG00000090004.1	Gm16125	1.3318
10	53297643	53300142	ENSMUSG00000112239.1	Gm17823	1.33177
1	123827660	123830159	ENSMUSG00000102940.1	Gm37551	1.33134
3	127137991	127140490	ENSMUSG00000104963.1	Gm42974	1.33109
7	63133791	63136290	ENSMUSG00000109057.1	Gm44741	1.33067
5	98254184	98256683	ENSMUSG00000029337.2	Fgf5	1.33066
6	4942147	4944646	ENSMUSG00000097385.1	Gm26814	1.33037
10	49189866	49192365	ENSMUSG00000112295.1	Gm47017	1.33035
13	78180669	78183168	ENSMUSG00000114401.1	Gm38604	1.3303
8	44932660	44935159	ENSMUSG00000110409.1	Gm9908	1.33018
1	63270864	63273363	ENSMUSG00000092705.1	Gm24513	1.33012
19	43158403	43160902	ENSMUSG00000089377.1	Gm22135	1.32965
7	79050824	79053323	ENSMUSG00000097441.1	Gm26633	1.32964
10	76621131	76623630	ENSMUSG00000020241.13	Col6a2	1.32922
5	128600844	128603343	ENSMUSG00000081683.5	Fzd10	1.32917
7	59286667	59289166	ENSMUSG00000108880.1	Gm44560	1.32892
10	105391787	105394286	ENSMUSG00000112512.1	Gm48203	1.32891
13	81065477	81067976	ENSMUSG00000092650.1	Gm25241	1.32889
7	87584168	87586667	ENSMUSG00000049583.15	Grm5	1.3286
8	80055507	80058006	ENSMUSG00000064325.4	Hhip	1.32811
9	15324040	15326539	ENSMUSG00000077394.1	Gm24339	1.32796
11	67277124	67279623	ENSMUSG00000055775.16	Myh8	1.3279
15	103018934	103021433	ENSMUSG00000075394.4	Hoxc4	1.32784
7	144001928	144004427	ENSMUSG00000037541.22	Shank2	1.32779
3	154247001	154249500	ENSMUSG00000106500.1	Gm42540	1.32768
9	88934843	88937342	ENSMUSG00000099930.1	Gm2396	1.32763
13	48261228	48263727	ENSMUSG00000021379.2	Id4	1.32758
12	23424384	23426883	ENSMUSG00000113532.1	Gm47393	1.32757
13	98613501	98616000	ENSMUSG00000114733.1	Gm4815	1.32739
1	184997071	184999570	ENSMUSG00000026620.11	Mark1	1.32714
4	66353849	66356348	ENSMUSG00000083080.1	Gm11484	1.32676
17	74211958	74214457	ENSMUSG00000117262.1	Gm9316	1.32661
1	3252757	3255256	ENSMUSG00000102851.1	Gm18956	1.32613
1	8816138	8818637	ENSMUSG00000076135.1	Gm24276	1.32594
2	162390813	162393312	ENSMUSG00000084919.1	Ptprtos	1.32586
3	141680401	141682900	ENSMUSG00000089924.1	Gm15689	1.32569
8	99664019	99666518	ENSMUSG00000083586.2	Gm8688	1.32565
13	95615988	95618487	ENSMUSG00000048376.6	F2r	1.32561
9	88441153	88443652	ENSMUSG00000101335.1	Gm28229	1.32559
16	78301489	78303988	ENSMUSG00000022865.14	Cxadr	1.32544
6	56942325	56944824	ENSMUSG00000108021.1	Gm44049	1.32543
1	69104241	69106740	ENSMUSG00000087514.1	Gm16076	1.32537
16	60604766	60607265	ENSMUSG00000089685.7	Gm9017	1.32514
17	11543299	11545798	ENSMUSG00000099618.1	Gm28118	1.32507
13	55833596	55836095	ENSMUSG00000100096.1	Gm28760	1.32474
9	122572499	122574998	ENSMUSG00000097736.8	9530059O14Rik	1.32468
4	85205126	85207625	ENSMUSG00000028488.15	Sh3gl2	1.3246
15	100869858	100872357	ENSMUSG00000023033.14	Scn8a	1.32454
5	146835144	146837643	ENSMUSG00000077564.1	Gm23202	1.32445
3	134160365	134162864	ENSMUSG00000104556.1	Gm43192	1.32426
1	86120883	86123382	ENSMUSG00000103272.1	Gm37914	1.32381
4	88769285	88771784	ENSMUSG00000073807.1	Gm10581	1.3238
3	33034555	33037054	ENSMUSG00000102581.1	Gm37443	1.32365
3	36552606	36555105	ENSMUSG00000027714.11	Exosc9	1.32358
12	19387809	19390308	ENSMUSG00000093908.2	Gm5784	1.32331
14	78597977	78600476	ENSMUSG00000115087.1	Gm48998	1.32319
18	37707039	37709538	ENSMUSG00000103793.1	Pcdhga6	1.32308
9	41474855	41477354	ENSMUSG00000111462.2	Gm49317	1.32306
X	98724913	98727412	ENSMUSG00000099037.1	Gm27554	1.3226
7	132058641	132061140	ENSMUSG00000084630.1	n-R5s159	1.32247
6	40026894	40029393	ENSMUSG00000103331.1	Gm37995	1.32246
2	40998857	41001356	ENSMUSG00000083260.1	Gm13460	1.32241
6	141249269	141251768	ENSMUSG00000041741.10	Pde3a	1.3224
5	72409444	72411943	ENSMUSG00000093644.1	Gm19560	1.32235
15	91529867	91532366	ENSMUSG00000084240.1	Gm15383	1.32231
5	53038081	53040580	ENSMUSG00000029188.14	Slc34a2	1.32226
19	36703142	36705641	ENSMUSG00000087579.7	Hectd2os	1.32218
5	113308287	113310786	ENSMUSG00000042216.13	Sgsm1	1.3221
13	61655303	61657802	ENSMUSG00000113295.1	Gm49357	1.32196
10	78747130	78749629	ENSMUSG00000109776.1	Gm30400	1.32171
15	33685385	33687884	ENSMUSG00000038984.4	Tspyl5	1.32168
7	99090232	99092731	ENSMUSG00000109492.1	Gm33882	1.32135
13	48537825	48540324	ENSMUSG00000093232.1	Gm24111	1.32124
9	42505310	42507809	ENSMUSG00000037287.15	Tbcel	1.32109
X	168546009	168548508	ENSMUSG00000084014.3	Gm7209	1.32084
2	32014845	32017344	ENSMUSG00000086192.1	Gm13609	1.32068
17	46231531	46234030	ENSMUSG00000076141.1	Mir693	1.32054
18	36973802	36976301	ENSMUSG00000104318.1	Pcdha7	1.32036
5	132532749	132535248	ENSMUSG00000105598.1	Gm43186	1.32034
3	8460536	8463035	ENSMUSG00000102463.1	1700003N22Rik	1.3203
2	179442431	179444930	ENSMUSG00000000305.12	Cdh4	1.3203
6	45413235	45415734	ENSMUSG00000107886.1	Gm43880	1.31992
2	74711927	74714426	ENSMUSG00000079277.9	Hoxd3	1.3198
2	74711929	74714428	ENSMUSG00000101174.8	Hoxd4	1.3198
14	70552212	70554711	ENSMUSG00000022096.14	Hr	1.31969
6	119541848	119544347	ENSMUSG00000030170.14	Wnt5b	1.31967
6	90679021	90681520	ENSMUSG00000093052.2	Gm24816	1.31965
10	32277194	32279693	ENSMUSG00000112409.1	C030006N10Rik	1.31944
6	18446841	18449340	ENSMUSG00000093271.1	Gm26233	1.31929
18	70139106	70141605	ENSMUSG00000024511.15	Rab27b	1.31883
1	54192669	54195168	ENSMUSG00000042807.15	Hecw2	1.31768
13	117717512	117720011	ENSMUSG00000079048.8	4933413L06Rik	1.31745
1	71650701	71653200	ENSMUSG00000026193.15	Fn1	1.31698
15	53621655	53624154	ENSMUSG00000115761.1	1700015H07Rik	1.31693
9	107096951	107099450	ENSMUSG00000064517.1	Gm22454	1.3169
3	122728947	122731446	ENSMUSG00000053965.10	Pde5a	1.31683
X	140581100	140583599	ENSMUSG00000118524.1	AL683809.1	1.31649
15	34441141	34443640	ENSMUSG00000058600.13	Rpl30	1.3163
1	10993465	10995964	ENSMUSG00000048960.13	Prex2	1.31614
6	84104508	84107007	ENSMUSG00000087001.2	Gm15475	1.31606
10	71082876	71085375	ENSMUSG00000090212.1	Gm15647	1.31601
4	20391096	20393595	ENSMUSG00000081964.1	Gm11873	1.31579
1	68638330	68640829	ENSMUSG00000104508.1	Gm37735	1.31554
10	3740364	3742863	ENSMUSG00000040624.18	Plekhg1	1.31518
5	57778873	57781372	ENSMUSG00000104821.1	Gm42481	1.3151
1	8856763	8859262	ENSMUSG00000104504.1	Gm7445	1.31471
2	148037704	148040203	ENSMUSG00000086141.7	9030622O22Rik	1.31468
16	20545957	20548456	ENSMUSG00000080797.2	Gm15760	1.31453
7	57387272	57389771	ENSMUSG00000055048.7	Gm9962	1.31434
3	108552252	108554751	ENSMUSG00000088185.1	Scarna2	1.31432
7	118712552	118715051	ENSMUSG00000033904.16	Ccp110	1.31414
9	78395777	78398276	ENSMUSG00000070291.4	Ddx43	1.31399
9	86682709	86685208	ENSMUSG00000102259.1	Gm38230	1.31377
8	118608000	118610499	ENSMUSG00000110548.1	Gm45721	1.31356
13	66412482	66414981	ENSMUSG00000114261.1	Gm48243	1.31352
6	77379960	77382459	ENSMUSG00000108077.1	6330415B21Rik	1.31338
15	94462919	94465418	ENSMUSG00000022449.14	Adamts20	1.3132
3	107101146	107103645	ENSMUSG00000040724.5	Kcna2	1.313
10	119523838	119526337	ENSMUSG00000112243.1	Gm47342	1.31278
19	22750605	22753104	ENSMUSG00000065507.3	Mir204	1.31234
5	19513008	19515507	ENSMUSG00000088668.1	Gm25335	1.31159
7	129257031	129259530	ENSMUSG00000070366.5	Plpp4	1.31119
4	34727707	34730206	ENSMUSG00000028294.15	Cfap206	1.31112
9	107115074	107117573	ENSMUSG00000091669.1	Gm17117	1.31111
9	34521755	34524254	ENSMUSG00000103552.1	Gm38217	1.31105
9	60419863	60422362	ENSMUSG00000088550.1	Gm22099	1.31098
2	172456097	172458596	ENSMUSG00000074569.4	Gcnt7	1.31092
9	48833723	48836222	ENSMUSG00000066687.5	Zbtb16	1.31057
6	42275650	42278149	ENSMUSG00000084422.1	Gm25108	1.31055
8	58246587	58249086	ENSMUSG00000109963.1	Gm45635	1.31052
4	20776367	20778866	ENSMUSG00000055761.14	Nkain3	1.31033
3	25546020	25548519	ENSMUSG00000087945.1	Gm24250	1.31029
4	58204360	58206859	ENSMUSG00000028369.15	Svep1	1.31007
3	107457053	107459552	ENSMUSG00000027895.10	Kcnc4	1.30991
13	76384535	76387034	ENSMUSG00000021596.16	Mctp1	1.3097
6	93241720	93244219	ENSMUSG00000107655.1	Gm44220	1.30951
10	36773432	36775931	ENSMUSG00000088423.1	Gm22554	1.30934
6	101343351	101345850	ENSMUSG00000107448.1	Gm43947	1.30933
14	32189551	32192050	ENSMUSG00000077611.1	Gm23946	1.30907
14	7503649	7506148	ENSMUSG00000091325.2	Gm3760	1.30898
12	20664517	20667016	ENSMUSG00000116635.1	Gm49699	1.3089
7	81452966	81455465	ENSMUSG00000025586.17	Cpeb1	1.30884
6	21215503	21218002	ENSMUSG00000060882.5	Kcnd2	1.30854
5	72316354	72318853	ENSMUSG00000093400.1	Gm20647	1.30837
4	143349757	143352256	ENSMUSG00000028584.3	Lrrc38	1.30835
18	24708623	24711122	ENSMUSG00000034295.10	Fhod3	1.30833
X	135993824	135996323	ENSMUSG00000048040.8	Arxes2	1.30823
16	37352752	37355251	ENSMUSG00000116854.1	Gm49567	1.3082
14	68083863	68086362	ENSMUSG00000022055.7	Nefl	1.3081
15	38488048	38490547	ENSMUSG00000099110.1	Mir6951	1.30769
14	47367751	47370250	ENSMUSG00000050335.17	Lgals3	1.30768
5	27498939	27501438	ENSMUSG00000048703.9	Speer4b	1.30764
6	36937048	36939547	ENSMUSG00000029837.2	1700111E14Rik	1.3076
1	44108291	44110790	ENSMUSG00000101104.6	Gm29247	1.30738
10	42581133	42583632	ENSMUSG00000019803.11	Nr2e1	1.3073
1	124613097	124615596	ENSMUSG00000101006.1	Gm28299	1.30705
2	104256672	104259171	ENSMUSG00000087473.7	Gm13883	1.30703
6	47045156	47047655	ENSMUSG00000107952.1	Gm6352	1.30681
7	74011191	74013690	ENSMUSG00000025789.9	St8sia2	1.30641
1	16228506	16231005	ENSMUSG00000100868.1	Gm28095	1.30639
6	47585216	47587715	ENSMUSG00000107628.1	Gm44282	1.30634
15	26893081	26895580	ENSMUSG00000043556.10	Fbxl7	1.30633
3	34104270	34106769	ENSMUSG00000105265.4	Sox2ot	1.30601
17	48932379	48934878	ENSMUSG00000040490.4	Lrfn2	1.30571
13	58325267	58327766	ENSMUSG00000077428.1	Gm24284	1.30557
19	48238146	48240645	ENSMUSG00000089004.1	Gm23857	1.30543
11	72359943	72362442	ENSMUSG00000020799.16	Tekt1	1.30529
14	3931756	3934255	ENSMUSG00000096901.7	Gm3029	1.30519
6	92007550	92010049	ENSMUSG00000107794.1	Gm44095	1.30494
8	110418968	110421467	ENSMUSG00000064393.1	Gm23627	1.30477
5	112392367	112394866	ENSMUSG00000029348.11	Asphd2	1.30476
9	58552938	58555437	ENSMUSG00000035914.11	Cd276	1.30474
2	27886425	27888924	ENSMUSG00000026837.16	Col5a1	1.30472
9	44359171	44361670	ENSMUSG00000032127.9	Vps11	1.30453
X	44365843	44368342	ENSMUSG00000050926.5	Dcaf12l2	1.30439
X	101910225	101912724	ENSMUSG00000087712.1	Gm25828	1.30425
17	13516755	13519254	ENSMUSG00000060417.6	Gm8603	1.30394
15	7397897	7400396	ENSMUSG00000090199.1	Gm16029	1.30384
7	78735513	78738012	ENSMUSG00000059146.12	Ntrk3	1.30339
2	19429484	19431983	ENSMUSG00000087103.1	Gm13344	1.30327
14	123624645	123627144	ENSMUSG00000000197.8	Nalcn	1.30305
11	105292643	105295142	ENSMUSG00000020695.14	Mrc2	1.30247
11	22339793	22342292	ENSMUSG00000042302.14	Ehbp1	1.30238
17	52600161	52602660	ENSMUSG00000098552.1	Gm27217	1.3014
X	103467297	103469796	ENSMUSG00000098743.1	Gm27927	1.30132
19	43280798	43283297	ENSMUSG00000047509.1	Gm6776	1.30131
2	69735290	69737789	ENSMUSG00000082345.1	Gm13622	1.30109
X	102176158	102178657	ENSMUSG00000084142.1	Gm9103	1.301
8	32882298	32884797	ENSMUSG00000062991.9	Nrg1	1.30096
4	100119621	100122120	ENSMUSG00000086385.1	Gm12701	1.30095
12	87435318	87437817	ENSMUSG00000064938.1	Gm50450	1.30068
12	87435317	87437816	ENSMUSG00000100306.1	Gm29362	1.30068
10	120473970	120476469	ENSMUSG00000056758.14	Hmga2	1.30065
3	123383609	123386108	ENSMUSG00000028114.16	Mettl14	1.30053
15	35860510	35863009	ENSMUSG00000115793.1	Gm48961	1.30043
14	101729957	101732456	ENSMUSG00000033060.16	Lmo7	1.30039
17	67023736	67026235	ENSMUSG00000093508.1	Mir5709	1.29992
6	6953401	6955900	ENSMUSG00000097356.1	Gm26774	1.29975
2	113214597	113217096	ENSMUSG00000057378.15	Ryr3	1.29972
3	117485084	117487583	ENSMUSG00000033342.15	Plppr5	1.29956
X	136270253	136272752	ENSMUSG00000046432.12	Bex3	1.29933
5	48924116	48926615	ENSMUSG00000057577.2	Gm10025	1.29917
X	100767722	100770221	ENSMUSG00000000881.12	Dlg3	1.29916
6	49172759	49175258	ENSMUSG00000107727.1	Gm18010	1.29906
9	95673518	95676017	ENSMUSG00000100825.1	Itpa-ps2	1.29895
5	107379518	107382017	ENSMUSG00000081798.1	Gm8152	1.29882
1	161036682	161039181	ENSMUSG00000084667.1	Gm23212	1.29859
16	96036090	96038589	ENSMUSG00000085884.1	Gm15342	1.29851
6	30956579	30959078	ENSMUSG00000073209.4	Klf14	1.29843
8	118424100	118426599	ENSMUSG00000064801.1	Gm24035	1.29843
14	34199154	34201653	ENSMUSG00000071531.3	Gprin2	1.29809
12	24830879	24833378	ENSMUSG00000020646.17	Mboat2	1.29798
4	102087543	102090042	ENSMUSG00000028525.16	Pde4b	1.29796
3	98586308	98588807	ENSMUSG00000095388.7	Gm10681	1.29786
2	22902388	22904887	ENSMUSG00000084625.1	Gm25544	1.29781
2	104875202	104877701	ENSMUSG00000082934.1	Gm13887	1.29776
13	47152509	47155008	ENSMUSG00000114882.1	Gm48581	1.29771
5	113644963	113647462	ENSMUSG00000085713.1	Gm15736	1.29758
13	65577159	65579658	ENSMUSG00000113118.1	Gm3829	1.29732
1	129283107	129285606	ENSMUSG00000103742.1	Gm38240	1.29725
1	8789663	8792162	ENSMUSG00000084353.1	Gm15452	1.29712
1	92835397	92837896	ENSMUSG00000100781.1	Gm29481	1.29703
5	110663642	110666141	ENSMUSG00000099284.1	Mir7026	1.29677
17	53498447	53500946	ENSMUSG00000117128.1	Gm49915	1.29671
5	37334395	37336894	ENSMUSG00000029122.11	Evc	1.29649
7	34653184	34655683	ENSMUSG00000085923.1	Gm12781	1.29649
X	140679696	140682195	ENSMUSG00000089437.1	Gm23199	1.29647
2	6884270	6886769	ENSMUSG00000087079.1	Gm13389	1.29597
15	89497949	89500448	ENSMUSG00000118456.1	Gm41381	1.29593
X	52575843	52578342	ENSMUSG00000055110.8	A630012P03Rik	1.29565
1	44756942	44759441	ENSMUSG00000103071.1	Gm38110	1.29544
11	74608416	74610915	ENSMUSG00000038807.19	Rap1gap2	1.29517
14	12768051	12770550	ENSMUSG00000114626.1	Gm48266	1.29513
X	36776619	36779118	ENSMUSG00000064530.1	Gm23613	1.29475
1	50904444	50906943	ENSMUSG00000100671.1	Gm28322	1.29457
1	190168670	190171169	ENSMUSG00000099404.1	Gm28172	1.29433
2	94262419	94264918	ENSMUSG00000075020.6	Mir670hg	1.29432
6	21850016	21852515	ENSMUSG00000029669.14	Tspan12	1.29422
2	136888890	136891389	ENSMUSG00000027274.16	Mkks	1.29418
2	136888890	136891389	ENSMUSG00000115423.2	AL731706.1	1.29418
5	131132212	131134711	ENSMUSG00000106710.1	Gm43166	1.29417
9	95954760	95957259	ENSMUSG00000032410.13	Xrn1	1.2939
10	90748567	90751066	ENSMUSG00000112507.1	Gm47589	1.29379
3	25731243	25733742	ENSMUSG00000104295.1	Gm6197	1.29376
19	38481109	38483608	ENSMUSG00000024998.17	Plce1	1.29372
9	88454117	88456616	ENSMUSG00000092541.7	Gm20537	1.29341
6	83398603	83401102	ENSMUSG00000099045.1	Mir6374	1.29298
9	47771141	47773640	ENSMUSG00000110959.1	Gm47198	1.29291
8	92674288	92676787	ENSMUSG00000031738.14	Irx6	1.29286
5	48535442	48537941	ENSMUSG00000105653.1	Gm43831	1.29247
11	30106394	30108893	ENSMUSG00000101872.1	Gm29237	1.29235
16	36894690	36897189	ENSMUSG00000084834.1	4930565N06Rik	1.2923
1	161037356	161039855	ENSMUSG00000065160.1	Gm50452	1.29212
10	88885992	88888491	ENSMUSG00000020062.7	Slc5a8	1.29177
10	122789984	122792483	ENSMUSG00000112220.1	Gm36208	1.29164
2	139588227	139590726	ENSMUSG00000098486.1	Gm27385	1.29163
5	14242462	14244961	ENSMUSG00000106310.1	Gm43523	1.29126
7	35186385	35188884	ENSMUSG00000030495.12	Slc7a10	1.29121
6	12608996	12611495	ENSMUSG00000107422.1	Gm44129	1.29107
3	132085292	132087791	ENSMUSG00000028031.6	Dkk2	1.29102
9	35188663	35191162	ENSMUSG00000110774.1	Gm39318	1.29095
6	65381105	65383604	ENSMUSG00000029917.15	Qrfprl	1.29085
17	8566361	8568860	ENSMUSG00000084390.1	Gm15425	1.29084
15	37731836	37734335	ENSMUSG00000115157.1	Gm49397	1.29069
2	14689229	14691728	ENSMUSG00000081008.2	Gm13314	1.29065
6	6821129	6823628	ENSMUSG00000098846.1	Gm27905	1.29059
1	96995078	96997577	ENSMUSG00000045463.15	Slco6b1	1.29057
17	68369311	68371810	ENSMUSG00000090224.1	Gm15974	1.29028
4	127987857	127990356	ENSMUSG00000028804.20	Csmd2	1.29025
9	78446287	78448786	ENSMUSG00000090317.1	Gm17324	1.29021
13	55085777	55088276	ENSMUSG00000094446.1	Gm6344	1.29006
3	115913890	115916389	ENSMUSG00000104803.1	Gm43108	1.29004
14	57102203	57104702	ENSMUSG00000046352.7	Gjb2	1.29003
10	90728960	90731459	ENSMUSG00000112153.1	Gm47591	1.28974
12	108370957	108373456	ENSMUSG00000058070.14	Eml1	1.28889
14	32322019	32324518	ENSMUSG00000021913.8	Ogdhl	1.28864
15	91199494	91201993	ENSMUSG00000078932.8	CN725425	1.28862
8	121729623	121732122	ENSMUSG00000025318.13	Jph3	1.28861
3	158180236	158182735	ENSMUSG00000106043.1	Gm42968	1.2886
3	109907384	109909883	ENSMUSG00000082624.1	Gm12535	1.28849
1	123802922	123805421	ENSMUSG00000101994.1	Gm18875	1.28849
3	127241276	127243775	ENSMUSG00000105733.1	Gm42973	1.28846
10	59217811	59220310	ENSMUSG00000118557.1	AC153941.1	1.28841
1	186114811	186117310	ENSMUSG00000039246.8	Lyplal1	1.28828
6	52155818	52158317	ENSMUSG00000029844.9	Hoxa1	1.28806
17	71924531	71927030	ENSMUSG00000117126.1	Gm49924	1.28797
13	17440790	17443289	ENSMUSG00000094665.1	Gm24873	1.28744
4	36756048	36758547	ENSMUSG00000087843.1	Gm23314	1.28707
14	51377284	51379783	ENSMUSG00000115166.1	Vmn2r-ps110	1.28695
14	48766959	48769458	ENSMUSG00000093117.1	Gm22699	1.28664
5	71093350	71095849	ENSMUSG00000000560.9	Gabra2	1.28655
X	147481922	147484421	ENSMUSG00000084421.1	Gm25107	1.28652
3	104750666	104753165	ENSMUSG00000089999.1	Gm6485	1.28649
19	4762672	4765171	ENSMUSG00000103651.1	Gm37206	1.28644
14	18891768	18894267	ENSMUSG00000058317.12	Ube2e2	1.28643
16	42873263	42875762	ENSMUSG00000075070.6	4932412D23Rik	1.28631
3	97295418	97297917	ENSMUSG00000038256.15	Bcl9	1.28613
14	48738310	48740809	ENSMUSG00000115579.1	Gm49156	1.28608
1	63178686	63181185	ENSMUSG00000105060.1	Gm26457	1.28606
7	131548773	131551272	ENSMUSG00000050100.14	Hmx2	1.28596
5	84123313	84125812	ENSMUSG00000079067.5	Hmgn2-ps1	1.28576
3	99258786	99261285	ENSMUSG00000105689.1	Gm43120	1.28563
3	33073857	33076356	ENSMUSG00000102498.1	Gm19445	1.28536
2	146221921	146224420	ENSMUSG00000068154.5	Insm1	1.28501
11	105081628	105084127	ENSMUSG00000089479.1	Gm25362	1.2845
5	143155043	143157542	ENSMUSG00000105901.1	Gm7291	1.28439
15	36280648	36283147	ENSMUSG00000022280.9	Rnf19a	1.2842
12	102987829	102990328	ENSMUSG00000105998.1	Gm44324	1.28414
7	81213596	81216095	ENSMUSG00000025584.17	Pde8a	1.28399
12	61579674	61582173	ENSMUSG00000113456.1	Gm30738	1.28398
18	77281958	77284457	ENSMUSG00000032818.16	Loxhd1	1.28397
6	46479341	46481840	ENSMUSG00000089538.1	Gm25161	1.28332
16	17730392	17732891	ENSMUSG00000012114.17	Med15	1.2833
5	57984212	57986711	ENSMUSG00000103959.2	Gm37720	1.28299
X	140664599	140667098	ENSMUSG00000000266.11	Mid2	1.28268
2	124127457	124129956	ENSMUSG00000085496.1	4930517E11Rik	1.28266
7	40876543	40879042	ENSMUSG00000101643.1	Gm28307	1.28258
5	14563338	14565837	ENSMUSG00000106491.1	Gm42446	1.28249
6	118011438	118013937	ENSMUSG00000030134.11	Rasgef1a	1.28246
13	93671803	93674302	ENSMUSG00000042118.7	Bhmt2	1.28246
14	29235227	29237726	ENSMUSG00000114760.1	Gm48006	1.28237
18	86711110	86713609	ENSMUSG00000024647.14	Cbln2	1.28226
4	20343706	20346205	ENSMUSG00000086017.1	Gm11872	1.28191
15	6307414	6309913	ENSMUSG00000089771.1	Gm16311	1.28186
6	148047259	148049758	ENSMUSG00000030303.15	Far2	1.28161
14	48704184	48706683	ENSMUSG00000115429.1	Gm49153	1.28156
1	69952630	69955129	ENSMUSG00000080524.1	Gm23879	1.28121
4	36668510	36671009	ENSMUSG00000106425.1	Mir873b	1.28115
X	135783718	135786217	ENSMUSG00000088464.1	Mir1970	1.28112
9	87737521	87740020	ENSMUSG00000102684.1	Gm37374	1.28106
15	53900038	53902537	ENSMUSG00000058656.13	Samd12	1.28102
8	26082609	26085108	ENSMUSG00000085437.8	1700047A11Rik	1.28084
16	21238495	21240994	ENSMUSG00000116843.1	Gm49750	1.28058
6	52313498	52315997	ENSMUSG00000005503.8	Evx1	1.28055
9	41159198	41161697	ENSMUSG00000032020.15	Ubash3b	1.28052
7	131824013	131826512	ENSMUSG00000109014.1	Gm44546	1.28048
5	57929750	57932249	ENSMUSG00000106337.1	Gm42478	1.28022
1	161035850	161038349	ENSMUSG00000080463.1	Gm22489	1.28021
11	65167934	65170433	ENSMUSG00000082857.1	Gm12293	1.28006
1	46847980	46850479	ENSMUSG00000100213.1	Gm28151	1.27996
18	67341604	67344103	ENSMUSG00000046415.11	B430212C06Rik	1.27978
8	26119368	26121867	ENSMUSG00000013878.18	Rnf170	1.2797
8	109338365	109340864	ENSMUSG00000110528.1	Gm1943	1.27962
12	44968379	44970878	ENSMUSG00000086012.2	Gm15902	1.27957
11	55469685	55472184	ENSMUSG00000018583.5	G3bp1	1.27924
13	31623293	31625792	ENSMUSG00000038408.14	1700018A04Rik	1.27922
11	116530578	116533077	ENSMUSG00000100779.1	Gm29292	1.27922
13	24809069	24811568	ENSMUSG00000064811.1	Gm22358	1.279
14	7565259	7567758	ENSMUSG00000096579.1	Gm17121	1.27896
17	3459833	3462332	ENSMUSG00000115039.1	Gm7043	1.27887
2	62809187	62811686	ENSMUSG00000085029.1	Gm13569	1.27877
15	72543841	72546340	ENSMUSG00000036760.7	Kcnk9	1.27846
5	48819385	48821884	ENSMUSG00000106408.1	Gm43321	1.27834
14	51358603	51361102	ENSMUSG00000115280.1	Gm7107	1.2782
11	12462461	12464960	ENSMUSG00000020173.17	Cobl	1.27769
7	57716662	57719161	ENSMUSG00000109439.1	Gm44853	1.27754
9	31905993	31908492	ENSMUSG00000110813.1	Gm31497	1.27752
7	62346569	62349068	ENSMUSG00000033585.5	Ndn	1.27749
X	68821093	68823592	ENSMUSG00000071748.2	Gm14698	1.27724
9	41159424	41161923	ENSMUSG00000110747.1	Gm35657	1.277
18	37852161	37854660	ENSMUSG00000098706.1	Mir6979	1.27699
1	151852456	151854955	ENSMUSG00000084557.1	Gm25279	1.27695
18	35557032	35559531	ENSMUSG00000065649.1	Snora74a	1.27692
2	180499976	180502475	ENSMUSG00000027568.9	Ntsr1	1.27675
11	61340361	61342860	ENSMUSG00000069855.9	Slc47a2	1.27658
9	107192793	107195292	ENSMUSG00000092125.1	AA543401	1.27652
7	98904268	98906767	ENSMUSG00000109130.1	Gm45187	1.27646
12	16672240	16674739	ENSMUSG00000114049.1	Gm48140	1.27621
16	87416545	87419044	ENSMUSG00000065647.1	Gm25896	1.27621
9	120316328	120318827	ENSMUSG00000083772.1	Gm15566	1.27614
3	152391741	152394240	ENSMUSG00000104548.1	Gm43857	1.27591
19	42376602	42379101	ENSMUSG00000117706.1	Gm50184	1.27585
X	106009407	106011906	ENSMUSG00000031232.17	Magt1	1.2758
1	89097073	89099572	ENSMUSG00000102700.1	Gm38312	1.27573
10	78750566	78753065	ENSMUSG00000078442.3	Ccdc105	1.27563
6	118834900	118837399	ENSMUSG00000089115.1	Gm25905	1.2756
1	77512589	77515088	ENSMUSG00000026235.14	Epha4	1.27555
10	32264040	32266539	ENSMUSG00000112367.1	A230081H15Rik	1.27538
3	62338033	62340532	ENSMUSG00000103502.1	9330121J05Rik	1.27519
1	150463666	150466165	ENSMUSG00000006014.16	Prg4	1.27514
1	50900647	50903146	ENSMUSG00000026109.14	Tmeff2	1.27507
12	74284242	74286741	ENSMUSG00000071265.10	1700086L19Rik	1.27501
14	6442112	6444611	ENSMUSG00000095360.7	Gm3594	1.275
11	57518664	57521163	ENSMUSG00000020522.13	Mfap3	1.27486
10	3366057	3368556	ENSMUSG00000040653.6	Ppp1r14c	1.27485
14	27714377	27716876	ENSMUSG00000114653.1	Gm18398	1.27472
16	4054998	4057497	ENSMUSG00000093262.1	Gm23413	1.27444
14	11867594	11870093	ENSMUSG00000114431.1	Gm48601	1.27428
3	79609327	79611826	ENSMUSG00000102370.1	Gm37973	1.27423
16	18238343	18240842	ENSMUSG00000080364.1	Gm25777	1.27417
15	78820810	78823309	ENSMUSG00000116499.1	Gm7318	1.27398
9	97349616	97352115	ENSMUSG00000087167.1	Gm15891	1.27372
7	131204932	131207431	ENSMUSG00000118585.1	AC110885.1	1.27357
6	110645581	110648080	ENSMUSG00000056755.13	Grm7	1.2735
4	88782131	88784630	ENSMUSG00000096854.1	Ifnz	1.27331
5	8365661	8368160	ENSMUSG00000040537.17	Adam22	1.27317
14	25900601	25903100	ENSMUSG00000095304.9	Plac9a	1.27313
14	24617557	24620056	ENSMUSG00000089887.2	4930428N03Rik	1.27286
7	46783047	46785546	ENSMUSG00000110087.1	Gm45309	1.27279
11	31965592	31968091	ENSMUSG00000020299.6	4930524B15Rik	1.2727
5	14611652	14614151	ENSMUSG00000106411.1	Gm42445	1.2726
6	77431010	77433509	ENSMUSG00000107512.1	Gm44433	1.27258
17	66738754	66741253	ENSMUSG00000114291.1	Gm47471	1.27211
X	51679357	51681856	ENSMUSG00000062184.11	Hs6st2	1.272
18	67148873	67151372	ENSMUSG00000118131.1	Gm50167	1.27182
10	22260868	22263367	ENSMUSG00000097295.1	Hmgb1-ps8	1.27163
9	101989260	101991759	ENSMUSG00000103026.1	Gm31326	1.27133
1	151442393	151444892	ENSMUSG00000106406.1	Mir7682	1.27124
9	15323834	15326333	ENSMUSG00000077506.1	Scarna9	1.27083
X	49463945	49466444	ENSMUSG00000036198.12	Arhgap36	1.27066
3	127391207	127393706	ENSMUSG00000105822.1	Gm42969	1.27056
14	105112177	105114676	ENSMUSG00000091509.7	Gm17066	1.27046
5	26826006	26828505	ENSMUSG00000104733.1	Gm29784	1.27039
5	67425811	67428310	ENSMUSG00000092060.4	Bend4	1.27012
9	15321605	15324104	ENSMUSG00000111529.1	Gm48141	1.27006
5	32913631	32916130	ENSMUSG00000089080.1	Gm24003	1.27002
5	7342257	7344756	ENSMUSG00000092094.5	Zfp804b	1.26997
3	129210006	129212505	ENSMUSG00000098515.1	Gm27195	1.26989
9	15625434	15627933	ENSMUSG00000039977.16	Deup1	1.26935
16	5058383	5060882	ENSMUSG00000077367.1	Gm23483	1.26908
9	105163125	105165624	ENSMUSG00000103118.1	Gm37582	1.26895
19	23939095	23941594	ENSMUSG00000118340.1	Gm50301	1.26883
1	125910602	125913101	ENSMUSG00000026344.9	Lypd1	1.26856
11	7063489	7065988	ENSMUSG00000020431.5	Adcy1	1.2684
11	118864721	118867220	ENSMUSG00000084887.1	Gm11749	1.26829
11	61718327	61720826	ENSMUSG00000042371.12	Slc5a10	1.26828
5	49425017	49427516	ENSMUSG00000106539.1	Gm43670	1.26824
13	19055397	19057896	ENSMUSG00000114080.1	Gm47661	1.26811
5	81795927	81798426	ENSMUSG00000087431.1	Gm16054	1.2679
9	63441576	63444075	ENSMUSG00000091866.1	Gm6257	1.26748
1	193033276	193035775	ENSMUSG00000016200.14	Syt14	1.26684
8	76898122	76900621	ENSMUSG00000074235.4	Gm10649	1.26672
3	24333068	24335567	ENSMUSG00000057036.7	Gm7536	1.26672
2	61759970	61762469	ENSMUSG00000092660.1	Gm22403	1.26661
11	81570974	81573473	ENSMUSG00000080980.1	1700071K01Rik	1.2666
4	147084485	147086984	ENSMUSG00000094017.1	Gm13160	1.26647
9	110857967	110860466	ENSMUSG00000048752.7	Prss50	1.26628
6	65776750	65779249	ENSMUSG00000085689.1	Gm16838	1.26618
4	154093479	154095978	ENSMUSG00000087071.1	Trp73os	1.26612
7	78210200	78212699	ENSMUSG00000108630.1	Gm44607	1.26608
5	52239336	52241835	ENSMUSG00000105328.1	Gm43180	1.26607
14	67333429	67335928	ENSMUSG00000093386.1	1700120O09Rik	1.26585
9	37118656	37121155	ENSMUSG00000110722.1	Gm48716	1.2657
7	109436582	109439081	ENSMUSG00000031027.15	Stk33	1.26563
14	51451857	51454356	ENSMUSG00000070448.13	Vmn2r89	1.26531
14	108911659	108914158	ENSMUSG00000075478.3	Slitrk1	1.26528
10	118141811	118144310	ENSMUSG00000020212.14	Mdm1	1.26505
7	110279028	110281527	ENSMUSG00000109799.1	Gm45515	1.26505
17	22067389	22069888	ENSMUSG00000117234.1	Gm7818	1.26489
9	40927927	40930426	ENSMUSG00000111346.1	Gm18586	1.2646
14	69190638	69193137	ENSMUSG00000022061.8	Nkx3-1	1.2644
1	126828300	126830799	ENSMUSG00000049690.15	Nckap5	1.26438
14	115554023	115556522	ENSMUSG00000093589.1	Gm18367	1.26428
5	50059096	50061595	ENSMUSG00000106430.1	Gm42460	1.26411
18	88829978	88832477	ENSMUSG00000117948.1	Gm6409	1.26395
10	43174699	43177198	ENSMUSG00000045008.2	9030612E09Rik	1.26372
7	56214754	56217253	ENSMUSG00000108347.1	Gm19187	1.26333
6	125349362	125351861	ENSMUSG00000030341.17	Tnfrsf1a	1.26326
1	68382536	68385035	ENSMUSG00000080539.1	Gm25542	1.26314
5	108547525	108550024	ENSMUSG00000033615.9	Cplx1	1.26308
18	9707595	9710094	ENSMUSG00000036103.9	Colec12	1.26301
10	33624246	33626745	ENSMUSG00000090087.1	Gm15939	1.26299
1	23761753	23764252	ENSMUSG00000026156.8	B3gat2	1.26298
7	12792370	12794869	ENSMUSG00000110124.1	Gm4247	1.26295
1	75372513	75375012	ENSMUSG00000085653.7	Gm15179	1.26271
7	38312360	38314859	ENSMUSG00000101548.1	Gm9220	1.2626
5	22642684	22645183	ENSMUSG00000092704.1	Gm24512	1.26247
14	63493699	63496198	ENSMUSG00000090374.1	Gm17232	1.26246
13	106844768	106847267	ENSMUSG00000118423.1	Lrrc70	1.26243
2	37488675	37491174	ENSMUSG00000107491.1	Gm17893	1.26213
X	41400854	41403353	ENSMUSG00000001986.16	Gria3	1.26197
13	12423106	12425605	ENSMUSG00000113931.1	Gm5928	1.26195
7	51511029	51513528	ENSMUSG00000055489.8	Ano5	1.2619
14	38898302	38900801	ENSMUSG00000093528.1	Nrg3os	1.26189
1	54152597	54155096	ENSMUSG00000102868.1	Gm37633	1.26187
16	20174513	20177012	ENSMUSG00000084838.3	Gm10241	1.26181
13	55833693	55836192	ENSMUSG00000021506.7	Pitx1	1.26175
8	127597706	127600205	ENSMUSG00000088580.1	Gm22968	1.26137
9	86696657	86699156	ENSMUSG00000093074.1	Gm25949	1.2611
6	62291511	62294010	ENSMUSG00000107590.1	Gm43897	1.26106
13	42785759	42788258	ENSMUSG00000089710.1	Gm15810	1.26053
3	119743947	119746446	ENSMUSG00000106099.1	Gm42664	1.26047
5	92362986	92365485	ENSMUSG00000060183.6	Cxcl11	1.26034
2	52857860	52860359	ENSMUSG00000036053.17	Fmnl2	1.26016
8	60630232	60632731	ENSMUSG00000109930.1	Gm34730	1.26016
1	63178677	63181176	ENSMUSG00000064612.2	Gm26457	1.25999
3	13845686	13848185	ENSMUSG00000088546.1	Gm25981	1.25991
19	60465805	60468304	ENSMUSG00000045052.3	Prlhr	1.25985
6	134790126	134792625	ENSMUSG00000030203.17	Dusp16	1.25963
3	54913388	54915887	ENSMUSG00000056306.5	Sertm1	1.25947
9	79688776	79691275	ENSMUSG00000086608.1	4930562D21Rik	1.25939
12	69963409	69965908	ENSMUSG00000079076.2	Gm3086	1.25932
7	121606835	121609334	ENSMUSG00000108811.1	4933432K03Rik	1.25923
15	37700704	37703203	ENSMUSG00000086125.1	Gm15942	1.25921
9	102352194	102354693	ENSMUSG00000032537.15	Ephb1	1.25919
11	72133279	72135778	ENSMUSG00000040543.16	Pitpnm3	1.25904
8	77549397	77551896	ENSMUSG00000037134.17	Prmt9	1.25891
2	4091140	4093639	ENSMUSG00000104284.1	Gm10862	1.25866
4	119520990	119523489	ENSMUSG00000084379.1	Gm12957	1.25861
3	103102604	103105103	ENSMUSG00000007379.15	Dennd2c	1.25835
3	157000417	157002916	ENSMUSG00000106018.1	Gm43527	1.25821
16	96723500	96725999	ENSMUSG00000117000.1	Gm32509	1.25814
4	4136320	4138819	ENSMUSG00000045573.9	Penk	1.25793
19	3288920	3291419	ENSMUSG00000099261.1	Mir6984	1.2579
6	126164411	126166910	ENSMUSG00000049107.13	Ntf3	1.25785
4	155395613	155398112	ENSMUSG00000029054.8	Gabrd	1.25785
8	93931437	93933936	ENSMUSG00000093005.1	Gm24159	1.25768
19	38701825	38704324	ENSMUSG00000117935.1	Gm8717	1.25766
14	68113933	68116432	ENSMUSG00000114466.1	Gm19216	1.25747
5	86780534	86783033	ENSMUSG00000104937.1	Gm43057	1.25744
3	100967164	100969663	ENSMUSG00000033222.16	Ttf2	1.25728
8	102778543	102781042	ENSMUSG00000110269.1	Gm45258	1.25711
3	29219887	29222386	ENSMUSG00000102579.1	Gm37965	1.257
7	112615726	112618225	ENSMUSG00000093002.1	Gm24154	1.25673
X	53972501	53975000	ENSMUSG00000086711.1	Gm15482	1.25663
8	29110277	29112776	ENSMUSG00000109648.1	Svet1	1.25661
6	128198124	128200623	ENSMUSG00000056771.7	Gm10010	1.25655
8	12881227	12883726	ENSMUSG00000079146.2	Gm15353	1.25644
18	37305535	37308034	ENSMUSG00000104264.1	Gm18529	1.25624
5	148206228	148208727	ENSMUSG00000107033.1	Gm43553	1.25597
18	37079994	37082493	ENSMUSG00000102232.1	Gm19035	1.25568
10	116111418	116113917	ENSMUSG00000074734.3	Taf7l2	1.25548
2	94181631	94184130	ENSMUSG00000093033.1	Gm23630	1.25519
7	105479801	105482300	ENSMUSG00000037060.3	Cavin3	1.25512
5	57793159	57795658	ENSMUSG00000105637.1	Gm42480	1.25485
11	64979038	64981537	ENSMUSG00000020549.14	Elac2	1.25483
4	146580629	146583128	ENSMUSG00000083038.1	Gm13233	1.25473
17	74045417	74047916	ENSMUSG00000038541.8	Srd5a2	1.25471
9	58554799	58557298	ENSMUSG00000103486.1	Gm10657	1.25465
18	11050068	11052567	ENSMUSG00000097222.2	Gata6os	1.25444
18	36952741	36955240	ENSMUSG00000103458.1	Gm42416	1.25423
1	32210740	32213239	ENSMUSG00000064688.1	Gm25814	1.25407
1	121520583	121523082	ENSMUSG00000081130.1	Gm8217	1.25406
1	161036984	161039483	ENSMUSG00000077220.1	Snord78	1.25394
2	156847216	156849715	ENSMUSG00000102323.1	Gm37790	1.25392
18	37435621	37438120	ENSMUSG00000043458.5	Pcdhb12	1.25384
2	10507630	10510129	ENSMUSG00000077021.2	Mir467d	1.25369
18	10783053	10785552	ENSMUSG00000106348.1	Mir1a-2	1.25363
12	57544417	57546916	ENSMUSG00000035451.7	Foxa1	1.25349
7	70207435	70209934	ENSMUSG00000109280.1	Gm35325	1.25337
3	158488991	158491490	ENSMUSG00000105683.1	Gm43487	1.25333
15	81405800	81408299	ENSMUSG00000047108.4	Dnajb7	1.2533
9	41618992	41621491	ENSMUSG00000111107.1	Gm48737	1.25327
5	14804901	14807400	ENSMUSG00000104672.1	Gm43665	1.25298
7	56853352	56855851	ENSMUSG00000108450.1	Gm44977	1.25286
4	95062650	95065149	ENSMUSG00000084624.1	n-R5s189	1.2527
2	7350097	7352596	ENSMUSG00000077396.1	Gm24340	1.25242
14	35546627	35549126	ENSMUSG00000115277.1	Gm19016	1.25235
7	96815807	96818306	ENSMUSG00000108635.1	Gm44633	1.25231
X	103227705	103230204	ENSMUSG00000083763.1	Gm9050	1.25231
12	102838108	102840607	ENSMUSG00000113907.1	Gm47167	1.25202
10	90748188	90750687	ENSMUSG00000111909.1	Gm18670	1.25194
13	90098981	90101480	ENSMUSG00000088308.1	Gm24507	1.25186
9	103019967	103022466	ENSMUSG00000077438.1	Gm22595	1.25186
3	98585791	98588290	ENSMUSG00000106456.1	Gm9678	1.2518
8	26119534	26122033	ENSMUSG00000109850.1	Gm45692	1.25177
12	61752546	61755045	ENSMUSG00000113588.1	Gm48328	1.25159
2	19909780	19912279	ENSMUSG00000036617.17	Etl4	1.25125
6	87833296	87835795	ENSMUSG00000107928.1	Gm45140	1.25109
3	18054174	18056673	ENSMUSG00000025128.7	Bhlhe22	1.25092
1	66847103	66849602	ENSMUSG00000082769.3	Gm15793	1.25024
3	152979747	152982246	ENSMUSG00000039037.5	St6galnac5	1.25014
7	73375509	73378008	ENSMUSG00000070509.15	Rgma	1.24989
2	127654196	127656695	ENSMUSG00000027375.14	Mal	1.24953
10	110099819	110102318	ENSMUSG00000112556.1	Gm47339	1.24953
7	64515311	64517810	ENSMUSG00000108384.1	Gm45082	1.24922
13	104792484	104794983	ENSMUSG00000021716.14	Srek1ip1	1.24894
5	14514918	14517417	ENSMUSG00000061601.15	Pclo	1.24865
5	139907943	139910442	ENSMUSG00000048988.8	Elfn1	1.24824
6	77585982	77588481	ENSMUSG00000107707.1	Gm44286	1.24795
15	79602610	79605109	ENSMUSG00000022429.11	Dmc1	1.24776
4	99927314	99929813	ENSMUSG00000028549.17	Itgb3bp	1.24773
15	45112421	45114920	ENSMUSG00000022342.6	Kcnv1	1.24755
7	34251038	34253537	ENSMUSG00000078380.1	Gm6096	1.24753
11	36722882	36725381	ENSMUSG00000065173.1	Gm22127	1.24735
1	82724890	82727389	ENSMUSG00000026150.14	Mff	1.24725
15	89059734	89062233	ENSMUSG00000058441.7	Panx2	1.24718
12	87435258	87437757	ENSMUSG00000105428.1	Mir3068	1.24713
17	56416410	56418909	ENSMUSG00000098339.1	Mir6977	1.24683
7	79536043	79538542	ENSMUSG00000108616.1	Gm35040	1.24677
4	108778299	108780798	ENSMUSG00000034557.14	Zfyve9	1.2466
14	7412460	7414959	ENSMUSG00000090585.8	4933406F09Rik	1.24658
3	87997731	88000230	ENSMUSG00000004892.13	Bcan	1.24643
1	190168215	190170714	ENSMUSG00000010175.13	Prox1	1.2464
17	84511895	84514394	ENSMUSG00000040852.6	Plekhh2	1.24629
16	34956495	34958994	ENSMUSG00000116665.1	E130310I04Rik	1.2462
1	170308803	170311302	ENSMUSG00000042800.5	Spata46	1.24613
2	4464171	4466670	ENSMUSG00000086874.1	Gm13175	1.246
1	19208914	19211413	ENSMUSG00000025927.13	Tfap2b	1.24582
13	40723110	40725609	ENSMUSG00000114936.1	Gm47061	1.24577
7	126061948	126064447	ENSMUSG00000108376.1	Gm44874	1.24558
8	18675557	18678056	ENSMUSG00000087300.1	Gm16725	1.24535
5	128296369	128298868	ENSMUSG00000105772.1	Gm42496	1.24531
17	67010485	67012984	ENSMUSG00000114492.1	Gm9984	1.24528
X	72915912	72918411	ENSMUSG00000031347.12	Cetn2	1.24513
5	48590889	48593388	ENSMUSG00000093502.2	Gm20700	1.24512
16	32453650	32456149	ENSMUSG00000116714.1	2210020O09Rik	1.24506
11	118791372	118793871	ENSMUSG00000085059.1	Gm11750	1.24505
2	70508819	70511318	ENSMUSG00000075302.10	Erich2	1.24489
18	23039154	23041653	ENSMUSG00000041923.15	Nol4	1.24456
6	15404981	15407480	ENSMUSG00000093317.1	Gm25470	1.24436
12	21287927	21290426	ENSMUSG00000070166.1	Gm25821	1.24419
1	184819989	184822488	ENSMUSG00000088559.1	Mir1981	1.24404
10	73373534	73376033	ENSMUSG00000112427.1	Gm19168	1.24403
9	123258265	123260764	ENSMUSG00000054871.5	Tmem158	1.24378
3	34650405	34652904	ENSMUSG00000074637.7	Sox2	1.2436
2	10483678	10486177	ENSMUSG00000095198.1	Mir467a-3	1.24356
2	10483966	10486465	ENSMUSG00000094659.1	Mir466c-2	1.24356
2	10484196	10486695	ENSMUSG00000105330.1	Mir669a-6	1.24356
6	114131241	114133740	ENSMUSG00000030307.8	Slc6a11	1.24355
2	92384947	92387446	ENSMUSG00000099093.1	Mir7000	1.24354
5	34096704	34099203	ENSMUSG00000106771.1	Gm43459	1.2433
13	116307190	116309689	ENSMUSG00000042258.13	Isl1	1.24321
7	49060082	49062581	ENSMUSG00000109068.1	Gm45207	1.24307
7	6977246	6979745	ENSMUSG00000109176.1	Zfp264	1.24307
18	9212163	9214662	ENSMUSG00000036904.6	Fzd8	1.24291
17	78531514	78534013	ENSMUSG00000087959.1	Gm22562	1.24283
16	10225025	10227524	ENSMUSG00000115943.1	Gm49455	1.24239
X	36112110	36114609	ENSMUSG00000017057.9	Il13ra1	1.24238
5	21746014	21748513	ENSMUSG00000083006.1	Gm15715	1.24236
12	112146208	112148707	ENSMUSG00000021294.7	Kif26a	1.24224
3	152965433	152967932	ENSMUSG00000105894.1	Gm42710	1.24216
5	108864833	108867332	ENSMUSG00000103580.1	Gm10417	1.24187
3	45436811	45439310	ENSMUSG00000100799.2	1700027H10Rik	1.24183
2	134803949	134806448	ENSMUSG00000082399.1	Gm14036	1.24173
11	12314514	12317013	ENSMUSG00000086584.8	Gm12002	1.24171
2	10501109	10503608	ENSMUSG00000096053.1	Gm25943	1.24151
6	54594809	54597308	ENSMUSG00000038074.16	Fkbp14	1.2415
18	66291274	66293773	ENSMUSG00000085055.2	Gm15958	1.24147
11	96251105	96253604	ENSMUSG00000078706.4	Gm53	1.241
11	90536647	90539146	ENSMUSG00000081043.1	Gm11512	1.24096
1	84132011	84134510	ENSMUSG00000102750.1	Gm37058	1.24083
X	85744348	85746847	ENSMUSG00000087232.1	Gm14764	1.24082
16	35437864	35440363	ENSMUSG00000095160.1	Gm25548	1.24065
1	120602418	120604917	ENSMUSG00000058665.8	En1	1.24052
18	46765214	46767713	ENSMUSG00000117599.1	Gm49971	1.24028
X	69603746	69606245	ENSMUSG00000082926.3	Gm8172	1.24019
14	23092072	23094571	ENSMUSG00000068680.1	Gm10248	1.24012
18	89531963	89534462	ENSMUSG00000089885.2	Gm16296	1.23994
1	160725661	160728160	ENSMUSG00000103632.1	Gm38329	1.23975
X	56372291	56374790	ENSMUSG00000097288.1	Gm2155	1.23972
5	3891434	3893933	ENSMUSG00000040429.6	Mterf1a	1.2397
17	69436805	69439304	ENSMUSG00000096988.1	A930029G22Rik	1.23958
7	36748974	36751473	ENSMUSG00000089273.1	Gm24550	1.23957
6	122338062	122340561	ENSMUSG00000040669.14	Phc1	1.23956
2	10484490	10486989	ENSMUSG00000096264.1	Gm23108	1.23946
10	70868644	70871143	ENSMUSG00000047692.6	4930533K18Rik	1.23944
18	64218023	64220522	ENSMUSG00000118022.1	Prdx1-ps	1.23943
2	140152043	140154542	ENSMUSG00000078197.2	Gm17374	1.23939
18	34004467	34006966	ENSMUSG00000024376.7	Epb41l4a	1.23924
18	3335249	3337748	ENSMUSG00000063889.16	Crem	1.23906
12	19176103	19178602	ENSMUSG00000113205.1	Gm48525	1.2389
18	10706860	10709359	ENSMUSG00000097387.1	4930563E18Rik	1.23887
16	56147063	56149562	ENSMUSG00000116826.1	Gm49682	1.23865
5	91517615	91520114	ENSMUSG00000034981.9	Parm1	1.23858
5	142960343	142962842	ENSMUSG00000029581.14	Fscn1	1.23856
11	103025834	103028333	ENSMUSG00000020935.8	Dcakd	1.2385
17	80207460	80209959	ENSMUSG00000046196.4	Ttc39d	1.23842
14	67312212	67314711	ENSMUSG00000075549.2	Gm6878	1.2384
10	116275523	116278022	ENSMUSG00000020154.10	Ptprb	1.23838
10	119441125	119443624	ENSMUSG00000085592.1	Gm16321	1.2383
7	44668233	44670732	ENSMUSG00000070574.2	2310016G11Rik	1.23823
3	55305317	55307816	ENSMUSG00000064586.1	Gm25132	1.23822
3	29174838	29177337	ENSMUSG00000103992.1	Gm38029	1.23819
2	130801483	130803982	ENSMUSG00000089662.1	Gm14057	1.23813
X	105819883	105822382	ENSMUSG00000084678.1	Gm26020	1.23791
1	33888618	33891117	ENSMUSG00000104416.1	Gm37067	1.23764
14	7024950	7027449	ENSMUSG00000093985.7	Gm10406	1.23757
3	18175126	18177625	ENSMUSG00000096391.1	Gm23686	1.23748
1	8642360	8644859	ENSMUSG00000103884.1	Gm37005	1.23744
19	24144725	24147224	ENSMUSG00000118277.1	Gm50310	1.23738
18	35557132	35559631	ENSMUSG00000104863.1	Gm49347	1.23721
6	86039934	86042433	ENSMUSG00000107927.1	Gm44090	1.2372
8	12666095	12668594	ENSMUSG00000088641.1	Gm26483	1.23717
13	21394139	21396638	ENSMUSG00000098790.1	Mir6942	1.23714
8	123609334	123611833	ENSMUSG00000095645.1	n-R5s143	1.23666
10	31572514	31575013	ENSMUSG00000098068.1	Gm7909	1.23662
12	72406555	72409054	ENSMUSG00000021087.18	Rtn1	1.23656
18	36952648	36955147	ENSMUSG00000104252.5	Pcdha4	1.23631
1	129833148	129835647	ENSMUSG00000102800.1	Gm37479	1.23626
5	22866046	22868545	ENSMUSG00000105543.1	Gm43169	1.23617
3	85463629	85466128	ENSMUSG00000110441.1	Gm45790	1.2359
15	79502742	79505241	ENSMUSG00000044216.7	Kcnj4	1.23584
10	3867108	3869607	ENSMUSG00000082123.1	Gm16149	1.23567
1	178143301	178145800	ENSMUSG00000102493.1	Gm8010	1.23566
4	82439410	82441909	ENSMUSG00000084595.1	n-R5s188	1.23564
9	86544654	86547153	ENSMUSG00000103731.1	Gm17530	1.23546
4	94665157	94667656	ENSMUSG00000077921.1	Mir872	1.23542
14	62539076	62541575	ENSMUSG00000114571.1	Gm35595	1.23538
2	10500822	10503321	ENSMUSG00000093907.1	Gm25022	1.23537
11	65159959	65162458	ENSMUSG00000118601.1	AL663045.1	1.23501
9	6267347	6269846	ENSMUSG00000047619.5	Ddi1	1.23488
3	53654856	53657355	ENSMUSG00000037016.11	Frem2	1.23473
19	36554639	36557138	ENSMUSG00000041180.13	Hectd2	1.23466
7	19359749	19362248	ENSMUSG00000040734.14	Ppp1r13l	1.23442
7	131470368	131472867	ENSMUSG00000108989.1	Gm44984	1.23437
X	56731787	56734286	ENSMUSG00000023092.16	Fhl1	1.23437
18	73667204	73669703	ENSMUSG00000118185.1	Gm50126	1.23437
10	4409033	4411532	ENSMUSG00000085687.1	Gm16153	1.23428
3	113627650	113630149	ENSMUSG00000027981.14	Rnpc3	1.2342
12	83485217	83487716	ENSMUSG00000021221.15	Dpf3	1.23414
13	96082054	96084553	ENSMUSG00000099115.1	Gm17190	1.23401
8	14270812	14273311	ENSMUSG00000088311.1	Gm26184	1.23368
9	22294188	22296687	ENSMUSG00000111808.1	Gm18225	1.23359
1	57406328	57408827	ENSMUSG00000025971.6	Maip1	1.2335
16	21253567	21256066	ENSMUSG00000098400.1	Mir7680	1.23334
5	57904639	57907138	ENSMUSG00000105079.1	Gm43715	1.23318
7	129591863	129594362	ENSMUSG00000042055.13	Wdr11	1.23293
6	77322306	77324805	ENSMUSG00000108057.1	Gm44234	1.23278
5	92603041	92605540	ENSMUSG00000047963.7	Stbd1	1.23261
3	30012379	30014878	ENSMUSG00000085702.8	Mecomos	1.2325
4	19605451	19607950	ENSMUSG00000078772.2	Gm12353	1.23209
1	8586225	8588724	ENSMUSG00000093970.1	Gm23358	1.23204
1	104878536	104881035	ENSMUSG00000084704.1	n-R5s216	1.23194
1	87412850	87415349	ENSMUSG00000089613.1	Gm23504	1.23162
13	83738814	83741313	ENSMUSG00000065424.2	Mir9-2	1.2315
4	99657742	99660241	ENSMUSG00000092763.1	Gm23366	1.23147
3	19141400	19143899	ENSMUSG00000103135.1	Gm37979	1.23147
7	73538013	73540512	ENSMUSG00000108563.1	Gm44686	1.23145
5	133475123	133477622	ENSMUSG00000058905.5	Gm10051	1.23127
2	106015200	106017699	ENSMUSG00000083425.1	Gm13992	1.23116
9	26733728	26736227	ENSMUSG00000045994.17	B3gat1	1.23114
8	70373558	70376057	ENSMUSG00000031849.9	Comp	1.23103
14	12399731	12402230	ENSMUSG00000114624.1	Gm48267	1.23063
17	63863062	63865561	ENSMUSG00000000127.15	Fer	1.23048
6	78215878	78218377	ENSMUSG00000108045.1	Gm5576	1.23046
10	90450910	90453409	ENSMUSG00000088221.1	Gm22602	1.23041
5	20702277	20704776	ENSMUSG00000073174.6	Gm29254	1.23038
16	17092815	17095314	ENSMUSG00000116645.1	Gm49584	1.23011
5	49409333	49411832	ENSMUSG00000105700.1	Gm42772	1.2301
19	4855130	4857629	ENSMUSG00000083282.3	Ctsf	1.22991
13	49582462	49584961	ENSMUSG00000048368.9	Omd	1.22976
10	70990541	70993040	ENSMUSG00000112745.1	Gm48025	1.22972
X	167776261	167778760	ENSMUSG00000084378.1	Gm15238	1.22969
1	157381830	157384329	ENSMUSG00000087632.1	Gm6058	1.22964
2	34434083	34436582	ENSMUSG00000083233.1	Gm13406	1.2296
5	98453747	98456246	ENSMUSG00000106273.1	Gm43767	1.22927
13	31556134	31558633	ENSMUSG00000038415.10	Foxq1	1.22921
12	23798147	23800646	ENSMUSG00000113407.1	Gm47437	1.22894
19	16569969	16572468	ENSMUSG00000118023.1	Gm50363	1.22892
13	49714119	49716618	ENSMUSG00000077360.1	Gm23482	1.22887
17	26578428	26580927	ENSMUSG00000094969.1	Gm22420	1.22852
5	116454985	116457484	ENSMUSG00000107021.1	Gm42853	1.2285
7	42488801	42491300	ENSMUSG00000092505.1	Gm19246	1.22837
15	103014910	103017409	ENSMUSG00000076010.1	Mir615	1.22817
18	82727482	82729981	ENSMUSG00000117849.1	Gm50355	1.22814
3	34349213	34351712	ENSMUSG00000092196.2	Gm38505	1.22812
14	75970120	75972619	ENSMUSG00000065799.1	Gm25517	1.22812
10	64087778	64090277	ENSMUSG00000042846.8	Lrrtm3	1.22804
16	72308306	72310805	ENSMUSG00000022883.11	Robo1	1.22798
3	156559247	156561746	ENSMUSG00000085084.7	4930570G19Rik	1.22788
1	163311211	163313710	ENSMUSG00000026586.16	Prrx1	1.22774
2	10371542	10374041	ENSMUSG00000086748.1	Gm13261	1.22774
17	21962552	21965051	ENSMUSG00000053347.15	Zfp943	1.22772
9	120928305	120930804	ENSMUSG00000086365.2	4930593C16Rik	1.22769
6	145238728	145241227	ENSMUSG00000107756.1	Gm44164	1.22765
5	3561154	3563653	ENSMUSG00000065044.1	n-R5s169	1.22762
9	96022241	96024740	ENSMUSG00000101867.1	C78334	1.22732
9	22293073	22295572	ENSMUSG00000111292.1	Gm48627	1.22727
18	20558074	20560573	ENSMUSG00000044393.15	Dsg2	1.22722
2	4050060	4052559	ENSMUSG00000086458.1	Gm2639	1.22721
3	34599749	34602248	ENSMUSG00000105222.1	Gm42205	1.22718
12	108699816	108702315	ENSMUSG00000021263.11	Degs2	1.22717
13	41217906	41220405	ENSMUSG00000021364.16	Elovl2	1.22715
13	53470575	53473074	ENSMUSG00000021469.9	Msx2	1.22698
8	4274853	4277352	ENSMUSG00000087876.1	Gm26102	1.22681
5	3596066	3598565	ENSMUSG00000005907.14	Pex1	1.22675
5	97998451	98000950	ENSMUSG00000105801.1	C430019N01Rik	1.22671
4	56892799	56895298	ENSMUSG00000065544.1	Mir32	1.22668
5	5746827	5749326	ENSMUSG00000015652.9	Steap1	1.22645
13	35659833	35662332	ENSMUSG00000059288.14	Cdyl	1.2261
4	150825733	150828232	ENSMUSG00000085097.1	Gm13049	1.22605
X	75723672	75726171	ENSMUSG00000081996.1	Gm7153	1.22592
18	86471430	86473929	ENSMUSG00000117778.1	Gm50384	1.22589
6	148893738	148896237	ENSMUSG00000030309.16	Caprin2	1.22588
9	78627629	78630128	ENSMUSG00000091147.1	4921509A06Rik	1.22584
4	119393500	119395999	ENSMUSG00000118403.1	Gm50484	1.22577
X	60590199	60592698	ENSMUSG00000062949.13	Atp11c	1.2257
6	39871461	39873960	ENSMUSG00000057716.7	Tmem178b	1.22567
1	123457952	123460451	ENSMUSG00000102521.1	Gm37781	1.22563
1	104768529	104771028	ENSMUSG00000050840.8	Cdh20	1.22563
6	54595111	54597610	ENSMUSG00000005225.15	Plekha8	1.22562
2	4138984	4141483	ENSMUSG00000102816.1	Gm37814	1.22555
5	49126242	49128741	ENSMUSG00000105983.1	Gm42770	1.22553
1	75468262	75470761	ENSMUSG00000102605.1	Gm37264	1.22518
2	119797733	119800232	ENSMUSG00000027298.17	Tyro3	1.22517
5	25100983	25103482	ENSMUSG00000043833.6	2900005J15Rik	1.22504
13	69802395	69804894	ENSMUSG00000021598.9	Med10	1.2249
6	97578593	97581092	ENSMUSG00000108093.1	Gm44102	1.2249
X	153035076	153037575	ENSMUSG00000047238.4	Mageh1	1.22484
4	136600224	136602723	ENSMUSG00000036940.15	Kdm1a	1.22471
7	63585922	63588421	ENSMUSG00000087989.1	Gm22228	1.22468
X	103299110	103301609	ENSMUSG00000083805.2	Gm14848	1.22465
1	53017680	53020179	ENSMUSG00000043629.12	1700019D03Rik	1.22454
6	97615042	97617541	ENSMUSG00000030064.16	Frmd4b	1.2243
4	122995652	122998151	ENSMUSG00000028654.13	Mycl	1.22423
9	99241106	99243605	ENSMUSG00000103638.1	Gm38327	1.22412
1	63177983	63180482	ENSMUSG00000098850.1	Gm27390	1.224
2	112386998	112389497	ENSMUSG00000081541.1	Gm13940	1.22378
6	142814231	142816730	ENSMUSG00000072683.3	Gm7457	1.22373
1	59704790	59707289	ENSMUSG00000089093.3	Snord11	1.22365
3	55782510	55785009	ENSMUSG00000056947.5	Mab21l1	1.22337
X	47890475	47892974	ENSMUSG00000031099.16	Smarca1	1.22334
6	56598450	56600949	ENSMUSG00000077682.1	Gm22493	1.22327
8	123548286	123550785	ENSMUSG00000096367.1	n-R5s107	1.22299
18	37434243	37436742	ENSMUSG00000103483.1	Gm20162	1.22291
2	145699226	145701725	ENSMUSG00000081722.1	Gm11763	1.22288
13	3648537	3651036	ENSMUSG00000088475.1	Gm23084	1.22285
7	56835762	56838261	ENSMUSG00000108586.1	Gm44976	1.22284
6	65778988	65781487	ENSMUSG00000029913.14	Prdm5	1.22273
2	174295337	174297836	ENSMUSG00000098342.1	Gm27849	1.22254
7	6693951	6696450	ENSMUSG00000002266.17	Zim1	1.22253
9	37430747	37433246	ENSMUSG00000032128.15	Robo3	1.22241
2	27884553	27887052	ENSMUSG00000085766.1	2810430I11Rik	1.22235
3	107595031	107597530	ENSMUSG00000014603.3	Alx3	1.22233
1	59801263	59803762	ENSMUSG00000104052.1	Gm38125	1.22226
9	102505750	102508249	ENSMUSG00000035606.8	Ky	1.22225
4	8236542	8239041	ENSMUSG00000041261.9	Car8	1.22225
8	92336751	92339250	ENSMUSG00000095651.1	Gm21817	1.22224
19	23605898	23608397	ENSMUSG00000117944.1	Gm50422	1.22214
6	125311386	125313885	ENSMUSG00000030339.7	Ltbr	1.22209
X	37166343	37168842	ENSMUSG00000036551.6	Akap14	1.22207
7	66076974	66079473	ENSMUSG00000108777.1	Gm45081	1.222
12	53307347	53309846	ENSMUSG00000113179.1	1700030L22Rik	1.22196
2	178411973	178414472	ENSMUSG00000049999.4	Ppp1r3d	1.22196
1	87784556	87787055	ENSMUSG00000089281.1	Scarna6	1.22196
3	153621702	153624201	ENSMUSG00000089376.1	Gm22136	1.22176
2	58859434	58861933	ENSMUSG00000079353.2	Gm11099	1.22168
15	64919797	64922296	ENSMUSG00000022376.8	Adcy8	1.22162
8	54598488	54600987	ENSMUSG00000089708.1	5330439A09Rik	1.22158
5	52441159	52443658	ENSMUSG00000106380.1	Gm3519	1.2215
13	73328513	73331012	ENSMUSG00000021607.9	Mrpl36	1.22148
5	35385977	35388476	ENSMUSG00000055944.3	E130018O15Rik	1.22133
1	23395273	23397772	ENSMUSG00000026158.11	Ogfrl1	1.22132
5	108598127	108600626	ENSMUSG00000105084.1	Gm43365	1.22125
14	45459146	45461645	ENSMUSG00000088769.1	Gm22637	1.22106
11	49609263	49611762	ENSMUSG00000020357.3	Flt4	1.22104
8	29089404	29091903	ENSMUSG00000110263.1	Gm45652	1.22098
17	66411485	66413984	ENSMUSG00000093686.1	Gm4705	1.22092
8	45305967	45308466	ENSMUSG00000031640.11	Gm45753	1.22086
4	128258458	128260957	ENSMUSG00000048686.4	Hmgb4	1.22081
10	110078691	110081190	ENSMUSG00000112197.1	Gm47337	1.22072
11	3352412	3354911	ENSMUSG00000087055.1	Gm11948	1.22066
17	81441763	81444262	ENSMUSG00000079333.3	Gm11096	1.22054
5	135168283	135170782	ENSMUSG00000029681.12	Bcl7b	1.22041
X	162574572	162577071	ENSMUSG00000082007.1	Gm15206	1.2204
X	169295009	169297508	ENSMUSG00000099179.1	Gm27980	1.22027
16	67235851	67238350	ENSMUSG00000116904.1	Gm49640	1.22027
5	74700413	74702912	ENSMUSG00000029228.15	Lnx1	1.22025
X	41654234	41656733	ENSMUSG00000093206.2	Gm22413	1.22016
3	96237777	96240276	ENSMUSG00000063954.7	H2ac19	1.22015
13	108496471	108498970	ENSMUSG00000099323.1	Gm28016	1.22005
15	76083764	76086263	ENSMUSG00000115332.1	Gm48952	1.21989
14	12345690	12348189	ENSMUSG00000021743.6	Fezf2	1.21986
15	10600293	10602792	ENSMUSG00000115667.1	Gm10389	1.21986
8	73351041	73353540	ENSMUSG00000004383.18	Large1	1.21981
18	53245662	53248161	ENSMUSG00000024535.16	Snx24	1.21969
6	52261154	52263653	ENSMUSG00000098484.1	Gm27280	1.21937
2	38823257	38825756	ENSMUSG00000085201.1	Nr6a1os	1.21931
12	89655723	89658222	ENSMUSG00000114153.1	Gm48692	1.21926
9	60519547	60522046	ENSMUSG00000032289.15	Thsd4	1.21923
3	54156035	54158534	ENSMUSG00000027748.11	Trpc4	1.21919
1	3512008	3514507	ENSMUSG00000103201.1	Gm37329	1.21916
3	19957054	19959553	ENSMUSG00000003617.16	Cp	1.21906
3	30597440	30599939	ENSMUSG00000037737.6	Actrt3	1.21892
5	98854415	98856914	ENSMUSG00000029335.5	Bmp3	1.21888
15	54745702	54748201	ENSMUSG00000037362.8	Ccn3	1.21873
5	12554632	12557131	ENSMUSG00000104632.1	Gm42909	1.21855
4	146067752	146070251	ENSMUSG00000082195.3	Gm13034	1.21847
6	144021908	144024407	ENSMUSG00000087302.1	Sox5os1	1.21829
2	68469769	68472268	ENSMUSG00000027030.15	Stk39	1.21821
14	51410820	51413319	ENSMUSG00000000606.18	Vmn2r88	1.21819
4	110511233	110513732	ENSMUSG00000082348.1	Gm12807	1.21817
14	33923587	33926086	ENSMUSG00000021943.7	Gdf10	1.21812
1	86348802	86351301	ENSMUSG00000064837.1	Snora75	1.21789
5	112226896	112229395	ENSMUSG00000097767.8	Miat	1.21787
12	66558873	66561372	ENSMUSG00000088019.1	Gm23826	1.21784
9	118037760	118040259	ENSMUSG00000032443.17	Zcwpw2	1.2177
13	108496139	108498638	ENSMUSG00000098836.1	Gm27572	1.21748
9	123676386	123678885	ENSMUSG00000036814.13	Slc6a20a	1.21747
19	22139046	22141545	ENSMUSG00000052387.16	Trpm3	1.21745
8	48268486	48270985	ENSMUSG00000110480.1	Gm32842	1.21711
5	69167749	69170248	ENSMUSG00000107208.1	D130004A15Rik	1.2169
7	88084752	88087251	ENSMUSG00000087947.1	Gm24249	1.21684
X	147064905	147067404	ENSMUSG00000080331.1	Mir1298	1.21672
1	23233174	23235673	ENSMUSG00000101227.1	Gm29506	1.21666
1	17095390	17097889	ENSMUSG00000042686.5	Jph1	1.2166
1	162475535	162478034	ENSMUSG00000040265.16	Dnm3	1.21659
12	71831078	71833577	ENSMUSG00000034574.10	Daam1	1.21656
16	57752238	57754737	ENSMUSG00000068196.5	Col8a1	1.2165
1	82839483	82841982	ENSMUSG00000026159.13	Agfg1	1.21644
6	4946568	4949067	ENSMUSG00000097464.1	Gm26736	1.21642
16	38927209	38929708	ENSMUSG00000089607.1	Gm22500	1.21635
8	119612747	119615246	ENSMUSG00000024266.8	Adad2	1.21622
9	120955086	120957585	ENSMUSG00000106193.1	Mir7090	1.21601
10	43173263	43175762	ENSMUSG00000102062.1	Gm29246	1.21591
10	108162193	108164692	ENSMUSG00000019907.10	Ppp1r12a	1.2159
5	142606301	142608800	ENSMUSG00000039533.8	Mmd2	1.21585
10	128349241	128351740	ENSMUSG00000089313.2	Gm23182	1.21544
4	119733784	119736283	ENSMUSG00000028634.17	Hivep3	1.21539
5	108367769	108370268	ENSMUSG00000072769.6	Gm10419	1.21519
7	82695399	82697898	ENSMUSG00000108991.1	Gm45807	1.21499
5	48789467	48791966	ENSMUSG00000105454.1	Gm43830	1.21497
6	102570602	102573101	ENSMUSG00000030075.10	Cntn3	1.21495
3	85467377	85469876	ENSMUSG00000080424.1	Mir466k	1.2149
12	16939994	16942493	ENSMUSG00000064620.1	Gm22303	1.21479
5	34162324	34164823	ENSMUSG00000077454.1	Gm25918	1.21472
2	126675916	126678415	ENSMUSG00000098024.1	Gm27003	1.21466
15	101044898	101047397	ENSMUSG00000113558.1	Tmdd1	1.2146
10	31443459	31445958	ENSMUSG00000000296.8	Tpd52l1	1.21459
13	107996285	107998784	ENSMUSG00000114627.1	B230220B15Rik	1.21441
14	12150085	12152584	ENSMUSG00000114246.1	Gm48603	1.2142
6	3719504	3722003	ENSMUSG00000070107.1	Mir489	1.21395
X	8892382	8894881	ENSMUSG00000052364.4	B630019K06Rik	1.21385
18	37435048	37437547	ENSMUSG00000103985.1	Gm37446	1.21384
1	176030224	176032723	ENSMUSG00000104363.1	Gm38081	1.21374
2	10506006	10508505	ENSMUSG00000077113.2	Mir466p	1.21357
2	156613705	156616204	ENSMUSG00000061689.15	Dlgap4	1.21318
1	178529125	178531624	ENSMUSG00000026494.12	Kif26b	1.21307
8	16547242	16549741	ENSMUSG00000109616.1	Gm45393	1.21294
16	85171267	85173766	ENSMUSG00000022892.11	App	1.21286
6	71293765	71296264	ENSMUSG00000073018.6	Gm1070	1.21278
9	99307583	99310082	ENSMUSG00000103857.1	Gm37249	1.21274
X	57053583	57056082	ENSMUSG00000067873.11	Htatsf1	1.21233
12	80188929	80191428	ENSMUSG00000112830.1	Gm47765	1.21212
5	16341682	16344181	ENSMUSG00000106177.1	Gm43491	1.21207
4	110397661	110400160	ENSMUSG00000061298.14	Agbl4	1.2119
2	10518155	10520654	ENSMUSG00000080594.1	Mir669h	1.21183
18	20662761	20665260	ENSMUSG00000085595.1	Gm16090	1.21155
12	24094747	24097246	ENSMUSG00000073158.4	9030624G23Rik	1.21147
13	91723256	91725755	ENSMUSG00000077278.1	Gm22778	1.21142
17	17887824	17890323	ENSMUSG00000052270.7	Fpr2	1.21126
3	152665861	152668360	ENSMUSG00000039058.11	Ak5	1.21107
15	34136877	34139376	ENSMUSG00000089072.1	Gm24500	1.21102
2	10499763	10502262	ENSMUSG00000096889.1	Gm23571	1.21096
13	93448488	93450987	ENSMUSG00000113237.1	Gm6109	1.21095
3	108555467	108557966	ENSMUSG00000105810.1	Gm43435	1.21091
5	111742849	111745348	ENSMUSG00000085919.1	Gm16019	1.2109
5	128773051	128775550	ENSMUSG00000106522.1	Gm42871	1.2109
4	66402112	66404611	ENSMUSG00000028373.16	Astn2	1.21083
X	141722764	141725263	ENSMUSG00000054667.7	Irs4	1.21082
1	187660862	187663361	ENSMUSG00000103401.1	Gm37929	1.21068
5	20111948	20114447	ENSMUSG00000077171.1	Gm25761	1.21059
3	104474231	104476730	ENSMUSG00000105304.1	Gm43696	1.21057
14	29217639	29220138	ENSMUSG00000075245.4	Gm6043	1.21053
8	61819017	61821516	ENSMUSG00000110131.1	Gm18066	1.21045
4	108498044	108500543	ENSMUSG00000065299.1	Gm23138	1.21037
4	135571131	135573630	ENSMUSG00000037188.7	Grhl3	1.21029
3	37116734	37119233	ENSMUSG00000083857.1	Gm12584	1.21025
4	40722150	40724649	ENSMUSG00000028410.13	Dnaja1	1.21025
10	49223154	49225653	ENSMUSG00000097884.1	Gm26543	1.21024
8	121002927	121005426	ENSMUSG00000101886.1	Gm28324	1.21019
5	101662497	101664996	ENSMUSG00000035187.10	Nkx6-1	1.21019
14	75131101	75133600	ENSMUSG00000021998.16	Lcp1	1.21018
3	93431267	93433766	ENSMUSG00000057829.5	Gm5278	1.21012
7	109438618	109441117	ENSMUSG00000085407.1	1700095J03Rik	1.20992
17	26861421	26863920	ENSMUSG00000092539.2	Gm20468	1.20991
14	9901869	9904368	ENSMUSG00000114691.1	Gm48438	1.20965
3	94362438	94364937	ENSMUSG00000091648.2	C2cd4d	1.20933
8	16226003	16228502	ENSMUSG00000085150.1	Gm16346	1.20931
10	105374977	105377476	ENSMUSG00000112176.1	Gm48205	1.20914
17	13758879	13761378	ENSMUSG00000117063.1	Gm49936	1.20891
X	8042943	8045442	ENSMUSG00000087193.7	Gm14820	1.20879
X	52740068	52742567	ENSMUSG00000065456.1	Mir106a	1.20879
8	102655689	102658188	ENSMUSG00000110084.1	Gm45257	1.20874
12	17993133	17995632	ENSMUSG00000113234.1	Gm49330	1.20873
7	65861734	65864233	ENSMUSG00000030513.14	Pcsk6	1.20851
12	81501240	81503739	ENSMUSG00000088651.1	Gm24853	1.20847
2	145932515	145935014	ENSMUSG00000001767.5	Crnkl1	1.20842
5	57965414	57967913	ENSMUSG00000104709.1	Gm42484	1.20821
16	44555630	44558129	ENSMUSG00000093046.1	Mir3081	1.20818
9	21073089	21075588	ENSMUSG00000098907.1	Mir7082	1.20815
13	74407065	74409564	ENSMUSG00000076033.1	Mir692-3	1.20812
4	52441673	52444172	ENSMUSG00000084380.1	Tmc4-ps	1.20808
5	107158072	107160571	ENSMUSG00000105033.1	Gm43423	1.20799
4	124656807	124659306	ENSMUSG00000090125.3	Pou3f1	1.20792
9	102834917	102837416	ENSMUSG00000032547.12	Ryk	1.20776
10	24565635	24568134	ENSMUSG00000081259.2	Gm6893	1.20757
8	22396098	22398597	ENSMUSG00000031482.9	Slc25a15	1.20752
3	152666913	152669412	ENSMUSG00000097745.1	AI115009	1.20743
11	99932162	99934661	ENSMUSG00000086688.4	Gm11560	1.20735
3	146518930	146521429	ENSMUSG00000028187.10	Rpf1	1.20724
11	116530925	116533424	ENSMUSG00000061878.16	Sphk1	1.2071
14	121035200	121037699	ENSMUSG00000025555.14	Farp1	1.20704
7	111120185	111122684	ENSMUSG00000110424.1	1700012D14Rik	1.20698
X	9254400	9256899	ENSMUSG00000079694.2	Gm14862	1.20691
X	7905336	7907835	ENSMUSG00000073291.3	Gm10491	1.20689
10	49235362	49237861	ENSMUSG00000112103.1	Gm47018	1.20674
6	86426658	86429157	ENSMUSG00000107539.1	Gm44790	1.20671
5	45669919	45672418	ENSMUSG00000015880.13	Ncapg	1.20664
2	105120684	105123183	ENSMUSG00000098946.1	Gm27636	1.20661
11	120963844	120966343	ENSMUSG00000100629.1	Gm28192	1.20655
12	108325531	108328030	ENSMUSG00000097847.1	4930478K11Rik	1.20643
14	48865301	48867800	ENSMUSG00000115348.1	Gm49155	1.20639
17	35917889	35920388	ENSMUSG00000084751.1	Mir1894	1.20634
2	40958391	40960890	ENSMUSG00000082930.1	Gm13462	1.2063
11	47986470	47988969	ENSMUSG00000020354.15	Sgcd	1.2062
13	64291077	64293576	ENSMUSG00000113816.1	Gm47003	1.20608
17	17887852	17890351	ENSMUSG00000079700.7	Fpr3	1.20603
17	71768473	71770972	ENSMUSG00000024059.10	Clip4	1.20591
11	36278041	36280540	ENSMUSG00000086375.1	Gm12127	1.20586
6	115608170	115610669	ENSMUSG00000107949.1	Gm44157	1.20579
1	158505625	158508124	ENSMUSG00000070103.2	Mir488	1.20572
2	160885529	160888028	ENSMUSG00000085303.3	Gm16751	1.20572
18	12303298	12305797	ENSMUSG00000057766.14	Ankrd29	1.20571
11	97744897	97747396	ENSMUSG00000098919.1	Mir8102	1.20561
2	10479088	10481587	ENSMUSG00000104933.1	Mir466e	1.20559
10	112271121	112273620	ENSMUSG00000035681.7	Kcnc2	1.20557
3	93430806	93433305	ENSMUSG00000076037.1	Gm22752	1.20541
5	57717967	57720466	ENSMUSG00000029108.14	Pcdh7	1.20532
3	62338344	62340843	ENSMUSG00000036885.14	Arhgef26	1.20529
2	10508453	10510952	ENSMUSG00000080558.1	Gm22091	1.20513
2	38345817	38348316	ENSMUSG00000098383.1	Gm27197	1.20506
3	146641932	146644431	ENSMUSG00000085810.7	Gm16325	1.20505
1	160264324	160266823	ENSMUSG00000104302.1	Gm36975	1.20503
14	84473925	84476424	ENSMUSG00000115529.1	9630013A20Rik	1.20497
2	150498346	150500845	ENSMUSG00000083325.3	Gm14121	1.20496
1	11131739	11134238	ENSMUSG00000077318.1	Gm24173	1.20484
5	135207988	135210487	ENSMUSG00000080473.1	Gm25315	1.20472
2	19428046	19430545	ENSMUSG00000109733.1	Gm33940	1.20469
7	34130769	34133268	ENSMUSG00000036459.15	Wtip	1.2046
1	190170296	190172795	ENSMUSG00000079045.3	Prox1os	1.20457
6	52312333	52314832	ENSMUSG00000086126.1	Evx1os	1.20456
15	85129465	85131964	ENSMUSG00000022432.7	Smc1b	1.20453
14	52207395	52209894	ENSMUSG00000093044.1	Snord8	1.20452
13	113035983	113038482	ENSMUSG00000076146.1	Mir449c	1.20445
3	103575231	103577730	ENSMUSG00000027849.19	Syt6	1.20444
13	61708872	61711371	ENSMUSG00000061330.8	Gm6436	1.20433
12	89431336	89433835	ENSMUSG00000080680.1	Gm23989	1.2042
2	67898596	67901095	ENSMUSG00000104398.1	Gm37964	1.20419
14	24011992	24014491	ENSMUSG00000063142.15	Kcnma1	1.20416
15	55111178	55113677	ENSMUSG00000053749.12	Gm9920	1.20413
X	162566857	162569356	ENSMUSG00000059461.7	Gm7331	1.20395
1	82839446	82841945	ENSMUSG00000093782.1	Gm22396	1.2039
11	70540064	70542563	ENSMUSG00000020828.13	Pld2	1.20388
4	154137709	154140208	ENSMUSG00000029026.17	Trp73	1.20364
6	121471179	121473678	ENSMUSG00000040797.16	Iqsec3	1.20358
13	81238285	81240784	ENSMUSG00000114939.1	Gm48566	1.20354
16	84972214	84974713	ENSMUSG00000115518.1	Gm10791	1.20353
13	76681934	76684433	ENSMUSG00000096216.2	Gm21959	1.2032
4	114900360	114902859	ENSMUSG00000085323.1	9130410C08Rik	1.20314
11	52036972	52039471	ENSMUSG00000084800.1	Gm12205	1.2031
6	85511090	85513589	ENSMUSG00000071341.4	Egr4	1.2031
5	49084271	49086770	ENSMUSG00000104661.1	Gm42768	1.2026
2	10501633	10504132	ENSMUSG00000080684.1	Gm23988	1.20247
16	35232424	35234923	ENSMUSG00000084581.1	Gm25179	1.20247
12	57660412	57662911	ENSMUSG00000112911.1	BC042761	1.20243
7	109073743	109076242	ENSMUSG00000094199.1	Gm25450	1.20239
13	9328630	9331129	ENSMUSG00000113984.1	Gm48890	1.20223
11	76924809	76927308	ENSMUSG00000020840.10	Blmh	1.2019
19	46265170	46267669	ENSMUSG00000086816.1	Gm16726	1.20142
18	10480966	10483465	ENSMUSG00000094111.2	Nutf2-ps2	1.20138
14	62555737	62558236	ENSMUSG00000035184.15	Fam124a	1.20122
6	21258921	21261420	ENSMUSG00000106826.1	Gm42583	1.20118
X	169976418	169978917	ENSMUSG00000072844.6	G530011O06Rik	1.20114
13	66281568	66284067	ENSMUSG00000114550.1	Gm46426	1.20112
8	44935447	44937946	ENSMUSG00000070047.14	Fat1	1.20111
10	34293558	34296057	ENSMUSG00000110791.1	Gm47508	1.2011
4	109975314	109977813	ENSMUSG00000085256.1	Dmrta2os	1.20095
19	42199753	42202252	ENSMUSG00000018822.7	Sfrp5	1.20089
5	57717702	57720201	ENSMUSG00000097216.3	4932441J04Rik	1.20077
13	12589565	12592064	ENSMUSG00000065158.1	Gm25483	1.20075
9	106653583	106656082	ENSMUSG00000023192.12	Grm2	1.20072
5	57961594	57964093	ENSMUSG00000105431.1	Gm42640	1.20067
12	4871860	4874359	ENSMUSG00000037336.14	Mfsd2b	1.20064
9	100602489	100604988	ENSMUSG00000111164.1	Gm47803	1.20061
12	23007785	23010284	ENSMUSG00000073164.11	2410018L13Rik	1.2004
4	78209462	78211961	ENSMUSG00000028399.18	Ptprd	1.20035
13	51566988	51569487	ENSMUSG00000021448.8	Shc3	1.20033
15	99704314	99706813	ENSMUSG00000115938.1	Gm17241	1.20013
8	119633181	119635680	ENSMUSG00000045246.11	Kcng4	1.20013
8	9459092	9461591	ENSMUSG00000109551.1	4930435N07Rik	1.20007
1	161038082	161040581	ENSMUSG00000064968.1	Snord47	1.19994
15	58321670	58324169	ENSMUSG00000022357.2	Klhl38	1.19957
12	76793055	76795554	ENSMUSG00000042808.8	Gpx2	1.19955
8	78434146	78436645	ENSMUSG00000031688.4	Pou4f2	1.19952
18	34940214	34942713	ENSMUSG00000065904.1	Gm26109	1.19941
5	143157177	143159676	ENSMUSG00000104836.1	Gm44405	1.19931
18	48067523	48070022	ENSMUSG00000118097.1	Gm5237	1.19931
3	102202194	102204693	ENSMUSG00000027860.15	Vangl1	1.1993
9	99944890	99947389	ENSMUSG00000099631.1	Gm8641	1.19929
13	95002358	95004857	ENSMUSG00000113871.1	Gm48349	1.19926
4	141239499	141241998	ENSMUSG00000028919.11	Arhgef19	1.19924
5	131990885	131993384	ENSMUSG00000106320.1	Gm42992	1.19923
17	74077794	74080293	ENSMUSG00000117226.1	Gm31084	1.1992
5	132540845	132543344	ENSMUSG00000029673.17	Auts2	1.19913
12	80758406	80760905	ENSMUSG00000097575.2	Gm26796	1.19908
6	53667770	53670269	ENSMUSG00000108004.1	Gm44080	1.19876
4	124892283	124894782	ENSMUSG00000085263.1	1700125G02Rik	1.19853
7	66959419	66961918	ENSMUSG00000109079.1	Gm44755	1.19843
14	47259687	47262186	ENSMUSG00000115849.1	Gm49149	1.1982
14	6409983	6412482	ENSMUSG00000096904.7	Lamtor3-ps	1.19813
9	96547210	96549709	ENSMUSG00000084701.1	n-R5s87	1.19812
5	28166341	28168840	ENSMUSG00000106160.1	Gm43610	1.1981
X	136741824	136744323	ENSMUSG00000087368.7	BC065397	1.19795
10	105806368	105808867	ENSMUSG00000112820.1	Gm48298	1.1975
1	70596815	70599314	ENSMUSG00000075952.1	Gm23422	1.19748
X	105079756	105082255	ENSMUSG00000031226.13	Pbdc1	1.19747
15	66074552	66077051	ENSMUSG00000099013.1	Gm27153	1.19742
6	36956802	36959301	ENSMUSG00000107310.1	Gm7452	1.19726
3	132939870	132942369	ENSMUSG00000089431.1	Gm23196	1.19698
16	92058322	92060821	ENSMUSG00000089774.2	Slc5a3	1.19683
11	33392767	33395266	ENSMUSG00000069913.3	Anp32-ps	1.1967
9	95624502	95627001	ENSMUSG00000065346.1	Gm25582	1.19665
2	74752684	74755183	ENSMUSG00000085015.1	Gm14424	1.19657
10	61122736	61125235	ENSMUSG00000104762.1	Gm44308	1.19654
2	10507918	10510417	ENSMUSG00000070099.1	Mir466	1.19642
15	25443141	25445640	ENSMUSG00000115850.1	Gm48956	1.19637
2	165159412	165161911	ENSMUSG00000086630.1	Gm14397	1.19631
10	29313166	29315665	ENSMUSG00000019883.11	Echdc1	1.19623
16	92058270	92060769	ENSMUSG00000039680.10	Mrps6	1.19618
1	104776114	104778613	ENSMUSG00000103991.1	Gm38031	1.19604
14	18814169	18816668	ENSMUSG00000077689.1	Gm22499	1.19599
12	18905926	18908425	ENSMUSG00000113857.1	Gm46338	1.19594
1	16618560	16621059	ENSMUSG00000102457.1	Gm38342	1.19592
5	122492409	122494908	ENSMUSG00000105970.1	Gm43360	1.19581
17	21962084	21964583	ENSMUSG00000086004.1	Gm7805	1.19578
10	89686371	89688870	ENSMUSG00000097383.1	1500026H17Rik	1.19571
1	25830657	25833156	ENSMUSG00000104516.1	Gm9884	1.19571
5	43232856	43235355	ENSMUSG00000085720.8	Gm7854	1.19567
1	98093147	98095646	ENSMUSG00000026335.16	Pam	1.19566
14	9884195	9886694	ENSMUSG00000089686.2	Mnd1-ps	1.19556
5	138610739	138613238	ENSMUSG00000081142.1	Gm15497	1.19545
2	121170654	121173153	ENSMUSG00000027263.12	Tubgcp4	1.19545
3	110141512	110144011	ENSMUSG00000059857.15	Ntng1	1.19541
16	3882062	3884561	ENSMUSG00000039789.7	Zfp597	1.19537
9	86467154	86469653	ENSMUSG00000034973.16	Dop1a	1.19534
5	135381311	135383810	ENSMUSG00000099212.1	Mir7033	1.19498
9	54065889	54068388	ENSMUSG00000074345.4	Tnfaip8l3	1.19472
17	12818343	12820842	ENSMUSG00000089817.1	Gm7162	1.1947
1	24546478	24548977	ENSMUSG00000077463.1	Gm26418	1.19467
6	30733425	30735924	ENSMUSG00000107825.1	Gm44296	1.19456
10	45247087	45249586	ENSMUSG00000098418.1	Gm27723	1.19454
5	48926241	48928740	ENSMUSG00000103544.2	Gm10048	1.19438
16	96038469	96040968	ENSMUSG00000098733.1	Gm27833	1.19437
15	91047449	91049948	ENSMUSG00000022629.17	Kif21a	1.19431
6	127942340	127944839	ENSMUSG00000085813.1	Gm15870	1.19421
5	129789539	129792038	ENSMUSG00000065304.1	Gm23245	1.19397
6	93194941	93197440	ENSMUSG00000108256.1	Gm43923	1.1937
18	10363574	10366073	ENSMUSG00000105513.1	Gm44409	1.19352
16	20589471	20591970	ENSMUSG00000046613.19	Vwa5b2	1.19347
7	78578830	78581329	ENSMUSG00000052629.5	Gm9885	1.19342
6	84591409	84593908	ENSMUSG00000063415.12	Cyp26b1	1.19337
7	81931974	81934473	ENSMUSG00000025104.13	Hdgfl3	1.19334
2	6433534	6436033	ENSMUSG00000085716.1	Gm13388	1.19324
17	26842510	26845009	ENSMUSG00000015579.5	Nkx2-5	1.19312
15	12842096	12844595	ENSMUSG00000104911.1	Gm47288	1.19309
4	16127176	16129675	ENSMUSG00000092795.2	Gm22690	1.19308
17	72256258	72258757	ENSMUSG00000117046.1	Gm19183	1.19302
2	93980034	93982533	ENSMUSG00000027196.11	Alkbh3os1	1.19292
18	37333921	37336420	ENSMUSG00000051678.4	Pcdhb6	1.19281
5	28464757	28467256	ENSMUSG00000002633.4	Shh	1.19276
5	121356844	121359343	ENSMUSG00000077347.1	Gm24671	1.19272
18	89377118	89379617	ENSMUSG00000118274.1	Gm50204	1.19261
1	86087301	86089800	ENSMUSG00000077274.1	Gm22786	1.19245
13	53283625	53286124	ENSMUSG00000021464.14	Ror2	1.19241
5	66983142	66985641	ENSMUSG00000085839.1	Gm15949	1.19228
10	84808684	84811183	ENSMUSG00000089451.1	Gm24226	1.19224
12	111726392	111728891	ENSMUSG00000090193.1	Gm15995	1.19221
X	59196963	59199462	ENSMUSG00000081209.1	Gm14890	1.19218
17	55710129	55712628	ENSMUSG00000024174.9	Pot1b	1.19211
9	95857597	95860096	ENSMUSG00000032409.15	Atr	1.19207
9	99356058	99358557	ENSMUSG00000037681.13	Esyt3	1.192
3	53099000	53101499	ENSMUSG00000104735.1	C130075A20Rik	1.19193
7	28629248	28631747	ENSMUSG00000108905.1	Gm44618	1.19185
1	32473757	32476256	ENSMUSG00000103482.1	Gm37999	1.19185
5	124725085	124727584	ENSMUSG00000038011.15	Dnah10	1.19174
8	41039756	41042255	ENSMUSG00000086773.1	Gm16192	1.19166
2	92093117	92095616	ENSMUSG00000058318.15	Phf21a	1.19165
6	72699214	72701713	ENSMUSG00000079524.2	Gm15402	1.19152
11	108425192	108427691	ENSMUSG00000020728.17	Cep112	1.19136
6	64729125	64731624	ENSMUSG00000073043.5	Atoh1	1.19115
5	32135801	32138300	ENSMUSG00000029135.10	Fosl2	1.19105
10	128958489	128960988	ENSMUSG00000025347.4	Mettl7b	1.19093
[truncated: 22,426 more rows]
