# Supplementary material for: Epi-microRNA mediated metabolic reprogramming counteracts hypoxia to preserve affinity maturation
Source: Nat Commun. 2024 Dec 3;15:10516. doi: 10.1038/s41467-024-54937-0 (PMC11615350; doi:10.1038/s41467-024-54937-0)
Supplement: Supplementary file 7 — Supplementary Data 5 [file 41467_2024_54937_MOESM7_ESM.xlsx]

## Sheet: WT enriched KDM2A peaks
Supplementary Data 5		Genes with "WT-enriched" and "KO-enriched" KDM2A peaks in activated B cells under hypoxia
WT-enriched KDM2A peaks in activated B cells (fc>3, WTvsKO>2^0.23)
chr	start	end	interval_id	num_peaks	num_samples	KO_Kdm2a_R1.bool	KO_Kdm2a_R2.bool	KO_Kdm2a_R3.bool	WT_Kdm2a_R1.bool	WT_Kdm2a_R2.bool	WT_Kdm2a_R3.bool	KO_Kdm2a_R1.1.fc	KO_Kdm2a_R1.2.fc	KO_Kdm2a_R1.3.fc	KO_Kdm2a_R2.1.fc	KO_Kdm2a_R2.2.fc	KO_Kdm2a_R2.3.fc	KO_Kdm2a_R3.1.fc	KO_Kdm2a_R3.2.fc	KO_Kdm2a_R3.fc	WT_Kdm2a_R1.1.fc	WT_Kdm2a_R1.2.fc	WT_Kdm2a_R1.3.fc	WT_Kdm2a_R2.1.fc	WT_Kdm2a_R2.2.fc	WT_Kdm2a_R2.3.fc	WT_Kdm2a_R3.1.fc	WT_Kdm2a_R3.2.fc	WT_Kdm2a_R3.3.fc	KO_Kdm2a_R1.qval	KO_Kdm2a_R2.qval	KO_Kdm2a_R3.qval	WT_Kdm2a_R1.qval	WT_Kdm2a_R2.qval	WT_Kdm2a_R3.qval	KO_Kdm2a_R1.pval	KO_Kdm2a_R2.pval	KO_Kdm2a_R3.pval	WT_Kdm2a_R1.pval	WT_Kdm2a_R2.pval	WT_Kdm2a_R3.pval	KO_Kdm2a_R1.start	KO_Kdm2a_R2.start	KO_Kdm2a_R3.start	WT_Kdm2a_R1.start	WT_Kdm2a_R2.start	WT_Kdm2a_R3.start	KO_Kdm2a_R1.end	KO_Kdm2a_R2.end
9	57520947	57522498	Interval_15859	6	6	TRUE	TRUE	TRUE	TRUE	TRUE	TRUE	2.75141	NA	NA	3.31601	NA	NA	3.45729	NA	NA	4.45661	NA	NA	4.85759	NA	NA	3.25224	NA	NA	2.5458	3.49325	4.18418	8.92746	8.69922	3.88886	5.57831	6.85256	7.36178	12.5031	12.4259	6.94042	57521058	57521052	57520947	57521075	57521000	57521039	57521919	57521855
9	50593628	50594382	Interval_15811	2	2	FALSE	FALSE	FALSE	FALSE	TRUE	TRUE	NA	NA	NA	NA	NA	NA	NA	NA	NA	NA	NA	NA	3.15609	NA	NA	2.8787	NA	NA	NA	NA	NA	NA	2.57225	2.1803	NA	NA	NA	NA	5.40141	4.93037	NA	NA	NA	NA	50593628	50593704	NA	NA
16	18411664	18412007	Interval_6079	2	2	FALSE	FALSE	FALSE	FALSE	TRUE	TRUE	NA	NA	NA	NA	NA	NA	NA	NA	NA	NA	NA	NA	3.2543	NA	NA	2.82468	NA	NA	NA	NA	NA	NA	2.8717	2.06461	NA	NA	NA	NA	5.75283	4.76832	NA	NA	NA	NA	18411675	18411664	NA	NA
15	75678530	75679561	Interval_5341	3	3	FALSE	FALSE	FALSE	TRUE	TRUE	TRUE	NA	NA	NA	NA	NA	NA	NA	NA	NA	2.8758	NA	NA	3.86361	NA	NA	2.63193	NA	NA	NA	NA	NA	2.61374	4.72667	1.73185	NA	NA	NA	5.2926	7.94525	4.31398	NA	NA	NA	75678530	75678688	75678553	NA	NA
10	71237475	71238457	Interval_1240	4	4	TRUE	FALSE	TRUE	FALSE	TRUE	TRUE	3.11623	NA	NA	NA	NA	NA	2.71755	NA	NA	NA	NA	NA	3.80821	NA	NA	3.67085	NA	NA	2.82542	NA	1.98413	NA	5.23062	4.86523	5.92705	NA	4.72532	NA	8.48951	8.09037	71237475	NA	71237621	NA	71237841	71237616	71237908	NA
16	4653523	4655253	Interval_5965	2	2	FALSE	FALSE	FALSE	FALSE	TRUE	TRUE	NA	NA	NA	NA	NA	NA	NA	NA	NA	NA	NA	NA	3.25632	NA	NA	2.74855	NA	NA	NA	NA	NA	NA	2.83482	1.84584	NA	NA	NA	NA	5.73101	4.49986	NA	NA	NA	NA	4653523	4654164	NA	NA
15	77927532	77930122	Interval_5424	5	5	TRUE	TRUE	FALSE	TRUE	TRUE	TRUE	2.70864	NA	NA	2.95665	NA	NA	NA	NA	NA	3.58313	NA	NA	3.30381	NA	NA	3.18015	NA	NA	1.5102	2.38532	NA	5.32891	3.17589	3.1888	4.29635	5.4727	NA	8.40543	6.0986	6.1466	77928734	77928915	NA	77927532	77928679	77928782	77930077	77929189
2	90904187	90905523	Interval_8834	5	5	TRUE	TRUE	TRUE	FALSE	TRUE	TRUE	2.63822	NA	NA	2.69696	NA	NA	2.88607	NA	NA	NA	NA	NA	2.96995	NA	NA	4.00565	NA	NA	1.8112	1.59681	2.16202	NA	2.17407	6.16155	4.65602	4.46567	4.98847	NA	4.88874	9.54261	90904524	90904396	90904385	NA	90904187	90904536	90904793	90905056
17	13007607	13008649	Interval_6424	5	5	TRUE	TRUE	FALSE	TRUE	TRUE	TRUE	2.90102	NA	NA	2.83659	NA	NA	NA	NA	NA	3.29759	NA	NA	3.6024	NA	NA	4.25927	NA	NA	1.97909	2.00076	NA	4.12903	3.93465	7.04557	4.92033	4.99537	NA	7.06967	7.00793	10.5761	13007757	13007918	NA	13007617	13007607	13007689	13008345	13008649
2	152827884	152832072	Interval_9217	7	6	TRUE	TRUE	TRUE	TRUE	TRUE	TRUE	2.46292	2.82072	NA	2.8902	NA	NA	2.66519	NA	NA	3.2599	NA	NA	3.8911	NA	NA	3.80464	NA	NA	1.08422;1.8991	2.15924	2.00965	4.3889	5.13364	5.52765	3.66814;4.80242	5.1889	4.73896	7.3277	8.36456	8.79216	152827884;152830545	152830585	152830184	152828408	152828092	152829807	152829223;152831603	152832072
7	44969698	44971012	Interval_13830	4	3	FALSE	FALSE	FALSE	TRUE	TRUE	TRUE	NA	NA	NA	NA	NA	NA	NA	NA	NA	2.96043	NA	NA	3.79775	NA	NA	2.4408	NA	NA	NA	NA	NA	2.91286	4.67193	1.14058	NA	NA	NA	5.642	7.87679	3.51623	NA	NA	NA	44970161	44970275	44970320	NA	NA
19	32712020	32712990	Interval_8048	2	2	FALSE	FALSE	FALSE	TRUE	TRUE	FALSE	NA	NA	NA	NA	NA	NA	NA	NA	NA	3.25809	NA	NA	2.86257	NA	NA	NA	NA	NA	NA	NA	NA	3.88528	1.82455	NA	NA	NA	NA	6.80794	4.4671	NA	NA	NA	NA	32712020	32712131	NA	NA	NA
2	174472445	174473821	Interval_9559	5	5	TRUE	TRUE	TRUE	FALSE	TRUE	TRUE	3.24439	NA	NA	2.76803	NA	NA	2.15219	NA	NA	NA	NA	NA	3.26002	NA	NA	3.27619	NA	NA	3.50003	1.85478	1.04831	NA	2.88441	3.60804	6.73625	4.77297	3.47588	NA	5.77278	6.60491	174472569	174472486	174472817	NA	174472445	174472728	174473464	174473821
11	70982618	70983339	Interval_2535	6	6	TRUE	TRUE	TRUE	TRUE	TRUE	TRUE	3.11239	NA	NA	3.50319	NA	NA	2.72166	NA	NA	3.32249	NA	NA	4.09783	NA	NA	4.31813	NA	NA	3.34446	4.15476	1.7479	4.51694	5.73506	7.82277	6.54344	7.64637	4.44776	7.55491	9.05793	11.4175	70982767	70982748	70982641	70982779	70982618	70982788	70983153	70983183
11	97314735	97316098	Interval_2928	6	6	TRUE	TRUE	TRUE	TRUE	TRUE	TRUE	3.13696	NA	NA	3.08788	NA	NA	3.26206	NA	NA	2.94021	NA	NA	4.11432	NA	NA	4.71887	NA	NA	3.54777	3.14805	3.46656	3.05855	6.22259	9.31916	6.83654	6.36456	6.55803	5.82208	9.61731	13.037	97314735	97315219	97315545	97315579	97315535	97315527	97315973	97315880
5	135806695	135807490	Interval_12294	2	2	FALSE	FALSE	FALSE	TRUE	TRUE	FALSE	NA	NA	NA	NA	NA	NA	NA	NA	NA	3.05903	NA	NA	3.45269	NA	NA	NA	NA	NA	NA	NA	NA	3.85961	3.43033	NA	NA	NA	NA	6.70467	6.42892	NA	NA	NA	NA	135806727	135806695	NA	NA	NA
3	87917737	87919829	Interval_9805	4	3	FALSE	FALSE	FALSE	TRUE	TRUE	TRUE	NA	NA	NA	NA	NA	NA	NA	NA	NA	3.40238	NA	NA	3.38469	NA	NA	3.08043	NA	NA	NA	NA	NA	4.63112	3.46712	2.78384	NA	NA	NA	7.67852	6.42383	5.66447	NA	NA	NA	87919328	87919145	87917737	NA	NA
10	43540486	43541143	Interval_1093	4	4	FALSE	TRUE	TRUE	FALSE	TRUE	TRUE	NA	NA	NA	2.85919	NA	NA	3.16491	NA	NA	NA	NA	NA	3.34721	NA	NA	4.10928	NA	NA	NA	2.80908	4.00063	NA	3.17125	6.47381	NA	5.94291	7.16338	NA	6.10155	9.91568	NA	43540632	43540725	NA	43540663	43540486	NA	43541143
10	43901034	43902061	Interval_1097	4	3	FALSE	FALSE	FALSE	TRUE	TRUE	TRUE	NA	NA	NA	NA	NA	NA	NA	NA	NA	2.7187	NA	NA	2.89902	NA	NA	4.26001	NA	NA	NA	NA	NA	2.42859	2.06138	7.15299	NA	NA	NA	5.0842	4.71501	10.667	NA	NA	NA	43901034	43901398	43901333	NA	NA
10	20347552	20348066	Interval_1014	2	2	FALSE	FALSE	FALSE	TRUE	TRUE	FALSE	NA	NA	NA	NA	NA	NA	NA	NA	NA	2.49878	NA	NA	3.70205	NA	NA	NA	NA	NA	NA	NA	NA	1.61702	4.55955	NA	NA	NA	NA	4.06269	7.72794	NA	NA	NA	NA	20347552	20347797	NA	NA	NA
10	62449275	62450920	Interval_1192	5	5	FALSE	TRUE	TRUE	TRUE	TRUE	TRUE	NA	NA	NA	2.60453	NA	NA	2.69264	NA	NA	2.73859	NA	NA	3.53344	NA	NA	3.94235	NA	NA	NA	1.56575	2.13904	2.1495	3.66888	6.23877	NA	4.40388	4.9298	4.75874	6.72024	9.56744	NA	62449394	62449275	62449371	62449489	62449450	NA	62449763
6	28423407	28424255	Interval_12585	5	5	TRUE	FALSE	TRUE	TRUE	TRUE	TRUE	2.6658	NA	NA	NA	NA	NA	2.47659	NA	NA	2.93575	NA	NA	3.6844	NA	NA	3.09275	NA	NA	1.37866	NA	1.46801	2.77396	4.24046	2.79789	4.1357	NA	4.05127	5.49956	7.35907	5.69241	28423621	NA	28423499	28423586	28423413	28423407	28424159	NA
11	59191626	59192456	Interval_2306	3	2	FALSE	FALSE	FALSE	TRUE	TRUE	FALSE	NA	NA	NA	NA	NA	NA	NA	NA	NA	3.12004	NA	NA	3.98987	NA	NA	NA	NA	NA	NA	NA	NA	3.79189	6.18427	NA	NA	NA	NA	6.68416	9.5635	NA	NA	NA	NA	59191685	59191626	NA	NA	NA
12	10390697	10391162	Interval_3698	4	3	FALSE	FALSE	FALSE	TRUE	TRUE	TRUE	NA	NA	NA	NA	NA	NA	NA	NA	NA	3.03166	NA	NA	3.47532	NA	NA	2.8713	NA	NA	NA	NA	NA	3.03007	3.53558	2.22386	NA	NA	NA	5.84527	6.54333	4.94979	NA	NA	NA	10390876	10390734	10390704	NA	NA
11	115634352	115635258	Interval_3355	3	2	FALSE	FALSE	FALSE	TRUE	TRUE	FALSE	NA	NA	NA	NA	NA	NA	NA	NA	NA	2.68836	NA	NA	3.34774	NA	NA	NA	NA	NA	NA	NA	NA	1.9932	3.23022	NA	NA	NA	NA	4.55844	6.16362	NA	NA	NA	NA	115634352	115634358	NA	NA	NA
11	103027054	103029412	Interval_3199	6	6	TRUE	TRUE	TRUE	TRUE	TRUE	TRUE	2.50212	NA	NA	3.1353	NA	NA	2.67654	NA	NA	3.60182	NA	NA	3.46549	NA	NA	2.94608	NA	NA	1.59327	3.095	2.31941	5.65258	4.79578	2.50918	4.37914	6.35702	5.15408	8.70977	7.93314	5.28937	103028531	103028202	103028186	103027054	103027944	103028257	103029412	103028641
13	36117308	36118111	Interval_4325	4	3	FALSE	FALSE	FALSE	TRUE	TRUE	TRUE	NA	NA	NA	NA	NA	NA	NA	NA	NA	2.91167	NA	NA	3.3234	NA	NA	2.90131	NA	NA	NA	NA	NA	2.71246	3.11077	2.31183	NA	NA	NA	5.42144	6.04414	5.05716	NA	NA	NA	36117470	36117513	36117308	NA	NA
13	52792407	52794637	Interval_4457	4	4	FALSE	TRUE	TRUE	TRUE	TRUE	FALSE	NA	NA	NA	2.5973	NA	NA	2.58402	NA	NA	3.28216	NA	NA	3.72646	NA	NA	NA	NA	NA	NA	1.34862	1.54019	4.17901	4.33458	NA	NA	4.12547	4.14418	7.14702	7.49366	NA	NA	52793553	52793626	52793431	52792407	NA	NA	52793799
13	54071758	54072293	Interval_4464	4	3	FALSE	FALSE	FALSE	TRUE	TRUE	TRUE	NA	NA	NA	NA	NA	NA	NA	NA	NA	3.71283	NA	NA	3.73716	NA	NA	2.89644	NA	NA	NA	NA	NA	6.28525	4.28954	2.27533	NA	NA	NA	9.517	7.44749	5.02295	NA	NA	NA	54071759	54071758	54071830	NA	NA
13	68581750	68582803	Interval_4545	5	5	TRUE	TRUE	TRUE	TRUE	TRUE	FALSE	2.47708	NA	NA	2.85241	NA	NA	2.91518	NA	NA	3.03878	NA	NA	4.14427	NA	NA	NA	NA	NA	1.12896	2.04063	2.26039	3.08827	5.81799	NA	3.72454	5.03431	5.10106	5.88219	9.171	NA	68581778	68581999	68581980	68581750	68581865	NA	68582803	68582243
13	99344305	99344919	Interval_4615	5	5	TRUE	TRUE	FALSE	TRUE	TRUE	TRUE	3.31511	NA	NA	2.75952	NA	NA	NA	NA	NA	3.81809	NA	NA	3.69946	NA	NA	3.6185	NA	NA	3.17842	1.95147	NA	6.54967	4.22187	4.61242	6.40565	4.91966	NA	9.86616	7.34929	7.79667	99344560	99344516	NA	99344437	99344541	99344305	99344919	99344908
14	40999833	41000619	Interval_4833	4	3	FALSE	FALSE	FALSE	TRUE	TRUE	TRUE	NA	NA	NA	NA	NA	NA	NA	NA	NA	3.18324	NA	NA	3.51305	NA	NA	2.68406	NA	NA	NA	NA	NA	3.80008	3.78305	1.78532	NA	NA	NA	6.7032	6.81729	4.40496	NA	NA	NA	41000116	40999833	41000119	NA	NA
14	41013520	41014730	Interval_4834	3	2	FALSE	FALSE	FALSE	TRUE	TRUE	FALSE	NA	NA	NA	NA	NA	NA	NA	NA	NA	3.08844	NA	NA	3.08483	NA	NA	NA	NA	NA	NA	NA	NA	3.41143	2.52109	NA	NA	NA	NA	6.23109	5.31638	NA	NA	NA	NA	41013542	41013721	NA	NA	NA
16	57166769	57167646	Interval_6251	3	2	FALSE	FALSE	FALSE	FALSE	TRUE	TRUE	NA	NA	NA	NA	NA	NA	NA	NA	NA	NA	NA	NA	3.45745	NA	NA	3.06442	NA	NA	NA	NA	NA	NA	3.44102	2.78064	NA	NA	NA	NA	6.44666	5.6357	NA	NA	NA	NA	57167101	57166769	NA	NA
17	45506311	45507681	Interval_7003	4	4	TRUE	FALSE	TRUE	TRUE	TRUE	FALSE	2.77934	NA	NA	NA	NA	NA	2.89736	NA	NA	3.41062	NA	NA	3.99293	NA	NA	NA	NA	NA	1.66928	NA	3.15937	4.78282	5.15352	NA	4.51517	NA	6.17449	7.77902	8.44707	NA	45506793	NA	45506803	45506311	45506730	NA	45507019	NA
17	26130334	26131781	Interval_6567	2	2	FALSE	FALSE	FALSE	TRUE	FALSE	TRUE	NA	NA	NA	NA	NA	NA	NA	NA	NA	3.28107	NA	NA	NA	NA	NA	2.9138	NA	NA	NA	NA	NA	3.96093	NA	2.31395	NA	NA	NA	6.89307	NA	5.07698	NA	NA	NA	26131296	NA	26130334	NA	NA
11	94653520	94654222	Interval_2865	5	5	TRUE	TRUE	FALSE	TRUE	TRUE	TRUE	3.08286	NA	NA	3.87173	NA	NA	NA	NA	NA	3.91134	NA	NA	5.19314	NA	NA	3.32958	NA	NA	3.00271	5.50007	NA	6.51175	10.0111	4.18145	6.10956	9.22989	NA	9.78242	13.9	7.28568	94653520	94653690	NA	94653604	94653656	94653537	94653994	94654028
18	56975139	56977037	Interval_7570	3	2	FALSE	FALSE	FALSE	TRUE	TRUE	FALSE	NA	NA	NA	NA	NA	NA	NA	NA	NA	3.09392	NA	NA	4.17399	NA	NA	NA	NA	NA	NA	NA	NA	3.54921	6.49388	NA	NA	NA	NA	6.35992	9.9133	NA	NA	NA	NA	56975173	56975139	NA	NA	NA
19	17393879	17394345	Interval_8018	4	3	FALSE	FALSE	FALSE	TRUE	TRUE	TRUE	NA	NA	NA	NA	NA	NA	NA	NA	NA	2.85501	NA	NA	2.88224	NA	NA	3.38903	NA	NA	NA	NA	NA	2.47187	1.88157	4.04737	NA	NA	NA	5.15464	4.53184	7.1227	NA	NA	NA	17393879	17393992	17393935	NA	NA
19	40588057	40589287	Interval_8072	3	2	FALSE	FALSE	FALSE	TRUE	TRUE	FALSE	NA	NA	NA	NA	NA	NA	NA	NA	NA	3.35391	NA	NA	2.93913	NA	NA	NA	NA	NA	NA	NA	NA	4.32619	2.03253	NA	NA	NA	NA	7.33293	4.72411	NA	NA	NA	NA	40588231	40588057	NA	NA	NA
9	108936423	108937399	Interval_16265	4	4	TRUE	FALSE	TRUE	FALSE	TRUE	TRUE	2.69578	NA	NA	NA	NA	NA	2.40549	NA	NA	NA	NA	NA	3.3125	NA	NA	3.47571	NA	NA	1.54143	NA	1.09556	NA	3.1915	4.256	4.32148	NA	3.53507	NA	6.09396	7.3533	108936662	NA	108936428	NA	108936423	108936453	108936887	NA
2	10079851	10080933	Interval_8269	4	3	FALSE	FALSE	FALSE	TRUE	TRUE	TRUE	NA	NA	NA	NA	NA	NA	NA	NA	NA	2.98006	NA	NA	2.92692	NA	NA	3.22505	NA	NA	NA	NA	NA	3.29205	1.96198	3.44427	NA	NA	NA	6.1235	4.65168	6.37209	NA	NA	NA	10080559	10079851	10079875	NA	NA
1	24005360	24005964	Interval_42	2	2	FALSE	FALSE	FALSE	FALSE	TRUE	TRUE	NA	NA	NA	NA	NA	NA	NA	NA	NA	NA	NA	NA	3.21115	NA	NA	3.10014	NA	NA	NA	NA	NA	NA	2.93889	2.84841	NA	NA	NA	NA	5.84583	5.7387	NA	NA	NA	NA	24005406	24005360	NA	NA
1	74332333	74333507	Interval_234	2	2	FALSE	FALSE	FALSE	FALSE	TRUE	TRUE	NA	NA	NA	NA	NA	NA	NA	NA	NA	NA	NA	NA	3.24476	NA	NA	3.26777	NA	NA	NA	NA	NA	NA	3.01311	3.48641	NA	NA	NA	NA	5.89722	6.45008	NA	NA	NA	NA	74332335	74332333	NA	NA
1	184793071	184793594	Interval_898	2	2	FALSE	FALSE	FALSE	TRUE	TRUE	FALSE	NA	NA	NA	NA	NA	NA	NA	NA	NA	2.93657	NA	NA	3.12622	NA	NA	NA	NA	NA	NA	NA	NA	2.78185	2.79796	NA	NA	NA	NA	5.51443	5.63414	NA	NA	NA	NA	184793071	184793216	NA	NA	NA
2	4917727	4919529	Interval_8255	3	3	FALSE	FALSE	FALSE	TRUE	TRUE	TRUE	NA	NA	NA	NA	NA	NA	NA	NA	NA	3.22346	NA	NA	3.22674	NA	NA	2.70057	NA	NA	NA	NA	NA	3.83637	2.77303	1.72287	NA	NA	NA	6.73032	5.64509	4.33653	NA	NA	NA	4918526	4918797	4917727	NA	NA
2	69713114	69714491	Interval_8741	3	2	FALSE	FALSE	FALSE	TRUE	FALSE	TRUE	NA	NA	NA	NA	NA	NA	NA	NA	NA	3.12744	NA	NA	NA	NA	NA	2.90174	NA	NA	NA	NA	NA	3.44613	NA	2.2594	NA	NA	NA	6.28934	NA	5.01906	NA	NA	NA	69713372	NA	69713114	NA	NA
2	125247252	125247953	Interval_9048	6	6	TRUE	TRUE	TRUE	TRUE	TRUE	TRUE	2.77315	NA	NA	2.92478	NA	NA	2.80296	NA	NA	3.0187	NA	NA	3.96653	NA	NA	3.09775	NA	NA	1.88343	2.2551	2.35266	3.35894	5.00994	3.08834	4.74562	5.30601	5.16037	6.19009	8.29097	5.99145	125247563	125247299	125247313	125247252	125247261	125247342	125247809	125247826
3	97158498	97159476	Interval_10048	4	3	FALSE	FALSE	FALSE	TRUE	TRUE	TRUE	NA	NA	NA	NA	NA	NA	NA	NA	NA	3.04695	NA	NA	3.5647	NA	NA	2.7102	NA	NA	NA	NA	NA	3.20208	3.88845	1.77235	NA	NA	NA	5.98519	6.9265	4.37863	NA	NA	NA	97158498	97158640	97158971	NA	NA
4	15944933	15945514	Interval_10317	3	2	FALSE	FALSE	FALSE	FALSE	TRUE	TRUE	NA	NA	NA	NA	NA	NA	NA	NA	NA	NA	NA	NA	3.45507	NA	NA	2.98584	NA	NA	NA	NA	NA	NA	3.43779	2.54333	NA	NA	NA	NA	6.4384	5.35079	NA	NA	NA	NA	15944933	15944963	NA	NA
4	131843343	131843800	Interval_10911	4	3	FALSE	FALSE	FALSE	TRUE	TRUE	TRUE	NA	NA	NA	NA	NA	NA	NA	NA	NA	3.11258	NA	NA	3.34605	NA	NA	3.27387	NA	NA	NA	NA	NA	3.41583	3.15962	3.38273	NA	NA	NA	6.24248	6.0876	6.38361	NA	NA	NA	131843351	131843343	131843347	NA	NA
5	123523487	123525031	Interval_12158	6	6	TRUE	TRUE	TRUE	TRUE	TRUE	TRUE	2.82666	NA	NA	2.58071	NA	NA	2.92723	NA	NA	3.22957	NA	NA	3.0773	NA	NA	3.54794	NA	NA	2.47871	1.53783	2.29556	3.85965	2.65354	4.25803	5.49116	4.38579	5.1484	6.78809	5.42465	7.42711	123523908	123523697	123523487	123523726	123523612	123523742	123524429	123524076
6	89595143	89595742	Interval_12910	3	3	FALSE	FALSE	FALSE	TRUE	TRUE	TRUE	NA	NA	NA	NA	NA	NA	NA	NA	NA	2.88363	NA	NA	3.61932	NA	NA	3.06679	NA	NA	NA	NA	NA	2.53907	4.15563	2.72957	NA	NA	NA	5.24643	7.22372	5.60329	NA	NA	NA	89595422	89595370	89595143	NA	NA
6	114988313	114988912	Interval_13009	2	2	FALSE	FALSE	FALSE	FALSE	TRUE	TRUE	NA	NA	NA	NA	NA	NA	NA	NA	NA	NA	NA	NA	3.13189	NA	NA	3.02096	NA	NA	NA	NA	NA	NA	2.61549	3.14937	NA	NA	NA	NA	5.44352	5.99779	NA	NA	NA	NA	114988313	114988609	NA	NA
6	115037319	115037914	Interval_13010	2	2	FALSE	FALSE	FALSE	TRUE	TRUE	FALSE	NA	NA	NA	NA	NA	NA	NA	NA	NA	2.97281	NA	NA	3.08028	NA	NA	NA	NA	NA	NA	NA	NA	3.32385	2.38406	NA	NA	NA	NA	6.11396	5.16262	NA	NA	NA	NA	115037319	115037423	NA	NA	NA
7	92561113	92562570	Interval_14103	3	2	FALSE	FALSE	FALSE	TRUE	FALSE	TRUE	NA	NA	NA	NA	NA	NA	NA	NA	NA	3.39787	NA	NA	NA	NA	NA	2.72385	NA	NA	NA	NA	NA	4.81689	NA	2.18255	NA	NA	NA	7.78238	NA	4.88166	NA	NA	NA	92561113	NA	92561178	NA	NA
7	100582684	100583247	Interval_14146	5	5	TRUE	TRUE	TRUE	TRUE	TRUE	FALSE	3.52387	NA	NA	2.6787	NA	NA	3.02505	NA	NA	3.94459	NA	NA	3.77814	NA	NA	NA	NA	NA	3.93175	1.61741	3.05753	6.51369	5.29109	NA	7.28263	4.50111	6.02979	9.8153	8.54717	NA	100582719	100582795	100582684	100582788	100582745	NA	100583138	100583013
7	122065940	122068042	Interval_14296	6	6	TRUE	TRUE	TRUE	TRUE	TRUE	TRUE	3.35222	NA	NA	3.25432	NA	NA	2.94288	NA	NA	3.53663	NA	NA	4.13926	NA	NA	3.59367	NA	NA	3.39928	4.20405	2.47759	5.12965	5.99916	4.62382	6.63618	7.64203	5.34522	8.18654	9.3459	7.79802	122066872	122066628	122066107	122065940	122066712	122066386	122068042	122067998
7	105810413	105811417	Interval_14218	6	6	TRUE	TRUE	TRUE	TRUE	TRUE	TRUE	2.27094	NA	NA	3.07057	NA	NA	3.06807	NA	NA	3.67427	NA	NA	3.73303	NA	NA	3.35419	NA	NA	1.15338	3.13225	3.26638	5.97022	4.4986	3.76607	3.75578	6.3673	6.26589	9.07326	7.62366	6.80003	105810766	105810962	105811005	105810802	105810413	105810889	105811303	105811402
8	85492271	85493423	Interval_15074	2	2	FALSE	FALSE	FALSE	TRUE	TRUE	FALSE	NA	NA	NA	NA	NA	NA	NA	NA	NA	3.01073	NA	NA	3.14419	NA	NA	NA	NA	NA	NA	NA	NA	3.14239	2.72797	NA	NA	NA	NA	5.92546	5.55652	NA	NA	NA	NA	85492271	85492321	NA	NA	NA
8	109608356	109608849	Interval_15229	4	3	FALSE	FALSE	FALSE	TRUE	TRUE	TRUE	NA	NA	NA	NA	NA	NA	NA	NA	NA	3.13929	NA	NA	3.37971	NA	NA	4.01609	NA	NA	NA	NA	NA	3.95174	3.65767	6.6666	NA	NA	NA	6.8732	6.59409	10.0651	NA	NA	NA	109608402	109608462	109608356	NA	NA
8	107150123	107151562	Interval_15223	4	3	FALSE	FALSE	FALSE	TRUE	TRUE	TRUE	NA	NA	NA	NA	NA	NA	NA	NA	NA	3.74223	NA	NA	3.29929	NA	NA	2.47735	NA	NA	NA	NA	NA	5.63606	3.31313	1.20604	NA	NA	NA	8.83797	6.2221	3.64011	NA	NA	NA	107150457	107150123	107150376	NA	NA
16	45742499	45743197	Interval_6221	4	4	FALSE	TRUE	TRUE	FALSE	TRUE	TRUE	NA	NA	NA	2.79133	NA	NA	2.86493	NA	NA	NA	NA	NA	4.01561	NA	NA	3.35652	NA	NA	NA	1.93635	2.47574	NA	5.4647	3.93567	NA	4.89751	5.36067	NA	8.78432	6.9619	NA	45742499	45742608	NA	45742785	45742724	NA	45743177
5	129715339	129715821	Interval_12239	2	2	FALSE	FALSE	FALSE	FALSE	TRUE	TRUE	NA	NA	NA	NA	NA	NA	NA	NA	NA	NA	NA	NA	3.41772	NA	NA	2.82015	NA	NA	NA	NA	NA	NA	3.36793	2.33344	NA	NA	NA	NA	6.33829	5.06084	NA	NA	NA	NA	129715339	129715389	NA	NA
12	44268663	44269932	Interval_3763	6	6	TRUE	TRUE	TRUE	TRUE	TRUE	TRUE	2.76531	NA	NA	2.80984	NA	NA	2.80943	NA	NA	3.06266	NA	NA	3.04298	NA	NA	3.77258	NA	NA	1.60474	1.94946	1.95417	3.21445	2.35121	5.31189	4.44746	4.90859	4.72318	6.01731	5.10233	8.56532	44269005	44268779	44268663	44269040	44269168	44268957	44269516	44269691
19	7056348	7058270	Interval_7916	6	6	TRUE	TRUE	TRUE	TRUE	TRUE	TRUE	3.14887	NA	NA	2.63061	NA	NA	3.24407	NA	NA	3.55911	NA	NA	2.62297	NA	NA	4.62682	NA	NA	2.67206	1.42389	3.41969	5.08625	1.29319	9.16394	5.78821	4.23393	6.48518	8.16225	3.75827	12.8168	7056475	7056402	7056348	7056388	7056423	7056621	7057176	7056960
7	142532998	142533742	Interval_14583	4	3	FALSE	FALSE	FALSE	TRUE	TRUE	TRUE	NA	NA	NA	NA	NA	NA	NA	NA	NA	4.1019	NA	NA	2.79806	NA	NA	2.75607	NA	NA	NA	NA	NA	7.22389	1.72474	2.33562	NA	NA	NA	10.6007	4.32081	5.05737	NA	NA	NA	142533054	142533074	142533035	NA	NA
19	4012338	4013827	Interval_7722	6	6	TRUE	TRUE	TRUE	TRUE	TRUE	TRUE	2.52415	NA	NA	3.40307	NA	NA	2.89801	NA	NA	4.19339	NA	NA	3.5494	NA	NA	3.00236	NA	NA	1.9281	3.72893	2.85181	8.48277	5.11513	3.84654	4.80822	7.14283	5.77167	11.8899	8.29567	6.84669	4012651	4012500	4012532	4012338	4012528	4012555	4013205	4012815
7	140137544	140138386	Interval_14526	4	4	FALSE	TRUE	TRUE	TRUE	TRUE	FALSE	NA	NA	NA	2.5887	NA	NA	2.57137	NA	NA	3.65643	NA	NA	3.15676	NA	NA	NA	NA	NA	NA	1.3386	2.19039	5.68054	2.69528	NA	NA	4.09994	4.97219	8.82928	5.50105	NA	NA	140137580	140137568	140137591	140137544	NA	NA	140138093
9	35210707	35211676	Interval_15680	6	6	TRUE	TRUE	TRUE	TRUE	TRUE	TRUE	3.24098	NA	NA	2.97635	NA	NA	2.73105	NA	NA	3.93265	NA	NA	3.13813	NA	NA	3.58083	NA	NA	2.96115	2.39189	1.88847	7.08479	2.56098	4.49506	6.14188	5.48642	4.60657	10.3144	5.37823	7.66311	35210751	35210807	35210714	35210707	35210940	35210737	35211443	35211277
2	6212814	6213424	Interval_8264	3	2	FALSE	FALSE	FALSE	FALSE	TRUE	TRUE	NA	NA	NA	NA	NA	NA	NA	NA	NA	NA	NA	NA	3.29167	NA	NA	2.73173	NA	NA	NA	NA	NA	NA	2.96891	1.79628	NA	NA	NA	NA	5.87405	4.43687	NA	NA	NA	NA	6212944	6212814	NA	NA
7	79464924	79467115	Interval_14007	6	6	TRUE	TRUE	TRUE	TRUE	TRUE	TRUE	2.83978	NA	NA	2.97625	NA	NA	3.1656	NA	NA	4.44838	NA	NA	3.56319	NA	NA	3.04054	NA	NA	2.381	2.86826	3.53447	9.29475	3.8344	2.79223	5.37433	6.0189	6.57879	12.808	6.88815	5.63665	79464924	79465627	79465033	79465338	79465062	79465475	79466836	79467049
1	175625036	175626120	Interval_793	5	5	TRUE	TRUE	TRUE	TRUE	FALSE	TRUE	2.59193	NA	NA	2.58387	NA	NA	2.65818	NA	NA	3.12119	NA	NA	NA	NA	NA	3.06604	NA	NA	1.4318	1.42148	2.12223	3.40168	NA	2.938	4.14191	4.22459	4.90383	6.2447	NA	5.78999	175625183	175625228	175625424	175625221	NA	175625036	175625755	175625977
10	128366821	128369858	Interval_1852	6	6	TRUE	TRUE	TRUE	TRUE	TRUE	TRUE	3.1106	NA	NA	3.07899	NA	NA	3.60175	NA	NA	4.14676	NA	NA	4.67897	NA	NA	3.41735	NA	NA	2.87169	2.89734	4.58603	7.65947	7.71354	4.32977	6.00708	6.09339	7.83962	11.0258	11.333	7.38235	128368310	128368174	128366821	128367502	128368380	128367965	128369254	128369858
14	55539495	55542047	Interval_4922	6	6	TRUE	TRUE	TRUE	TRUE	TRUE	TRUE	2.53446	NA	NA	2.66913	NA	NA	2.66972	NA	NA	3.3858	NA	NA	2.97134	NA	NA	2.89444	NA	NA	1.26275	1.53061	1.68179	4.47321	2.38969	2.36942	3.92622	4.38135	4.36038	7.46295	5.1376	5.12652	55540406	55540100	55540200	55540136	55539495	55540155	55541309	55542047
14	37134475	37135544	Interval_4829	6	6	TRUE	TRUE	TRUE	TRUE	TRUE	TRUE	2.98357	NA	NA	2.87948	NA	NA	3.1778	NA	NA	3.89506	NA	NA	3.37676	NA	NA	3.52108	NA	NA	2.18665	2.11202	3.06444	7.48952	3.21262	4.31165	5.19112	5.14889	6.07814	10.7487	6.1663	7.44227	37135206	37134996	37134475	37134638	37134931	37134697	37135507	37135537
5	115278771	115280318	Interval_11970	6	6	TRUE	TRUE	TRUE	TRUE	TRUE	TRUE	2.62827	NA	NA	2.88441	NA	NA	2.9401	NA	NA	2.61845	NA	NA	3.14664	NA	NA	4.16378	NA	NA	2.46658	2.47235	2.63828	2.48256	2.63793	7.19718	5.47013	5.54398	5.53597	5.12326	5.45575	10.6908	115279637	115279623	115279630	115279540	115278771	115279478	115280129	115280225
16	56036757	56038215	Interval_6246	5	5	TRUE	TRUE	TRUE	TRUE	FALSE	TRUE	2.81669	NA	NA	2.40895	NA	NA	3.03924	NA	NA	2.88241	NA	NA	NA	NA	NA	4.19476	NA	NA	1.90011	1.43886	2.95031	2.53874	NA	7.28875	4.77017	4.23595	5.88313	5.2444	NA	10.7214	56036757	56037663	56037467	56037514	NA	56037267	56038215	56037929
6	94500146	94500488	Interval_12935	2	2	FALSE	FALSE	FALSE	TRUE	TRUE	FALSE	NA	NA	NA	NA	NA	NA	NA	NA	NA	2.72017	NA	NA	3.75335	NA	NA	NA	NA	NA	NA	NA	NA	2.05957	4.42298	NA	NA	NA	NA	4.65071	7.58687	NA	NA	NA	NA	94500160	94500146	NA	NA	NA
6	94517416	94518547	Interval_12936	2	2	FALSE	FALSE	FALSE	FALSE	TRUE	TRUE	NA	NA	NA	NA	NA	NA	NA	NA	NA	NA	NA	NA	2.98531	NA	NA	3.06524	NA	NA	NA	NA	NA	NA	2.18367	2.78165	NA	NA	NA	NA	4.89343	5.64762	NA	NA	NA	NA	94517416	94518272	NA	NA
6	83349000	83350475	Interval_12833	6	6	TRUE	TRUE	TRUE	TRUE	TRUE	TRUE	2.6351	NA	NA	2.55966	NA	NA	2.89407	NA	NA	3.73833	NA	NA	2.91727	NA	NA	3.43424	NA	NA	1.95996	1.25021	2.39027	5.91895	1.95965	3.89342	4.83643	3.99349	5.21124	9.08676	4.64099	6.99032	83349364	83349459	83349181	83349146	83349116	83349000	83350475	83349681
4	32800070	32801166	Interval_10346	4	3	FALSE	FALSE	FALSE	TRUE	TRUE	TRUE	NA	NA	NA	NA	NA	NA	NA	NA	NA	2.51756	NA	NA	4.09558	NA	NA	2.47916	NA	NA	NA	NA	NA	1.54455	5.5227	1.31906	NA	NA	NA	3.97129	8.8579	3.78175	NA	NA	NA	32800202	32800070	32800323	NA	NA
2	30593902	30595759	Interval_8512	4	3	FALSE	FALSE	FALSE	TRUE	TRUE	TRUE	NA	NA	NA	NA	NA	NA	NA	NA	NA	2.8301	NA	NA	3.11668	NA	NA	3.11675	NA	NA	NA	NA	NA	2.5486	2.56817	3.38413	NA	NA	NA	5.24262	5.35936	6.32479	NA	NA	NA	30594676	30593902	30594680	NA	NA
11	61929337	61931225	Interval_2388	6	6	TRUE	TRUE	TRUE	TRUE	TRUE	TRUE	2.98129	NA	NA	3.57281	NA	NA	2.78884	NA	NA	3.64761	NA	NA	4.14358	NA	NA	3.64917	NA	NA	3.02632	4.66496	2.54884	5.34589	6.21245	4.94705	6.18114	8.20065	5.40827	8.4919	9.5335	8.12001	61930049	61929992	61929970	61929861	61929883	61929337	61930642	61930489
9	21590048	21594886	Interval_15622	6	6	TRUE	TRUE	TRUE	TRUE	TRUE	TRUE	3.11248	NA	NA	3.08953	NA	NA	2.53872	NA	NA	3.95334	NA	NA	3.29144	NA	NA	3.5815	NA	NA	2.75073	3.07509	1.54081	7.50474	4.1054	6.34052	5.86382	6.23399	4.17539	10.867	7.15701	9.61882	21592027	21592371	21592607	21590048	21591673	21592603	21593789	21593407
3	37418967	37421634	Interval_9678	6	6	TRUE	TRUE	TRUE	TRUE	TRUE	TRUE	2.97175	NA	NA	2.79522	NA	NA	2.99713	NA	NA	2.89026	NA	NA	4.2018	NA	NA	3.82612	NA	NA	2.40649	2.10202	2.57649	2.69614	6.56617	5.41983	5.41789	5.10205	5.46368	5.40054	9.95747	8.71576	37419124	37419625	37418967	37419111	37419051	37419579	37420432	37420353
6	73248254	73249410	Interval_12804	2	2	FALSE	FALSE	FALSE	TRUE	TRUE	FALSE	NA	NA	NA	NA	NA	NA	NA	NA	NA	2.49583	NA	NA	3.82381	NA	NA	NA	NA	NA	NA	NA	NA	1.46099	4.87606	NA	NA	NA	NA	3.87303	8.07986	NA	NA	NA	NA	73248349	73248254	NA	NA	NA
6	71823537	71824026	Interval_12773	4	4	TRUE	FALSE	TRUE	TRUE	TRUE	FALSE	2.95538	NA	NA	NA	NA	NA	3.16433	NA	NA	3.41016	NA	NA	3.92793	NA	NA	NA	NA	NA	2.30744	NA	3.04493	4.46982	5.07202	NA	5.27332	NA	6.06095	7.47505	8.34659	NA	71823677	NA	71823619	71823680	71823537	NA	71823993	NA
6	70790862	70793265	Interval_12762	6	6	TRUE	TRUE	TRUE	TRUE	TRUE	TRUE	2.91217	NA	NA	2.91088	NA	NA	2.54066	NA	NA	4.00013	NA	NA	2.79775	NA	NA	3.2784	NA	NA	2.37687	2.28221	1.35276	7.4294	2.12582	3.45057	5.3937	5.33935	3.92468	10.755	4.81096	6.44396	70791349	70791875	70790862	70791562	70792059	70791903	70792390	70792269
14	64440069	64441196	Interval_4995	6	6	TRUE	TRUE	TRUE	TRUE	TRUE	TRUE	2.56335	NA	NA	3.45699	NA	NA	2.77722	NA	NA	3.54667	NA	NA	3.05189	NA	NA	3.74337	NA	NA	1.40249	3.91257	2.03711	4.84853	2.38861	5.26497	4.09543	7.37885	4.76819	7.94716	5.14857	8.4924	64440647	64440639	64440125	64440626	64440069	64440565	64440898	64440973
12	41023735	41024459	Interval_3759	3	3	FALSE	FALSE	FALSE	TRUE	TRUE	TRUE	NA	NA	NA	NA	NA	NA	NA	NA	NA	3.08071	NA	NA	3.57799	NA	NA	2.85653	NA	NA	NA	NA	NA	3.22266	4.00694	2.15621	NA	NA	NA	6.04492	7.0465	4.8803	NA	NA	NA	41024018	41023881	41023735	NA	NA
7	25618942	25620149	Interval_13542	3	2	FALSE	FALSE	FALSE	FALSE	TRUE	TRUE	NA	NA	NA	NA	NA	NA	NA	NA	NA	NA	NA	NA	3.39604	NA	NA	3.29222	NA	NA	NA	NA	NA	NA	3.79723	3.53843	NA	NA	NA	NA	6.8129	6.53124	NA	NA	NA	NA	25619292	25618992	NA	NA
1	106712016	106715363	Interval_416	9	5	TRUE	TRUE	TRUE	FALSE	TRUE	TRUE	2.68699	2.51494	NA	2.86679	2.56424	NA	2.54771	3.10457	NA	NA	NA	NA	3.41764	3.00884	NA	3.14143	NA	NA	1.50186;1.06613	2.07071;1.26058	1.35338;2.91838	NA	3.38508;2.23097	3.1326	4.28097;3.67763	5.08046;4.00836	3.88377;5.86966	NA	6.36558;4.95443	6.02489	106712123;106714005	106712016;106713777	106712085;106713973	NA	106712282;106714047	106712048	106712718;106715091	106712680;106714305
13	8885293	8886259	Interval_4202	4	3	FALSE	FALSE	FALSE	TRUE	TRUE	TRUE	NA	NA	NA	NA	NA	NA	NA	NA	NA	3.74735	NA	NA	3.39229	NA	NA	2.72401	NA	NA	NA	NA	NA	5.76118	3.44347	1.80381	NA	NA	NA	8.9517	6.42234	4.42841	NA	NA	NA	8885501	8885469	8885293	NA	NA
1	160194938	160195489	Interval_654	3	2	FALSE	FALSE	FALSE	FALSE	TRUE	TRUE	NA	NA	NA	NA	NA	NA	NA	NA	NA	NA	NA	NA	3.33822	NA	NA	3.15455	NA	NA	NA	NA	NA	NA	3.13799	3.13001	NA	NA	NA	NA	6.07838	6.0393	NA	NA	NA	NA	160194938	160195009	NA	NA
14	78848957	78849574	Interval_5084	4	3	FALSE	FALSE	FALSE	TRUE	TRUE	TRUE	NA	NA	NA	NA	NA	NA	NA	NA	NA	2.75464	NA	NA	3.90442	NA	NA	3.10338	NA	NA	NA	NA	NA	2.17652	4.8939	2.86557	NA	NA	NA	4.78745	8.13208	5.75623	NA	NA	NA	78849142	78849109	78849086	NA	NA
5	30154679	30155830	Interval_11537	6	6	TRUE	TRUE	TRUE	TRUE	TRUE	TRUE	3.03383	NA	NA	2.69408	NA	NA	2.77368	NA	NA	3.23717	NA	NA	3.83941	NA	NA	3.58759	NA	NA	3.06781	1.57313	1.83054	4.35125	5.05643	4.59693	6.24047	4.44489	4.58307	7.35228	8.287	7.75078	30154898	30154843	30154791	30154679	30154982	30154915	30155625	30155564
9	108346447	108348372	Interval_16244	6	6	TRUE	TRUE	TRUE	TRUE	TRUE	TRUE	2.55578	NA	NA	3.83915	NA	NA	2.72748	NA	NA	3.8231	NA	NA	4.43412	NA	NA	3.29201	NA	NA	1.38838	5.80858	2.21982	8.04031	8.06792	3.54965	4.10204	9.46005	5.00416	11.2965	11.6341	6.53979	108347380	108347503	108347837	108346447	108347663	108347644	108347760	108348372
MT	10860	16274	Interval_16390	6	6	TRUE	TRUE	TRUE	TRUE	TRUE	TRUE	2.39022	NA	NA	2.47993	NA	NA	2.70901	NA	NA	2.91774	NA	NA	3.3323	NA	NA	2.99671	NA	NA	218.706	292.242	297.852	438.638	430.43	361.745	224.464	298.064	303.679	444.45	436.276	367.587	10907	10896	10879	10860	10866	10883	16252	16270
15	79229018	79229799	Interval_5488	3	2	FALSE	FALSE	FALSE	FALSE	TRUE	TRUE	NA	NA	NA	NA	NA	NA	NA	NA	NA	NA	NA	NA	2.8353	NA	NA	3.28968	NA	NA	NA	NA	NA	NA	2.12585	3.79682	NA	NA	NA	NA	4.7984	6.83488	NA	NA	NA	NA	79229168	79229018	NA	NA
14	122052444	122055903	Interval_5151	6	6	TRUE	TRUE	TRUE	TRUE	TRUE	TRUE	2.70935	NA	NA	2.57981	NA	NA	3.28133	NA	NA	3.56269	NA	NA	3.54917	NA	NA	3.64999	NA	NA	1.64854	1.29947	3.37745	5.10653	3.8899	4.76863	4.43145	4.06361	6.45865	8.18421	6.92483	7.96451	122052499	122052702	122052444	122052718	122052959	122052847	122053377	122053385
7	4876606	4877287	Interval_13302	3	3	FALSE	FALSE	FALSE	TRUE	TRUE	TRUE	NA	NA	NA	NA	NA	NA	NA	NA	NA	3.37713	NA	NA	2.97006	NA	NA	2.73626	NA	NA	NA	NA	NA	4.50605	2.3519	2.24699	NA	NA	NA	7.54087	5.1184	4.94885	NA	NA	NA	4876940	4876606	4876851	NA	NA
7	105640093	105641447	Interval_14215	6	6	TRUE	TRUE	TRUE	TRUE	TRUE	TRUE	2.50335	NA	NA	2.94644	NA	NA	2.91975	NA	NA	3.31032	NA	NA	3.40505	NA	NA	3.66252	NA	NA	1.40773	2.28903	2.31259	4.72565	3.81532	5.31169	4.12853	5.36433	5.15021	7.6981	6.83841	8.55018	105640247	105640304	105640401	105640093	105640308	105640187	105640984	105640724
12	81484803	81485202	Interval_3906	3	2	FALSE	FALSE	FALSE	FALSE	TRUE	TRUE	NA	NA	NA	NA	NA	NA	NA	NA	NA	NA	NA	NA	3.93974	NA	NA	2.75611	NA	NA	NA	NA	NA	NA	5.47027	1.97124	NA	NA	NA	NA	8.76885	4.64626	NA	NA	NA	NA	81484863	81484803	NA	NA
9	73039117	73039902	Interval_16045	5	5	TRUE	FALSE	TRUE	TRUE	TRUE	TRUE	2.59388	NA	NA	NA	NA	NA	2.69623	NA	NA	3.91429	NA	NA	3.14061	NA	NA	2.87708	NA	NA	1.24798	NA	1.65567	6.4239	2.56579	2.18775	3.94396	NA	4.34177	9.70965	5.3781	4.93384	73039592	NA	73039217	73039508	73039505	73039117	73039822	NA
1	38987118	38988214	Interval_102	4	3	FALSE	FALSE	FALSE	TRUE	TRUE	TRUE	NA	NA	NA	NA	NA	NA	NA	NA	NA	3.4979	NA	NA	3.20496	NA	NA	2.77293	NA	NA	NA	NA	NA	4.78966	2.71739	2.00895	NA	NA	NA	7.84241	5.57301	4.66914	NA	NA	NA	38987493	38987488	38987118	NA	NA
1	52008371	52009993	Interval_130	4	3	FALSE	FALSE	FALSE	TRUE	TRUE	TRUE	NA	NA	NA	NA	NA	NA	NA	NA	NA	3.22272	NA	NA	3.49362	NA	NA	3.07572	NA	NA	NA	NA	NA	3.71391	3.57189	3.32483	NA	NA	NA	6.62195	6.5928	6.22929	NA	NA	NA	52008371	52008630	52008552	NA	NA
1	52630431	52631816	Interval_138	4	3	FALSE	FALSE	FALSE	TRUE	TRUE	TRUE	NA	NA	NA	NA	NA	NA	NA	NA	NA	2.64562	NA	NA	3.62039	NA	NA	3.17634	NA	NA	NA	NA	NA	2.06239	4.2654	3.17001	NA	NA	NA	4.62471	7.35377	6.09792	NA	NA	NA	52630431	52630470	52630567	NA	NA
1	87708782	87710619	Interval_353	3	3	FALSE	FALSE	FALSE	TRUE	TRUE	TRUE	NA	NA	NA	NA	NA	NA	NA	NA	NA	2.73399	NA	NA	3.58117	NA	NA	3.15214	NA	NA	NA	NA	NA	2.11622	3.79004	3.0637	NA	NA	NA	4.71034	6.86475	5.98527	NA	NA	NA	87708782	87709778	87709874	NA	NA
1	91540102	91540902	Interval_381	4	3	FALSE	FALSE	FALSE	TRUE	TRUE	TRUE	NA	NA	NA	NA	NA	NA	NA	NA	NA	2.84115	NA	NA	3.79255	NA	NA	2.82632	NA	NA	NA	NA	NA	2.49989	4.87725	2.37891	NA	NA	NA	5.168	8.04108	5.11432	NA	NA	NA	91540102	91540304	91540106	NA	NA
1	93801515	93802384	Interval_397	4	3	FALSE	FALSE	FALSE	TRUE	TRUE	TRUE	NA	NA	NA	NA	NA	NA	NA	NA	NA	2.98745	NA	NA	3.45338	NA	NA	4.08093	NA	NA	NA	NA	NA	2.98946	3.5742	6.95201	NA	NA	NA	5.73743	6.58196	10.3362	NA	NA	NA	93801536	93801515	93801760	NA	NA
1	135429870	135431529	Interval_548	4	3	FALSE	FALSE	FALSE	TRUE	TRUE	TRUE	NA	NA	NA	NA	NA	NA	NA	NA	NA	3.36446	NA	NA	2.63657	NA	NA	3.11236	NA	NA	NA	NA	NA	4.31022	1.69041	3.44422	NA	NA	NA	7.28799	4.28407	6.4227	NA	NA	NA	135429870	135430512	135430402	NA	NA
1	153413181	153415139	Interval_609	4	3	FALSE	FALSE	FALSE	TRUE	TRUE	TRUE	NA	NA	NA	NA	NA	NA	NA	NA	NA	2.90768	NA	NA	3.46896	NA	NA	2.89776	NA	NA	NA	NA	NA	2.9431	4.17132	2.26282	NA	NA	NA	5.68844	7.20401	5.02063	NA	NA	NA	153413181	153414039	153413291	NA	NA
1	170867423	170868681	Interval_710	4	3	FALSE	FALSE	FALSE	TRUE	TRUE	TRUE	NA	NA	NA	NA	NA	NA	NA	NA	NA	3.22324	NA	NA	4.17118	NA	NA	2.74598	NA	NA	NA	NA	NA	3.75671	6.51336	1.88427	NA	NA	NA	6.66313	9.9651	4.54091	NA	NA	NA	170867537	170867621	170867423	NA	NA
1	181852987	181853836	Interval_882	3	3	FALSE	FALSE	FALSE	TRUE	TRUE	TRUE	NA	NA	NA	NA	NA	NA	NA	NA	NA	3.45755	NA	NA	2.71954	NA	NA	3.21898	NA	NA	NA	NA	NA	4.68268	1.66044	3.32459	NA	NA	NA	7.7092	4.21926	6.27054	NA	NA	NA	181853050	181853105	181852987	NA	NA
1	183388777	183389116	Interval_892	3	3	FALSE	FALSE	FALSE	TRUE	TRUE	TRUE	NA	NA	NA	NA	NA	NA	NA	NA	NA	3.08459	NA	NA	3.21142	NA	NA	3.59092	NA	NA	NA	NA	NA	3.27589	2.80196	4.5158	NA	NA	NA	6.09577	5.6714	7.68526	NA	NA	NA	183388777	183388840	183388826	NA	NA
1	193129866	193130638	Interval_939	3	3	FALSE	FALSE	FALSE	TRUE	TRUE	TRUE	NA	NA	NA	NA	NA	NA	NA	NA	NA	2.51593	NA	NA	2.94868	NA	NA	3.65316	NA	NA	NA	NA	NA	2.40063	3.01342	5.00456	NA	NA	NA	5.02419	5.89667	8.22161	NA	NA	NA	193130274	193129866	193129926	NA	NA
10	7667327	7668824	Interval_962	4	3	FALSE	FALSE	FALSE	TRUE	TRUE	TRUE	NA	NA	NA	NA	NA	NA	NA	NA	NA	2.67166	NA	NA	2.85757	NA	NA	3.48576	NA	NA	NA	NA	NA	1.99531	1.86283	4.06075	NA	NA	NA	4.55938	4.49362	7.19433	NA	NA	NA	7667390	7667327	7667373	NA	NA
10	7824563	7825264	Interval_967	4	3	FALSE	FALSE	FALSE	TRUE	TRUE	TRUE	NA	NA	NA	NA	NA	NA	NA	NA	NA	2.62608	NA	NA	3.44504	NA	NA	3.34395	NA	NA	NA	NA	NA	1.79991	3.48777	4.03866	NA	NA	NA	4.31919	6.48943	7.12608	NA	NA	NA	7824721	7824639	7824660	NA	NA
10	14705192	14705723	Interval_989	4	3	FALSE	FALSE	FALSE	TRUE	TRUE	TRUE	NA	NA	NA	NA	NA	NA	NA	NA	NA	2.84551	NA	NA	3.82698	NA	NA	2.91985	NA	NA	NA	NA	NA	2.70518	4.7276	2.36501	NA	NA	NA	5.42771	7.91945	5.13145	NA	NA	NA	14705192	14705282	14705276	NA	NA
10	34019186	34020099	Interval_1044	4	3	FALSE	FALSE	FALSE	TRUE	TRUE	TRUE	NA	NA	NA	NA	NA	NA	NA	NA	NA	2.94388	NA	NA	3.07364	NA	NA	3.00243	NA	NA	NA	NA	NA	2.88456	2.61332	2.68551	NA	NA	NA	5.60746	5.41546	5.5289	NA	NA	NA	34019281	34019443	34019306	NA	NA
10	41449511	41450732	Interval_1071	4	3	FALSE	FALSE	FALSE	TRUE	TRUE	TRUE	NA	NA	NA	NA	NA	NA	NA	NA	NA	2.87562	NA	NA	3.29792	NA	NA	3.64317	NA	NA	NA	NA	NA	2.53724	3.11571	4.84956	NA	NA	NA	5.2338	6.05096	8.0257	NA	NA	NA	41449797	41449931	41450248	NA	NA
10	58323018	58323790	Interval_1125	4	3	FALSE	FALSE	FALSE	TRUE	TRUE	TRUE	NA	NA	NA	NA	NA	NA	NA	NA	NA	3.27132	NA	NA	3.70498	NA	NA	2.91851	NA	NA	NA	NA	NA	3.89558	4.30507	2.29428	NA	NA	NA	6.82477	7.42743	5.07287	NA	NA	NA	58323260	58323077	58323018	NA	NA
10	75823983	75824970	Interval_1269	4	3	FALSE	FALSE	FALSE	TRUE	TRUE	TRUE	NA	NA	NA	NA	NA	NA	NA	NA	NA	2.94741	NA	NA	3.802	NA	NA	2.8367	NA	NA	NA	NA	NA	2.85804	4.55548	2.37237	NA	NA	NA	5.5888	7.74057	5.11962	NA	NA	NA	75823983	75824335	75824070	NA	NA
10	76531089	76532048	Interval_1286	4	3	FALSE	FALSE	FALSE	TRUE	TRUE	TRUE	NA	NA	NA	NA	NA	NA	NA	NA	NA	2.78876	NA	NA	3.50739	NA	NA	3.62242	NA	NA	NA	NA	NA	2.30061	3.75151	4.89723	NA	NA	NA	4.92757	6.76592	8.06152	NA	NA	NA	76531122	76531298	76531384	NA	NA
10	77506429	77506898	Interval_1291	3	3	FALSE	FALSE	FALSE	TRUE	TRUE	TRUE	NA	NA	NA	NA	NA	NA	NA	NA	NA	3.08055	NA	NA	3.38588	NA	NA	2.82416	NA	NA	NA	NA	NA	3.24569	3.24922	2.12272	NA	NA	NA	6.06222	6.20787	4.83794	NA	NA	NA	77506474	77506429	77506555	NA	NA
10	80119963	80122000	Interval_1395	3	3	FALSE	FALSE	FALSE	TRUE	TRUE	TRUE	NA	NA	NA	NA	NA	NA	NA	NA	NA	2.55487	NA	NA	3.0355	NA	NA	3.53775	NA	NA	NA	NA	NA	2.16995	2.35824	4.55156	NA	NA	NA	4.69275	5.10262	7.7125	NA	NA	NA	80120096	80120126	80119963	NA	NA
10	81626663	81628401	Interval_1575	4	3	FALSE	FALSE	FALSE	TRUE	TRUE	TRUE	NA	NA	NA	NA	NA	NA	NA	NA	NA	3.00436	NA	NA	3.28773	NA	NA	2.81964	NA	NA	NA	NA	NA	3.14181	3.66016	2.2923	NA	NA	NA	5.94723	6.62955	4.98841	NA	NA	NA	81626663	81627359	81627095	NA	NA
10	127379625	127381255	Interval_1816	4	3	FALSE	FALSE	FALSE	TRUE	TRUE	TRUE	NA	NA	NA	NA	NA	NA	NA	NA	NA	2.63365	NA	NA	3.24458	NA	NA	3.28956	NA	NA	NA	NA	NA	1.91073	2.87743	3.72749	NA	NA	NA	4.44757	5.74865	6.70702	NA	NA	NA	127380400	127380479	127380349	NA	NA
10	127676442	127678262	Interval_1826	4	3	FALSE	FALSE	FALSE	TRUE	TRUE	TRUE	NA	NA	NA	NA	NA	NA	NA	NA	NA	3.28092	NA	NA	3.349	NA	NA	2.87484	NA	NA	NA	NA	NA	4.064	3.15618	2.34284	NA	NA	NA	6.98336	6.08914	5.09077	NA	NA	NA	127676647	127676818	127676881	NA	NA
10	128038963	128040894	Interval_1830	4	3	FALSE	FALSE	FALSE	TRUE	TRUE	TRUE	NA	NA	NA	NA	NA	NA	NA	NA	NA	2.67364	NA	NA	3.84623	NA	NA	2.50405	NA	NA	NA	NA	NA	2.28119	5.21266	1.29765	NA	NA	NA	4.84476	8.44503	3.7392	NA	NA	NA	128038963	128039214	128040117	NA	NA
11	3265823	3266732	Interval_1914	4	3	FALSE	FALSE	FALSE	TRUE	TRUE	TRUE	NA	NA	NA	NA	NA	NA	NA	NA	NA	2.78302	NA	NA	3.77015	NA	NA	2.77434	NA	NA	NA	NA	NA	2.45306	4.52703	1.91215	NA	NA	NA	5.07293	7.68252	4.58374	NA	NA	NA	3265823	3266165	3265977	NA	NA
11	4159143	4160915	Interval_1929	3	3	FALSE	FALSE	FALSE	TRUE	TRUE	TRUE	NA	NA	NA	NA	NA	NA	NA	NA	NA	3.28345	NA	NA	2.85372	NA	NA	3.14502	NA	NA	NA	NA	NA	4.16501	1.80075	3.00838	NA	NA	NA	7.11708	4.43493	5.92479	NA	NA	NA	4159322	4159143	4160028	NA	NA
11	4848715	4849758	Interval_1944	4	3	FALSE	FALSE	FALSE	TRUE	TRUE	TRUE	NA	NA	NA	NA	NA	NA	NA	NA	NA	2.73031	NA	NA	3.17445	NA	NA	3.20213	NA	NA	NA	NA	NA	2.15895	2.64491	3.35382	NA	NA	NA	4.75824	5.47934	6.29084	NA	NA	NA	4848845	4848715	4848768	NA	NA
11	5955152	5956771	Interval_1978	4	3	FALSE	FALSE	FALSE	TRUE	TRUE	TRUE	NA	NA	NA	NA	NA	NA	NA	NA	NA	3.0201	NA	NA	2.87827	NA	NA	3.57418	NA	NA	NA	NA	NA	3.11516	1.86702	4.58905	NA	NA	NA	5.87923	4.5159	7.76059	NA	NA	NA	5955152	5955542	5955419	NA	NA
11	16950710	16951707	Interval_2022	4	3	FALSE	FALSE	FALSE	TRUE	TRUE	TRUE	NA	NA	NA	NA	NA	NA	NA	NA	NA	3.17325	NA	NA	2.80136	NA	NA	3.44809	NA	NA	NA	NA	NA	4.08191	1.69124	3.96207	NA	NA	NA	7.01736	4.29387	7.06237	NA	NA	NA	16951014	16951143	16950710	NA	NA
11	32267319	32268341	Interval_2100	4	3	FALSE	FALSE	FALSE	TRUE	TRUE	TRUE	NA	NA	NA	NA	NA	NA	NA	NA	NA	2.6035	NA	NA	4.47928	NA	NA	2.67596	NA	NA	NA	NA	NA	1.77973	7.0711	2.43341	NA	NA	NA	4.2884	10.6099	5.19921	NA	NA	NA	32267396	32267426	32267426	NA	NA
11	46398543	46399500	Interval_2146	4	3	FALSE	FALSE	FALSE	TRUE	TRUE	TRUE	NA	NA	NA	NA	NA	NA	NA	NA	NA	2.66776	NA	NA	3.79699	NA	NA	2.74701	NA	NA	NA	NA	NA	2.46344	4.54356	1.83867	NA	NA	NA	5.10522	7.72303	4.49004	NA	NA	NA	46398543	46398970	46398974	NA	NA
11	51618965	51620117	Interval_2194	4	3	FALSE	FALSE	FALSE	TRUE	TRUE	TRUE	NA	NA	NA	NA	NA	NA	NA	NA	NA	3.10556	NA	NA	3.48267	NA	NA	3.63046	NA	NA	NA	NA	NA	3.28682	4.19821	5.07865	NA	NA	NA	6.12853	7.28902	8.29353	NA	NA	NA	51619319	51619465	51618965	NA	NA
11	51842318	51845080	Interval_2207	5	3	FALSE	FALSE	FALSE	TRUE	TRUE	TRUE	NA	NA	NA	NA	NA	NA	NA	NA	NA	2.60812	NA	NA	3.59462	NA	NA	2.67159	3.27345	NA	NA	NA	NA	1.77593	4.08153	1.68286;4.10165	NA	NA	NA	4.28298	7.14747	4.26929;7.19464	NA	NA	NA	51842699	51842318	51842930;51844827	NA	NA
11	58213607	58215302	Interval_2289	4	3	FALSE	FALSE	FALSE	TRUE	TRUE	TRUE	NA	NA	NA	NA	NA	NA	NA	NA	NA	3.4339	NA	NA	3.4268	NA	NA	2.53111	NA	NA	NA	NA	NA	4.52874	4.8202	1.47052	NA	NA	NA	7.55115	7.99368	3.99841	NA	NA	NA	58214461	58214799	58213607	NA	NA
11	60811021	60811476	Interval_2347	4	3	FALSE	FALSE	FALSE	TRUE	TRUE	TRUE	NA	NA	NA	NA	NA	NA	NA	NA	NA	3.21093	NA	NA	3.0206	NA	NA	3.92015	NA	NA	NA	NA	NA	3.75558	2.35304	5.79088	NA	NA	NA	6.67241	5.11654	9.15096	NA	NA	NA	60811021	60811060	60811117	NA	NA
11	72441108	72441766	Interval_2542	3	3	FALSE	FALSE	FALSE	TRUE	TRUE	TRUE	NA	NA	NA	NA	NA	NA	NA	NA	NA	2.97278	NA	NA	3.5297	NA	NA	2.61755	NA	NA	NA	NA	NA	2.80903	3.6825	1.80553	NA	NA	NA	5.57757	6.72058	4.40296	NA	NA	NA	72441192	72441108	72441239	NA	NA
11	78037480	78038419	Interval_2654	4	3	FALSE	FALSE	FALSE	TRUE	TRUE	TRUE	NA	NA	NA	NA	NA	NA	NA	NA	NA	2.79778	NA	NA	3.89489	NA	NA	2.69887	NA	NA	NA	NA	NA	2.48848	5.30565	1.83312	NA	NA	NA	5.12345	8.53538	4.44518	NA	NA	NA	78037480	78037797	78037984	NA	NA
11	83078064	83078710	Interval_2744	3	3	FALSE	FALSE	FALSE	TRUE	TRUE	TRUE	NA	NA	NA	NA	NA	NA	NA	NA	NA	3.72278	NA	NA	2.89088	NA	NA	3.22459	NA	NA	NA	NA	NA	5.91169	1.8964	3.28447	NA	NA	NA	9.12239	4.55428	6.24012	NA	NA	NA	83078064	83078207	83078140	NA	NA
11	83302279	83303224	Interval_2749	4	3	FALSE	FALSE	FALSE	TRUE	TRUE	TRUE	NA	NA	NA	NA	NA	NA	NA	NA	NA	3.08059	NA	NA	2.70711	NA	NA	3.54102	NA	NA	NA	NA	NA	3.19692	1.81486	4.36736	NA	NA	NA	6.0253	4.39384	7.50402	NA	NA	NA	83302433	83302279	83302493	NA	NA
11	87461506	87463745	Interval_2809	4	3	FALSE	FALSE	FALSE	TRUE	TRUE	TRUE	NA	NA	NA	NA	NA	NA	NA	NA	NA	3.81579	NA	NA	2.78539	NA	NA	2.85303	NA	NA	NA	NA	NA	6.30772	1.63817	2.34461	NA	NA	NA	9.50623	4.22497	5.04819	NA	NA	NA	87461924	87462518	87461770	NA	NA
11	88493601	88494779	Interval_2837	3	3	FALSE	FALSE	FALSE	TRUE	TRUE	TRUE	NA	NA	NA	NA	NA	NA	NA	NA	NA	2.63369	NA	NA	3.95429	NA	NA	2.47476	NA	NA	NA	NA	NA	1.80467	5.20855	1.36731	NA	NA	NA	4.33494	8.45633	3.7865	NA	NA	NA	88493952	88493715	88493601	NA	NA
11	96033845	96035430	Interval_2891	4	3	FALSE	FALSE	FALSE	TRUE	TRUE	TRUE	NA	NA	NA	NA	NA	NA	NA	NA	NA	3.08466	NA	NA	2.88664	NA	NA	3.06871	NA	NA	NA	NA	NA	3.27706	2.11056	2.83587	NA	NA	NA	6.12013	4.78423	5.69518	NA	NA	NA	96034058	96034266	96033845	NA	NA
11	102229178	102230667	Interval_3167	4	3	FALSE	FALSE	FALSE	TRUE	TRUE	TRUE	NA	NA	NA	NA	NA	NA	NA	NA	NA	3.25413	NA	NA	3.35731	NA	NA	3.03432	NA	NA	NA	NA	NA	4.12479	3.60879	3.0913	NA	NA	NA	7.05777	6.55534	5.96987	NA	NA	NA	102229723	102229178	102229462	NA	NA
11	102248750	102249859	Interval_3169	4	3	FALSE	FALSE	FALSE	TRUE	TRUE	TRUE	NA	NA	NA	NA	NA	NA	NA	NA	NA	2.72338	NA	NA	3.26867	NA	NA	3.09027	NA	NA	NA	NA	NA	2.3284	3.12114	2.83041	NA	NA	NA	4.96046	6.00978	5.71286	NA	NA	NA	102248750	102248759	102248903	NA	NA
11	115692020	115693417	Interval_3361	4	3	FALSE	FALSE	FALSE	TRUE	TRUE	TRUE	NA	NA	NA	NA	NA	NA	NA	NA	NA	3.71362	NA	NA	2.61317	NA	NA	2.99822	NA	NA	NA	NA	NA	5.79571	1.507	4.02059	NA	NA	NA	8.9482	3.99341	7.07785	NA	NA	NA	115692855	115692920	115692846	NA	NA
11	117959908	117961107	Interval_3488	4	3	FALSE	FALSE	FALSE	TRUE	TRUE	TRUE	NA	NA	NA	NA	NA	NA	NA	NA	NA	3.20982	NA	NA	2.7453	NA	NA	3.07924	NA	NA	NA	NA	NA	3.91753	1.54609	2.80743	NA	NA	NA	6.79753	4.10382	5.68374	NA	NA	NA	117960003	117959948	117959908	NA	NA
11	120085673	120087477	Interval_3576	4	3	FALSE	FALSE	FALSE	TRUE	TRUE	TRUE	NA	NA	NA	NA	NA	NA	NA	NA	NA	2.96509	NA	NA	3.33307	NA	NA	2.84932	NA	NA	NA	NA	NA	3.23465	3.12406	2.27958	NA	NA	NA	6.02831	6.04707	5.00135	NA	NA	NA	120085673	120086117	120086706	NA	NA
12	21335018	21336628	Interval_3720	4	3	FALSE	FALSE	FALSE	TRUE	TRUE	TRUE	NA	NA	NA	NA	NA	NA	NA	NA	NA	3.64217	NA	NA	3.10399	NA	NA	3.06793	NA	NA	NA	NA	NA	5.40347	2.43569	2.875	NA	NA	NA	8.52675	5.2325	5.71904	NA	NA	NA	21335803	21335882	21335018	NA	NA
12	33429416	33430271	Interval_3750	3	3	FALSE	FALSE	FALSE	TRUE	TRUE	TRUE	NA	NA	NA	NA	NA	NA	NA	NA	NA	3.64042	NA	NA	2.83361	NA	NA	2.88516	NA	NA	NA	NA	NA	5.45014	2.37189	2.21738	NA	NA	NA	8.58626	5.11987	4.96662	NA	NA	NA	33429416	33429419	33429527	NA	NA
12	51348007	51348435	Interval_3764	3	3	FALSE	FALSE	FALSE	TRUE	TRUE	TRUE	NA	NA	NA	NA	NA	NA	NA	NA	NA	3.10728	NA	NA	2.90562	NA	NA	3.08424	NA	NA	NA	NA	NA	3.24044	1.99838	3.14066	NA	NA	NA	6.09563	4.67588	6.03579	NA	NA	NA	51348007	51348083	51348153	NA	NA
12	75669096	75670409	Interval_3851	4	3	FALSE	FALSE	FALSE	TRUE	TRUE	TRUE	NA	NA	NA	NA	NA	NA	NA	NA	NA	3.17497	NA	NA	3.37961	NA	NA	2.57281	NA	NA	NA	NA	NA	4.30916	3.60814	1.53686	NA	NA	NA	7.2496	6.60048	4.0638	NA	NA	NA	75669319	75669331	75669312	NA	NA
12	78980289	78981881	Interval_3874	3	3	FALSE	FALSE	FALSE	TRUE	TRUE	TRUE	NA	NA	NA	NA	NA	NA	NA	NA	NA	3.592	NA	NA	2.70903	NA	NA	3.48194	NA	NA	NA	NA	NA	5.14874	1.65318	4.30754	NA	NA	NA	8.2493	4.19118	7.41803	NA	NA	NA	78980699	78980847	78980289	NA	NA
12	85280067	85280649	Interval_3945	4	3	FALSE	FALSE	FALSE	TRUE	TRUE	TRUE	NA	NA	NA	NA	NA	NA	NA	NA	NA	2.74584	NA	NA	3.56316	NA	NA	3.05593	NA	NA	NA	NA	NA	3.10231	3.77947	3.66431	NA	NA	NA	5.83661	6.83762	6.65516	NA	NA	NA	85280273	85280067	85280181	NA	NA
12	91384269	91384648	Interval_3981	3	3	FALSE	FALSE	FALSE	TRUE	TRUE	TRUE	NA	NA	NA	NA	NA	NA	NA	NA	NA	3.12393	NA	NA	2.9604	NA	NA	3.19824	NA	NA	NA	NA	NA	3.29216	2.30542	3.13017	NA	NA	NA	6.15813	5.04111	6.08812	NA	NA	NA	91384342	91384350	91384269	NA	NA
12	101912649	101913455	Interval_4028	4	3	FALSE	FALSE	FALSE	TRUE	TRUE	TRUE	NA	NA	NA	NA	NA	NA	NA	NA	NA	3.29203	NA	NA	4.00505	NA	NA	3.82567	NA	NA	NA	NA	NA	4.11685	5.39389	5.31225	NA	NA	NA	7.07225	8.65943	8.61932	NA	NA	NA	101912651	101912987	101912649	NA	NA
13	21172178	21173004	Interval_4237	3	3	FALSE	FALSE	FALSE	TRUE	TRUE	TRUE	NA	NA	NA	NA	NA	NA	NA	NA	NA	2.87386	NA	NA	3.33787	NA	NA	2.87443	NA	NA	NA	NA	NA	2.58099	3.10772	2.29565	NA	NA	NA	5.26354	6.039	5.05702	NA	NA	NA	21172178	21172469	21172658	NA	NA
13	38658501	38659802	Interval_4340	4	3	FALSE	FALSE	FALSE	TRUE	TRUE	TRUE	NA	NA	NA	NA	NA	NA	NA	NA	NA	2.92218	NA	NA	3.98173	NA	NA	3.017	NA	NA	NA	NA	NA	2.81029	5.41088	2.66594	NA	NA	NA	5.50612	8.70358	5.48789	NA	NA	NA	38658501	38658584	38658907	NA	NA
13	43267928	43269358	Interval_4360	4	3	FALSE	FALSE	FALSE	TRUE	TRUE	TRUE	NA	NA	NA	NA	NA	NA	NA	NA	NA	2.53508	NA	NA	2.86978	NA	NA	3.77034	NA	NA	NA	NA	NA	1.9654	2.02085	5.5911	NA	NA	NA	4.50049	4.66873	8.8558	NA	NA	NA	43267928	43268346	43268756	NA	NA
13	67552864	67553364	Interval_4543	3	3	FALSE	FALSE	FALSE	TRUE	TRUE	TRUE	NA	NA	NA	NA	NA	NA	NA	NA	NA	3.72805	NA	NA	2.92739	NA	NA	2.61433	NA	NA	NA	NA	NA	5.64138	2.03966	1.86288	NA	NA	NA	8.84744	4.71958	4.4652	NA	NA	NA	67552864	67552907	67552877	NA	NA
13	69079704	69080045	Interval_4546	3	3	FALSE	FALSE	FALSE	TRUE	TRUE	TRUE	NA	NA	NA	NA	NA	NA	NA	NA	NA	2.82516	NA	NA	2.99609	NA	NA	3.9471	NA	NA	NA	NA	NA	2.68779	2.62701	5.8188	NA	NA	NA	5.41618	5.41368	9.19846	NA	NA	NA	69079704	69079713	69079709	NA	NA
13	74807419	74808999	Interval_4563	4	3	FALSE	FALSE	FALSE	TRUE	TRUE	TRUE	NA	NA	NA	NA	NA	NA	NA	NA	NA	3.17409	NA	NA	3.46646	NA	NA	3.02186	NA	NA	NA	NA	NA	3.77527	3.77391	2.80916	NA	NA	NA	6.6313	6.74034	5.61574	NA	NA	NA	74807721	74807949	74807419	NA	NA
13	94976162	94976748	Interval_4600	4	3	FALSE	FALSE	FALSE	TRUE	TRUE	TRUE	NA	NA	NA	NA	NA	NA	NA	NA	NA	2.82555	NA	NA	3.98756	NA	NA	3.94373	NA	NA	NA	NA	NA	2.3955	5.1481	6.00529	NA	NA	NA	5.05401	8.4276	9.34431	NA	NA	NA	94976344	94976162	94976178	NA	NA
14	26757640	26759518	Interval_4758	4	3	FALSE	FALSE	FALSE	TRUE	TRUE	TRUE	NA	NA	NA	NA	NA	NA	NA	NA	NA	3.42838	NA	NA	2.68624	NA	NA	3.44175	NA	NA	NA	NA	NA	5.07904	1.51983	3.98152	NA	NA	NA	8.13195	4.04182	7.07217	NA	NA	NA	26757697	26757640	26758588	NA	NA
14	30653611	30655086	Interval_4782	4	3	FALSE	FALSE	FALSE	TRUE	TRUE	TRUE	NA	NA	NA	NA	NA	NA	NA	NA	NA	3.04809	NA	NA	2.93674	NA	NA	3.2834	NA	NA	NA	NA	NA	4.66258	2.94215	3.5078	NA	NA	NA	7.66621	5.78295	6.49898	NA	NA	NA	30654240	30654250	30653611	NA	NA
14	32165344	32165938	Interval_4820	4	3	FALSE	FALSE	FALSE	TRUE	TRUE	TRUE	NA	NA	NA	NA	NA	NA	NA	NA	NA	3.42093	NA	NA	3.54079	NA	NA	2.97709	NA	NA	NA	NA	NA	4.40826	3.76929	2.73808	NA	NA	NA	7.43173	6.81505	5.55704	NA	NA	NA	32165491	32165344	32165410	NA	NA
14	36968106	36968959	Interval_4828	4	3	FALSE	FALSE	FALSE	TRUE	TRUE	TRUE	NA	NA	NA	NA	NA	NA	NA	NA	NA	2.93918	NA	NA	3.25361	NA	NA	2.89251	NA	NA	NA	NA	NA	3.0571	3.04503	2.37961	NA	NA	NA	5.82493	5.93759	5.11977	NA	NA	NA	36968264	36968335	36968106	NA	NA
14	46760321	46761159	Interval_4844	4	3	FALSE	FALSE	FALSE	TRUE	TRUE	TRUE	NA	NA	NA	NA	NA	NA	NA	NA	NA	3.02601	NA	NA	3.00507	NA	NA	3.07741	NA	NA	NA	NA	NA	3.09901	2.701	2.89698	NA	NA	NA	5.87363	5.50318	5.75957	NA	NA	NA	46760321	46760481	46760328	NA	NA
14	49065996	49066713	Interval_4856	4	3	FALSE	FALSE	FALSE	TRUE	TRUE	TRUE	NA	NA	NA	NA	NA	NA	NA	NA	NA	3.66043	NA	NA	4.15795	NA	NA	3.7039	NA	NA	NA	NA	NA	5.62462	5.74737	4.88965	NA	NA	NA	8.73908	9.11498	8.13327	NA	NA	NA	49066004	49066256	49065996	NA	NA
14	52022581	52023592	Interval_4871	3	3	FALSE	FALSE	FALSE	TRUE	TRUE	TRUE	NA	NA	NA	NA	NA	NA	NA	NA	NA	3.26411	NA	NA	3.17588	NA	NA	2.61438	NA	NA	NA	NA	NA	4.07652	2.75496	1.5196	NA	NA	NA	7.04235	5.58125	4.07801	NA	NA	NA	52022893	52022807	52022581	NA	NA
14	57423528	57424301	Interval_4960	4	3	FALSE	FALSE	FALSE	TRUE	TRUE	TRUE	NA	NA	NA	NA	NA	NA	NA	NA	NA	3.02122	NA	NA	4.03616	NA	NA	3.25003	NA	NA	NA	NA	NA	3.19427	5.20399	3.31875	NA	NA	NA	5.9797	8.52499	6.30073	NA	NA	NA	57423528	57423936	57423814	NA	NA
14	62331778	62333231	Interval_4983	4	3	FALSE	FALSE	FALSE	TRUE	TRUE	TRUE	NA	NA	NA	NA	NA	NA	NA	NA	NA	3.28673	NA	NA	3.16034	NA	NA	3.1124	NA	NA	NA	NA	NA	4.46142	2.66899	2.93791	NA	NA	NA	7.4736	5.48783	5.82158	NA	NA	NA	62332019	62331778	62332031	NA	NA
14	67071850	67072602	Interval_5018	4	3	FALSE	FALSE	FALSE	TRUE	TRUE	TRUE	NA	NA	NA	NA	NA	NA	NA	NA	NA	2.61896	NA	NA	3.18794	NA	NA	3.24123	NA	NA	NA	NA	NA	1.79296	2.71507	3.28448	NA	NA	NA	4.3085	5.5633	6.26172	NA	NA	NA	67072035	67071850	67072203	NA	NA
14	70153047	70155034	Interval_5039	4	3	FALSE	FALSE	FALSE	TRUE	TRUE	TRUE	NA	NA	NA	NA	NA	NA	NA	NA	NA	2.74638	NA	NA	3.93678	NA	NA	2.98249	NA	NA	NA	NA	NA	2.72624	6.15642	2.54465	NA	NA	NA	5.43087	9.55328	5.35014	NA	NA	NA	70153502	70153359	70153047	NA	NA
14	122104681	122105537	Interval_5155	4	3	FALSE	FALSE	FALSE	TRUE	TRUE	TRUE	NA	NA	NA	NA	NA	NA	NA	NA	NA	2.71889	NA	NA	3.54754	NA	NA	2.90622	NA	NA	NA	NA	NA	2.21646	3.84297	2.27206	NA	NA	NA	4.81898	6.88641	5.03908	NA	NA	NA	122104821	122104777	122104681	NA	NA
15	27681141	27681912	Interval_5193	4	3	FALSE	FALSE	FALSE	TRUE	TRUE	TRUE	NA	NA	NA	NA	NA	NA	NA	NA	NA	2.79461	NA	NA	2.94319	NA	NA	4.03355	NA	NA	NA	NA	NA	3.32455	2.09249	6.72369	NA	NA	NA	6.09047	4.77415	10.1259	NA	NA	NA	27681282	27681231	27681546	NA	NA
15	67039115	67041297	Interval_5285	4	3	FALSE	FALSE	FALSE	TRUE	TRUE	TRUE	NA	NA	NA	NA	NA	NA	NA	NA	NA	2.5387	NA	NA	3.64151	NA	NA	2.97688	NA	NA	NA	NA	NA	1.57897	4.05198	2.4761	NA	NA	NA	4.02655	7.14789	5.28984	NA	NA	NA	67039115	67039495	67039652	NA	NA
15	98796443	98798672	Interval_5804	4	3	FALSE	FALSE	FALSE	TRUE	TRUE	TRUE	NA	NA	NA	NA	NA	NA	NA	NA	NA	2.9425	NA	NA	3.57525	3.00528	NA	2.80755	NA	NA	NA	NA	NA	2.78996	4.24258;2.20516	2.00088	NA	NA	NA	5.53299	7.3398;4.93634	4.69671	NA	NA	NA	98796702	98796443;98798133	98797058	NA	NA
15	99294400	99296517	Interval_5834	4	3	FALSE	FALSE	FALSE	TRUE	TRUE	TRUE	NA	NA	NA	NA	NA	NA	NA	NA	NA	2.70345	NA	NA	3.2566	NA	NA	3.25251	NA	NA	NA	NA	NA	2.06239	2.90127	3.6808	NA	NA	NA	4.63673	5.78361	6.63206	NA	NA	NA	99295131	99294400	99294758	NA	NA
15	99351212	99353254	Interval_5838	3	3	FALSE	FALSE	FALSE	TRUE	TRUE	TRUE	NA	NA	NA	NA	NA	NA	NA	NA	NA	3.45749	NA	NA	3.07415	NA	NA	2.95054	NA	NA	NA	NA	NA	4.82152	2.35663	2.36834	NA	NA	NA	7.82699	5.13443	5.17328	NA	NA	NA	99351414	99351212	99351464	NA	NA
16	3871990	3872640	Interval_5951	4	3	FALSE	FALSE	FALSE	TRUE	TRUE	TRUE	NA	NA	NA	NA	NA	NA	NA	NA	NA	2.66972	NA	NA	3.58202	NA	NA	3.41989	NA	NA	NA	NA	NA	1.89465	3.79766	3.84001	NA	NA	NA	4.45464	6.87381	6.93057	NA	NA	NA	3872148	3872245	3872307	NA	NA
16	10411735	10412386	Interval_5991	4	3	FALSE	FALSE	FALSE	TRUE	TRUE	TRUE	NA	NA	NA	NA	NA	NA	NA	NA	NA	2.69715	NA	NA	3.68444	NA	NA	4.08517	NA	NA	NA	NA	NA	2.92268	4.19257	6.72475	NA	NA	NA	5.64629	7.3185	10.1716	NA	NA	NA	10411915	10411735	10411781	NA	NA
16	18343002	18344422	Interval_6076	4	3	FALSE	FALSE	FALSE	TRUE	TRUE	TRUE	NA	NA	NA	NA	NA	NA	NA	NA	NA	2.60401	NA	NA	3.74246	NA	NA	3.31636	NA	NA	NA	NA	NA	1.82894	4.58041	3.56595	NA	NA	NA	4.34045	7.74706	6.58002	NA	NA	NA	18343338	18343002	18343740	NA	NA
16	19151870	19153181	Interval_6087	4	3	FALSE	FALSE	FALSE	TRUE	TRUE	TRUE	NA	NA	NA	NA	NA	NA	NA	NA	NA	3.01021	NA	NA	3.28459	NA	NA	3.12254	NA	NA	NA	NA	NA	2.9859	3.04071	2.98432	NA	NA	NA	5.76406	5.93659	5.87452	NA	NA	NA	19152537	19152329	19151870	NA	NA
16	19179121	19180560	Interval_6088	4	3	FALSE	FALSE	FALSE	TRUE	TRUE	TRUE	NA	NA	NA	NA	NA	NA	NA	NA	NA	3.30216	NA	NA	3.22496	NA	NA	3.18208	NA	NA	NA	NA	NA	4.63568	2.97506	3.16623	NA	NA	NA	7.6652	5.86374	6.09147	NA	NA	NA	19179351	19179307	19179196	NA	NA
16	23127375	23128813	Interval_6116	4	3	FALSE	FALSE	FALSE	TRUE	TRUE	TRUE	NA	NA	NA	NA	NA	NA	NA	NA	NA	2.45523	NA	NA	3.72377	NA	NA	3.07757	NA	NA	NA	NA	NA	1.35664	4.35901	2.98246	NA	NA	NA	3.73974	7.51525	5.86652	NA	NA	NA	23127716	23127625	23127375	NA	NA
16	49698457	49699624	Interval_6224	4	3	FALSE	FALSE	FALSE	TRUE	TRUE	TRUE	NA	NA	NA	NA	NA	NA	NA	NA	NA	3.30622	NA	NA	2.72063	NA	NA	3.33958	NA	NA	NA	NA	NA	4.15023	2.11106	3.87487	NA	NA	NA	7.07964	4.7827	6.89758	NA	NA	NA	49698944	49698876	49698811	NA	NA
16	91521896	91524118	Interval_6306	3	3	FALSE	FALSE	FALSE	TRUE	TRUE	TRUE	NA	NA	NA	NA	NA	NA	NA	NA	NA	3.24489	NA	NA	3.17797	NA	NA	2.5957	NA	NA	NA	NA	NA	3.90346	2.79772	1.45186	NA	NA	NA	6.80544	5.64231	3.98568	NA	NA	NA	91522529	91521896	91521968	NA	NA
17	7888244	7890134	Interval_6401	4	3	FALSE	FALSE	FALSE	TRUE	TRUE	TRUE	NA	NA	NA	NA	NA	NA	NA	NA	NA	4.18979	NA	NA	2.93469	NA	NA	3.06482	NA	NA	NA	NA	NA	8.52085	2.02691	2.81664	NA	NA	NA	11.825	4.71531	5.66403	NA	NA	NA	7888622	7888444	7888296	NA	NA
17	20944957	20945838	Interval_6447	4	3	FALSE	FALSE	FALSE	TRUE	TRUE	TRUE	NA	NA	NA	NA	NA	NA	NA	NA	NA	2.87147	NA	NA	3.27532	NA	NA	2.94826	NA	NA	NA	NA	NA	2.63243	2.9382	2.41494	NA	NA	NA	5.34438	5.83919	5.20424	NA	NA	NA	20945088	20945029	20944957	NA	NA
17	21450018	21450724	Interval_6449	4	3	FALSE	FALSE	FALSE	TRUE	TRUE	TRUE	NA	NA	NA	NA	NA	NA	NA	NA	NA	3.00283	NA	NA	3.26104	NA	NA	3.26399	NA	NA	NA	NA	NA	3.30056	3.10565	3.44034	NA	NA	NA	6.10672	6.0033	6.41164	NA	NA	NA	21450074	21450018	21450063	NA	NA
17	21962207	21962859	Interval_6453	4	3	FALSE	FALSE	FALSE	TRUE	TRUE	TRUE	NA	NA	NA	NA	NA	NA	NA	NA	NA	3.08303	NA	NA	2.95758	NA	NA	3.02434	NA	NA	NA	NA	NA	3.21061	2.1018	2.63019	NA	NA	NA	6.03704	4.7923	5.4706	NA	NA	NA	21962208	21962541	21962304	NA	NA
17	26561043	26562922	Interval_6579	4	3	FALSE	FALSE	FALSE	TRUE	TRUE	TRUE	NA	NA	NA	NA	NA	NA	NA	NA	NA	2.74202	NA	NA	3.80713	NA	NA	3.40948	NA	NA	NA	NA	NA	3.05896	4.76706	3.83241	NA	NA	NA	5.81887	7.95998	6.90991	NA	NA	NA	26561329	26561043	26561101	NA	NA
17	27324673	27326507	Interval_6611	3	3	FALSE	FALSE	FALSE	TRUE	TRUE	TRUE	NA	NA	NA	NA	NA	NA	NA	NA	NA	3.24972	NA	NA	3.44249	NA	NA	2.88855	NA	NA	NA	NA	NA	3.79942	3.5985	2.52795	NA	NA	NA	6.7228	6.56221	5.30937	NA	NA	NA	27324826	27324673	27324683	NA	NA
17	28513644	28519436	Interval_6668	7	3	FALSE	FALSE	FALSE	TRUE	TRUE	TRUE	NA	NA	NA	NA	NA	NA	NA	NA	NA	2.7543	2.48679	NA	2.83434	3.65656	2.86815	3.7153	NA	NA	NA	NA	NA	2.27883;1.45458	1.83035;4.1059;2.03366	5.01626	NA	NA	NA	4.89684;3.86002	4.45333;7.20748;4.68172	8.24628	NA	NA	NA	28513644;28515491	28514036;28515903;28517712	28518160	NA	NA
17	29077879	29079749	Interval_6686	4	3	FALSE	FALSE	FALSE	TRUE	TRUE	TRUE	NA	NA	NA	NA	NA	NA	NA	NA	NA	2.91319	NA	NA	4.12095	NA	NA	3.98346	NA	NA	NA	NA	NA	3.37061	6.02637	6.03899	NA	NA	NA	6.16864	9.3721	9.41756	NA	NA	NA	29078632	29078803	29078760	NA	NA
17	31072531	31074448	Interval_6731	4	3	FALSE	FALSE	FALSE	TRUE	TRUE	TRUE	NA	NA	NA	NA	NA	NA	NA	NA	NA	2.51944	NA	NA	3.57728	NA	NA	2.96523	NA	NA	NA	NA	NA	1.67326	3.76856	2.80288	NA	NA	NA	4.1251	6.84371	5.61831	NA	NA	NA	31073027	31073162	31072531	NA	NA
17	32035433	32037433	Interval_6765	4	3	FALSE	FALSE	FALSE	TRUE	TRUE	TRUE	NA	NA	NA	NA	NA	NA	NA	NA	NA	3.22232	NA	NA	3.14962	NA	NA	3.70068	NA	NA	NA	NA	NA	3.71818	2.88101	5.4151	NA	NA	NA	6.62357	5.73061	8.61033	NA	NA	NA	32036156	32035433	32036138	NA	NA
17	46704112	46705874	Interval_7070	4	3	FALSE	FALSE	FALSE	TRUE	TRUE	TRUE	NA	NA	NA	NA	NA	NA	NA	NA	NA	3.12411	NA	NA	3.66615	NA	NA	3.0667	NA	NA	NA	NA	NA	3.84232	4.23234	2.87333	NA	NA	NA	6.7551	7.33469	5.72453	NA	NA	NA	46704617	46704112	46704816	NA	NA
17	47508032	47508439	Interval_7086	4	3	FALSE	FALSE	FALSE	TRUE	TRUE	TRUE	NA	NA	NA	NA	NA	NA	NA	NA	NA	2.8359	NA	NA	3.69775	NA	NA	2.92134	NA	NA	NA	NA	NA	2.89336	4.37637	2.32111	NA	NA	NA	5.65355	7.48389	5.09586	NA	NA	NA	47508046	47508032	47508082	NA	NA
17	47521333	47522201	Interval_7088	4	3	FALSE	FALSE	FALSE	TRUE	TRUE	TRUE	NA	NA	NA	NA	NA	NA	NA	NA	NA	3.50686	NA	NA	2.64185	NA	NA	3.03025	NA	NA	NA	NA	NA	4.66542	1.31801	2.77131	NA	NA	NA	7.74735	3.79725	5.59922	NA	NA	NA	47521532	47521547	47521333	NA	NA
17	47756500	47758014	Interval_7101	4	3	FALSE	FALSE	FALSE	TRUE	TRUE	TRUE	NA	NA	NA	NA	NA	NA	NA	NA	NA	2.69761	NA	NA	3.31079	NA	NA	3.20981	NA	NA	NA	NA	NA	2.45971	3.55621	3.4999	NA	NA	NA	5.07808	6.49646	6.48419	NA	NA	NA	47757064	47757026	47756538	NA	NA
17	53689122	53689745	Interval_7143	4	3	FALSE	FALSE	FALSE	TRUE	TRUE	TRUE	NA	NA	NA	NA	NA	NA	NA	NA	NA	2.54034	NA	NA	3.59738	NA	NA	3.42942	NA	NA	NA	NA	NA	1.75549	4.04412	4.014	NA	NA	NA	4.21634	7.11835	7.08313	NA	NA	NA	53689122	53689140	53689314	NA	NA
17	56318177	56319541	Interval_7176	3	3	FALSE	FALSE	FALSE	TRUE	TRUE	TRUE	NA	NA	NA	NA	NA	NA	NA	NA	NA	2.61472	NA	NA	3.75344	NA	NA	2.69851	NA	NA	NA	NA	NA	2.18754	4.37571	1.77479	NA	NA	NA	4.75534	7.54364	4.38312	NA	NA	NA	56319184	56318524	56318177	NA	NA
17	69417108	69417797	Interval_7269	3	3	FALSE	FALSE	FALSE	TRUE	TRUE	TRUE	NA	NA	NA	NA	NA	NA	NA	NA	NA	2.60558	NA	NA	3.49373	NA	NA	4.39533	NA	NA	NA	NA	NA	1.74459	4.03884	7.53396	NA	NA	NA	4.24794	7.10954	11.1366	NA	NA	NA	69417108	69417259	69417307	NA	NA
17	80482893	80483370	Interval_7325	4	3	FALSE	FALSE	FALSE	TRUE	TRUE	TRUE	NA	NA	NA	NA	NA	NA	NA	NA	NA	3.19171	NA	NA	4.54015	NA	NA	3.4169	NA	NA	NA	NA	NA	3.68365	7.29007	4.12301	NA	NA	NA	6.56014	10.8591	7.20187	NA	NA	NA	80482978	80482905	80482947	NA	NA
17	88529742	88530495	Interval_7381	4	3	FALSE	FALSE	FALSE	TRUE	TRUE	TRUE	NA	NA	NA	NA	NA	NA	NA	NA	NA	3.38491	NA	NA	3.40604	NA	NA	3.21579	NA	NA	NA	NA	NA	4.36195	3.55583	3.43909	NA	NA	NA	7.35203	6.56841	6.41703	NA	NA	NA	88529843	88530131	88529742	NA	NA
18	34751479	34752221	Interval_7455	4	3	FALSE	FALSE	FALSE	TRUE	TRUE	TRUE	NA	NA	NA	NA	NA	NA	NA	NA	NA	3.67111	NA	NA	2.78717	NA	NA	2.72076	NA	NA	NA	NA	NA	5.48309	1.93365	1.92848	NA	NA	NA	8.66359	4.55747	4.56308	NA	NA	NA	34751479	34751491	34751613	NA	NA
18	46311607	46312149	Interval_7543	4	3	FALSE	FALSE	FALSE	TRUE	TRUE	TRUE	NA	NA	NA	NA	NA	NA	NA	NA	NA	2.85982	NA	NA	3.51006	NA	NA	3.35606	NA	NA	NA	NA	NA	2.56902	3.64316	3.78575	NA	NA	NA	5.26607	6.66834	6.80661	NA	NA	NA	46311713	46311761	46311607	NA	NA
18	56468696	56469571	Interval_7565	3	3	FALSE	FALSE	FALSE	TRUE	TRUE	TRUE	NA	NA	NA	NA	NA	NA	NA	NA	NA	2.59301	NA	NA	3.84665	NA	NA	3.38089	NA	NA	NA	NA	NA	1.71257	4.79858	3.96986	NA	NA	NA	4.20549	7.99357	7.00867	NA	NA	NA	56468696	56469116	56469115	NA	NA
18	69343941	69344501	Interval_7633	4	3	FALSE	FALSE	FALSE	TRUE	TRUE	TRUE	NA	NA	NA	NA	NA	NA	NA	NA	NA	2.98482	NA	NA	4.14714	NA	NA	2.7527	NA	NA	NA	NA	NA	2.95873	5.62646	1.86185	NA	NA	NA	5.70872	8.99791	4.51534	NA	NA	NA	69344089	69344082	69343941	NA	NA
18	73753960	73754581	Interval_7639	4	3	FALSE	FALSE	FALSE	TRUE	TRUE	TRUE	NA	NA	NA	NA	NA	NA	NA	NA	NA	2.80622	NA	NA	3.39436	NA	NA	3.26133	NA	NA	NA	NA	NA	2.59079	3.30518	3.32158	NA	NA	NA	5.25077	6.26169	6.31886	NA	NA	NA	73754019	73754017	73754054	NA	NA
19	8837025	8839129	Interval_7952	4	3	FALSE	FALSE	FALSE	TRUE	TRUE	TRUE	NA	NA	NA	NA	NA	NA	NA	NA	NA	3.27397	NA	NA	3.17556	NA	NA	3.24243	NA	NA	NA	NA	NA	4.05462	2.89632	3.5124	NA	NA	NA	6.95739	5.75272	6.52148	NA	NA	NA	8837355	8837321	8837025	NA	NA
19	10202949	10204741	Interval_7982	4	3	FALSE	FALSE	FALSE	TRUE	TRUE	TRUE	NA	NA	NA	NA	NA	NA	NA	NA	NA	2.87994	NA	NA	3.37008	NA	NA	3.32931	NA	NA	NA	NA	NA	2.53446	3.20245	3.67515	NA	NA	NA	5.23804	6.15556	6.6859	NA	NA	NA	10203876	10203691	10203894	NA	NA
19	18712870	18713578	Interval_8021	4	3	FALSE	FALSE	FALSE	TRUE	TRUE	TRUE	NA	NA	NA	NA	NA	NA	NA	NA	NA	3.47023	NA	NA	3.06036	NA	NA	3.15262	NA	NA	NA	NA	NA	4.56551	2.30539	3.06205	NA	NA	NA	7.62449	5.07923	5.97583	NA	NA	NA	18712870	18713078	18713047	NA	NA
19	44376520	44377054	Interval_8125	4	3	FALSE	FALSE	FALSE	TRUE	TRUE	TRUE	NA	NA	NA	NA	NA	NA	NA	NA	NA	3.60707	NA	NA	3.70977	NA	NA	2.61068	NA	NA	NA	NA	NA	5.04102	4.54073	1.67334	NA	NA	NA	8.1788	7.72024	4.23643	NA	NA	NA	44376609	44376692	44376542	NA	NA
19	53441579	53443577	Interval_8208	4	3	FALSE	FALSE	FALSE	TRUE	TRUE	TRUE	NA	NA	NA	NA	NA	NA	NA	NA	NA	3.26015	NA	NA	2.72586	NA	NA	3.08446	NA	NA	NA	NA	NA	3.9286	1.61053	3.00777	NA	NA	NA	6.85591	4.17653	5.87438	NA	NA	NA	53441579	53442024	53442327	NA	NA
19	53460363	53461659	Interval_8210	4	3	FALSE	FALSE	FALSE	TRUE	TRUE	TRUE	NA	NA	NA	NA	NA	NA	NA	NA	NA	3.02762	NA	NA	3.0176	NA	NA	2.97803	NA	NA	NA	NA	NA	3.10886	2.2007	2.46108	NA	NA	NA	5.89337	4.94603	5.2809	NA	NA	NA	53460363	53460535	53461153	NA	NA
19	57118758	57119980	Interval_8230	4	3	FALSE	FALSE	FALSE	TRUE	TRUE	TRUE	NA	NA	NA	NA	NA	NA	NA	NA	NA	2.70131	NA	NA	3.33289	NA	NA	3.39215	NA	NA	NA	NA	NA	2.05877	3.21102	3.78683	NA	NA	NA	4.64792	6.1204	6.85611	NA	NA	NA	57119022	57118799	57118821	NA	NA
19	60889634	60890638	Interval_8242	4	3	FALSE	FALSE	FALSE	TRUE	TRUE	TRUE	NA	NA	NA	NA	NA	NA	NA	NA	NA	2.85648	NA	NA	3.8781	NA	NA	3.17945	NA	NA	NA	NA	NA	2.44966	5.31706	3.08949	NA	NA	NA	5.14015	8.54937	6.03169	NA	NA	NA	60889634	60889718	60889754	NA	NA
2	4881514	4882704	Interval_8254	4	3	FALSE	FALSE	FALSE	TRUE	TRUE	TRUE	NA	NA	NA	NA	NA	NA	NA	NA	NA	3.18299	NA	NA	3.13825	NA	NA	2.83385	NA	NA	NA	NA	NA	3.5421	2.54418	2.07172	NA	NA	NA	6.43346	5.3571	4.78434	NA	NA	NA	4881514	4881646	4881799	NA	NA
2	6309515	6309842	Interval_8266	3	3	FALSE	FALSE	FALSE	TRUE	TRUE	TRUE	NA	NA	NA	NA	NA	NA	NA	NA	NA	2.969	NA	NA	3.3152	NA	NA	2.85465	NA	NA	NA	NA	NA	2.82586	3.14432	2.22145	NA	NA	NA	5.58466	6.09403	4.94043	NA	NA	NA	6309515	6309563	6309546	NA	NA
2	26236942	26237600	Interval_8371	4	3	FALSE	FALSE	FALSE	TRUE	TRUE	TRUE	NA	NA	NA	NA	NA	NA	NA	NA	NA	2.79752	NA	NA	3.36044	NA	NA	3.12199	NA	NA	NA	NA	NA	2.35401	3.27024	2.90319	NA	NA	NA	5.0114	6.17216	5.80961	NA	NA	NA	26237021	26236942	26237029	NA	NA
2	28512766	28514220	Interval_8435	4	3	FALSE	FALSE	FALSE	TRUE	TRUE	TRUE	NA	NA	NA	NA	NA	NA	NA	NA	NA	2.96848	NA	NA	3.18703	NA	NA	3.51853	NA	NA	NA	NA	NA	3.58234	2.6723	4.39366	NA	NA	NA	6.37273	5.52321	7.50312	NA	NA	NA	28513056	28512835	28513053	NA	NA
2	30462895	30465325	Interval_8508	4	3	FALSE	FALSE	FALSE	TRUE	TRUE	TRUE	NA	NA	NA	NA	NA	NA	NA	NA	NA	3.10662	NA	NA	2.81281	NA	NA	3.19357	NA	NA	NA	NA	NA	3.81394	1.88752	3.28801	NA	NA	NA	6.68802	4.51206	6.20483	NA	NA	NA	30463885	30463903	30462895	NA	NA
2	30794265	30795217	Interval_8523	4	3	FALSE	FALSE	FALSE	TRUE	TRUE	TRUE	NA	NA	NA	NA	NA	NA	NA	NA	NA	3.64013	NA	NA	2.52303	NA	NA	3.26129	NA	NA	NA	NA	NA	5.1701	1.41988	3.42577	NA	NA	NA	8.32629	3.8819	6.41545	NA	NA	NA	30794265	30794532	30794536	NA	NA
2	31822726	31823319	Interval_8558	3	3	FALSE	FALSE	FALSE	TRUE	TRUE	TRUE	NA	NA	NA	NA	NA	NA	NA	NA	NA	2.59047	NA	NA	4.82685	NA	NA	3.80021	NA	NA	NA	NA	NA	1.73002	8.88923	5.23833	NA	NA	NA	4.2175	12.649	8.52712	NA	NA	NA	31822796	31822765	31822726	NA	NA
2	32655555	32656364	Interval_8610	4	3	FALSE	FALSE	FALSE	TRUE	TRUE	TRUE	NA	NA	NA	NA	NA	NA	NA	NA	NA	2.72585	NA	NA	3.51715	NA	NA	2.81909	NA	NA	NA	NA	NA	2.78384	3.8419	2.08996	NA	NA	NA	5.48061	6.88211	4.79115	NA	NA	NA	32655663	32655555	32655808	NA	NA
2	37765070	37766126	Interval_8682	4	3	FALSE	FALSE	FALSE	TRUE	TRUE	TRUE	NA	NA	NA	NA	NA	NA	NA	NA	NA	2.60014	NA	NA	3.62698	NA	NA	2.7999	NA	NA	NA	NA	NA	2.86188	4.52752	1.9896	NA	NA	NA	5.58136	7.66279	4.67605	NA	NA	NA	37765097	37765164	37765070	NA	NA
2	51934590	51935550	Interval_8705	4	3	FALSE	FALSE	FALSE	TRUE	TRUE	TRUE	NA	NA	NA	NA	NA	NA	NA	NA	NA	2.60674	NA	NA	3.32036	NA	NA	3.19944	NA	NA	NA	NA	NA	1.76147	3.06033	3.08482	NA	NA	NA	4.26156	5.97892	6.05716	NA	NA	NA	51934590	51934734	51934725	NA	NA
2	60124657	60125719	Interval_8723	4	3	FALSE	FALSE	FALSE	TRUE	TRUE	TRUE	NA	NA	NA	NA	NA	NA	NA	NA	NA	2.56782	NA	NA	3.44349	NA	NA	3.20411	NA	NA	NA	NA	NA	1.65225	3.49229	3.24717	NA	NA	NA	4.12333	6.47314	6.18867	NA	NA	NA	60124657	60125255	60125044	NA	NA
2	62440923	62441444	Interval_8734	4	3	FALSE	FALSE	FALSE	TRUE	TRUE	TRUE	NA	NA	NA	NA	NA	NA	NA	NA	NA	3.40406	NA	NA	2.99958	NA	NA	2.82291	NA	NA	NA	NA	NA	4.82248	2.20106	2.22675	NA	NA	NA	7.82278	4.92171	4.92229	NA	NA	NA	62440923	62441071	62441004	NA	NA
2	94437139	94438291	Interval_8892	4	3	FALSE	FALSE	FALSE	TRUE	TRUE	TRUE	NA	NA	NA	NA	NA	NA	NA	NA	NA	2.88961	NA	NA	3.67651	NA	NA	3.08762	NA	NA	NA	NA	NA	2.62053	4.21546	3.12227	NA	NA	NA	5.31664	7.33999	5.99612	NA	NA	NA	94437139	94437918	94437833	NA	NA
2	103894939	103896436	Interval_8915	4	3	FALSE	FALSE	FALSE	TRUE	TRUE	TRUE	NA	NA	NA	NA	NA	NA	NA	NA	NA	2.98362	NA	NA	3.1722	NA	NA	2.98455	NA	NA	NA	NA	NA	2.87264	2.6443	2.52694	NA	NA	NA	5.64234	5.47904	5.33705	NA	NA	NA	103894939	103895153	103895186	NA	NA
2	112379050	112379537	Interval_8935	3	3	FALSE	FALSE	FALSE	TRUE	TRUE	TRUE	NA	NA	NA	NA	NA	NA	NA	NA	NA	2.42291	NA	NA	2.42468	NA	NA	4.3378	NA	NA	NA	NA	NA	1.41216	1.24194	7.66085	NA	NA	NA	3.78941	3.61063	11.2301	NA	NA	NA	112379050	112379154	112379051	NA	NA
2	118596813	118599206	Interval_8961	5	3	FALSE	FALSE	FALSE	TRUE	TRUE	TRUE	NA	NA	NA	NA	NA	NA	NA	NA	NA	2.59545	NA	NA	3.29886	NA	NA	3.03611	3.15006	NA	NA	NA	NA	2.0711	3.3065	2.59106;3.06533	NA	NA	NA	4.61552	6.23651	5.4609;5.96511	NA	NA	NA	118596813	118598060	118596835;118598184	NA	NA
2	120026917	120028634	Interval_9006	4	3	FALSE	FALSE	FALSE	TRUE	TRUE	TRUE	NA	NA	NA	NA	NA	NA	NA	NA	NA	3.25935	NA	NA	2.7136	NA	NA	3.4715	NA	NA	NA	NA	NA	3.81144	1.55896	4.45548	NA	NA	NA	6.74733	4.09789	7.59677	NA	NA	NA	120027204	120027516	120027196	NA	NA
2	120628596	120629537	Interval_9013	4	3	FALSE	FALSE	FALSE	TRUE	TRUE	TRUE	NA	NA	NA	NA	NA	NA	NA	NA	NA	3.03926	NA	NA	3.81324	NA	NA	2.45558	NA	NA	NA	NA	NA	3.70226	4.62986	1.16382	NA	NA	NA	6.57875	7.83474	3.55838	NA	NA	NA	120628835	120628870	120628899	NA	NA
2	121007276	121008794	Interval_9018	4	3	FALSE	FALSE	FALSE	TRUE	TRUE	TRUE	NA	NA	NA	NA	NA	NA	NA	NA	NA	4.18426	NA	NA	3.14026	NA	NA	2.75518	NA	NA	NA	NA	NA	7.93427	3.03788	1.87733	NA	NA	NA	11.3765	5.95149	4.53189	NA	NA	NA	121008057	121008155	121008384	NA	NA
2	126932583	126933443	Interval_9059	4	3	FALSE	FALSE	FALSE	TRUE	TRUE	TRUE	NA	NA	NA	NA	NA	NA	NA	NA	NA	2.94996	NA	NA	3.13684	NA	NA	3.41396	NA	NA	NA	NA	NA	2.82783	2.53234	3.84574	NA	NA	NA	5.56995	5.34794	6.92998	NA	NA	NA	126932948	126932905	126932881	NA	NA
2	127133441	127134218	Interval_9063	3	3	FALSE	FALSE	FALSE	TRUE	TRUE	TRUE	NA	NA	NA	NA	NA	NA	NA	NA	NA	3.36681	NA	NA	3.92943	NA	NA	2.52896	NA	NA	NA	NA	NA	5.70949	5.03172	1.61292	NA	NA	NA	8.78961	8.27272	4.12946	NA	NA	NA	127133441	127133627	127133879	NA	NA
2	130629603	130630089	Interval_9110	3	3	FALSE	FALSE	FALSE	TRUE	TRUE	TRUE	NA	NA	NA	NA	NA	NA	NA	NA	NA	3.31119	NA	NA	3.17762	NA	NA	2.77499	NA	NA	NA	NA	NA	4.3277	2.63522	1.8873	NA	NA	NA	7.25956	5.47632	4.56807	NA	NA	NA	130629603	130629665	130629814	NA	NA
2	142900987	142901814	Interval_9153	3	3	FALSE	FALSE	FALSE	TRUE	TRUE	TRUE	NA	NA	NA	NA	NA	NA	NA	NA	NA	2.61988	NA	NA	3.05057	NA	NA	3.50224	NA	NA	NA	NA	NA	1.7784	2.47796	4.31188	NA	NA	NA	4.29449	5.2662	7.42447	NA	NA	NA	142900987	142901124	142901135	NA	NA
2	150909413	150909896	Interval_9191	4	3	FALSE	FALSE	FALSE	TRUE	TRUE	TRUE	NA	NA	NA	NA	NA	NA	NA	NA	NA	3.14867	NA	NA	3.37871	NA	NA	2.98871	NA	NA	NA	NA	NA	3.46972	3.26767	2.57502	NA	NA	NA	6.32088	6.23561	5.37536	NA	NA	NA	150909413	150909486	150909492	NA	NA
2	154550648	154553341	Interval_9260	4	3	FALSE	FALSE	FALSE	TRUE	TRUE	TRUE	NA	NA	NA	NA	NA	NA	NA	NA	NA	3.08853	NA	NA	3.0826	NA	NA	2.91259	NA	NA	NA	NA	NA	3.37143	2.40412	2.35446	NA	NA	NA	6.17772	5.18106	5.10606	NA	NA	NA	154550648	154552429	154552368	NA	NA
2	158624527	158625861	Interval_9320	4	3	FALSE	FALSE	FALSE	TRUE	TRUE	TRUE	NA	NA	NA	NA	NA	NA	NA	NA	NA	3.32752	NA	NA	3.01378	NA	NA	2.81288	NA	NA	NA	NA	NA	4.27603	2.31434	2.18033	NA	NA	NA	7.22094	5.06251	4.8499	NA	NA	NA	158624527	158624897	158624832	NA	NA
2	158733850	158735974	Interval_9332	3	3	FALSE	FALSE	FALSE	TRUE	TRUE	TRUE	NA	NA	NA	NA	NA	NA	NA	NA	NA	3.47178	NA	NA	2.86109	NA	NA	3.33396	NA	NA	NA	NA	NA	5.42108	2.2432	3.56049	NA	NA	NA	8.44981	4.92356	6.59966	NA	NA	NA	158733850	158735429	158734048	NA	NA
2	163016717	163017711	Interval_9341	4	3	FALSE	FALSE	FALSE	TRUE	TRUE	TRUE	NA	NA	NA	NA	NA	NA	NA	NA	NA	2.80641	NA	NA	3.68707	NA	NA	3.00696	NA	NA	NA	NA	NA	3.02415	4.16007	2.82729	NA	NA	NA	5.72066	7.28425	5.66858	NA	NA	NA	163017228	163017405	163016717	NA	NA
2	181496628	181497878	Interval_9605	4	3	FALSE	FALSE	FALSE	TRUE	TRUE	TRUE	NA	NA	NA	NA	NA	NA	NA	NA	NA	2.54363	NA	NA	3.16596	NA	NA	3.82485	NA	NA	NA	NA	NA	2.71037	2.61764	5.45264	NA	NA	NA	5.40349	5.45103	8.74614	NA	NA	NA	181496984	181496628	181497017	NA	NA
3	14886135	14886926	Interval_9636	4	3	FALSE	FALSE	FALSE	TRUE	TRUE	TRUE	NA	NA	NA	NA	NA	NA	NA	NA	NA	3.5195	NA	NA	3.13901	NA	NA	2.68361	NA	NA	NA	NA	NA	4.73822	2.53369	1.6728	NA	NA	NA	7.82629	5.35122	4.2763	NA	NA	NA	14886181	14886642	14886135	NA	NA
3	66985569	66986226	Interval_9743	4	3	FALSE	FALSE	FALSE	TRUE	TRUE	TRUE	NA	NA	NA	NA	NA	NA	NA	NA	NA	3.44985	NA	NA	3.13039	NA	NA	3.44919	NA	NA	NA	NA	NA	4.67835	2.50305	4.08361	NA	NA	NA	7.68854	5.31633	7.16925	NA	NA	NA	66985786	66985730	66985638	NA	NA
3	84665888	84666463	Interval_9775	4	3	FALSE	FALSE	FALSE	TRUE	TRUE	TRUE	NA	NA	NA	NA	NA	NA	NA	NA	NA	3.36124	NA	NA	2.87372	NA	NA	2.79783	NA	NA	NA	NA	NA	4.91472	1.84857	2.05292	NA	NA	NA	7.97759	4.49709	4.72171	NA	NA	NA	84666084	84666128	84665888	NA	NA
3	89250559	89252474	Interval_9882	4	3	FALSE	FALSE	FALSE	TRUE	TRUE	TRUE	NA	NA	NA	NA	NA	NA	NA	NA	NA	2.91197	NA	NA	2.93682	NA	NA	3.35799	NA	NA	NA	NA	NA	3.14432	2.3073	3.92445	NA	NA	NA	5.89286	5.04357	6.93599	NA	NA	NA	89250559	89250823	89251222	NA	NA
3	96414047	96414990	Interval_10028	4	3	FALSE	FALSE	FALSE	TRUE	TRUE	TRUE	NA	NA	NA	NA	NA	NA	NA	NA	NA	3.12697	NA	NA	4.27161	NA	NA	4.60662	NA	NA	NA	NA	NA	3.48787	6.13262	9.32427	NA	NA	NA	6.31511	9.55406	13.0391	NA	NA	NA	96414047	96414335	96414253	NA	NA
3	108554063	108554894	Interval_10138	4	3	FALSE	FALSE	FALSE	TRUE	TRUE	TRUE	NA	NA	NA	NA	NA	NA	NA	NA	NA	2.7696	NA	NA	3.768	NA	NA	2.48579	NA	NA	NA	NA	NA	2.97152	4.62812	1.19702	NA	NA	NA	5.7174	7.82666	3.63709	NA	NA	NA	108554094	108554440	108554063	NA	NA
3	108653021	108654491	Interval_10142	3	3	FALSE	FALSE	FALSE	TRUE	TRUE	TRUE	NA	NA	NA	NA	NA	NA	NA	NA	NA	3.88064	NA	NA	2.95672	NA	NA	3.18077	NA	NA	NA	NA	NA	6.35981	3.13503	3.1872	NA	NA	NA	9.61665	5.99389	6.09934	NA	NA	NA	108653021	108653868	108653263	NA	NA
3	122403221	122404367	Interval_10176	4	3	FALSE	FALSE	FALSE	TRUE	TRUE	TRUE	NA	NA	NA	NA	NA	NA	NA	NA	NA	3.2166	NA	NA	3.04583	NA	NA	3.39435	NA	NA	NA	NA	NA	4.05955	2.29112	3.74175	NA	NA	NA	6.98882	5.05019	6.8244	NA	NA	NA	122403971	122403221	122403913	NA	NA
3	144569493	144570998	Interval_10249	4	3	FALSE	FALSE	FALSE	TRUE	TRUE	TRUE	NA	NA	NA	NA	NA	NA	NA	NA	NA	2.96598	NA	NA	3.24047	NA	NA	3.01531	NA	NA	NA	NA	NA	2.96154	2.8823	2.7192	NA	NA	NA	5.6961	5.74453	5.53225	NA	NA	NA	144569690	144569615	144569493	NA	NA
3	145575911	145577240	Interval_10252	4	3	FALSE	FALSE	FALSE	TRUE	TRUE	TRUE	NA	NA	NA	NA	NA	NA	NA	NA	NA	2.85364	NA	NA	3.65624	NA	NA	4.10014	NA	NA	NA	NA	NA	2.87426	4.15296	6.56488	NA	NA	NA	5.58021	7.27127	10.0015	NA	NA	NA	145575911	145576030	145576102	NA	NA
4	3574439	3575133	Interval_10285	3	3	FALSE	FALSE	FALSE	TRUE	TRUE	TRUE	NA	NA	NA	NA	NA	NA	NA	NA	NA	2.92609	NA	NA	3.31172	NA	NA	2.85609	NA	NA	NA	NA	NA	2.80223	3.01949	2.24656	NA	NA	NA	5.53275	5.93677	4.96442	NA	NA	NA	3574632	3574591	3574439	NA	NA
4	32390212	32391811	Interval_10338	4	3	FALSE	FALSE	FALSE	TRUE	TRUE	TRUE	NA	NA	NA	NA	NA	NA	NA	NA	NA	3.13543	NA	NA	3.76903	NA	NA	3.04261	NA	NA	NA	NA	NA	3.63266	5.23582	3.68194	NA	NA	NA	6.50305	8.49151	6.69187	NA	NA	NA	32390212	32391219	32391242	NA	NA
4	46506766	46508546	Interval_10470	4	3	FALSE	FALSE	FALSE	TRUE	TRUE	TRUE	NA	NA	NA	NA	NA	NA	NA	NA	NA	2.97697	NA	NA	3.76789	NA	NA	3.27475	NA	NA	NA	NA	NA	2.91621	4.62612	3.51238	NA	NA	NA	5.66702	7.78357	6.49274	NA	NA	NA	46507109	46507131	46506766	NA	NA
4	70410084	70410898	Interval_10561	4	3	FALSE	FALSE	FALSE	TRUE	TRUE	TRUE	NA	NA	NA	NA	NA	NA	NA	NA	NA	3.07808	NA	NA	3.14842	NA	NA	3.07383	NA	NA	NA	NA	NA	3.7296	2.56335	2.74927	NA	NA	NA	6.62883	5.38398	5.63241	NA	NA	NA	70410084	70410301	70410213	NA	NA
4	106827556	106828417	Interval_10634	4	3	FALSE	FALSE	FALSE	TRUE	TRUE	TRUE	NA	NA	NA	NA	NA	NA	NA	NA	NA	2.47161	NA	NA	3.61205	NA	NA	3.45486	NA	NA	NA	NA	NA	1.47676	4.41311	4.11738	NA	NA	NA	3.87765	7.49523	7.22181	NA	NA	NA	106827556	106827597	106827826	NA	NA
4	108070975	108071562	Interval_10646	3	3	FALSE	FALSE	FALSE	TRUE	TRUE	TRUE	NA	NA	NA	NA	NA	NA	NA	NA	NA	2.52744	NA	NA	3.18832	NA	NA	3.49571	NA	NA	NA	NA	NA	1.80775	2.64656	4.51657	NA	NA	NA	4.29264	5.49857	7.66312	NA	NA	NA	108071192	108070975	108071311	NA	NA
4	134243525	134246356	Interval_11034	4	3	FALSE	FALSE	FALSE	TRUE	TRUE	TRUE	NA	NA	NA	NA	NA	NA	NA	NA	NA	2.47266	NA	NA	3.24991	NA	NA	3.42829	NA	NA	NA	NA	NA	1.75909	2.9562	4.20649	NA	NA	NA	4.22418	5.83362	7.2791	NA	NA	NA	134244156	134243525	134244067	NA	NA
4	137501810	137503597	Interval_11155	4	3	FALSE	FALSE	FALSE	TRUE	TRUE	TRUE	NA	NA	NA	NA	NA	NA	NA	NA	NA	3.33202	NA	NA	3.23637	NA	NA	2.85618	NA	NA	NA	NA	NA	4.16167	3.08549	2.82038	NA	NA	NA	7.12042	5.96151	5.66943	NA	NA	NA	137502084	137502185	137501955	NA	NA
4	144892169	144894139	Interval_11272	4	3	FALSE	FALSE	FALSE	TRUE	TRUE	TRUE	NA	NA	NA	NA	NA	NA	NA	NA	NA	2.9793	NA	NA	3.33006	NA	NA	2.70909	NA	NA	NA	NA	NA	2.83661	3.10976	1.83237	NA	NA	NA	5.60799	6.03221	4.46673	NA	NA	NA	144893624	144892169	144893463	NA	NA
4	155694177	155695123	Interval_11426	4	3	FALSE	FALSE	FALSE	TRUE	TRUE	TRUE	NA	NA	NA	NA	NA	NA	NA	NA	NA	3.13464	NA	NA	2.93598	NA	NA	3.09115	NA	NA	NA	NA	NA	3.8407	2.35056	2.96212	NA	NA	NA	6.69788	5.04801	5.83105	NA	NA	NA	155694225	155694177	155694239	NA	NA
4	156030303	156033069	Interval_11447	4	3	FALSE	FALSE	FALSE	TRUE	TRUE	TRUE	NA	NA	NA	NA	NA	NA	NA	NA	NA	2.63671	NA	NA	3.28824	NA	NA	3.08241	NA	NA	NA	NA	NA	1.84391	3.0356	2.84384	NA	NA	NA	4.37519	5.92532	5.71508	NA	NA	NA	156030822	156030840	156030994	NA	NA
5	31082382	31084270	Interval_11559	3	3	FALSE	FALSE	FALSE	TRUE	TRUE	TRUE	NA	NA	NA	NA	NA	NA	NA	NA	NA	3.0327	NA	NA	3.92773	NA	NA	2.67069	NA	NA	NA	NA	NA	3.19723	5.04458	1.63145	NA	NA	NA	6.01572	8.28227	4.22871	NA	NA	NA	31082605	31082560	31082382	NA	NA
5	36747926	36748854	Interval_11642	4	3	FALSE	FALSE	FALSE	TRUE	TRUE	TRUE	NA	NA	NA	NA	NA	NA	NA	NA	NA	3.2935	NA	NA	3.53197	NA	NA	3.55572	NA	NA	NA	NA	NA	4.71354	3.82357	4.36818	NA	NA	NA	7.72344	6.8413	7.52835	NA	NA	NA	36748239	36747926	36748049	NA	NA
5	36988514	36990483	Interval_11645	4	3	FALSE	FALSE	FALSE	TRUE	TRUE	TRUE	NA	NA	NA	NA	NA	NA	NA	NA	NA	3.05695	NA	NA	2.74563	NA	NA	3.24349	NA	NA	NA	NA	NA	3.28592	1.54117	3.32612	NA	NA	NA	6.09796	4.10121	6.30093	NA	NA	NA	36988514	36989955	36988757	NA	NA
5	92309484	92310704	Interval_11785	4	3	FALSE	FALSE	FALSE	TRUE	TRUE	TRUE	NA	NA	NA	NA	NA	NA	NA	NA	NA	3.051	NA	NA	4.53533	NA	NA	3.35982	NA	NA	NA	NA	NA	3.56718	7.4971	3.89817	NA	NA	NA	6.40165	11.0245	6.95949	NA	NA	NA	92309484	92309575	92309763	NA	NA
5	93136586	93137407	Interval_11790	4	3	FALSE	FALSE	FALSE	TRUE	TRUE	TRUE	NA	NA	NA	NA	NA	NA	NA	NA	NA	3.55584	NA	NA	2.75176	NA	NA	3.31663	NA	NA	NA	NA	NA	4.96558	1.62729	3.53524	NA	NA	NA	8.06008	4.1911	6.56134	NA	NA	NA	93136942	93136586	93136761	NA	NA
5	99336221	99336984	Interval_11804	4	3	FALSE	FALSE	FALSE	TRUE	TRUE	TRUE	NA	NA	NA	NA	NA	NA	NA	NA	NA	3.74803	NA	NA	3.67199	NA	NA	2.94242	NA	NA	NA	NA	NA	5.95731	4.55516	2.72538	NA	NA	NA	9.13327	7.69557	5.53525	NA	NA	NA	99336489	99336221	99336402	NA	NA
5	100499835	100501891	Interval_11812	4	3	FALSE	FALSE	FALSE	TRUE	TRUE	TRUE	NA	NA	NA	NA	NA	NA	NA	NA	NA	3.38781	NA	NA	3.12931	NA	NA	3.09506	NA	NA	NA	NA	NA	5.34905	2.59221	3.04802	NA	NA	NA	8.4091	5.4143	5.93179	NA	NA	NA	100499835	100500123	100499898	NA	NA
5	114707417	114708263	Interval_11941	4	3	FALSE	FALSE	FALSE	TRUE	TRUE	TRUE	NA	NA	NA	NA	NA	NA	NA	NA	NA	3.25178	NA	NA	3.46176	NA	NA	3.53732	NA	NA	NA	NA	NA	5.00359	3.49987	4.7611	NA	NA	NA	8.01297	6.49563	7.88175	NA	NA	NA	114707702	114707681	114707417	NA	NA
5	114942047	114943959	Interval_11954	4	3	FALSE	FALSE	FALSE	TRUE	TRUE	TRUE	NA	NA	NA	NA	NA	NA	NA	NA	NA	3.17189	NA	NA	2.70385	NA	NA	3.50489	NA	NA	NA	NA	NA	3.53493	1.87828	4.56133	NA	NA	NA	6.41258	4.49268	7.68197	NA	NA	NA	114942047	114942198	114942093	NA	NA
5	117387574	117389217	Interval_12013	4	3	FALSE	FALSE	FALSE	TRUE	TRUE	TRUE	NA	NA	NA	NA	NA	NA	NA	NA	NA	2.83777	NA	NA	3.33507	NA	NA	3.51107	NA	NA	NA	NA	NA	2.51039	3.03417	4.53333	NA	NA	NA	5.16431	5.97832	7.6564	NA	NA	NA	117387574	117388312	117387725	NA	NA
5	124628957	124629656	Interval_12210	4	3	FALSE	FALSE	FALSE	TRUE	TRUE	TRUE	NA	NA	NA	NA	NA	NA	NA	NA	NA	2.68261	NA	NA	2.77341	NA	NA	4.60829	NA	NA	NA	NA	NA	2.00797	1.68688	8.43659	NA	NA	NA	4.57541	4.26907	12.1438	NA	NA	NA	124628980	124629068	124628957	NA	NA
5	129907635	129908931	Interval_12245	4	3	FALSE	FALSE	FALSE	TRUE	TRUE	TRUE	NA	NA	NA	NA	NA	NA	NA	NA	NA	2.5945	NA	NA	3.9304	NA	NA	3.54172	NA	NA	NA	NA	NA	1.70202	5.11831	4.54504	NA	NA	NA	4.2005	8.37961	7.69294	NA	NA	NA	129908129	129908335	129907635	NA	NA
5	134176232	134177199	Interval_12260	4	3	FALSE	FALSE	FALSE	TRUE	TRUE	TRUE	NA	NA	NA	NA	NA	NA	NA	NA	NA	2.89817	NA	NA	2.98505	NA	NA	3.24495	NA	NA	NA	NA	NA	2.62182	2.24735	3.80902	NA	NA	NA	5.32873	4.92005	6.83519	NA	NA	NA	134176249	134176232	134176428	NA	NA
5	138187009	138187860	Interval_12356	4	3	FALSE	FALSE	FALSE	TRUE	TRUE	TRUE	NA	NA	NA	NA	NA	NA	NA	NA	NA	3.24822	NA	NA	2.8201	NA	NA	3.22314	NA	NA	NA	NA	NA	4.33113	1.74213	3.40443	NA	NA	NA	7.25828	4.35223	6.35459	NA	NA	NA	138187084	138187156	138187077	NA	NA
5	140994754	140995149	Interval_12437	3	3	FALSE	FALSE	FALSE	TRUE	TRUE	TRUE	NA	NA	NA	NA	NA	NA	NA	NA	NA	3.62414	NA	NA	2.95953	NA	NA	2.78829	NA	NA	NA	NA	NA	5.33785	2.19868	1.94555	NA	NA	NA	8.4493	4.9271	4.62847	NA	NA	NA	140994754	140994758	140994842	NA	NA
5	144357302	144358796	Interval_12492	4	3	FALSE	FALSE	FALSE	TRUE	TRUE	TRUE	NA	NA	NA	NA	NA	NA	NA	NA	NA	2.52753	NA	NA	3.12622	NA	NA	3.35678	NA	NA	NA	NA	NA	2.3127	2.5432	3.90038	NA	NA	NA	4.91616	5.3479	6.93287	NA	NA	NA	144357813	144358005	144357302	NA	NA
5	145203173	145204700	Interval_12501	4	3	FALSE	FALSE	FALSE	TRUE	TRUE	TRUE	NA	NA	NA	NA	NA	NA	NA	NA	NA	3.30366	NA	NA	3.21515	NA	NA	3.48824	NA	NA	NA	NA	NA	4.61658	2.81292	4.73015	NA	NA	NA	7.64696	5.67463	7.84875	NA	NA	NA	145204026	145203173	145203797	NA	NA
5	149373700	149374382	Interval_12540	3	3	FALSE	FALSE	FALSE	TRUE	TRUE	TRUE	NA	NA	NA	NA	NA	NA	NA	NA	NA	2.80835	NA	NA	3.59758	NA	NA	3.65517	NA	NA	NA	NA	NA	2.35003	3.97129	4.92358	NA	NA	NA	4.99544	7.06462	8.13404	NA	NA	NA	149373700	149373980	149374046	NA	NA
5	151650756	151651361	Interval_12554	3	3	FALSE	FALSE	FALSE	TRUE	TRUE	TRUE	NA	NA	NA	NA	NA	NA	NA	NA	NA	2.86613	NA	NA	3.17512	NA	NA	3.02269	NA	NA	NA	NA	NA	3.09244	2.63008	2.74726	NA	NA	NA	5.86197	5.47857	5.57987	NA	NA	NA	151650756	151651045	151650911	NA	NA
6	72960159	72962684	Interval_12802	4	3	FALSE	FALSE	FALSE	TRUE	TRUE	TRUE	NA	NA	NA	NA	NA	NA	NA	NA	NA	3.92181	NA	NA	2.92604	NA	NA	2.66225	NA	NA	NA	NA	NA	6.47695	2.0188	1.63524	NA	NA	NA	9.76753	4.7043	4.21201	NA	NA	NA	72962319	72960159	72960877	NA	NA
6	88446177	88447706	Interval_12898	4	3	FALSE	FALSE	FALSE	TRUE	TRUE	TRUE	NA	NA	NA	NA	NA	NA	NA	NA	NA	2.6356	NA	NA	3.48634	NA	NA	3.35628	NA	NA	NA	NA	NA	2.18744	4.93941	4.02489	NA	NA	NA	4.77429	8.12386	7.05331	NA	NA	NA	88446205	88446269	88446177	NA	NA
6	106799747	106800269	Interval_12962	4	3	FALSE	FALSE	FALSE	TRUE	TRUE	TRUE	NA	NA	NA	NA	NA	NA	NA	NA	NA	3.67338	NA	NA	2.78003	NA	NA	3.07458	NA	NA	NA	NA	NA	6.15979	2.02497	2.86263	NA	NA	NA	9.34998	4.67135	5.74473	NA	NA	NA	106799747	106799856	106799819	NA	NA
6	108688247	108689347	Interval_12972	4	3	FALSE	FALSE	FALSE	TRUE	TRUE	TRUE	NA	NA	NA	NA	NA	NA	NA	NA	NA	3.31578	NA	NA	4.27755	NA	NA	3.39799	NA	NA	NA	NA	NA	4.20111	6.68413	3.91077	NA	NA	NA	7.1557	10.0972	6.96381	NA	NA	NA	108688397	108688247	108688413	NA	NA
6	113531225	113531752	Interval_12994	4	3	FALSE	FALSE	FALSE	TRUE	TRUE	TRUE	NA	NA	NA	NA	NA	NA	NA	NA	NA	2.86568	NA	NA	3.80442	NA	NA	2.50364	NA	NA	NA	NA	NA	2.96078	4.67911	1.44965	NA	NA	NA	5.71691	7.87844	3.91445	NA	NA	NA	113531422	113531465	113531258	NA	NA
6	117841008	117841446	Interval_13029	4	3	FALSE	FALSE	FALSE	TRUE	TRUE	TRUE	NA	NA	NA	NA	NA	NA	NA	NA	NA	3.08603	NA	NA	3.58095	NA	NA	2.85674	NA	NA	NA	NA	NA	3.31308	3.7783	2.13081	NA	NA	NA	6.14622	6.85839	4.86397	NA	NA	NA	117841061	117841008	117841018	NA	NA
6	122826049	122826935	Interval_13086	4	3	FALSE	FALSE	FALSE	TRUE	TRUE	TRUE	NA	NA	NA	NA	NA	NA	NA	NA	NA	4.35224	NA	NA	3.0856	NA	NA	3.0697	NA	NA	NA	NA	NA	8.74861	2.38935	2.86994	NA	NA	NA	12.2935	5.17383	5.72445	NA	NA	NA	122826287	122826081	122826049	NA	NA
6	129273658	129277123	Interval_13198	4	3	FALSE	FALSE	FALSE	TRUE	TRUE	TRUE	NA	NA	NA	NA	NA	NA	NA	NA	NA	3.14464	NA	NA	2.98006	NA	NA	2.87612	NA	NA	NA	NA	NA	3.46499	2.57487	2.46929	NA	NA	NA	6.32741	5.35532	5.2061	NA	NA	NA	129273658	129274688	129273767	NA	NA
6	134220093	134220887	Interval_13209	3	3	FALSE	FALSE	FALSE	TRUE	TRUE	TRUE	NA	NA	NA	NA	NA	NA	NA	NA	NA	4.06022	NA	NA	3.28299	NA	NA	2.75632	NA	NA	NA	NA	NA	7.20833	2.97475	2.05276	NA	NA	NA	10.5452	5.86858	4.7316	NA	NA	NA	134220154	134220093	134220166	NA	NA
6	136690044	136690574	Interval_13225	4	3	FALSE	FALSE	FALSE	TRUE	TRUE	TRUE	NA	NA	NA	NA	NA	NA	NA	NA	NA	2.78674	NA	NA	2.83672	NA	NA	3.55909	NA	NA	NA	NA	NA	2.242	2.07884	4.47728	NA	NA	NA	4.88404	4.7283	7.6098	NA	NA	NA	136690044	136690213	136690268	NA	NA
6	145091267	145095009	Interval_13244	4	3	FALSE	FALSE	FALSE	TRUE	TRUE	TRUE	NA	NA	NA	NA	NA	NA	NA	NA	NA	3.126	NA	NA	3.24493	NA	NA	2.65985	NA	NA	NA	NA	NA	3.50982	3.02877	1.835	NA	NA	NA	6.34939	5.94692	4.44496	NA	NA	NA	145092502	145093235	145091267	NA	NA
6	145335773	145336440	Interval_13251	3	3	FALSE	FALSE	FALSE	TRUE	TRUE	TRUE	NA	NA	NA	NA	NA	NA	NA	NA	NA	2.98647	NA	NA	3.295	NA	NA	2.75232	NA	NA	NA	NA	NA	2.85601	2.97431	1.87823	NA	NA	NA	5.63275	5.8845	4.53341	NA	NA	NA	145335773	145336143	145335788	NA	NA
6	148831321	148831671	Interval_13272	3	3	FALSE	FALSE	FALSE	TRUE	TRUE	TRUE	NA	NA	NA	NA	NA	NA	NA	NA	NA	3.24561	NA	NA	2.86579	NA	NA	3.06986	NA	NA	NA	NA	NA	3.81816	2.29568	3.19248	NA	NA	NA	6.73365	5.03214	6.08497	NA	NA	NA	148831331	148831321	148831348	NA	NA
7	3629437	3630496	Interval_13281	4	3	FALSE	FALSE	FALSE	TRUE	TRUE	TRUE	NA	NA	NA	NA	NA	NA	NA	NA	NA	3.05045	NA	NA	3.69843	NA	NA	2.33867	NA	NA	NA	NA	NA	3.33467	4.1606	1.2882	NA	NA	NA	6.12041	7.30501	3.70549	NA	NA	NA	3629437	3629546	3629894	NA	NA
7	16055373	16057409	Interval_13350	4	3	FALSE	FALSE	FALSE	TRUE	TRUE	TRUE	NA	NA	NA	NA	NA	NA	NA	NA	NA	3.46239	NA	NA	3.02108	NA	NA	2.6785	NA	NA	NA	NA	NA	4.74808	2.311	1.70584	NA	NA	NA	7.78529	5.0623	4.30209	NA	NA	NA	16055629	16055621	16055731	NA	NA
7	24906769	24910231	Interval_13510	4	3	FALSE	FALSE	FALSE	TRUE	TRUE	TRUE	NA	NA	NA	NA	NA	NA	NA	NA	NA	2.56015	NA	NA	3.76196	NA	NA	2.9942	NA	NA	NA	NA	NA	1.67839	5.2807	2.69394	NA	NA	NA	4.15024	8.56489	5.4992	NA	NA	NA	24906816	24907408	24906769	NA	NA
7	28049476	28050397	Interval_13585	4	3	FALSE	FALSE	FALSE	TRUE	TRUE	TRUE	NA	NA	NA	NA	NA	NA	NA	NA	NA	3.80009	NA	NA	3.39531	NA	NA	2.96079	NA	NA	NA	NA	NA	5.99245	3.44851	2.93194	NA	NA	NA	9.20615	6.39163	5.81268	NA	NA	NA	28050067	28049476	28049882	NA	NA
7	30186590	30188634	Interval_13673	4	3	FALSE	FALSE	FALSE	TRUE	TRUE	TRUE	NA	NA	NA	NA	NA	NA	NA	NA	NA	2.87807	NA	NA	2.85666	NA	NA	3.37291	NA	NA	NA	NA	NA	2.76115	1.8336	3.72315	NA	NA	NA	5.45312	4.47257	6.7794	NA	NA	NA	30187002	30187094	30187126	NA	NA
7	30409201	30415020	Interval_13689	6	3	FALSE	FALSE	FALSE	TRUE	TRUE	TRUE	NA	NA	NA	NA	NA	NA	NA	NA	NA	2.88187	3.36109	NA	2.89351	2.99961	NA	3.30299	NA	NA	NA	NA	NA	2.64732;4.15767	1.935;2.3298	3.73984	NA	NA	NA	5.35438;7.16566	4.59187;5.07603	6.7066	NA	NA	NA	30409912;30413670	30409201;30411976	30412235	NA	NA
7	39552409	39552901	Interval_13779	4	3	FALSE	FALSE	FALSE	TRUE	TRUE	TRUE	NA	NA	NA	NA	NA	NA	NA	NA	NA	3.0075	NA	NA	3.0209	NA	NA	3.03223	NA	NA	NA	NA	NA	2.92624	3.50892	2.71617	NA	NA	NA	5.71508	6.4736	5.54367	NA	NA	NA	39552535	39552409	39552628	NA	NA
7	45413192	45417678	Interval_13873	5	3	FALSE	FALSE	FALSE	TRUE	TRUE	TRUE	NA	NA	NA	NA	NA	NA	NA	NA	NA	3.44294	3.25723	NA	3.09551	NA	NA	2.67766	NA	NA	NA	NA	NA	4.73632;4.98742	2.57029	1.67191	NA	NA	NA	7.73276;7.9611	5.35782	4.26561	NA	NA	NA	45413192;45415526	45413310	45413666	NA	NA
7	45741214	45742752	Interval_13899	3	3	FALSE	FALSE	FALSE	TRUE	TRUE	TRUE	NA	NA	NA	NA	NA	NA	NA	NA	NA	2.55226	NA	NA	2.97094	NA	NA	3.55784	NA	NA	NA	NA	NA	1.59472	2.25106	4.47543	NA	NA	NA	4.05839	4.92716	7.61989	NA	NA	NA	45741214	45741599	45741592	NA	NA
7	45783590	45784046	Interval_13900	4	3	FALSE	FALSE	FALSE	TRUE	TRUE	TRUE	NA	NA	NA	NA	NA	NA	NA	NA	NA	2.7016	NA	NA	3.08343	NA	NA	4.29604	NA	NA	NA	NA	NA	2.21718	2.63256	7.20059	NA	NA	NA	4.82056	5.44702	10.7418	NA	NA	NA	45783641	45783670	45783590	NA	NA
7	46639228	46640416	Interval_13916	4	3	FALSE	FALSE	FALSE	TRUE	TRUE	TRUE	NA	NA	NA	NA	NA	NA	NA	NA	NA	2.80743	NA	NA	3.67862	NA	NA	3.39323	NA	NA	NA	NA	NA	2.48258	4.19532	4.25761	NA	NA	NA	5.14341	7.30451	7.32542	NA	NA	NA	46639576	46639228	46639459	NA	NA
7	66059876	66060932	Interval_13952	4	3	FALSE	FALSE	FALSE	TRUE	TRUE	TRUE	NA	NA	NA	NA	NA	NA	NA	NA	NA	2.95606	NA	NA	2.90971	NA	NA	3.6548	NA	NA	NA	NA	NA	3.05229	1.93954	4.75356	NA	NA	NA	5.81206	4.6109	7.96504	NA	NA	NA	66060272	66059876	66060387	NA	NA
7	67477915	67479755	Interval_13974	3	3	FALSE	FALSE	FALSE	TRUE	TRUE	TRUE	NA	NA	NA	NA	NA	NA	NA	NA	NA	2.67793	NA	NA	3.74719	NA	NA	2.63654	NA	NA	NA	NA	NA	2.24603	4.39529	1.58233	NA	NA	NA	4.84204	7.55742	4.14583	NA	NA	NA	67478028	67477915	67478071	NA	NA
7	68286041	68288529	Interval_13981	4	3	FALSE	FALSE	FALSE	TRUE	TRUE	TRUE	NA	NA	NA	NA	NA	NA	NA	NA	NA	3.17139	NA	NA	2.79999	NA	NA	3.40498	NA	NA	NA	NA	NA	3.8892	1.67184	4.01088	NA	NA	NA	6.76438	4.26906	7.07005	NA	NA	NA	68287684	68287715	68286041	NA	NA
7	75656411	75657691	Interval_13991	4	3	FALSE	FALSE	FALSE	TRUE	TRUE	TRUE	NA	NA	NA	NA	NA	NA	NA	NA	NA	3.12541	NA	NA	3.68665	NA	NA	2.67906	NA	NA	NA	NA	NA	3.35993	4.21638	1.66459	NA	NA	NA	6.21528	7.33268	4.26864	NA	NA	NA	75656581	75656411	75656573	NA	NA
7	75796437	75796883	Interval_13998	4	3	FALSE	FALSE	FALSE	TRUE	TRUE	TRUE	NA	NA	NA	NA	NA	NA	NA	NA	NA	3.73506	NA	NA	2.63342	NA	NA	3.20283	NA	NA	NA	NA	NA	5.728	1.69789	4.66541	NA	NA	NA	8.90673	4.23913	7.78955	NA	NA	NA	75796437	75796660	75796538	NA	NA
7	81523328	81523976	Interval_14070	4	3	FALSE	FALSE	FALSE	TRUE	TRUE	TRUE	NA	NA	NA	NA	NA	NA	NA	NA	NA	2.67991	NA	NA	3.44916	NA	NA	3.11953	NA	NA	NA	NA	NA	1.96199	3.51056	3.0782	NA	NA	NA	4.52001	6.49288	5.98843	NA	NA	NA	81523466	81523328	81523386	NA	NA
7	81762207	81763364	Interval_14072	4	3	FALSE	FALSE	FALSE	TRUE	TRUE	TRUE	NA	NA	NA	NA	NA	NA	NA	NA	NA	2.49724	NA	NA	3.1638	NA	NA	3.62567	NA	NA	NA	NA	NA	1.84662	2.87731	4.73015	NA	NA	NA	4.33471	5.71389	7.90551	NA	NA	NA	81762207	81762963	81762605	NA	NA
7	97788014	97788927	Interval_14115	4	3	FALSE	FALSE	FALSE	TRUE	TRUE	TRUE	NA	NA	NA	NA	NA	NA	NA	NA	NA	2.99708	NA	NA	3.33583	NA	NA	2.70722	NA	NA	NA	NA	NA	3.05887	3.11923	1.7301	NA	NA	NA	5.85231	6.05869	4.35283	NA	NA	NA	97788014	97788293	97788550	NA	NA
7	98176204	98178685	Interval_14117	5	3	FALSE	FALSE	FALSE	TRUE	TRUE	TRUE	NA	NA	NA	NA	NA	NA	NA	NA	NA	2.6828	NA	NA	2.93608	3.10311	NA	3.29947	NA	NA	NA	NA	NA	1.96933	2.31759;2.42205	3.5968	NA	NA	NA	4.52799	5.05993;5.22208	6.59153	NA	NA	NA	98176778	98176264;98177930	98178035	NA	NA
7	102686970	102687504	Interval_14206	3	3	FALSE	FALSE	FALSE	TRUE	TRUE	TRUE	NA	NA	NA	NA	NA	NA	NA	NA	NA	3.64256	NA	NA	4.07065	NA	NA	2.94165	NA	NA	NA	NA	NA	6.27069	5.68866	2.39122	NA	NA	NA	9.54293	8.99426	5.17514	NA	NA	NA	102687031	102686970	102687093	NA	NA
7	109703148	109704370	Interval_14225	4	3	FALSE	FALSE	FALSE	TRUE	TRUE	TRUE	NA	NA	NA	NA	NA	NA	NA	NA	NA	3.39589	NA	NA	3.74166	NA	NA	3.16585	NA	NA	NA	NA	NA	4.32834	4.42985	3.34492	NA	NA	NA	7.33716	7.57462	6.30864	NA	NA	NA	109703670	109703524	109703581	NA	NA
7	110767811	110769105	Interval_14247	4	3	FALSE	FALSE	FALSE	TRUE	TRUE	TRUE	NA	NA	NA	NA	NA	NA	NA	NA	NA	2.6828	NA	NA	3.49648	NA	NA	3.18544	NA	NA	NA	NA	NA	1.94627	3.52337	3.70136	NA	NA	NA	4.51493	6.55212	6.68041	NA	NA	NA	110768321	110768622	110767811	NA	NA
7	116442923	116444427	Interval_14268	4	3	FALSE	FALSE	FALSE	TRUE	TRUE	TRUE	NA	NA	NA	NA	NA	NA	NA	NA	NA	3.1432	NA	NA	3.14013	NA	NA	2.83238	NA	NA	NA	NA	NA	3.49407	2.63436	2.15447	NA	NA	NA	6.35001	5.46654	4.88371	NA	NA	NA	116443077	116442923	116442987	NA	NA
7	127912241	127913630	Interval_14457	4	3	FALSE	FALSE	FALSE	TRUE	TRUE	TRUE	NA	NA	NA	NA	NA	NA	NA	NA	NA	3.42229	NA	NA	4.02897	NA	NA	2.9558	NA	NA	NA	NA	NA	4.84721	6.00736	2.55491	NA	NA	NA	7.86504	9.29405	5.36279	NA	NA	NA	127912380	127912349	127912241	NA	NA
7	132729396	132730747	Interval_14498	3	3	FALSE	FALSE	FALSE	TRUE	TRUE	TRUE	NA	NA	NA	NA	NA	NA	NA	NA	NA	3.08257	NA	NA	2.88687	NA	NA	3.71293	NA	NA	NA	NA	NA	3.38437	1.89875	5.9243	NA	NA	NA	6.18041	4.55021	9.28881	NA	NA	NA	132729494	132729396	132729486	NA	NA
7	141538631	141540963	Interval_14572	3	3	FALSE	FALSE	FALSE	TRUE	TRUE	TRUE	NA	NA	NA	NA	NA	NA	NA	NA	NA	2.90771	NA	NA	4.10072	NA	NA	2.89371	NA	NA	NA	NA	NA	2.6734	6.35179	2.5825	NA	NA	NA	5.38257	9.7401	5.37808	NA	NA	NA	141538631	141539324	141539651	NA	NA
8	3278868	3279690	Interval_14603	3	3	FALSE	FALSE	FALSE	TRUE	TRUE	TRUE	NA	NA	NA	NA	NA	NA	NA	NA	NA	3.03046	NA	NA	3.72584	NA	NA	2.7549	NA	NA	NA	NA	NA	3.07297	4.25246	1.87038	NA	NA	NA	5.85971	7.40313	4.52365	NA	NA	NA	3279365	3279216	3278868	NA	NA
8	3500168	3501287	Interval_14605	4	3	FALSE	FALSE	FALSE	TRUE	TRUE	TRUE	NA	NA	NA	NA	NA	NA	NA	NA	NA	2.69411	NA	NA	3.17112	NA	NA	3.29662	NA	NA	NA	NA	NA	1.96795	2.65131	4.12122	NA	NA	NA	4.54484	5.47913	7.20752	NA	NA	NA	3500221	3500405	3500168	NA	NA
8	18595050	18595940	Interval_14656	4	3	FALSE	FALSE	FALSE	TRUE	TRUE	TRUE	NA	NA	NA	NA	NA	NA	NA	NA	NA	3.48175	NA	NA	3.09504	NA	NA	2.90422	NA	NA	NA	NA	NA	4.63802	2.66319	2.25836	NA	NA	NA	7.71254	5.49852	5.02545	NA	NA	NA	18595146	18595050	18595258	NA	NA
8	25067731	25069037	Interval_14688	4	3	FALSE	FALSE	FALSE	TRUE	TRUE	TRUE	NA	NA	NA	NA	NA	NA	NA	NA	NA	3.08007	NA	NA	3.15661	NA	NA	3.64197	NA	NA	NA	NA	NA	3.35405	2.65295	5.34895	NA	NA	NA	6.17624	5.47098	8.59938	NA	NA	NA	25067731	25068013	25068062	NA	NA
8	25975990	25976917	Interval_14704	4	3	FALSE	FALSE	FALSE	TRUE	TRUE	TRUE	NA	NA	NA	NA	NA	NA	NA	NA	NA	2.6859	NA	NA	3.56377	NA	NA	2.90555	NA	NA	NA	NA	NA	2.67793	3.75621	2.58712	NA	NA	NA	5.36843	6.82009	5.37577	NA	NA	NA	25976419	25976550	25976531	NA	NA
8	27023132	27025004	Interval_14710	4	3	FALSE	FALSE	FALSE	TRUE	TRUE	TRUE	NA	NA	NA	NA	NA	NA	NA	NA	NA	3.20103	NA	NA	2.93624	NA	NA	3.07879	NA	NA	NA	NA	NA	3.67349	2.00064	2.80052	NA	NA	NA	6.5744	4.69371	5.68091	NA	NA	NA	27023624	27023522	27023615	NA	NA
8	34671165	34672692	Interval_14727	4	3	FALSE	FALSE	FALSE	TRUE	TRUE	TRUE	NA	NA	NA	NA	NA	NA	NA	NA	NA	2.45911	NA	NA	3.37135	NA	NA	3.42014	NA	NA	NA	NA	NA	1.50794	3.30101	3.9609	NA	NA	NA	3.9134	6.26178	7.03333	NA	NA	NA	34671827	34671582	34671165	NA	NA
8	69773574	69775284	Interval_14790	4	3	FALSE	FALSE	FALSE	TRUE	TRUE	TRUE	NA	NA	NA	NA	NA	NA	NA	NA	NA	2.6996	NA	NA	3.75546	NA	NA	3.01522	NA	NA	NA	NA	NA	2.04841	4.55652	2.63874	NA	NA	NA	4.62777	7.7355	5.46536	NA	NA	NA	69773574	69774696	69774900	NA	NA
8	79711179	79712102	Interval_14977	4	3	FALSE	FALSE	FALSE	TRUE	TRUE	TRUE	NA	NA	NA	NA	NA	NA	NA	NA	NA	3.03186	NA	NA	3.31291	NA	NA	3.55509	NA	NA	NA	NA	NA	3.03465	3.21663	4.62003	NA	NA	NA	5.83205	6.12464	7.7484	NA	NA	NA	79711503	79711278	79711455	NA	NA
8	84207033	84209227	Interval_15022	4	3	FALSE	FALSE	FALSE	TRUE	TRUE	TRUE	NA	NA	NA	NA	NA	NA	NA	NA	NA	2.60738	NA	NA	3.84701	NA	NA	2.85013	NA	NA	NA	NA	NA	1.82775	4.62629	2.20568	NA	NA	NA	4.33687	7.84216	4.92201	NA	NA	NA	84207033	84207916	84207624	NA	NA
8	85840104	85841487	Interval_15077	4	3	FALSE	FALSE	FALSE	TRUE	TRUE	TRUE	NA	NA	NA	NA	NA	NA	NA	NA	NA	2.98051	NA	NA	3.36345	NA	NA	3.34395	NA	NA	NA	NA	NA	2.94166	3.21591	3.61419	NA	NA	NA	5.70341	6.15653	6.65836	NA	NA	NA	85840551	85840104	85840543	NA	NA
8	88361235	88363093	Interval_15090	4	3	FALSE	FALSE	FALSE	TRUE	TRUE	TRUE	NA	NA	NA	NA	NA	NA	NA	NA	NA	3.07897	NA	NA	3.27976	NA	NA	2.85461	NA	NA	NA	NA	NA	3.17271	3.04624	2.29008	NA	NA	NA	6.00341	5.95876	5.01269	NA	NA	NA	88361685	88361235	88361306	NA	NA
8	111033256	111034752	Interval_15249	4	3	FALSE	FALSE	FALSE	TRUE	TRUE	TRUE	NA	NA	NA	NA	NA	NA	NA	NA	NA	3.34545	NA	NA	3.63227	NA	NA	2.58053	NA	NA	NA	NA	NA	4.2664	4.5061	1.86911	NA	NA	NA	7.24291	7.59531	4.46258	NA	NA	NA	111033264	111033256	111033669	NA	NA
8	126881479	126882532	Interval_15506	4	3	FALSE	FALSE	FALSE	TRUE	TRUE	TRUE	NA	NA	NA	NA	NA	NA	NA	NA	NA	3.46121	NA	NA	3.74057	NA	NA	2.77626	NA	NA	NA	NA	NA	4.86455	4.31008	2.45168	NA	NA	NA	7.87178	7.46926	5.19609	NA	NA	NA	126881479	126881890	126881592	NA	NA
9	13296473	13296899	Interval_15530	3	3	FALSE	FALSE	FALSE	TRUE	TRUE	TRUE	NA	NA	NA	NA	NA	NA	NA	NA	NA	2.81117	NA	NA	3.20221	NA	NA	3.09051	NA	NA	NA	NA	NA	2.35826	2.72233	2.85225	NA	NA	NA	5.00518	5.57275	5.72812	NA	NA	NA	13296545	13296502	13296473	NA	NA
9	15357450	15358054	Interval_15543	4	3	FALSE	FALSE	FALSE	TRUE	TRUE	TRUE	NA	NA	NA	NA	NA	NA	NA	NA	NA	3.13272	NA	NA	3.10285	NA	NA	3.06368	NA	NA	NA	NA	NA	3.43809	3.46906	2.76957	NA	NA	NA	6.32544	6.3964	5.63126	NA	NA	NA	15357655	15357718	15357566	NA	NA
9	20492252	20493505	Interval_15548	4	3	FALSE	FALSE	FALSE	TRUE	TRUE	TRUE	NA	NA	NA	NA	NA	NA	NA	NA	NA	3.66258	NA	NA	2.98602	NA	NA	3.02148	NA	NA	NA	NA	NA	5.30153	2.27339	2.59124	NA	NA	NA	8.46159	5.00404	5.43831	NA	NA	NA	20492534	20492506	20492568	NA	NA
9	32651621	32652586	Interval_15673	4	3	FALSE	FALSE	FALSE	TRUE	TRUE	TRUE	NA	NA	NA	NA	NA	NA	NA	NA	NA	2.74758	NA	NA	3.79652	NA	NA	3.10403	NA	NA	NA	NA	NA	2.21717	4.62148	3.24873	NA	NA	NA	4.80628	7.78927	6.14669	NA	NA	NA	32651621	32652247	32651857	NA	NA
9	57650471	57651457	Interval_15871	3	3	FALSE	FALSE	FALSE	TRUE	TRUE	TRUE	NA	NA	NA	NA	NA	NA	NA	NA	NA	2.79105	NA	NA	3.57012	NA	NA	2.64406	NA	NA	NA	NA	NA	2.25768	3.72265	1.61937	NA	NA	NA	4.90183	6.797	4.19014	NA	NA	NA	57651043	57650908	57650471	NA	NA
9	63706212	63707512	Interval_15946	4	3	FALSE	FALSE	FALSE	TRUE	TRUE	TRUE	NA	NA	NA	NA	NA	NA	NA	NA	NA	2.79641	NA	NA	3.54418	NA	NA	3.17121	NA	NA	NA	NA	NA	2.93034	3.65823	3.07983	NA	NA	NA	5.65807	6.71632	6.0107	NA	NA	NA	63706280	63706489	63706212	NA	NA
9	64048721	64051291	Interval_15958	5	3	FALSE	FALSE	FALSE	TRUE	TRUE	TRUE	NA	NA	NA	NA	NA	NA	NA	NA	NA	2.4637	NA	NA	3.79881	NA	NA	2.80813	NA	NA	NA	NA	NA	1.86381	4.62739	2.19341	NA	NA	NA	4.36881	7.80164	4.88231	NA	NA	NA	64049031	64048910	64049599	NA	NA
9	65460910	65461408	Interval_15985	3	3	FALSE	FALSE	FALSE	TRUE	TRUE	TRUE	NA	NA	NA	NA	NA	NA	NA	NA	NA	3.75928	NA	NA	2.55881	NA	NA	3.26342	NA	NA	NA	NA	NA	6.36333	1.23	4.3602	NA	NA	NA	9.58768	3.65216	7.44026	NA	NA	NA	65460910	65461002	65460921	NA	NA
9	66059714	66061122	Interval_16001	4	3	FALSE	FALSE	FALSE	TRUE	TRUE	TRUE	NA	NA	NA	NA	NA	NA	NA	NA	NA	3.43643	NA	NA	3.40438	NA	NA	3.88574	NA	NA	NA	NA	NA	4.84658	3.76384	5.68819	NA	NA	NA	7.86042	6.74921	9.02036	NA	NA	NA	66059729	66059869	66059714	NA	NA
9	78442502	78443400	Interval_16068	4	3	FALSE	FALSE	FALSE	TRUE	TRUE	TRUE	NA	NA	NA	NA	NA	NA	NA	NA	NA	2.70629	NA	NA	3.60708	NA	NA	2.97989	NA	NA	NA	NA	NA	2.27961	4.66483	2.5204	NA	NA	NA	4.85652	7.81202	5.32598	NA	NA	NA	78442502	78442823	78442795	NA	NA
9	86571594	86573304	Interval_16094	4	3	FALSE	FALSE	FALSE	TRUE	TRUE	TRUE	NA	NA	NA	NA	NA	NA	NA	NA	NA	3.77642	NA	NA	3.10029	NA	NA	2.80145	NA	NA	NA	NA	NA	6.27917	2.47705	1.98786	NA	NA	NA	9.51738	5.26392	4.68243	NA	NA	NA	86571594	86571659	86572348	NA	NA
9	89198341	89199433	Interval_16101	4	3	FALSE	FALSE	FALSE	TRUE	TRUE	TRUE	NA	NA	NA	NA	NA	NA	NA	NA	NA	2.75963	NA	NA	3.59597	NA	NA	2.71082	NA	NA	NA	NA	NA	2.27605	3.83528	1.78373	NA	NA	NA	4.90096	6.9192	4.39324	NA	NA	NA	89199144	89199150	89198341	NA	NA
9	105395020	105395619	Interval_16156	3	3	FALSE	FALSE	FALSE	TRUE	TRUE	TRUE	NA	NA	NA	NA	NA	NA	NA	NA	NA	2.9466	NA	NA	2.64548	NA	NA	3.69071	NA	NA	NA	NA	NA	2.74225	1.42735	4.87601	NA	NA	NA	5.48925	3.92386	8.10393	NA	NA	NA	105395020	105395233	105395195	NA	NA
9	108034902	108036531	Interval_16223	4	3	FALSE	FALSE	FALSE	TRUE	TRUE	TRUE	NA	NA	NA	NA	NA	NA	NA	NA	NA	2.84713	NA	NA	2.99875	NA	NA	3.43661	NA	NA	NA	NA	NA	3.20224	2.22753	4.83963	NA	NA	NA	5.94782	4.96007	7.97226	NA	NA	NA	108034902	108035289	108035321	NA	NA
9	108596904	108597855	Interval_16256	4	3	FALSE	FALSE	FALSE	TRUE	TRUE	TRUE	NA	NA	NA	NA	NA	NA	NA	NA	NA	2.52832	NA	NA	3.44012	NA	NA	3.24127	NA	NA	NA	NA	NA	1.6169	3.54029	3.37471	NA	NA	NA	4.06557	6.53472	6.3367	NA	NA	NA	108597247	108596904	108597422	NA	NA
1	21333538	21334195	Interval_37	2	2	FALSE	FALSE	FALSE	FALSE	TRUE	TRUE	NA	NA	NA	NA	NA	NA	NA	NA	NA	NA	NA	NA	3.40547	NA	NA	2.93527	NA	NA	NA	NA	NA	NA	3.46141	2.62096	NA	NA	NA	NA	6.43252	5.40331	NA	NA	NA	NA	21333538	21333703	NA	NA
1	36444777	36445425	Interval_69	3	2	FALSE	FALSE	FALSE	TRUE	TRUE	FALSE	NA	NA	NA	NA	NA	NA	NA	NA	NA	3.76906	NA	NA	3.4692	NA	NA	NA	NA	NA	NA	NA	NA	6.79912	3.58002	NA	NA	NA	NA	10.1187	6.57324	NA	NA	NA	NA	36444777	36444805	NA	NA	NA
1	45794920	45795642	Interval_126	3	2	FALSE	FALSE	FALSE	FALSE	TRUE	TRUE	NA	NA	NA	NA	NA	NA	NA	NA	NA	NA	NA	NA	2.81087	NA	NA	3.4136	NA	NA	NA	NA	NA	NA	1.69549	3.7989	NA	NA	NA	NA	4.30114	6.891	NA	NA	NA	NA	45794920	45795202	NA	NA
1	64925648	64926053	Interval_207	3	2	FALSE	FALSE	FALSE	TRUE	TRUE	FALSE	NA	NA	NA	NA	NA	NA	NA	NA	NA	3.40216	NA	NA	2.83824	NA	NA	NA	NA	NA	NA	NA	NA	4.23222	1.76709	NA	NA	NA	NA	7.26668	4.38941	NA	NA	NA	NA	64925648	64925682	NA	NA	NA
1	72202083	72202965	Interval_217	3	2	FALSE	FALSE	FALSE	TRUE	FALSE	TRUE	NA	NA	NA	NA	NA	NA	NA	NA	NA	2.28907	NA	NA	NA	NA	NA	3.71474	NA	NA	NA	NA	NA	1.09705	NA	4.87362	NA	NA	NA	3.30095	NA	8.12983	NA	NA	NA	72202310	NA	72202083	NA	NA
1	86521866	86523747	Interval_338	3	2	FALSE	FALSE	FALSE	TRUE	TRUE	FALSE	NA	NA	NA	NA	NA	NA	NA	NA	NA	3.29587	NA	NA	3.22547	NA	NA	NA	NA	NA	NA	NA	NA	4.28692	2.88803	NA	NA	NA	NA	7.26452	5.75929	NA	NA	NA	NA	86521866	86522010	NA	NA	NA
1	121567678	121568211	Interval_434	3	2	FALSE	FALSE	FALSE	TRUE	TRUE	FALSE	NA	NA	NA	NA	NA	NA	NA	NA	NA	3.19207	NA	NA	3.77407	NA	NA	NA	NA	NA	NA	NA	NA	4.13511	4.39701	NA	NA	NA	NA	7.06712	7.57342	NA	NA	NA	NA	121567788	121567678	NA	NA	NA
1	136466042	136466711	Interval_573	3	2	FALSE	FALSE	FALSE	FALSE	TRUE	TRUE	NA	NA	NA	NA	NA	NA	NA	NA	NA	NA	NA	NA	3.60448	NA	NA	3.96157	NA	NA	NA	NA	NA	NA	4.04746	5.85047	NA	NA	NA	NA	7.16868	9.22633	NA	NA	NA	NA	136466042	136466257	NA	NA
1	156919896	156922070	Interval_642	3	2	FALSE	FALSE	FALSE	TRUE	FALSE	TRUE	NA	NA	NA	NA	NA	NA	NA	NA	NA	2.81069	NA	NA	NA	NA	NA	3.21778	NA	NA	NA	NA	NA	2.4082	NA	3.25755	NA	NA	NA	5.05405	NA	6.21144	NA	NA	NA	156919896	NA	156921759	NA	NA
1	161131213	161131643	Interval_660	3	2	FALSE	FALSE	FALSE	FALSE	TRUE	TRUE	NA	NA	NA	NA	NA	NA	NA	NA	NA	NA	NA	NA	3.3079	NA	NA	2.84181	NA	NA	NA	NA	NA	NA	3.01597	2.1665	NA	NA	NA	NA	5.95036	4.86919	NA	NA	NA	NA	161131213	161131235	NA	NA
1	162547542	162548746	Interval_669	3	2	FALSE	FALSE	FALSE	TRUE	TRUE	FALSE	NA	NA	NA	NA	NA	NA	NA	NA	NA	2.7705	NA	NA	3.42789	NA	NA	NA	NA	NA	NA	NA	NA	2.80487	3.46488	NA	NA	NA	NA	5.51469	6.43915	NA	NA	NA	NA	162548309	162547542	NA	NA	NA
1	164306953	164307642	Interval_679	3	2	FALSE	FALSE	FALSE	TRUE	FALSE	TRUE	NA	NA	NA	NA	NA	NA	NA	NA	NA	2.70284	NA	NA	NA	NA	NA	3.96837	NA	NA	NA	NA	NA	2.00233	NA	6.50614	NA	NA	NA	4.5828	NA	9.92053	NA	NA	NA	164306953	NA	164307196	NA	NA
1	169531347	169532041	Interval_705	3	2	FALSE	FALSE	FALSE	TRUE	TRUE	FALSE	NA	NA	NA	NA	NA	NA	NA	NA	NA	3.03325	NA	NA	3.36476	NA	NA	NA	NA	NA	NA	NA	NA	3.00386	3.92108	NA	NA	NA	NA	5.81082	6.9931	NA	NA	NA	NA	169531347	169531403	NA	NA	NA
1	170938995	170939523	Interval_714	2	2	FALSE	FALSE	FALSE	FALSE	TRUE	TRUE	NA	NA	NA	NA	NA	NA	NA	NA	NA	NA	NA	NA	3.37684	NA	NA	2.64153	NA	NA	NA	NA	NA	NA	3.26352	1.56806	NA	NA	NA	NA	6.1922	4.13823	NA	NA	NA	NA	170939234	170938995	NA	NA
1	171369373	171371383	Interval_744	3	2	FALSE	FALSE	FALSE	FALSE	TRUE	TRUE	NA	NA	NA	NA	NA	NA	NA	NA	NA	NA	NA	NA	3.48356	NA	NA	2.8932	NA	NA	NA	NA	NA	NA	3.8419	2.61669	NA	NA	NA	NA	6.87907	5.37919	NA	NA	NA	NA	171369373	171370471	NA	NA
1	171379546	171380541	Interval_745	2	2	FALSE	FALSE	FALSE	FALSE	TRUE	TRUE	NA	NA	NA	NA	NA	NA	NA	NA	NA	NA	NA	NA	2.92675	NA	NA	3.42974	NA	NA	NA	NA	NA	NA	2.10899	4.0504	NA	NA	NA	NA	4.78524	7.14339	NA	NA	NA	NA	171379546	171380019	NA	NA
1	172520710	172523036	Interval_784	3	2	FALSE	FALSE	FALSE	TRUE	FALSE	TRUE	NA	NA	NA	NA	NA	NA	NA	NA	NA	2.83364	NA	NA	NA	NA	NA	3.30678	NA	NA	NA	NA	NA	2.42165	NA	3.5599	NA	NA	NA	5.09076	NA	6.56337	NA	NA	NA	172520710	NA	172520764	NA	NA
1	174501794	174503681	Interval_792	3	2	FALSE	FALSE	FALSE	TRUE	TRUE	FALSE	NA	NA	NA	NA	NA	NA	NA	NA	NA	3.08882	NA	NA	3.05305	NA	NA	NA	NA	NA	NA	NA	NA	3.40063	2.44021	NA	NA	NA	NA	6.23382	5.21853	NA	NA	NA	NA	174501794	174502053	NA	NA	NA
1	179517170	179518246	Interval_809	3	2	FALSE	FALSE	FALSE	TRUE	TRUE	FALSE	NA	NA	NA	NA	NA	NA	NA	NA	NA	3.0272	NA	NA	3.42583	NA	NA	NA	NA	NA	NA	NA	NA	3.17418	3.3906	NA	NA	NA	NA	5.9762	6.37318	NA	NA	NA	NA	179517720	179517170	NA	NA	NA
1	180545900	180547072	Interval_840	3	2	FALSE	FALSE	FALSE	TRUE	FALSE	TRUE	NA	NA	NA	NA	NA	NA	NA	NA	NA	2.92675	NA	NA	NA	NA	NA	3.10405	NA	NA	NA	NA	NA	2.82801	NA	3.14535	NA	NA	NA	5.53887	NA	6.0416	NA	NA	NA	180546219	NA	180546265	NA	NA
1	185331918	185332687	Interval_902	3	2	FALSE	FALSE	FALSE	FALSE	TRUE	TRUE	NA	NA	NA	NA	NA	NA	NA	NA	NA	NA	NA	NA	3.68442	NA	NA	2.95224	NA	NA	NA	NA	NA	NA	4.40342	2.40374	NA	NA	NA	NA	7.55593	5.20098	NA	NA	NA	NA	185331918	185332038	NA	NA
1	193198186	193199592	Interval_943	2	2	FALSE	FALSE	FALSE	TRUE	FALSE	TRUE	NA	NA	NA	NA	NA	NA	NA	NA	NA	3.14861	NA	NA	NA	NA	NA	3.18543	NA	NA	NA	NA	NA	3.53658	NA	3.66264	NA	NA	NA	6.38464	NA	6.65019	NA	NA	NA	193198186	NA	193198441	NA	NA
1	195176198	195176949	Interval_948	3	2	FALSE	FALSE	FALSE	TRUE	FALSE	TRUE	NA	NA	NA	NA	NA	NA	NA	NA	NA	3.42129	NA	NA	NA	NA	NA	2.88796	NA	NA	NA	NA	NA	4.53871	NA	3.14964	NA	NA	NA	7.54861	NA	6.03618	NA	NA	NA	195176697	NA	195176537	NA	NA
10	19907277	19907688	Interval_1009	3	2	FALSE	FALSE	FALSE	TRUE	TRUE	FALSE	NA	NA	NA	NA	NA	NA	NA	NA	NA	3.1467	NA	NA	3.6407	NA	NA	NA	NA	NA	NA	NA	NA	3.46962	4.02863	NA	NA	NA	NA	6.34274	7.12619	NA	NA	NA	NA	19907318	19907277	NA	NA	NA
10	20148623	20149021	Interval_1012	3	2	FALSE	FALSE	FALSE	TRUE	TRUE	FALSE	NA	NA	NA	NA	NA	NA	NA	NA	NA	2.90026	NA	NA	3.3641	NA	NA	NA	NA	NA	NA	NA	NA	2.90211	3.1365	NA	NA	NA	NA	5.67694	6.09188	NA	NA	NA	NA	20148623	20148735	NA	NA	NA
10	31313378	31313795	Interval_1042	3	2	FALSE	FALSE	FALSE	TRUE	TRUE	FALSE	NA	NA	NA	NA	NA	NA	NA	NA	NA	3.16664	NA	NA	3.7869	NA	NA	NA	NA	NA	NA	NA	NA	3.48753	4.40708	NA	NA	NA	NA	6.36963	7.59793	NA	NA	NA	NA	31313378	31313442	NA	NA	NA
10	33950907	33951364	Interval_1043	3	2	FALSE	FALSE	FALSE	TRUE	TRUE	FALSE	NA	NA	NA	NA	NA	NA	NA	NA	NA	3.66769	NA	NA	3.00527	NA	NA	NA	NA	NA	NA	NA	NA	5.4674	2.39614	NA	NA	NA	NA	8.63906	5.1725	NA	NA	NA	NA	33950907	33951009	NA	NA	NA
10	38041229	38041947	Interval_1056	2	2	FALSE	FALSE	FALSE	FALSE	TRUE	TRUE	NA	NA	NA	NA	NA	NA	NA	NA	NA	NA	NA	NA	2.95598	NA	NA	3.11717	NA	NA	NA	NA	NA	NA	2.06726	2.91002	NA	NA	NA	NA	4.77042	5.80881	NA	NA	NA	NA	38041703	38041229	NA	NA
10	53379199	53380255	Interval_1108	3	2	FALSE	FALSE	FALSE	TRUE	FALSE	TRUE	NA	NA	NA	NA	NA	NA	NA	NA	NA	3.5618	NA	NA	NA	NA	NA	2.57385	NA	NA	NA	NA	NA	5.07039	NA	1.42479	NA	NA	NA	8.17238	NA	3.93233	NA	NA	NA	53379438	NA	53379621	NA	NA
10	67071974	67073200	Interval_1214	3	2	FALSE	FALSE	FALSE	TRUE	FALSE	TRUE	NA	NA	NA	NA	NA	NA	NA	NA	NA	3.21562	NA	NA	NA	NA	NA	2.84409	NA	NA	NA	NA	NA	3.73983	NA	2.10075	NA	NA	NA	6.63557	NA	4.82277	NA	NA	NA	67071979	NA	67071974	NA	NA
10	67184591	67186159	Interval_1219	3	2	FALSE	FALSE	FALSE	FALSE	TRUE	TRUE	NA	NA	NA	NA	NA	NA	NA	NA	NA	NA	NA	NA	3.48061	NA	NA	2.59001	NA	NA	NA	NA	NA	NA	3.49913	1.80055	NA	NA	NA	NA	6.52838	4.40596	NA	NA	NA	NA	67185584	67184591	NA	NA
10	68541516	68542002	Interval_1237	2	2	FALSE	FALSE	FALSE	FALSE	TRUE	TRUE	NA	NA	NA	NA	NA	NA	NA	NA	NA	NA	NA	NA	3.36973	NA	NA	2.88549	NA	NA	NA	NA	NA	NA	3.42002	2.26857	NA	NA	NA	NA	6.38494	5.0101	NA	NA	NA	NA	68541516	68541729	NA	NA
10	75222328	75223049	Interval_1250	2	2	FALSE	FALSE	FALSE	TRUE	TRUE	FALSE	NA	NA	NA	NA	NA	NA	NA	NA	NA	2.85795	NA	NA	3.2574	NA	NA	NA	NA	NA	NA	NA	NA	3.24339	2.90459	NA	NA	NA	NA	6.03102	5.78944	NA	NA	NA	NA	75222717	75222328	NA	NA	NA
10	76016457	76017170	Interval_1280	2	2	FALSE	FALSE	FALSE	FALSE	TRUE	TRUE	NA	NA	NA	NA	NA	NA	NA	NA	NA	NA	NA	NA	3.19411	NA	NA	2.89367	NA	NA	NA	NA	NA	NA	2.76956	2.25254	NA	NA	NA	NA	5.61944	5.00361	NA	NA	NA	NA	76016949	76016457	NA	NA
10	77529980	77530650	Interval_1295	3	2	FALSE	FALSE	FALSE	FALSE	TRUE	TRUE	NA	NA	NA	NA	NA	NA	NA	NA	NA	NA	NA	NA	3.10729	NA	NA	3.08384	NA	NA	NA	NA	NA	NA	2.71652	2.90135	NA	NA	NA	NA	5.54138	5.76663	NA	NA	NA	NA	77529980	77530017	NA	NA
10	78002303	78002747	Interval_1307	2	2	FALSE	FALSE	FALSE	FALSE	TRUE	TRUE	NA	NA	NA	NA	NA	NA	NA	NA	NA	NA	NA	NA	3.47656	NA	NA	2.65155	NA	NA	NA	NA	NA	NA	3.47045	1.56983	NA	NA	NA	NA	6.48891	4.15636	NA	NA	NA	NA	78002303	78002320	NA	NA
10	78086400	78088139	Interval_1312	3	2	FALSE	FALSE	FALSE	TRUE	FALSE	TRUE	NA	NA	NA	NA	NA	NA	NA	NA	NA	3.24867	NA	NA	NA	NA	NA	2.9404	NA	NA	NA	NA	NA	3.79005	NA	2.4462	NA	NA	NA	6.71721	NA	5.22002	NA	NA	NA	78086400	NA	78086639	NA	NA
10	79968878	79971100	Interval_1378	2	2	FALSE	FALSE	FALSE	FALSE	TRUE	TRUE	NA	NA	NA	NA	NA	NA	NA	NA	NA	NA	NA	NA	3.47005	NA	NA	2.98494	NA	NA	NA	NA	NA	NA	3.4484	2.6227	NA	NA	NA	NA	6.46266	5.41651	NA	NA	NA	NA	79970333	79968878	NA	NA
10	80616978	80618835	Interval_1461	3	2	FALSE	FALSE	FALSE	FALSE	TRUE	TRUE	NA	NA	NA	NA	NA	NA	NA	NA	NA	NA	NA	NA	3.44032	NA	NA	2.6737	NA	NA	NA	NA	NA	NA	3.45696	1.89577	NA	NA	NA	NA	6.45912	4.50374	NA	NA	NA	NA	80618181	80616978	NA	NA
10	80867707	80868438	Interval_1487	3	2	FALSE	FALSE	FALSE	FALSE	TRUE	TRUE	NA	NA	NA	NA	NA	NA	NA	NA	NA	NA	NA	NA	3.26983	NA	NA	2.87153	NA	NA	NA	NA	NA	NA	3.40914	2.28485	NA	NA	NA	NA	6.364	5.00997	NA	NA	NA	NA	80867868	80867707	NA	NA
10	86727616	86728082	Interval_1611	3	2	FALSE	FALSE	FALSE	TRUE	FALSE	TRUE	NA	NA	NA	NA	NA	NA	NA	NA	NA	3.3885	NA	NA	NA	NA	NA	2.72019	NA	NA	NA	NA	NA	4.29317	NA	1.78685	NA	NA	NA	7.29773	NA	4.4057	NA	NA	NA	86727616	NA	86727672	NA	NA
10	88379005	88379620	Interval_1614	3	2	FALSE	FALSE	FALSE	FALSE	TRUE	TRUE	NA	NA	NA	NA	NA	NA	NA	NA	NA	NA	NA	NA	3.72577	NA	NA	2.51678	NA	NA	NA	NA	NA	NA	5.03437	1.26622	NA	NA	NA	NA	8.28425	3.73387	NA	NA	NA	NA	88379083	88379005	NA	NA
10	93641012	93642345	Interval_1647	2	2	FALSE	FALSE	FALSE	FALSE	TRUE	TRUE	NA	NA	NA	NA	NA	NA	NA	NA	NA	NA	NA	NA	2.81536	NA	NA	3.44422	NA	NA	NA	NA	NA	NA	1.87822	4.04908	NA	NA	NA	NA	4.49333	7.13121	NA	NA	NA	NA	93641012	93641935	NA	NA
10	117705713	117706944	Interval_1722	2	2	FALSE	FALSE	FALSE	TRUE	FALSE	TRUE	NA	NA	NA	NA	NA	NA	NA	NA	NA	3.5524	NA	NA	NA	NA	NA	2.45224	NA	NA	NA	NA	NA	4.93246	NA	1.15583	NA	NA	NA	8.02738	NA	3.57442	NA	NA	NA	117705713	NA	117706194	NA	NA
10	117746158	117746759	Interval_1726	3	2	FALSE	FALSE	FALSE	FALSE	TRUE	TRUE	NA	NA	NA	NA	NA	NA	NA	NA	NA	NA	NA	NA	3.62655	NA	NA	3.14011	NA	NA	NA	NA	NA	NA	4.05101	3.01316	NA	NA	NA	NA	7.13084	5.92236	NA	NA	NA	NA	117746284	117746303	NA	NA
10	117866500	117868248	Interval_1729	2	2	FALSE	FALSE	FALSE	FALSE	TRUE	TRUE	NA	NA	NA	NA	NA	NA	NA	NA	NA	NA	NA	NA	3.15315	NA	NA	3.33996	NA	NA	NA	NA	NA	NA	2.65613	3.62096	NA	NA	NA	NA	5.46291	6.65445	NA	NA	NA	NA	117866500	117867327	NA	NA
10	127106871	127108480	Interval_1791	3	2	FALSE	FALSE	FALSE	TRUE	TRUE	FALSE	NA	NA	NA	NA	NA	NA	NA	NA	NA	3.07221	NA	NA	3.06181	NA	NA	NA	NA	NA	NA	NA	NA	3.35501	2.32989	NA	NA	NA	NA	6.16407	5.10242	NA	NA	NA	NA	127107587	127106871	NA	NA	NA
10	128423717	128425003	Interval_1862	2	2	FALSE	FALSE	FALSE	FALSE	TRUE	TRUE	NA	NA	NA	NA	NA	NA	NA	NA	NA	NA	NA	NA	4.06972	NA	NA	2.55455	NA	NA	NA	NA	NA	NA	5.33091	1.41418	NA	NA	NA	NA	8.66896	3.90092	NA	NA	NA	NA	128424462	128423717	NA	NA
10	128534595	128536744	Interval_1873	3	2	FALSE	FALSE	FALSE	TRUE	TRUE	FALSE	NA	NA	NA	NA	NA	NA	NA	NA	NA	2.92569	NA	NA	3.43336	NA	NA	NA	NA	NA	NA	NA	NA	3.14916	3.69862	NA	NA	NA	NA	5.91599	6.71091	NA	NA	NA	NA	128534595	128536031	NA	NA	NA
11	5151953	5152373	Interval_1953	2	2	FALSE	FALSE	FALSE	FALSE	TRUE	TRUE	NA	NA	NA	NA	NA	NA	NA	NA	NA	NA	NA	NA	2.9939	NA	NA	3.36716	NA	NA	NA	NA	NA	NA	2.14619	3.71528	NA	NA	NA	NA	4.87886	6.76055	NA	NA	NA	NA	5152039	5151953	NA	NA
11	5444251	5445415	Interval_1957	3	2	FALSE	FALSE	FALSE	TRUE	TRUE	FALSE	NA	NA	NA	NA	NA	NA	NA	NA	NA	3.18946	NA	NA	2.88898	NA	NA	NA	NA	NA	NA	NA	NA	3.61323	1.88119	NA	NA	NA	NA	6.50102	4.54133	NA	NA	NA	NA	5444819	5444251	NA	NA	NA
11	17257476	17258244	Interval_2029	3	2	FALSE	FALSE	FALSE	TRUE	TRUE	FALSE	NA	NA	NA	NA	NA	NA	NA	NA	NA	2.73233	NA	NA	3.64022	NA	NA	NA	NA	NA	NA	NA	NA	2.18419	4.07818	NA	NA	NA	NA	4.7739	7.18726	NA	NA	NA	NA	17257503	17257476	NA	NA	NA
11	23753444	23755121	Interval_2070	3	2	FALSE	FALSE	FALSE	TRUE	FALSE	TRUE	NA	NA	NA	NA	NA	NA	NA	NA	NA	4.25523	NA	NA	NA	NA	NA	2.69453	NA	NA	NA	NA	NA	8.44122	NA	1.94885	NA	NA	NA	11.8804	NA	4.57684	NA	NA	NA	23754303	NA	23753444	NA	NA
11	26592582	26594021	Interval_2082	3	2	FALSE	FALSE	FALSE	FALSE	TRUE	TRUE	NA	NA	NA	NA	NA	NA	NA	NA	NA	NA	NA	NA	3.45141	NA	NA	3.20465	NA	NA	NA	NA	NA	NA	3.5448	3.33282	NA	NA	NA	NA	6.55013	6.28375	NA	NA	NA	NA	26592582	26593427	NA	NA
11	43384991	43385629	Interval_2121	3	2	FALSE	FALSE	FALSE	TRUE	FALSE	TRUE	NA	NA	NA	NA	NA	NA	NA	NA	NA	2.79718	NA	NA	NA	NA	NA	3.75297	NA	NA	NA	NA	NA	2.38011	NA	5.02247	NA	NA	NA	4.99904	NA	8.29224	NA	NA	NA	43384991	NA	43385232	NA	NA
11	54777703	54778893	Interval_2253	3	2	FALSE	FALSE	FALSE	TRUE	FALSE	TRUE	NA	NA	NA	NA	NA	NA	NA	NA	NA	3.4756	NA	NA	NA	NA	NA	2.79379	NA	NA	NA	NA	NA	4.63801	NA	2.80121	NA	NA	NA	7.69238	NA	5.61702	NA	NA	NA	54778226	NA	54777703	NA	NA
11	55032795	55033701	Interval_2268	3	2	FALSE	FALSE	FALSE	FALSE	TRUE	TRUE	NA	NA	NA	NA	NA	NA	NA	NA	NA	NA	NA	NA	2.78432	NA	NA	3.47806	NA	NA	NA	NA	NA	NA	1.75546	5.12606	NA	NA	NA	NA	4.35977	8.33968	NA	NA	NA	NA	55033264	55033245	NA	NA
11	58847100	58847478	Interval_2295	2	2	FALSE	FALSE	FALSE	TRUE	FALSE	TRUE	NA	NA	NA	NA	NA	NA	NA	NA	NA	3.82588	NA	NA	NA	NA	NA	2.80824	NA	NA	NA	NA	NA	6.89023	NA	2.04625	NA	NA	NA	10.2163	NA	4.7279	NA	NA	NA	58847100	NA	58847132	NA	NA
11	58960058	58960480	Interval_2302	3	2	FALSE	FALSE	FALSE	TRUE	FALSE	TRUE	NA	NA	NA	NA	NA	NA	NA	NA	NA	3.23417	NA	NA	NA	NA	NA	3.54945	NA	NA	NA	NA	NA	3.97431	NA	4.69643	NA	NA	NA	6.88585	NA	7.8263	NA	NA	NA	58960127	NA	58960058	NA	NA
11	60704504	60705202	Interval_2341	2	2	FALSE	FALSE	FALSE	TRUE	TRUE	FALSE	NA	NA	NA	NA	NA	NA	NA	NA	NA	3.16298	NA	NA	3.16802	NA	NA	NA	NA	NA	NA	NA	NA	3.69303	2.72947	NA	NA	NA	NA	6.61154	5.57218	NA	NA	NA	NA	60704533	60704504	NA	NA	NA
11	61493528	61494605	Interval_2365	3	2	FALSE	FALSE	FALSE	FALSE	TRUE	TRUE	NA	NA	NA	NA	NA	NA	NA	NA	NA	NA	NA	NA	3.21924	NA	NA	2.93791	NA	NA	NA	NA	NA	NA	2.76236	2.51507	NA	NA	NA	NA	5.62831	5.30822	NA	NA	NA	NA	61493598	61494387	NA	NA
11	67588849	67589282	Interval_2411	2	2	FALSE	FALSE	FALSE	TRUE	TRUE	FALSE	NA	NA	NA	NA	NA	NA	NA	NA	NA	3.58944	NA	NA	2.76236	NA	NA	NA	NA	NA	NA	NA	NA	5.02667	1.57839	NA	NA	NA	NA	8.14678	4.15098	NA	NA	NA	NA	67588883	67588849	NA	NA	NA
11	69348374	69351614	Interval_2443	3	2	FALSE	FALSE	FALSE	FALSE	TRUE	TRUE	NA	NA	NA	NA	NA	NA	NA	NA	NA	NA	NA	NA	3.70099	NA	NA	2.68471	NA	NA	NA	NA	NA	NA	4.23544	1.76017	NA	NA	NA	NA	7.36634	4.36694	NA	NA	NA	NA	69349303	69349065	NA	NA
11	69855432	69858450	Interval_2472	2	2	FALSE	FALSE	FALSE	TRUE	TRUE	FALSE	NA	NA	NA	NA	NA	NA	NA	NA	NA	2.87055	NA	NA	3.18362	NA	NA	NA	NA	NA	NA	NA	NA	2.791	2.77975	NA	NA	NA	NA	5.44039	5.62815	NA	NA	NA	NA	69855483	69855432	NA	NA	NA
11	70638800	70639842	Interval_2518	2	2	FALSE	FALSE	FALSE	TRUE	FALSE	TRUE	NA	NA	NA	NA	NA	NA	NA	NA	NA	2.68025	NA	NA	NA	NA	NA	3.35594	NA	NA	NA	NA	NA	2.09305	NA	3.87163	NA	NA	NA	4.65703	NA	6.89136	NA	NA	NA	70638911	NA	70638800	NA	NA
11	75409670	75410566	Interval_2582	3	2	FALSE	FALSE	FALSE	TRUE	TRUE	FALSE	NA	NA	NA	NA	NA	NA	NA	NA	NA	3.45388	NA	NA	2.93119	NA	NA	NA	NA	NA	NA	NA	NA	4.62252	1.98412	NA	NA	NA	NA	7.68327	4.67284	NA	NA	NA	NA	75409674	75409670	NA	NA	NA
11	86257078	86257872	Interval_2774	3	2	FALSE	FALSE	FALSE	TRUE	FALSE	TRUE	NA	NA	NA	NA	NA	NA	NA	NA	NA	3.11474	NA	NA	NA	NA	NA	2.93062	NA	NA	NA	NA	NA	3.75529	NA	2.387	NA	NA	NA	6.62201	NA	5.1739	NA	NA	NA	86257078	NA	86257143	NA	NA
11	86380473	86381097	Interval_2776	2	2	FALSE	FALSE	FALSE	FALSE	TRUE	TRUE	NA	NA	NA	NA	NA	NA	NA	NA	NA	NA	NA	NA	3.45554	NA	NA	2.62488	NA	NA	NA	NA	NA	NA	3.46099	1.53132	NA	NA	NA	NA	6.45757	4.09567	NA	NA	NA	NA	86380473	86380555	NA	NA
11	95384361	95384867	Interval_2877	2	2	FALSE	FALSE	FALSE	FALSE	TRUE	TRUE	NA	NA	NA	NA	NA	NA	NA	NA	NA	NA	NA	NA	3.58171	NA	NA	2.82305	NA	NA	NA	NA	NA	NA	3.86375	2.04261	NA	NA	NA	NA	6.92782	4.74697	NA	NA	NA	NA	95384593	95384361	NA	NA
11	98729149	98729815	Interval_3015	3	2	FALSE	FALSE	FALSE	TRUE	TRUE	FALSE	NA	NA	NA	NA	NA	NA	NA	NA	NA	3.11539	NA	NA	2.89358	NA	NA	NA	NA	NA	NA	NA	NA	3.39196	2.10453	NA	NA	NA	NA	6.22911	4.80539	NA	NA	NA	NA	98729149	98729446	NA	NA	NA
11	99162023	99163663	Interval_3043	3	2	FALSE	FALSE	FALSE	FALSE	TRUE	TRUE	NA	NA	NA	NA	NA	NA	NA	NA	NA	NA	NA	NA	2.91567	NA	NA	3.16607	NA	NA	NA	NA	NA	NA	2.18105	3.08056	NA	NA	NA	NA	4.87039	6.01015	NA	NA	NA	NA	99163111	99162023	NA	NA
11	100325478	100326633	Interval_3051	3	2	FALSE	FALSE	FALSE	FALSE	TRUE	TRUE	NA	NA	NA	NA	NA	NA	NA	NA	NA	NA	NA	NA	3.63073	NA	NA	3.37892	NA	NA	NA	NA	NA	NA	4.00314	3.83738	NA	NA	NA	NA	7.09565	6.89722	NA	NA	NA	NA	100325900	100326350	NA	NA
11	100999087	101000722	Interval_3104	3	2	FALSE	FALSE	FALSE	TRUE	FALSE	TRUE	NA	NA	NA	NA	NA	NA	NA	NA	NA	2.50851	NA	NA	NA	NA	NA	3.51379	NA	NA	NA	NA	NA	1.59474	NA	4.23224	NA	NA	NA	4.02719	NA	7.36617	NA	NA	NA	100999087	NA	100999186	NA	NA
11	101143683	101144200	Interval_3119	3	2	FALSE	FALSE	FALSE	TRUE	TRUE	FALSE	NA	NA	NA	NA	NA	NA	NA	NA	NA	3.11252	NA	NA	3.23038	NA	NA	NA	NA	NA	NA	NA	NA	3.53877	2.90125	NA	NA	NA	NA	6.38722	5.77868	NA	NA	NA	NA	101143807	101143820	NA	NA	NA
11	102367970	102369640	Interval_3178	2	2	FALSE	FALSE	FALSE	TRUE	TRUE	FALSE	NA	NA	NA	NA	NA	NA	NA	NA	NA	2.46674	NA	NA	3.67956	NA	NA	NA	NA	NA	NA	NA	NA	1.43144	4.30986	NA	NA	NA	NA	3.82123	7.39508	NA	NA	NA	NA	102368264	102367970	NA	NA	NA
11	102880572	102881698	Interval_3191	3	2	FALSE	FALSE	FALSE	TRUE	TRUE	FALSE	NA	NA	NA	NA	NA	NA	NA	NA	NA	2.63718	NA	NA	3.39001	NA	NA	NA	NA	NA	NA	NA	NA	1.82612	3.78983	NA	NA	NA	NA	4.35505	6.82721	NA	NA	NA	NA	102880572	102880828	NA	NA	NA
11	102900735	102901737	Interval_3192	2	2	FALSE	FALSE	FALSE	FALSE	TRUE	TRUE	NA	NA	NA	NA	NA	NA	NA	NA	NA	NA	NA	NA	2.78283	NA	NA	3.68456	NA	NA	NA	NA	NA	NA	1.78155	4.93406	NA	NA	NA	NA	4.39167	8.14409	NA	NA	NA	NA	102900884	102900735	NA	NA
11	102946134	102948036	Interval_3195	3	2	FALSE	FALSE	FALSE	TRUE	TRUE	FALSE	NA	NA	NA	NA	NA	NA	NA	NA	NA	2.73257	NA	NA	3.64609	NA	NA	NA	NA	NA	NA	NA	NA	2.52226	4.0725	NA	NA	NA	NA	5.10203	7.16826	NA	NA	NA	NA	102946134	102946187	NA	NA	NA
11	106660131	106660810	Interval_3267	3	2	FALSE	FALSE	FALSE	FALSE	TRUE	TRUE	NA	NA	NA	NA	NA	NA	NA	NA	NA	NA	NA	NA	3.87454	NA	NA	2.67074	NA	NA	NA	NA	NA	NA	4.8617	1.64178	NA	NA	NA	NA	8.07657	4.23363	NA	NA	NA	NA	106660247	106660488	NA	NA
11	116389085	116389915	Interval_3414	3	2	FALSE	FALSE	FALSE	TRUE	TRUE	FALSE	NA	NA	NA	NA	NA	NA	NA	NA	NA	2.93454	NA	NA	3.21392	NA	NA	NA	NA	NA	NA	NA	NA	3.28956	2.74585	NA	NA	NA	NA	6.11569	5.60505	NA	NA	NA	NA	116389140	116389085	NA	NA	NA
11	118234444	118235172	Interval_3508	2	2	FALSE	FALSE	FALSE	FALSE	TRUE	TRUE	NA	NA	NA	NA	NA	NA	NA	NA	NA	NA	NA	NA	3.18863	NA	NA	2.82296	NA	NA	NA	NA	NA	NA	2.69885	2.42739	NA	NA	NA	NA	5.54009	5.16272	NA	NA	NA	NA	118234503	118234444	NA	NA
11	119073987	119075122	Interval_3529	2	2	FALSE	FALSE	FALSE	TRUE	TRUE	FALSE	NA	NA	NA	NA	NA	NA	NA	NA	NA	2.90444	NA	NA	3.16486	NA	NA	NA	NA	NA	NA	NA	NA	2.61901	2.67388	NA	NA	NA	NA	5.33593	5.50761	NA	NA	NA	NA	119074055	119073987	NA	NA	NA
11	119121601	119123226	Interval_3537	2	2	FALSE	FALSE	FALSE	TRUE	TRUE	FALSE	NA	NA	NA	NA	NA	NA	NA	NA	NA	2.79547	NA	NA	3.21701	NA	NA	NA	NA	NA	NA	NA	NA	2.54879	2.86973	NA	NA	NA	NA	5.22878	5.74387	NA	NA	NA	NA	119122703	119121601	NA	NA	NA
11	119253238	119254558	Interval_3552	2	2	FALSE	FALSE	FALSE	TRUE	TRUE	FALSE	NA	NA	NA	NA	NA	NA	NA	NA	NA	3.20271	NA	NA	3.05365	NA	NA	NA	NA	NA	NA	NA	NA	3.65093	2.49466	NA	NA	NA	NA	6.56	5.24883	NA	NA	NA	NA	119253421	119253238	NA	NA	NA
11	120230846	120231752	Interval_3583	2	2	FALSE	FALSE	FALSE	TRUE	TRUE	FALSE	NA	NA	NA	NA	NA	NA	NA	NA	NA	2.48013	NA	NA	3.91977	NA	NA	NA	NA	NA	NA	NA	NA	1.49563	4.97108	NA	NA	NA	NA	3.86648	8.20902	NA	NA	NA	NA	120231081	120230846	NA	NA	NA
11	121451552	121452290	Interval_3667	3	2	FALSE	FALSE	FALSE	TRUE	FALSE	TRUE	NA	NA	NA	NA	NA	NA	NA	NA	NA	2.90552	NA	NA	NA	NA	NA	3.30148	NA	NA	NA	NA	NA	3.77013	NA	3.61127	NA	NA	NA	6.66046	NA	6.61502	NA	NA	NA	121451875	NA	121451552	NA	NA
12	3309420	3310494	Interval_3671	3	2	FALSE	FALSE	FALSE	TRUE	FALSE	TRUE	NA	NA	NA	NA	NA	NA	NA	NA	NA	3.23523	NA	NA	NA	NA	NA	3.13376	NA	NA	NA	NA	NA	3.82642	NA	3.0689	NA	NA	NA	6.72575	NA	5.96925	NA	NA	NA	3309420	NA	3309773	NA	NA
12	3791445	3792832	Interval_3675	2	2	FALSE	FALSE	FALSE	TRUE	TRUE	FALSE	NA	NA	NA	NA	NA	NA	NA	NA	NA	2.51759	NA	NA	3.5415	NA	NA	NA	NA	NA	NA	NA	NA	1.50536	3.79436	NA	NA	NA	NA	3.94096	6.83555	NA	NA	NA	NA	3791911	3791445	NA	NA	NA
12	8640776	8641534	Interval_3693	2	2	FALSE	FALSE	FALSE	TRUE	FALSE	TRUE	NA	NA	NA	NA	NA	NA	NA	NA	NA	3.25747	NA	NA	NA	NA	NA	2.8682	NA	NA	NA	NA	NA	3.80001	NA	2.26001	NA	NA	NA	6.73585	NA	4.98872	NA	NA	NA	8640779	NA	8640776	NA	NA
12	13268998	13269455	Interval_3702	2	2	FALSE	FALSE	FALSE	TRUE	TRUE	FALSE	NA	NA	NA	NA	NA	NA	NA	NA	NA	2.95785	NA	NA	3.0621	NA	NA	NA	NA	NA	NA	NA	NA	2.81624	2.34445	NA	NA	NA	NA	5.56589	5.11202	NA	NA	NA	NA	13269195	13268998	NA	NA	NA
12	28634991	28636279	Interval_3734	2	2	FALSE	FALSE	FALSE	TRUE	TRUE	FALSE	NA	NA	NA	NA	NA	NA	NA	NA	NA	3.33216	NA	NA	3.41705	NA	NA	NA	NA	NA	NA	NA	NA	4.22679	3.74491	NA	NA	NA	NA	7.17303	6.71732	NA	NA	NA	NA	28634991	28635533	NA	NA	NA
12	36380978	36382267	Interval_3755	2	2	FALSE	FALSE	FALSE	TRUE	TRUE	FALSE	NA	NA	NA	NA	NA	NA	NA	NA	NA	2.46226	NA	NA	3.57595	NA	NA	NA	NA	NA	NA	NA	NA	1.37244	3.86114	NA	NA	NA	NA	3.75988	6.93589	NA	NA	NA	NA	36381663	36380978	NA	NA	NA
12	44241140	44242006	Interval_3762	2	2	FALSE	FALSE	FALSE	TRUE	TRUE	FALSE	NA	NA	NA	NA	NA	NA	NA	NA	NA	3.15896	NA	NA	3.26274	NA	NA	NA	NA	NA	NA	NA	NA	3.48229	2.85803	NA	NA	NA	NA	6.35336	5.75205	NA	NA	NA	NA	44241173	44241140	NA	NA	NA
12	69422671	69423282	Interval_3823	3	2	FALSE	FALSE	FALSE	FALSE	TRUE	TRUE	NA	NA	NA	NA	NA	NA	NA	NA	NA	NA	NA	NA	3.22505	NA	NA	2.79355	NA	NA	NA	NA	NA	NA	2.81436	2.30042	NA	NA	NA	NA	5.68505	5.01886	NA	NA	NA	NA	69422819	69422850	NA	NA
12	79089286	79089902	Interval_3877	3	2	FALSE	FALSE	FALSE	FALSE	TRUE	TRUE	NA	NA	NA	NA	NA	NA	NA	NA	NA	NA	NA	NA	3.23492	NA	NA	3.64004	NA	NA	NA	NA	NA	NA	2.82185	4.72516	NA	NA	NA	NA	5.69039	7.92187	NA	NA	NA	NA	79089439	79089286	NA	NA
12	79631996	79634673	Interval_3884	3	2	FALSE	FALSE	FALSE	FALSE	TRUE	TRUE	NA	NA	NA	NA	NA	NA	NA	NA	NA	NA	NA	NA	3.03936	NA	NA	3.97516	NA	NA	NA	NA	NA	NA	2.42806	6.03056	NA	NA	NA	NA	5.15724	9.40736	NA	NA	NA	NA	79631996	79633524	NA	NA
12	108757786	108758444	Interval_4058	3	2	FALSE	FALSE	FALSE	TRUE	TRUE	FALSE	NA	NA	NA	NA	NA	NA	NA	NA	NA	2.93786	NA	NA	3.51286	NA	NA	NA	NA	NA	NA	NA	NA	2.78182	3.68028	NA	NA	NA	NA	5.50651	6.70201	NA	NA	NA	NA	108757854	108757796	NA	NA	NA
12	108893927	108894336	Interval_4062	2	2	FALSE	FALSE	FALSE	FALSE	TRUE	TRUE	NA	NA	NA	NA	NA	NA	NA	NA	NA	NA	NA	NA	3.02756	NA	NA	3.19109	NA	NA	NA	NA	NA	NA	2.23227	3.1799	NA	NA	NA	NA	4.98266	6.11783	NA	NA	NA	NA	108893927	108894060	NA	NA
12	111376590	111378209	Interval_4089	3	2	FALSE	FALSE	FALSE	TRUE	TRUE	FALSE	NA	NA	NA	NA	NA	NA	NA	NA	NA	3.30179	NA	NA	2.82807	NA	NA	NA	NA	NA	NA	NA	NA	4.00846	1.76292	NA	NA	NA	NA	6.96009	4.37897	NA	NA	NA	NA	111377645	111376590	NA	NA	NA
12	112879720	112880813	Interval_4139	2	2	FALSE	FALSE	FALSE	TRUE	TRUE	FALSE	NA	NA	NA	NA	NA	NA	NA	NA	NA	2.59494	NA	NA	3.71957	NA	NA	NA	NA	NA	NA	NA	NA	1.72025	4.40654	NA	NA	NA	NA	4.21417	7.5294	NA	NA	NA	NA	112879802	112879720	NA	NA	NA
12	112934466	112936764	Interval_4144	3	2	FALSE	FALSE	FALSE	TRUE	TRUE	FALSE	NA	NA	NA	NA	NA	NA	NA	NA	NA	2.61525	NA	NA	3.82234	NA	NA	NA	NA	NA	NA	NA	NA	1.92138	4.59851	NA	NA	NA	NA	4.43811	7.79539	NA	NA	NA	NA	112934759	112935743	NA	NA	NA
13	17992226	17993662	Interval_4232	3	2	FALSE	FALSE	FALSE	FALSE	TRUE	TRUE	NA	NA	NA	NA	NA	NA	NA	NA	NA	NA	NA	NA	2.90579	NA	NA	3.11921	NA	NA	NA	NA	NA	NA	1.98437	2.92859	NA	NA	NA	NA	4.65287	5.82929	NA	NA	NA	NA	17992226	17992693	NA	NA
13	21831528	21832265	Interval_4248	3	2	FALSE	FALSE	FALSE	TRUE	FALSE	TRUE	NA	NA	NA	NA	NA	NA	NA	NA	NA	2.67545	NA	NA	NA	NA	NA	3.50406	NA	NA	NA	NA	NA	1.9179	NA	4.39959	NA	NA	NA	4.48043	NA	7.48903	NA	NA	NA	21831668	NA	21831976	NA	NA
13	30721556	30722887	Interval_4302	2	2	FALSE	FALSE	FALSE	TRUE	TRUE	FALSE	NA	NA	NA	NA	NA	NA	NA	NA	NA	3.11291	NA	NA	3.85467	NA	NA	NA	NA	NA	NA	NA	NA	3.6267	5.2873	NA	NA	NA	NA	6.4844	8.53374	NA	NA	NA	NA	30721788	30721556	NA	NA	NA
13	30727294	30729438	Interval_4303	2	2	FALSE	FALSE	FALSE	TRUE	TRUE	FALSE	NA	NA	NA	NA	NA	NA	NA	NA	NA	3.05814	NA	NA	3.28022	NA	NA	NA	NA	NA	NA	NA	NA	3.12972	2.94394	NA	NA	NA	NA	5.94108	5.85269	NA	NA	NA	NA	30727294	30728311	NA	NA	NA
13	41000751	41001587	Interval_4341	3	2	FALSE	FALSE	FALSE	TRUE	TRUE	FALSE	NA	NA	NA	NA	NA	NA	NA	NA	NA	3.11797	NA	NA	3.11139	NA	NA	NA	NA	NA	NA	NA	NA	3.34972	2.4823	NA	NA	NA	NA	6.19838	5.27867	NA	NA	NA	NA	41001116	41000751	NA	NA	NA
13	43249839	43251261	Interval_4358	3	2	FALSE	FALSE	FALSE	FALSE	TRUE	TRUE	NA	NA	NA	NA	NA	NA	NA	NA	NA	NA	NA	NA	3.22441	NA	NA	3.01003	NA	NA	NA	NA	NA	NA	2.79585	2.56709	NA	NA	NA	NA	5.66477	5.40433	NA	NA	NA	NA	43250656	43250185	NA	NA
13	44517469	44518487	Interval_4380	3	2	FALSE	FALSE	FALSE	FALSE	TRUE	TRUE	NA	NA	NA	NA	NA	NA	NA	NA	NA	NA	NA	NA	2.78549	NA	NA	3.4683	NA	NA	NA	NA	NA	NA	1.63975	4.16919	NA	NA	NA	NA	4.22604	7.26109	NA	NA	NA	NA	44518263	44517469	NA	NA
13	45507367	45508021	Interval_4390	2	2	FALSE	FALSE	FALSE	TRUE	TRUE	FALSE	NA	NA	NA	NA	NA	NA	NA	NA	NA	2.64455	NA	NA	3.5298	NA	NA	NA	NA	NA	NA	NA	NA	1.86764	3.84645	NA	NA	NA	NA	4.40006	6.89832	NA	NA	NA	NA	45507527	45507367	NA	NA	NA
13	51692335	51693156	Interval_4427	2	2	FALSE	FALSE	FALSE	TRUE	TRUE	FALSE	NA	NA	NA	NA	NA	NA	NA	NA	NA	2.74932	NA	NA	3.45631	NA	NA	NA	NA	NA	NA	NA	NA	2.1287	3.47128	NA	NA	NA	NA	4.74503	6.46094	NA	NA	NA	NA	51692335	51692473	NA	NA	NA
13	51789697	51791031	Interval_4437	3	2	FALSE	FALSE	FALSE	TRUE	TRUE	FALSE	NA	NA	NA	NA	NA	NA	NA	NA	NA	2.7767	NA	NA	3.33841	NA	NA	NA	NA	NA	NA	NA	NA	2.27161	3.08166	NA	NA	NA	NA	4.88979	6.02054	NA	NA	NA	NA	51789875	51789887	NA	NA	NA
13	52721160	52721713	Interval_4456	2	2	FALSE	FALSE	FALSE	TRUE	TRUE	FALSE	NA	NA	NA	NA	NA	NA	NA	NA	NA	3.08819	NA	NA	3.37007	NA	NA	NA	NA	NA	NA	NA	NA	3.41945	3.13623	NA	NA	NA	NA	6.25996	6.0971	NA	NA	NA	NA	52721160	52721493	NA	NA	NA
13	53377192	53377655	Interval_4463	2	2	FALSE	FALSE	FALSE	FALSE	TRUE	TRUE	NA	NA	NA	NA	NA	NA	NA	NA	NA	NA	NA	NA	3.09955	NA	NA	3.22032	NA	NA	NA	NA	NA	NA	2.42658	3.28837	NA	NA	NA	NA	5.22122	6.24153	NA	NA	NA	NA	53377192	53377213	NA	NA
13	54467980	54468965	Interval_4467	3	2	FALSE	FALSE	FALSE	TRUE	TRUE	FALSE	NA	NA	NA	NA	NA	NA	NA	NA	NA	2.59094	NA	NA	3.59735	NA	NA	NA	NA	NA	NA	NA	NA	1.72825	3.92115	NA	NA	NA	NA	4.21906	6.9906	NA	NA	NA	NA	54468359	54468461	NA	NA	NA
13	54621683	54622415	Interval_4473	3	2	FALSE	FALSE	FALSE	FALSE	TRUE	TRUE	NA	NA	NA	NA	NA	NA	NA	NA	NA	NA	NA	NA	3.37006	NA	NA	2.82171	NA	NA	NA	NA	NA	NA	3.24055	2.02451	NA	NA	NA	NA	6.19015	4.73531	NA	NA	NA	NA	54621704	54621683	NA	NA
13	55399999	55401237	Interval_4487	2	2	FALSE	FALSE	FALSE	FALSE	TRUE	TRUE	NA	NA	NA	NA	NA	NA	NA	NA	NA	NA	NA	NA	3.56117	NA	NA	2.5874	NA	NA	NA	NA	NA	NA	3.7524	1.42494	NA	NA	NA	NA	6.81101	3.95388	NA	NA	NA	NA	55400689	55399999	NA	NA
13	63792354	63794239	Interval_4528	3	2	FALSE	FALSE	FALSE	TRUE	FALSE	TRUE	NA	NA	NA	NA	NA	NA	NA	NA	NA	3.42583	NA	NA	NA	NA	NA	2.63566	NA	NA	NA	NA	NA	4.64612	NA	1.54697	NA	NA	NA	7.63433	NA	4.11467	NA	NA	NA	63792560	NA	63792354	NA	NA
13	74259975	74260404	Interval_4559	2	2	FALSE	FALSE	FALSE	FALSE	TRUE	TRUE	NA	NA	NA	NA	NA	NA	NA	NA	NA	NA	NA	NA	3.50888	NA	NA	2.51294	NA	NA	NA	NA	NA	NA	3.55891	1.27002	NA	NA	NA	NA	6.59682	3.73466	NA	NA	NA	NA	74260060	74259975	NA	NA
13	100730652	100731095	Interval_4621	3	2	FALSE	FALSE	FALSE	TRUE	TRUE	FALSE	NA	NA	NA	NA	NA	NA	NA	NA	NA	3.24251	NA	NA	2.90577	NA	NA	NA	NA	NA	NA	NA	NA	3.9314	1.93469	NA	NA	NA	NA	6.89248	4.60153	NA	NA	NA	NA	100730715	100730652	NA	NA	NA
13	102898694	102899255	Interval_4630	3	2	FALSE	FALSE	FALSE	TRUE	FALSE	TRUE	NA	NA	NA	NA	NA	NA	NA	NA	NA	3.11545	NA	NA	NA	NA	NA	3.13839	NA	NA	NA	NA	NA	3.32525	NA	2.99035	NA	NA	NA	6.16865	NA	5.91588	NA	NA	NA	102898694	NA	102898870	NA	NA
13	102906065	102906659	Interval_4631	3	2	FALSE	FALSE	FALSE	TRUE	FALSE	TRUE	NA	NA	NA	NA	NA	NA	NA	NA	NA	2.84075	NA	NA	NA	NA	NA	3.52504	NA	NA	NA	NA	NA	2.43963	NA	4.23941	NA	NA	NA	5.10906	NA	7.38225	NA	NA	NA	102906137	NA	102906434	NA	NA
13	104763053	104763807	Interval_4637	2	2	FALSE	FALSE	FALSE	FALSE	TRUE	TRUE	NA	NA	NA	NA	NA	NA	NA	NA	NA	NA	NA	NA	2.84697	NA	NA	3.17564	NA	NA	NA	NA	NA	NA	1.85598	3.11089	NA	NA	NA	NA	4.49355	6.036	NA	NA	NA	NA	104763315	104763053	NA	NA
13	108043411	108044686	Interval_4644	3	2	FALSE	FALSE	FALSE	TRUE	TRUE	FALSE	NA	NA	NA	NA	NA	NA	NA	NA	NA	2.75631	NA	NA	3.52931	NA	NA	NA	NA	NA	NA	NA	NA	2.29065	3.6767	NA	NA	NA	NA	4.91152	6.71675	NA	NA	NA	NA	108043411	108043848	NA	NA	NA
14	24486904	24487245	Interval_4736	3	2	FALSE	FALSE	FALSE	TRUE	FALSE	TRUE	NA	NA	NA	NA	NA	NA	NA	NA	NA	3.18812	NA	NA	NA	NA	NA	3.15903	NA	NA	NA	NA	NA	3.5678	NA	3.03097	NA	NA	NA	6.45893	NA	5.95809	NA	NA	NA	24486971	NA	24486936	NA	NA
14	27038936	27039799	Interval_4760	3	2	FALSE	FALSE	FALSE	TRUE	FALSE	TRUE	NA	NA	NA	NA	NA	NA	NA	NA	NA	3.19066	NA	NA	NA	NA	NA	2.86705	NA	NA	NA	NA	NA	3.6837	NA	2.16663	NA	NA	NA	6.57327	NA	4.90202	NA	NA	NA	27039021	NA	27038936	NA	NA
14	31222466	31223767	Interval_4791	3	2	FALSE	FALSE	FALSE	FALSE	TRUE	TRUE	NA	NA	NA	NA	NA	NA	NA	NA	NA	NA	NA	NA	3.58935	NA	NA	2.51633	NA	NA	NA	NA	NA	NA	4.04848	1.26461	NA	NA	NA	NA	7.09076	3.73207	NA	NA	NA	NA	31223158	31222466	NA	NA
14	31420420	31421046	Interval_4805	2	2	FALSE	FALSE	FALSE	FALSE	TRUE	TRUE	NA	NA	NA	NA	NA	NA	NA	NA	NA	NA	NA	NA	2.62475	NA	NA	3.599	NA	NA	NA	NA	NA	NA	1.59112	4.80169	NA	NA	NA	NA	4.11844	7.94303	NA	NA	NA	NA	31420659	31420420	NA	NA
14	31569057	31570079	Interval_4811	3	2	FALSE	FALSE	FALSE	TRUE	FALSE	TRUE	NA	NA	NA	NA	NA	NA	NA	NA	NA	3.2311	NA	NA	NA	NA	NA	3.12586	NA	NA	NA	NA	NA	3.75511	NA	2.91437	NA	NA	NA	6.66463	NA	5.82587	NA	NA	NA	31569057	NA	31569072	NA	NA
14	52093832	52094974	Interval_4872	2	2	FALSE	FALSE	FALSE	TRUE	TRUE	FALSE	NA	NA	NA	NA	NA	NA	NA	NA	NA	2.8929	NA	NA	3.1576	NA	NA	NA	NA	NA	NA	NA	NA	2.63716	2.57114	NA	NA	NA	NA	5.33098	5.40365	NA	NA	NA	NA	52093832	52094606	NA	NA	NA
14	54224593	54226081	Interval_4882	3	2	FALSE	FALSE	FALSE	FALSE	TRUE	TRUE	NA	NA	NA	NA	NA	NA	NA	NA	NA	NA	NA	NA	3.00651	NA	NA	3.07565	NA	NA	NA	NA	NA	NA	2.59742	2.81413	NA	NA	NA	NA	5.37454	5.68266	NA	NA	NA	NA	54224807	54224826	NA	NA
14	57740056	57741539	Interval_4963	2	2	FALSE	FALSE	FALSE	TRUE	TRUE	FALSE	NA	NA	NA	NA	NA	NA	NA	NA	NA	2.539	NA	NA	3.62616	NA	NA	NA	NA	NA	NA	NA	NA	1.56896	4.05464	NA	NA	NA	NA	4.01913	7.14273	NA	NA	NA	NA	57740056	57740124	NA	NA	NA
14	63860155	63860549	Interval_4994	2	2	FALSE	FALSE	FALSE	TRUE	TRUE	FALSE	NA	NA	NA	NA	NA	NA	NA	NA	NA	3.33034	NA	NA	2.91037	NA	NA	NA	NA	NA	NA	NA	NA	4.33898	2.38113	NA	NA	NA	NA	7.35724	5.1316	NA	NA	NA	NA	63860259	63860155	NA	NA	NA
14	65837082	65837915	Interval_5012	3	2	FALSE	FALSE	FALSE	TRUE	TRUE	FALSE	NA	NA	NA	NA	NA	NA	NA	NA	NA	3.08565	NA	NA	4.24055	NA	NA	NA	NA	NA	NA	NA	NA	3.20406	6.06875	NA	NA	NA	NA	6.03875	9.46635	NA	NA	NA	NA	65837211	65837082	NA	NA	NA
14	79515448	79515711	Interval_5090	2	2	FALSE	FALSE	FALSE	TRUE	FALSE	TRUE	NA	NA	NA	NA	NA	NA	NA	NA	NA	3.66611	NA	NA	NA	NA	NA	2.98615	NA	NA	NA	NA	NA	5.74585	NA	2.50934	NA	NA	NA	8.90844	NA	5.3273	NA	NA	NA	79515448	NA	79515472	NA	NA
14	121824289	121825051	Interval_5131	3	2	FALSE	FALSE	FALSE	FALSE	TRUE	TRUE	NA	NA	NA	NA	NA	NA	NA	NA	NA	NA	NA	NA	2.53127	NA	NA	3.50515	NA	NA	NA	NA	NA	NA	1.32562	4.88437	NA	NA	NA	NA	3.74512	8.06177	NA	NA	NA	NA	121824289	121824616	NA	NA
15	5143503	5144291	Interval_5165	3	2	FALSE	FALSE	FALSE	TRUE	FALSE	TRUE	NA	NA	NA	NA	NA	NA	NA	NA	NA	2.97831	NA	NA	NA	NA	NA	3.61041	NA	NA	NA	NA	NA	2.83474	NA	4.60337	NA	NA	NA	5.60486	NA	7.7819	NA	NA	NA	5143503	NA	5143529	NA	NA
15	36173802	36174287	Interval_5209	3	2	FALSE	FALSE	FALSE	TRUE	TRUE	FALSE	NA	NA	NA	NA	NA	NA	NA	NA	NA	2.4942	NA	NA	3.75608	NA	NA	NA	NA	NA	NA	NA	NA	1.49661	4.32911	NA	NA	NA	NA	3.9145	7.50057	NA	NA	NA	NA	36173803	36173802	NA	NA	NA
15	65722030	65722273	Interval_5278	2	2	FALSE	FALSE	FALSE	FALSE	TRUE	TRUE	NA	NA	NA	NA	NA	NA	NA	NA	NA	NA	NA	NA	3.10104	NA	NA	2.91141	NA	NA	NA	NA	NA	NA	4.82879	3.14198	NA	NA	NA	NA	8.03839	6.04736	NA	NA	NA	NA	65722030	65722032	NA	NA
15	65787077	65787740	Interval_5279	2	2	FALSE	FALSE	FALSE	TRUE	TRUE	FALSE	NA	NA	NA	NA	NA	NA	NA	NA	NA	2.39734	NA	NA	3.86622	NA	NA	NA	NA	NA	NA	NA	NA	1.24288	4.67991	NA	NA	NA	NA	3.56657	7.90918	NA	NA	NA	NA	65787205	65787077	NA	NA	NA
15	76521635	76523406	Interval_5381	2	2	FALSE	FALSE	FALSE	FALSE	TRUE	TRUE	NA	NA	NA	NA	NA	NA	NA	NA	NA	NA	NA	NA	3.20362	NA	NA	2.91163	NA	NA	NA	NA	NA	NA	2.90826	2.33689	NA	NA	NA	NA	5.76282	5.09632	NA	NA	NA	NA	76521635	76522086	NA	NA
15	78494364	78495415	Interval_5439	3	2	FALSE	FALSE	FALSE	TRUE	TRUE	FALSE	NA	NA	NA	NA	NA	NA	NA	NA	NA	2.40538	NA	NA	3.64844	NA	NA	NA	NA	NA	NA	NA	NA	1.34992	4.66097	NA	NA	NA	NA	3.64957	7.83021	NA	NA	NA	NA	78494364	78495110	NA	NA	NA
15	78575936	78577841	Interval_5449	3	2	FALSE	FALSE	FALSE	TRUE	FALSE	TRUE	NA	NA	NA	NA	NA	NA	NA	NA	NA	3.30661	NA	NA	NA	NA	NA	3.50862	NA	NA	NA	NA	NA	4.12235	NA	4.40277	NA	NA	NA	7.06954	NA	7.50912	NA	NA	NA	78576668	NA	78575936	NA	NA
15	80572124	80572670	Interval_5559	2	2	FALSE	FALSE	FALSE	TRUE	TRUE	FALSE	NA	NA	NA	NA	NA	NA	NA	NA	NA	2.75112	NA	NA	3.55325	NA	NA	NA	NA	NA	NA	NA	NA	2.17703	3.82971	NA	NA	NA	NA	4.77908	6.86529	NA	NA	NA	NA	80572124	80572424	NA	NA	NA
15	81831212	81832430	Interval_5607	3	2	FALSE	FALSE	FALSE	TRUE	FALSE	TRUE	NA	NA	NA	NA	NA	NA	NA	NA	NA	3.01197	NA	NA	NA	NA	NA	3.4879	NA	NA	NA	NA	NA	2.96307	NA	4.37118	NA	NA	NA	5.75373	NA	7.48673	NA	NA	NA	81831212	NA	81831479	NA	NA
15	83349375	83350670	Interval_5652	3	2	FALSE	FALSE	FALSE	FALSE	TRUE	TRUE	NA	NA	NA	NA	NA	NA	NA	NA	NA	NA	NA	NA	3.28996	NA	NA	2.96771	NA	NA	NA	NA	NA	NA	2.98509	2.54299	NA	NA	NA	NA	5.89596	5.35241	NA	NA	NA	NA	83349841	83349375	NA	NA
15	84556172	84558594	Interval_5663	3	2	FALSE	FALSE	FALSE	TRUE	TRUE	FALSE	NA	NA	NA	NA	NA	NA	NA	NA	NA	2.93074	NA	NA	3.18796	NA	NA	NA	NA	NA	NA	NA	NA	2.66696	2.90535	NA	NA	NA	NA	5.41068	5.78527	NA	NA	NA	NA	84557583	84556172	NA	NA	NA
15	84683465	84684049	Interval_5665	2	2	FALSE	FALSE	FALSE	TRUE	FALSE	TRUE	NA	NA	NA	NA	NA	NA	NA	NA	NA	3.30547	NA	NA	NA	NA	NA	2.87474	NA	NA	NA	NA	NA	4.32321	NA	2.19602	NA	NA	NA	7.27641	NA	4.9354	NA	NA	NA	84683688	NA	84683465	NA	NA
15	86066787	86068983	Interval_5685	3	2	FALSE	FALSE	FALSE	TRUE	FALSE	TRUE	NA	NA	NA	NA	NA	NA	NA	NA	NA	3.30843	NA	NA	NA	NA	NA	2.74607	NA	NA	NA	NA	NA	4.07158	NA	1.82976	NA	NA	NA	7.02207	NA	4.4825	NA	NA	NA	86067647	NA	86066787	NA	NA
15	89127864	89128851	Interval_5709	3	2	FALSE	FALSE	FALSE	TRUE	TRUE	FALSE	NA	NA	NA	NA	NA	NA	NA	NA	NA	3.64277	NA	NA	3.1402	NA	NA	NA	NA	NA	NA	NA	NA	5.37773	2.5351	NA	NA	NA	NA	8.50827	5.35408	NA	NA	NA	NA	89128476	89127864	NA	NA	NA
15	97782406	97783095	Interval_5767	2	2	FALSE	FALSE	FALSE	TRUE	TRUE	FALSE	NA	NA	NA	NA	NA	NA	NA	NA	NA	2.98693	NA	NA	3.04239	NA	NA	NA	NA	NA	NA	NA	NA	3.18357	2.26248	NA	NA	NA	NA	5.98481	5.02431	NA	NA	NA	NA	97782406	97782683	NA	NA	NA
15	97843414	97844748	Interval_5779	3	2	FALSE	FALSE	FALSE	TRUE	FALSE	TRUE	NA	NA	NA	NA	NA	NA	NA	NA	NA	3.82501	NA	NA	NA	NA	NA	2.68986	NA	NA	NA	NA	NA	6.16339	NA	1.7061	NA	NA	NA	9.3945	NA	4.30452	NA	NA	NA	97844078	NA	97843414	NA	NA
15	102354945	102356391	Interval_5918	3	2	FALSE	FALSE	FALSE	FALSE	TRUE	TRUE	NA	NA	NA	NA	NA	NA	NA	NA	NA	NA	NA	NA	3.57126	NA	NA	2.82218	NA	NA	NA	NA	NA	NA	3.83328	2.06928	NA	NA	NA	NA	6.89121	4.76652	NA	NA	NA	NA	102355443	102354945	NA	NA
15	103182226	103184383	Interval_5934	2	2	FALSE	FALSE	FALSE	TRUE	TRUE	FALSE	NA	NA	NA	NA	NA	NA	NA	NA	NA	3.10825	NA	NA	2.93626	NA	NA	NA	NA	NA	NA	NA	NA	3.42172	2.00753	NA	NA	NA	NA	6.25941	4.69586	NA	NA	NA	NA	103182226	103182316	NA	NA	NA
15	103247632	103249209	Interval_5936	3	2	FALSE	FALSE	FALSE	TRUE	TRUE	FALSE	NA	NA	NA	NA	NA	NA	NA	NA	NA	3.01751	NA	NA	3.11985	NA	NA	NA	NA	NA	NA	NA	NA	3.05222	2.61039	NA	NA	NA	NA	5.8333	5.41182	NA	NA	NA	NA	103247773	103247802	NA	NA	NA
16	5203719	5204088	Interval_5982	2	2	FALSE	FALSE	FALSE	FALSE	TRUE	TRUE	NA	NA	NA	NA	NA	NA	NA	NA	NA	NA	NA	NA	2.85829	NA	NA	3.62734	NA	NA	NA	NA	NA	NA	1.82865	4.77458	NA	NA	NA	NA	4.46148	7.94246	NA	NA	NA	NA	5203719	5203728	NA	NA
16	10447221	10449327	Interval_5992	2	2	FALSE	FALSE	FALSE	TRUE	TRUE	FALSE	NA	NA	NA	NA	NA	NA	NA	NA	NA	2.90123	NA	NA	3.15081	NA	NA	NA	NA	NA	NA	NA	NA	2.99471	2.67419	NA	NA	NA	NA	5.77853	5.48593	NA	NA	NA	NA	10448947	10447221	NA	NA	NA
16	11088226	11088935	Interval_6023	2	2	FALSE	FALSE	FALSE	FALSE	TRUE	TRUE	NA	NA	NA	NA	NA	NA	NA	NA	NA	NA	NA	NA	3.12101	NA	NA	2.91108	NA	NA	NA	NA	NA	NA	2.6025	2.30053	NA	NA	NA	NA	5.40508	5.07303	NA	NA	NA	NA	11088392	11088226	NA	NA
16	13671600	13672710	Interval_6035	3	2	FALSE	FALSE	FALSE	TRUE	TRUE	FALSE	NA	NA	NA	NA	NA	NA	NA	NA	NA	3.22719	NA	NA	3.40965	NA	NA	NA	NA	NA	NA	NA	NA	3.83853	3.35701	NA	NA	NA	NA	6.73038	6.32144	NA	NA	NA	NA	13671600	13671775	NA	NA	NA
16	21333073	21333464	Interval_6106	3	2	FALSE	FALSE	FALSE	TRUE	FALSE	TRUE	NA	NA	NA	NA	NA	NA	NA	NA	NA	3.05284	NA	NA	NA	NA	NA	3.77429	NA	NA	NA	NA	NA	3.13724	NA	5.23927	NA	NA	NA	5.94515	NA	8.50256	NA	NA	NA	21333073	NA	21333100	NA	NA
16	33966758	33967252	Interval_6186	2	2	FALSE	FALSE	FALSE	TRUE	TRUE	FALSE	NA	NA	NA	NA	NA	NA	NA	NA	NA	3.55716	NA	NA	2.83436	NA	NA	NA	NA	NA	NA	NA	NA	4.86747	1.9062	NA	NA	NA	NA	7.97904	4.52034	NA	NA	NA	NA	33966789	33966758	NA	NA	NA
16	36940893	36941514	Interval_6199	3	2	FALSE	FALSE	FALSE	TRUE	FALSE	TRUE	NA	NA	NA	NA	NA	NA	NA	NA	NA	3.6692	NA	NA	NA	NA	NA	2.91289	NA	NA	NA	NA	NA	5.78685	NA	2.30323	NA	NA	NA	8.94933	NA	5.06987	NA	NA	NA	36941137	NA	36941269	NA	NA
16	55954216	55954582	Interval_6241	3	2	FALSE	FALSE	FALSE	TRUE	TRUE	FALSE	NA	NA	NA	NA	NA	NA	NA	NA	NA	3.0191	NA	NA	3.41989	NA	NA	NA	NA	NA	NA	NA	NA	3.00112	3.30009	NA	NA	NA	NA	5.78845	6.28736	NA	NA	NA	NA	55954286	55954281	NA	NA	NA
16	58522932	58523499	Interval_6258	3	2	FALSE	FALSE	FALSE	FALSE	TRUE	TRUE	NA	NA	NA	NA	NA	NA	NA	NA	NA	NA	NA	NA	3.29273	NA	NA	2.75598	NA	NA	NA	NA	NA	NA	2.97426	1.90881	NA	NA	NA	NA	5.88033	4.55293	NA	NA	NA	NA	58522932	58522988	NA	NA
16	90934500	90935125	Interval_6294	3	2	FALSE	FALSE	FALSE	FALSE	TRUE	TRUE	NA	NA	NA	NA	NA	NA	NA	NA	NA	NA	NA	NA	3.81397	NA	NA	2.60975	NA	NA	NA	NA	NA	NA	4.59426	1.47312	NA	NA	NA	NA	7.78267	4.02264	NA	NA	NA	NA	90934500	90934709	NA	NA
16	91931209	91931822	Interval_6317	3	2	FALSE	FALSE	FALSE	TRUE	FALSE	TRUE	NA	NA	NA	NA	NA	NA	NA	NA	NA	2.71893	NA	NA	NA	NA	NA	3.40072	NA	NA	NA	NA	NA	2.58584	NA	3.84605	NA	NA	NA	5.26631	NA	6.93097	NA	NA	NA	91931271	NA	91931380	NA	NA
16	94601508	94604154	Interval_6335	2	2	FALSE	FALSE	FALSE	TRUE	FALSE	TRUE	NA	NA	NA	NA	NA	NA	NA	NA	NA	3.29334	NA	NA	NA	NA	NA	3.72959	NA	NA	NA	NA	NA	4.00265	NA	5.45734	NA	NA	NA	6.94404	NA	8.72807	NA	NA	NA	94601508	NA	94601570	NA	NA
17	5440050	5440946	Interval_6363	3	2	FALSE	FALSE	FALSE	TRUE	FALSE	TRUE	NA	NA	NA	NA	NA	NA	NA	NA	NA	3.66135	NA	NA	NA	NA	NA	2.66284	NA	NA	NA	NA	NA	5.49363	NA	1.64915	NA	NA	NA	8.67733	NA	4.25193	NA	NA	NA	5440150	NA	5440050	NA	NA
17	12768980	12769952	Interval_6420	3	2	FALSE	FALSE	FALSE	FALSE	TRUE	TRUE	NA	NA	NA	NA	NA	NA	NA	NA	NA	NA	NA	NA	3.38101	NA	NA	2.78778	NA	NA	NA	NA	NA	NA	3.26366	2.00928	NA	NA	NA	NA	6.21391	4.70194	NA	NA	NA	NA	12768980	12769389	NA	NA
17	14960611	14961233	Interval_6431	3	2	FALSE	FALSE	FALSE	FALSE	TRUE	TRUE	NA	NA	NA	NA	NA	NA	NA	NA	NA	NA	NA	NA	3.19377	NA	NA	2.92625	NA	NA	NA	NA	NA	NA	2.77643	2.31165	NA	NA	NA	NA	5.61682	5.09664	NA	NA	NA	NA	14960611	14960772	NA	NA
17	21650413	21650916	Interval_6452	2	2	FALSE	FALSE	FALSE	FALSE	TRUE	TRUE	NA	NA	NA	NA	NA	NA	NA	NA	NA	NA	NA	NA	2.86046	NA	NA	3.40496	NA	NA	NA	NA	NA	NA	2.13078	3.91491	NA	NA	NA	NA	4.83182	6.97613	NA	NA	NA	NA	21650413	21650433	NA	NA
17	23563899	23564887	Interval_6457	3	2	FALSE	FALSE	FALSE	TRUE	TRUE	FALSE	NA	NA	NA	NA	NA	NA	NA	NA	NA	3.03796	NA	NA	3.76804	NA	NA	NA	NA	NA	NA	NA	NA	4.22161	4.77163	NA	NA	NA	NA	7.17795	7.95615	NA	NA	NA	NA	23563932	23563899	NA	NA	NA
17	25773012	25774078	Interval_6546	3	2	FALSE	FALSE	FALSE	TRUE	TRUE	FALSE	NA	NA	NA	NA	NA	NA	NA	NA	NA	3.00294	NA	NA	3.6567	NA	NA	NA	NA	NA	NA	NA	NA	2.9994	4.38702	NA	NA	NA	NA	5.76708	7.54276	NA	NA	NA	NA	25773012	25773595	NA	NA	NA
17	26089995	26090620	Interval_6563	2	2	FALSE	FALSE	FALSE	FALSE	TRUE	TRUE	NA	NA	NA	NA	NA	NA	NA	NA	NA	NA	NA	NA	3.65372	NA	NA	2.90104	NA	NA	NA	NA	NA	NA	4.14823	2.39132	NA	NA	NA	NA	7.24729	5.14337	NA	NA	NA	NA	26090308	26089995	NA	NA
17	27629812	27630464	Interval_6622	2	2	FALSE	FALSE	FALSE	TRUE	FALSE	TRUE	NA	NA	NA	NA	NA	NA	NA	NA	NA	3.26957	NA	NA	NA	NA	NA	2.74091	NA	NA	NA	NA	NA	3.86752	NA	1.86579	NA	NA	NA	6.80416	NA	4.49582	NA	NA	NA	27629812	NA	27629847	NA	NA
17	27775773	27776579	Interval_6627	2	2	FALSE	FALSE	FALSE	FALSE	TRUE	TRUE	NA	NA	NA	NA	NA	NA	NA	NA	NA	NA	NA	NA	3.17605	NA	NA	2.84959	NA	NA	NA	NA	NA	NA	2.61078	2.10135	NA	NA	NA	NA	5.45624	4.8313	NA	NA	NA	NA	27775773	27775953	NA	NA
17	28280166	28281994	Interval_6654	3	2	FALSE	FALSE	FALSE	TRUE	FALSE	TRUE	NA	NA	NA	NA	NA	NA	NA	NA	NA	2.31483	NA	NA	NA	NA	NA	3.70195	NA	NA	NA	NA	NA	1.16876	NA	4.98733	NA	NA	NA	3.42096	NA	8.2124	NA	NA	NA	28280307	NA	28280166	NA	NA
17	28508767	28511027	Interval_6667	2	2	FALSE	FALSE	FALSE	TRUE	TRUE	FALSE	NA	NA	NA	NA	NA	NA	NA	NA	NA	3.44702	NA	NA	2.63404	NA	NA	NA	NA	NA	NA	NA	NA	4.55146	1.58372	NA	NA	NA	NA	7.58361	4.09513	NA	NA	NA	NA	28510555	28508767	NA	NA	NA
17	29304466	29306151	Interval_6701	3	2	FALSE	FALSE	FALSE	FALSE	TRUE	TRUE	NA	NA	NA	NA	NA	NA	NA	NA	NA	NA	NA	NA	3.3925	NA	NA	2.86735	NA	NA	NA	NA	NA	NA	3.66305	2.18089	NA	NA	NA	NA	6.64014	4.92365	NA	NA	NA	NA	29305740	29304466	NA	NA
17	29473508	29475525	Interval_6713	2	2	FALSE	FALSE	FALSE	FALSE	TRUE	TRUE	NA	NA	NA	NA	NA	NA	NA	NA	NA	NA	NA	NA	3.39738	NA	NA	3.02129	NA	NA	NA	NA	NA	NA	3.30761	2.59719	NA	NA	NA	NA	6.26787	5.44246	NA	NA	NA	NA	29474104	29473508	NA	NA
17	31650708	31651304	Interval_6741	2	2	FALSE	FALSE	FALSE	FALSE	TRUE	TRUE	NA	NA	NA	NA	NA	NA	NA	NA	NA	NA	NA	NA	3.6188	NA	NA	2.53801	NA	NA	NA	NA	NA	NA	4.12912	1.52401	NA	NA	NA	NA	7.24846	4.00008	NA	NA	NA	NA	31651031	31650708	NA	NA
17	32073413	32074484	Interval_6767	3	2	FALSE	FALSE	FALSE	TRUE	FALSE	TRUE	NA	NA	NA	NA	NA	NA	NA	NA	NA	2.9976	NA	NA	NA	NA	NA	3.40767	NA	NA	NA	NA	NA	3.88176	NA	4.06406	NA	NA	NA	6.7641	NA	7.13331	NA	NA	NA	32073493	NA	32073521	NA	NA
17	34863903	34865107	Interval_6881	2	2	FALSE	FALSE	FALSE	TRUE	FALSE	TRUE	NA	NA	NA	NA	NA	NA	NA	NA	NA	3.08425	NA	NA	NA	NA	NA	3.05204	NA	NA	NA	NA	NA	3.21929	NA	2.77578	NA	NA	NA	6.06512	NA	5.64053	NA	NA	NA	34864711	NA	34863903	NA	NA
17	35319252	35322334	Interval_6932	3	2	FALSE	FALSE	FALSE	TRUE	FALSE	TRUE	NA	NA	NA	NA	NA	NA	NA	NA	NA	2.70994	NA	NA	NA	NA	NA	3.37229	NA	NA	NA	NA	NA	2.51753	NA	3.96246	NA	NA	NA	5.17845	NA	6.97263	NA	NA	NA	35320619	NA	35319252	NA	NA
17	35673293	35674031	Interval_6945	3	2	FALSE	FALSE	FALSE	TRUE	TRUE	FALSE	NA	NA	NA	NA	NA	NA	NA	NA	NA	3.35047	NA	NA	2.80873	NA	NA	NA	NA	NA	NA	NA	NA	5.04144	1.76754	NA	NA	NA	NA	8.11046	4.35753	NA	NA	NA	NA	35673571	35673293	NA	NA	NA
17	35812277	35814057	Interval_6948	4	2	FALSE	FALSE	FALSE	TRUE	TRUE	FALSE	NA	NA	NA	NA	NA	NA	NA	NA	NA	2.80204	3.09903	NA	3.12066	NA	NA	NA	NA	NA	NA	NA	NA	2.35638;3.61901	2.56918	NA	NA	NA	NA	5.0167;6.49145	5.36978	NA	NA	NA	NA	35812277;35813715	35813620	NA	NA	NA
17	74717588	74718378	Interval_7304	2	2	FALSE	FALSE	FALSE	TRUE	FALSE	TRUE	NA	NA	NA	NA	NA	NA	NA	NA	NA	3.53227	NA	NA	NA	NA	NA	2.71877	NA	NA	NA	NA	NA	4.90138	NA	1.74344	NA	NA	NA	7.99649	NA	4.38062	NA	NA	NA	74717588	NA	74717726	NA	NA
17	79615079	79615551	Interval_7317	3	2	FALSE	FALSE	FALSE	TRUE	TRUE	FALSE	NA	NA	NA	NA	NA	NA	NA	NA	NA	3.02097	NA	NA	3.54326	NA	NA	NA	NA	NA	NA	NA	NA	3.01661	3.8745	NA	NA	NA	NA	5.81481	6.89827	NA	NA	NA	NA	79615102	79615079	NA	NA	NA
17	84465988	84467473	Interval_7346	3	2	FALSE	FALSE	FALSE	FALSE	TRUE	TRUE	NA	NA	NA	NA	NA	NA	NA	NA	NA	NA	NA	NA	3.12805	NA	NA	3.41376	NA	NA	NA	NA	NA	NA	2.6794	3.88107	NA	NA	NA	NA	5.49163	6.95983	NA	NA	NA	NA	84465988	84466076	NA	NA
17	86300827	86302523	Interval_7351	3	2	FALSE	FALSE	FALSE	FALSE	TRUE	TRUE	NA	NA	NA	NA	NA	NA	NA	NA	NA	NA	NA	NA	3.24908	NA	NA	3.01211	NA	NA	NA	NA	NA	NA	2.87713	2.68983	NA	NA	NA	NA	5.75256	5.49965	NA	NA	NA	NA	86301282	86300827	NA	NA
18	3382968	3383499	Interval_7385	3	2	FALSE	FALSE	FALSE	TRUE	TRUE	FALSE	NA	NA	NA	NA	NA	NA	NA	NA	NA	3.46992	NA	NA	2.9313	NA	NA	NA	NA	NA	NA	NA	NA	4.55669	1.98807	NA	NA	NA	NA	7.61547	4.67574	NA	NA	NA	NA	3382968	3383063	NA	NA	NA
18	14782815	14783883	Interval_7413	3	2	FALSE	FALSE	FALSE	TRUE	TRUE	FALSE	NA	NA	NA	NA	NA	NA	NA	NA	NA	3.18321	NA	NA	2.96847	NA	NA	NA	NA	NA	NA	NA	NA	3.53177	2.25399	NA	NA	NA	NA	6.42593	4.97314	NA	NA	NA	NA	14782815	14782946	NA	NA	NA
18	24120977	24122055	Interval_7425	3	2	FALSE	FALSE	FALSE	FALSE	TRUE	TRUE	NA	NA	NA	NA	NA	NA	NA	NA	NA	NA	NA	NA	2.8146	NA	NA	3.74511	NA	NA	NA	NA	NA	NA	1.74695	5.30179	NA	NA	NA	NA	4.35694	8.56675	NA	NA	NA	NA	24120977	24121615	NA	NA
18	34409171	34409583	Interval_7451	2	2	FALSE	FALSE	FALSE	FALSE	TRUE	TRUE	NA	NA	NA	NA	NA	NA	NA	NA	NA	NA	NA	NA	3.9388	NA	NA	3.46446	NA	NA	NA	NA	NA	NA	5.22051	4.04355	NA	NA	NA	NA	8.44678	7.14781	NA	NA	NA	NA	34409171	34409332	NA	NA
18	36793671	36794427	Interval_7516	3	2	FALSE	FALSE	FALSE	TRUE	FALSE	TRUE	NA	NA	NA	NA	NA	NA	NA	NA	NA	3.35255	NA	NA	NA	NA	NA	3.05311	NA	NA	NA	NA	NA	4.17465	NA	2.706	NA	NA	NA	7.1554	NA	5.5768	NA	NA	NA	36793734	NA	36793753	NA	NA
18	37643955	37644776	Interval_7518	3	2	FALSE	FALSE	FALSE	FALSE	TRUE	TRUE	NA	NA	NA	NA	NA	NA	NA	NA	NA	NA	NA	NA	3.50249	NA	NA	2.88903	NA	NA	NA	NA	NA	NA	3.72004	2.20773	NA	NA	NA	NA	6.73611	4.96555	NA	NA	NA	NA	37644261	37643955	NA	NA
18	52465457	52465907	Interval_7558	2	2	FALSE	FALSE	FALSE	TRUE	FALSE	TRUE	NA	NA	NA	NA	NA	NA	NA	NA	NA	3.1227	NA	NA	NA	NA	NA	2.88821	NA	NA	NA	NA	NA	3.3689	NA	2.55745	NA	NA	NA	6.22315	NA	5.32277	NA	NA	NA	52465457	NA	52465633	NA	NA
18	62548428	62549019	Interval_7604	3	2	FALSE	FALSE	FALSE	TRUE	FALSE	TRUE	NA	NA	NA	NA	NA	NA	NA	NA	NA	3.38597	NA	NA	NA	NA	NA	2.94167	NA	NA	NA	NA	NA	4.2329	NA	2.37315	NA	NA	NA	7.24642	NA	5.16452	NA	NA	NA	62548568	NA	62548566	NA	NA
18	75372820	75374062	Interval_7656	2	2	FALSE	FALSE	FALSE	TRUE	TRUE	FALSE	NA	NA	NA	NA	NA	NA	NA	NA	NA	2.72546	NA	NA	3.68556	NA	NA	NA	NA	NA	NA	NA	NA	2.11377	4.14106	NA	NA	NA	NA	4.70822	7.26774	NA	NA	NA	NA	75372820	75373836	NA	NA	NA
18	79035729	79036246	Interval_7673	2	2	FALSE	FALSE	FALSE	FALSE	TRUE	TRUE	NA	NA	NA	NA	NA	NA	NA	NA	NA	NA	NA	NA	2.73414	NA	NA	3.3912	NA	NA	NA	NA	NA	NA	1.82759	3.9064	NA	NA	NA	NA	4.4316	6.96204	NA	NA	NA	NA	79035917	79035729	NA	NA
19	10040836	10042387	Interval_7979	2	2	FALSE	FALSE	FALSE	FALSE	TRUE	TRUE	NA	NA	NA	NA	NA	NA	NA	NA	NA	NA	NA	NA	3.62357	NA	NA	2.51156	NA	NA	NA	NA	NA	NA	4.10905	1.65971	NA	NA	NA	NA	7.18691	4.22247	NA	NA	NA	NA	10041203	10040836	NA	NA
19	12573275	12573607	Interval_8009	2	2	FALSE	FALSE	FALSE	TRUE	FALSE	TRUE	NA	NA	NA	NA	NA	NA	NA	NA	NA	3.1942	NA	NA	NA	NA	NA	3.162	NA	NA	NA	NA	NA	3.76558	NA	3.18495	NA	NA	NA	6.6691	NA	6.102	NA	NA	NA	12573297	NA	12573275	NA	NA
19	17264836	17265314	Interval_8016	2	2	FALSE	FALSE	FALSE	TRUE	TRUE	FALSE	NA	NA	NA	NA	NA	NA	NA	NA	NA	3.32565	NA	NA	3.17715	NA	NA	NA	NA	NA	NA	NA	NA	4.04632	2.63711	NA	NA	NA	NA	7.02105	5.48004	NA	NA	NA	NA	17264838	17264836	NA	NA	NA
19	21713561	21714249	Interval_8024	2	2	FALSE	FALSE	FALSE	TRUE	TRUE	FALSE	NA	NA	NA	NA	NA	NA	NA	NA	NA	3.29087	NA	NA	3.2439	NA	NA	NA	NA	NA	NA	NA	NA	3.94333	2.86904	NA	NA	NA	NA	6.89551	5.74068	NA	NA	NA	NA	21713792	21713561	NA	NA	NA
19	32254940	32255349	Interval_8045	2	2	FALSE	FALSE	FALSE	TRUE	FALSE	TRUE	NA	NA	NA	NA	NA	NA	NA	NA	NA	2.61465	NA	NA	NA	NA	NA	3.65742	NA	NA	NA	NA	NA	1.75366	NA	4.75975	NA	NA	NA	4.26872	NA	7.97146	NA	NA	NA	32254940	NA	32255016	NA	NA
19	34527201	34527600	Interval_8052	2	2	FALSE	FALSE	FALSE	FALSE	TRUE	TRUE	NA	NA	NA	NA	NA	NA	NA	NA	NA	NA	NA	NA	3.39211	NA	NA	2.9939	NA	NA	NA	NA	NA	NA	3.29432	2.54985	NA	NA	NA	NA	6.24825	5.36727	NA	NA	NA	NA	34527201	34527204	NA	NA
19	38054279	38055167	Interval_8067	3	2	FALSE	FALSE	FALSE	FALSE	TRUE	TRUE	NA	NA	NA	NA	NA	NA	NA	NA	NA	NA	NA	NA	2.85964	NA	NA	3.16284	NA	NA	NA	NA	NA	NA	1.8126	3.11875	NA	NA	NA	NA	4.4542	6.05503	NA	NA	NA	NA	38054279	38054351	NA	NA
19	41321090	41322542	Interval_8082	2	2	FALSE	FALSE	FALSE	TRUE	FALSE	TRUE	NA	NA	NA	NA	NA	NA	NA	NA	NA	3.50039	NA	NA	NA	NA	NA	3.06097	NA	NA	NA	NA	NA	4.69773	NA	2.71868	NA	NA	NA	7.76732	NA	5.59036	NA	NA	NA	41321285	NA	41321090	NA	NA
19	45236491	45236963	Interval_8143	3	2	FALSE	FALSE	FALSE	TRUE	TRUE	FALSE	NA	NA	NA	NA	NA	NA	NA	NA	NA	2.49345	NA	NA	3.98568	NA	NA	NA	NA	NA	NA	NA	NA	1.53603	5.1969	NA	NA	NA	NA	3.95441	8.48846	NA	NA	NA	NA	45236491	45236573	NA	NA	NA
19	47050324	47051033	Interval_8188	3	2	FALSE	FALSE	FALSE	FALSE	TRUE	TRUE	NA	NA	NA	NA	NA	NA	NA	NA	NA	NA	NA	NA	2.94716	NA	NA	3.38672	NA	NA	NA	NA	NA	NA	2.17436	3.99302	NA	NA	NA	NA	4.90482	7.028	NA	NA	NA	NA	47050324	47050712	NA	NA
19	53536615	53537741	Interval_8213	2	2	FALSE	FALSE	FALSE	TRUE	FALSE	TRUE	NA	NA	NA	NA	NA	NA	NA	NA	NA	3.29732	NA	NA	NA	NA	NA	2.77756	NA	NA	NA	NA	NA	4.28621	NA	2.19885	NA	NA	NA	7.22089	NA	4.91779	NA	NA	NA	53536615	NA	53536819	NA	NA
19	60811022	60811941	Interval_8240	3	2	FALSE	FALSE	FALSE	FALSE	TRUE	TRUE	NA	NA	NA	NA	NA	NA	NA	NA	NA	NA	NA	NA	3.21545	NA	NA	2.8121	NA	NA	NA	NA	NA	NA	2.74296	2.14323	NA	NA	NA	NA	5.60662	4.8311	NA	NA	NA	NA	60811498	60811431	NA	NA
2	5063558	5064359	Interval_8257	3	2	FALSE	FALSE	FALSE	FALSE	TRUE	TRUE	NA	NA	NA	NA	NA	NA	NA	NA	NA	NA	NA	NA	3.73424	NA	NA	2.71378	NA	NA	NA	NA	NA	NA	4.35548	1.74974	NA	NA	NA	NA	7.49672	4.37524	NA	NA	NA	NA	5063808	5063775	NA	NA
2	18984193	18984822	Interval_8301	2	2	FALSE	FALSE	FALSE	TRUE	TRUE	FALSE	NA	NA	NA	NA	NA	NA	NA	NA	NA	2.64198	NA	NA	3.49101	NA	NA	NA	NA	NA	NA	NA	NA	1.86797	3.53523	NA	NA	NA	NA	4.39248	6.55837	NA	NA	NA	NA	18984193	18984533	NA	NA	NA
2	24762108	24763373	Interval_8313	3	2	FALSE	FALSE	FALSE	TRUE	TRUE	FALSE	NA	NA	NA	NA	NA	NA	NA	NA	NA	3.03263	NA	NA	3.16804	NA	NA	NA	NA	NA	NA	NA	NA	3.09851	2.78984	NA	NA	NA	NA	5.87914	5.6433	NA	NA	NA	NA	24762474	24762272	NA	NA	NA
2	27467745	27469687	Interval_8427	3	2	FALSE	FALSE	FALSE	TRUE	TRUE	FALSE	NA	NA	NA	NA	NA	NA	NA	NA	NA	2.75464	NA	NA	3.39439	NA	NA	NA	NA	NA	NA	NA	NA	2.64348	4.2172	NA	NA	NA	NA	5.29048	7.29034	NA	NA	NA	NA	27468392	27469315	NA	NA	NA
2	30176510	30178685	Interval_8490	3	2	FALSE	FALSE	FALSE	TRUE	TRUE	FALSE	NA	NA	NA	NA	NA	NA	NA	NA	NA	2.89121	NA	NA	3.45319	NA	NA	NA	NA	NA	NA	NA	NA	2.97841	4.10037	NA	NA	NA	NA	5.71292	7.08622	NA	NA	NA	NA	30178406	30176510	NA	NA	NA
2	35445811	35447924	Interval_8666	3	2	FALSE	FALSE	FALSE	TRUE	TRUE	FALSE	NA	NA	NA	NA	NA	NA	NA	NA	NA	2.90055	NA	NA	3.17903	NA	NA	NA	NA	NA	NA	NA	NA	2.75106	3.15535	NA	NA	NA	NA	5.43681	6.04612	NA	NA	NA	NA	35445811	35446078	NA	NA	NA
2	38336514	38337716	Interval_8685	2	2	FALSE	FALSE	FALSE	TRUE	FALSE	TRUE	NA	NA	NA	NA	NA	NA	NA	NA	NA	2.86066	NA	NA	NA	NA	NA	3.37713	NA	NA	NA	NA	NA	2.84624	NA	3.90869	NA	NA	NA	5.55885	NA	6.99413	NA	NA	NA	38336514	NA	38336570	NA	NA
2	73468526	73470570	Interval_8781	3	2	FALSE	FALSE	FALSE	TRUE	FALSE	TRUE	NA	NA	NA	NA	NA	NA	NA	NA	NA	2.91495	NA	NA	NA	NA	NA	3.15343	NA	NA	NA	NA	NA	2.84043	NA	3.06904	NA	NA	NA	5.54991	NA	5.98236	NA	NA	NA	73469690	NA	73468980	NA	NA
2	90527956	90528383	Interval_8823	2	2	FALSE	FALSE	FALSE	TRUE	FALSE	TRUE	NA	NA	NA	NA	NA	NA	NA	NA	NA	3.34499	NA	NA	NA	NA	NA	2.96028	NA	NA	NA	NA	NA	4.21914	NA	2.46968	NA	NA	NA	7.19132	NA	5.27416	NA	NA	NA	90527956	NA	90528080	NA	NA
2	112367823	112368186	Interval_8934	3	2	FALSE	FALSE	FALSE	TRUE	TRUE	FALSE	NA	NA	NA	NA	NA	NA	NA	NA	NA	3.2199	NA	NA	2.78721	NA	NA	NA	NA	NA	NA	NA	NA	3.77382	1.66325	NA	NA	NA	NA	6.69473	4.25254	NA	NA	NA	NA	112367823	112367877	NA	NA	NA
2	112492775	112493393	Interval_8937	3	2	FALSE	FALSE	FALSE	TRUE	TRUE	FALSE	NA	NA	NA	NA	NA	NA	NA	NA	NA	3.04015	NA	NA	3.29568	NA	NA	NA	NA	NA	NA	NA	NA	3.06429	3.50694	NA	NA	NA	NA	5.87026	6.48469	NA	NA	NA	NA	112492775	112492841	NA	NA	NA
2	118544093	118545671	Interval_8958	2	2	FALSE	FALSE	FALSE	TRUE	FALSE	TRUE	NA	NA	NA	NA	NA	NA	NA	NA	NA	2.48246	NA	NA	NA	NA	NA	3.79267	NA	NA	NA	NA	NA	1.78071	NA	5.83045	NA	NA	NA	4.22506	NA	9.07489	NA	NA	NA	118544093	NA	118544095	NA	NA
2	118619661	118621421	Interval_8963	3	2	FALSE	FALSE	FALSE	TRUE	TRUE	FALSE	NA	NA	NA	NA	NA	NA	NA	NA	NA	2.5762	NA	NA	3.65939	NA	NA	NA	NA	NA	NA	NA	NA	1.76938	4.08968	NA	NA	NA	NA	4.25322	7.19753	NA	NA	NA	NA	118619661	118620512	NA	NA	NA
2	121270699	121271514	Interval_9021	3	2	FALSE	FALSE	FALSE	TRUE	FALSE	TRUE	NA	NA	NA	NA	NA	NA	NA	NA	NA	2.99394	NA	NA	NA	NA	NA	3.34214	NA	NA	NA	NA	NA	3.06566	NA	3.67994	NA	NA	NA	5.84382	NA	6.7258	NA	NA	NA	121270999	NA	121270998	NA	NA
2	122467671	122469090	Interval_9042	3	2	FALSE	FALSE	FALSE	FALSE	TRUE	TRUE	NA	NA	NA	NA	NA	NA	NA	NA	NA	NA	NA	NA	3.38317	NA	NA	2.61965	NA	NA	NA	NA	NA	NA	3.94646	2.79443	NA	NA	NA	NA	6.98228	5.60182	NA	NA	NA	NA	122467671	122467712	NA	NA
2	125865339	125866899	Interval_9054	3	2	FALSE	FALSE	FALSE	FALSE	TRUE	TRUE	NA	NA	NA	NA	NA	NA	NA	NA	NA	NA	NA	NA	3.39253	NA	NA	2.99923	NA	NA	NA	NA	NA	NA	3.28747	2.58794	NA	NA	NA	NA	6.24499	5.40222	NA	NA	NA	NA	125866175	125866387	NA	NA
2	129100800	129101231	Interval_9093	3	2	FALSE	FALSE	FALSE	FALSE	TRUE	TRUE	NA	NA	NA	NA	NA	NA	NA	NA	NA	NA	NA	NA	3.46833	NA	NA	2.6325	NA	NA	NA	NA	NA	NA	3.70042	1.53869	NA	NA	NA	NA	6.70555	4.10396	NA	NA	NA	NA	129100842	129101009	NA	NA
2	130696725	130697812	Interval_9115	3	2	FALSE	FALSE	FALSE	TRUE	TRUE	FALSE	NA	NA	NA	NA	NA	NA	NA	NA	NA	2.56702	NA	NA	3.57836	NA	NA	NA	NA	NA	NA	NA	NA	1.72235	4.06398	NA	NA	NA	NA	4.1902	7.06891	NA	NA	NA	NA	130697180	130696725	NA	NA	NA
2	131909930	131910541	Interval_9130	2	2	FALSE	FALSE	FALSE	TRUE	TRUE	FALSE	NA	NA	NA	NA	NA	NA	NA	NA	NA	2.44697	NA	NA	3.70927	NA	NA	NA	NA	NA	NA	NA	NA	1.60137	4.53076	NA	NA	NA	NA	4.03009	7.71239	NA	NA	NA	NA	131909943	131909930	NA	NA	NA
2	132846398	132847235	Interval_9147	3	2	FALSE	FALSE	FALSE	TRUE	FALSE	TRUE	NA	NA	NA	NA	NA	NA	NA	NA	NA	2.91398	NA	NA	NA	NA	NA	3.84725	NA	NA	NA	NA	NA	3.48789	NA	5.64129	NA	NA	NA	6.25473	NA	8.93305	NA	NA	NA	132846497	NA	132846398	NA	NA
2	144239198	144240337	Interval_9162	2	2	FALSE	FALSE	FALSE	TRUE	TRUE	FALSE	NA	NA	NA	NA	NA	NA	NA	NA	NA	2.87424	NA	NA	3.53553	NA	NA	NA	NA	NA	NA	NA	NA	2.57585	3.94447	NA	NA	NA	NA	5.26577	6.9764	NA	NA	NA	NA	144239198	144239504	NA	NA	NA
2	153108460	153109508	Interval_9224	3	2	FALSE	FALSE	FALSE	TRUE	FALSE	TRUE	NA	NA	NA	NA	NA	NA	NA	NA	NA	2.82835	NA	NA	NA	NA	NA	3.30137	NA	NA	NA	NA	NA	2.40035	NA	3.50175	NA	NA	NA	5.06743	NA	6.50344	NA	NA	NA	153108548	NA	153108460	NA	NA
2	153632201	153633129	Interval_9251	3	2	FALSE	FALSE	FALSE	FALSE	TRUE	TRUE	NA	NA	NA	NA	NA	NA	NA	NA	NA	NA	NA	NA	2.9952	NA	NA	3.09337	NA	NA	NA	NA	NA	NA	2.47697	2.83004	NA	NA	NA	NA	5.21207	5.71674	NA	NA	NA	NA	153632201	153632738	NA	NA
2	158165892	158167790	Interval_9316	3	2	FALSE	FALSE	FALSE	TRUE	TRUE	FALSE	NA	NA	NA	NA	NA	NA	NA	NA	NA	3.18019	NA	NA	3.10875	NA	NA	NA	NA	NA	NA	NA	NA	3.58441	2.47691	NA	NA	NA	NA	6.46186	5.28139	NA	NA	NA	NA	158165892	158166723	NA	NA	NA
2	158409612	158410391	Interval_9318	3	2	FALSE	FALSE	FALSE	FALSE	TRUE	TRUE	NA	NA	NA	NA	NA	NA	NA	NA	NA	NA	NA	NA	3.58458	NA	NA	4.01487	NA	NA	NA	NA	NA	NA	4.05142	6.44433	NA	NA	NA	NA	7.1054	9.88218	NA	NA	NA	NA	158409673	158409612	NA	NA
2	167726937	167727495	Interval_9491	3	2	FALSE	FALSE	FALSE	TRUE	TRUE	FALSE	NA	NA	NA	NA	NA	NA	NA	NA	NA	2.55869	NA	NA	3.51235	NA	NA	NA	NA	NA	NA	NA	NA	1.79308	3.98274	NA	NA	NA	NA	4.27502	7.04958	NA	NA	NA	NA	167726975	167727250	NA	NA	NA
2	167924953	167925496	Interval_9502	3	2	FALSE	FALSE	FALSE	TRUE	FALSE	TRUE	NA	NA	NA	NA	NA	NA	NA	NA	NA	2.69209	NA	NA	NA	NA	NA	3.98141	NA	NA	NA	NA	NA	2.00481	NA	6.02981	NA	NA	NA	4.56622	NA	9.42074	NA	NA	NA	167924999	NA	167925094	NA	NA
2	167928125	167929556	Interval_9503	2	2	FALSE	FALSE	FALSE	TRUE	FALSE	TRUE	NA	NA	NA	NA	NA	NA	NA	NA	NA	2.61914	NA	NA	NA	NA	NA	3.60075	NA	NA	NA	NA	NA	1.8189	NA	4.63426	NA	NA	NA	4.33556	NA	7.82046	NA	NA	NA	167928242	NA	167928125	NA	NA
2	170217673	170220139	Interval_9527	3	2	FALSE	FALSE	FALSE	TRUE	TRUE	FALSE	NA	NA	NA	NA	NA	NA	NA	NA	NA	3.10132	NA	NA	3.18947	NA	NA	NA	NA	NA	NA	NA	NA	3.49086	2.83449	NA	NA	NA	NA	6.33622	5.66345	NA	NA	NA	NA	170218403	170217673	NA	NA	NA
2	172401153	172401652	Interval_9533	3	2	FALSE	FALSE	FALSE	TRUE	TRUE	FALSE	NA	NA	NA	NA	NA	NA	NA	NA	NA	3.27431	NA	NA	3.07382	NA	NA	NA	NA	NA	NA	NA	NA	3.89523	2.37328	NA	NA	NA	NA	6.84041	5.15469	NA	NA	NA	NA	172401243	172401153	NA	NA	NA
3	9755109	9755777	Interval_9627	2	2	FALSE	FALSE	FALSE	TRUE	TRUE	FALSE	NA	NA	NA	NA	NA	NA	NA	NA	NA	3.25149	NA	NA	3.41267	NA	NA	NA	NA	NA	NA	NA	NA	3.9823	3.29597	NA	NA	NA	NA	6.92025	6.2742	NA	NA	NA	NA	9755109	9755134	NA	NA	NA
3	14641633	14642074	Interval_9635	2	2	FALSE	FALSE	FALSE	FALSE	TRUE	TRUE	NA	NA	NA	NA	NA	NA	NA	NA	NA	NA	NA	NA	2.85108	NA	NA	3.23593	NA	NA	NA	NA	NA	NA	1.79445	3.3761	NA	NA	NA	NA	4.42744	6.33245	NA	NA	NA	NA	14641687	14641633	NA	NA
3	20057465	20058115	Interval_9644	3	2	FALSE	FALSE	FALSE	TRUE	FALSE	TRUE	NA	NA	NA	NA	NA	NA	NA	NA	NA	3.07803	NA	NA	NA	NA	NA	3.70899	NA	NA	NA	NA	NA	3.29821	NA	4.94226	NA	NA	NA	6.10622	NA	8.17382	NA	NA	NA	20057584	NA	20057467	NA	NA
3	58671232	58672158	Interval_9729	2	2	FALSE	FALSE	FALSE	TRUE	TRUE	FALSE	NA	NA	NA	NA	NA	NA	NA	NA	NA	2.73146	NA	NA	3.35173	NA	NA	NA	NA	NA	NA	NA	NA	2.11116	3.12503	NA	NA	NA	NA	4.70458	6.06842	NA	NA	NA	NA	58671232	58671886	NA	NA	NA
3	59228779	59229288	Interval_9731	2	2	FALSE	FALSE	FALSE	TRUE	TRUE	FALSE	NA	NA	NA	NA	NA	NA	NA	NA	NA	3.13734	NA	NA	3.00026	NA	NA	NA	NA	NA	NA	NA	NA	3.57582	2.1422	NA	NA	NA	NA	6.40144	4.88279	NA	NA	NA	NA	59228860	59228779	NA	NA	NA
3	88543436	88545640	Interval_9844	3	2	FALSE	FALSE	FALSE	FALSE	TRUE	TRUE	NA	NA	NA	NA	NA	NA	NA	NA	NA	NA	NA	NA	3.16956	NA	NA	3.0322	NA	NA	NA	NA	NA	NA	2.62998	2.77637	NA	NA	NA	NA	5.46452	5.6205	NA	NA	NA	NA	88544846	88544535	NA	NA
3	89780340	89781461	Interval_9912	2	2	FALSE	FALSE	FALSE	TRUE	FALSE	TRUE	NA	NA	NA	NA	NA	NA	NA	NA	NA	2.76859	NA	NA	NA	NA	NA	3.2941	NA	NA	NA	NA	NA	2.19873	NA	3.59999	NA	NA	NA	4.82523	NA	6.57926	NA	NA	NA	89780781	NA	89780340	NA	NA
3	89888025	89890355	Interval_9915	2	2	FALSE	FALSE	FALSE	TRUE	TRUE	FALSE	NA	NA	NA	NA	NA	NA	NA	NA	NA	2.89601	NA	NA	3.39019	NA	NA	NA	NA	NA	NA	NA	NA	3.24703	3.19576	NA	NA	NA	NA	6.00786	6.16915	NA	NA	NA	NA	89888025	89888377	NA	NA	NA
3	94412643	94413477	Interval_9950	3	2	FALSE	FALSE	FALSE	TRUE	TRUE	FALSE	NA	NA	NA	NA	NA	NA	NA	NA	NA	2.82933	NA	NA	3.20898	NA	NA	NA	NA	NA	NA	NA	NA	2.61912	2.74257	NA	NA	NA	NA	5.32828	5.59881	NA	NA	NA	NA	94412779	94413260	NA	NA	NA
3	95024691	95025703	Interval_9964	2	2	FALSE	FALSE	FALSE	FALSE	TRUE	TRUE	NA	NA	NA	NA	NA	NA	NA	NA	NA	NA	NA	NA	3.32018	NA	NA	2.97182	NA	NA	NA	NA	NA	NA	3.47816	2.45051	NA	NA	NA	NA	6.43974	5.26255	NA	NA	NA	NA	95024757	95024691	NA	NA
3	95588396	95589253	Interval_9985	3	2	FALSE	FALSE	FALSE	TRUE	FALSE	TRUE	NA	NA	NA	NA	NA	NA	NA	NA	NA	3.05055	NA	NA	NA	NA	NA	3.19804	NA	NA	NA	NA	NA	3.37302	NA	3.23511	NA	NA	NA	6.20648	NA	6.1811	NA	NA	NA	95588396	NA	95588455	NA	NA
3	100921983	100922522	Interval_10067	3	2	FALSE	FALSE	FALSE	FALSE	TRUE	TRUE	NA	NA	NA	NA	NA	NA	NA	NA	NA	NA	NA	NA	4.01523	NA	NA	2.45723	NA	NA	NA	NA	NA	NA	5.842	1.40723	NA	NA	NA	NA	9.16156	3.91216	NA	NA	NA	NA	100921983	100922229	NA	NA
3	108044682	108045248	Interval_10122	2	2	FALSE	FALSE	FALSE	TRUE	TRUE	FALSE	NA	NA	NA	NA	NA	NA	NA	NA	NA	2.62433	NA	NA	3.78069	NA	NA	NA	NA	NA	NA	NA	NA	2.08062	4.50843	NA	NA	NA	NA	4.64092	7.67851	NA	NA	NA	NA	108044682	108044688	NA	NA	NA
3	108401428	108402712	Interval_10132	3	2	FALSE	FALSE	FALSE	FALSE	TRUE	TRUE	NA	NA	NA	NA	NA	NA	NA	NA	NA	NA	NA	NA	2.91591	NA	NA	3.58845	NA	NA	NA	NA	NA	NA	2.49021	4.98538	NA	NA	NA	NA	5.23738	8.16169	NA	NA	NA	NA	108401428	108401534	NA	NA
3	130709007	130709672	Interval_10200	3	2	FALSE	FALSE	FALSE	FALSE	TRUE	TRUE	NA	NA	NA	NA	NA	NA	NA	NA	NA	NA	NA	NA	3.17085	NA	NA	3.00503	NA	NA	NA	NA	NA	NA	2.74161	2.56279	NA	NA	NA	NA	5.57676	5.39301	NA	NA	NA	NA	130709442	130709007	NA	NA
3	135640149	135640592	Interval_10220	2	2	FALSE	FALSE	FALSE	FALSE	TRUE	TRUE	NA	NA	NA	NA	NA	NA	NA	NA	NA	NA	NA	NA	2.8533	NA	NA	3.16931	NA	NA	NA	NA	NA	NA	1.7915	3.03695	NA	NA	NA	NA	4.42835	5.98072	NA	NA	NA	NA	135640345	135640149	NA	NA
3	139262430	139262909	Interval_10240	2	2	FALSE	FALSE	FALSE	FALSE	TRUE	TRUE	NA	NA	NA	NA	NA	NA	NA	NA	NA	NA	NA	NA	3.28672	NA	NA	3.22851	NA	NA	NA	NA	NA	NA	2.93067	3.24708	NA	NA	NA	NA	5.83717	6.21807	NA	NA	NA	NA	139262431	139262430	NA	NA
3	148694727	148695824	Interval_10263	3	2	FALSE	FALSE	FALSE	TRUE	TRUE	FALSE	NA	NA	NA	NA	NA	NA	NA	NA	NA	3.09434	NA	NA	2.93503	NA	NA	NA	NA	NA	NA	NA	NA	3.33657	2.0561	NA	NA	NA	NA	6.15388	4.73084	NA	NA	NA	NA	148694727	148695556	NA	NA	NA
4	40773186	40775065	Interval_10366	3	2	FALSE	FALSE	FALSE	TRUE	FALSE	TRUE	NA	NA	NA	NA	NA	NA	NA	NA	NA	3.08902	NA	NA	NA	NA	NA	3.1381	NA	NA	NA	NA	NA	3.38412	NA	2.92853	NA	NA	NA	6.2235	NA	5.85352	NA	NA	NA	40774094	NA	40773186	NA	NA
4	47313990	47314396	Interval_10489	2	2	FALSE	FALSE	FALSE	TRUE	TRUE	FALSE	NA	NA	NA	NA	NA	NA	NA	NA	NA	2.86523	NA	NA	3.14962	NA	NA	NA	NA	NA	NA	NA	NA	2.84931	2.55076	NA	NA	NA	NA	5.5521	5.37803	NA	NA	NA	NA	47313990	47314024	NA	NA	NA
4	48585375	48586800	Interval_10499	2	2	FALSE	FALSE	FALSE	TRUE	TRUE	FALSE	NA	NA	NA	NA	NA	NA	NA	NA	NA	2.48517	NA	NA	4.16737	NA	NA	NA	NA	NA	NA	NA	NA	1.45335	5.78932	NA	NA	NA	NA	3.85442	9.16076	NA	NA	NA	NA	48585375	48585507	NA	NA	NA
4	82859219	82859745	Interval_10566	3	2	FALSE	FALSE	FALSE	FALSE	TRUE	TRUE	NA	NA	NA	NA	NA	NA	NA	NA	NA	NA	NA	NA	3.4818	NA	NA	3.18913	NA	NA	NA	NA	NA	NA	3.50269	3.13332	NA	NA	NA	NA	6.5219	6.07598	NA	NA	NA	NA	82859219	82859258	NA	NA
4	97751104	97752059	Interval_10600	3	2	FALSE	FALSE	FALSE	TRUE	FALSE	TRUE	NA	NA	NA	NA	NA	NA	NA	NA	NA	2.52018	NA	NA	NA	NA	NA	3.50211	NA	NA	NA	NA	NA	1.51746	NA	4.15741	NA	NA	NA	3.95344	NA	7.28781	NA	NA	NA	97751104	NA	97751111	NA	NA
4	98435541	98437173	Interval_10604	2	2	FALSE	FALSE	FALSE	FALSE	TRUE	TRUE	NA	NA	NA	NA	NA	NA	NA	NA	NA	NA	NA	NA	2.88491	NA	NA	3.21085	NA	NA	NA	NA	NA	NA	1.9137	3.28157	NA	NA	NA	NA	4.57863	6.22108	NA	NA	NA	NA	98435541	98436193	NA	NA
4	105109283	105110042	Interval_10627	3	2	FALSE	FALSE	FALSE	FALSE	TRUE	TRUE	NA	NA	NA	NA	NA	NA	NA	NA	NA	NA	NA	NA	3.34006	NA	NA	2.83488	NA	NA	NA	NA	NA	NA	3.39546	2.18124	NA	NA	NA	NA	6.38143	4.89579	NA	NA	NA	NA	105109537	105109606	NA	NA
4	108310508	108311161	Interval_10648	2	2	FALSE	FALSE	FALSE	FALSE	TRUE	TRUE	NA	NA	NA	NA	NA	NA	NA	NA	NA	NA	NA	NA	3.25842	NA	NA	3.20029	NA	NA	NA	NA	NA	NA	2.85301	3.39621	NA	NA	NA	NA	5.74551	6.35996	NA	NA	NA	NA	108310739	108310508	NA	NA
4	119193607	119196448	Interval_10725	3	2	FALSE	FALSE	FALSE	TRUE	FALSE	TRUE	NA	NA	NA	NA	NA	NA	NA	NA	NA	3.03774	NA	NA	NA	NA	NA	3.56437	NA	NA	NA	NA	NA	3.14749	NA	4.31243	NA	NA	NA	5.92634	NA	7.4891	NA	NA	NA	119193607	NA	119195246	NA	NA
4	124936562	124937208	Interval_10790	3	2	FALSE	FALSE	FALSE	TRUE	TRUE	FALSE	NA	NA	NA	NA	NA	NA	NA	NA	NA	2.51402	NA	NA	3.98219	NA	NA	NA	NA	NA	NA	NA	NA	1.93935	5.11241	NA	NA	NA	NA	4.44953	8.3898	NA	NA	NA	NA	124936562	124936880	NA	NA	NA
4	129488575	129489850	Interval_10856	2	2	FALSE	FALSE	FALSE	FALSE	TRUE	TRUE	NA	NA	NA	NA	NA	NA	NA	NA	NA	NA	NA	NA	3.25437	NA	NA	2.96734	NA	NA	NA	NA	NA	NA	2.96918	2.48634	NA	NA	NA	NA	5.8583	5.28577	NA	NA	NA	NA	129488575	129489236	NA	NA
4	129490992	129492160	Interval_10857	3	2	FALSE	FALSE	FALSE	FALSE	TRUE	TRUE	NA	NA	NA	NA	NA	NA	NA	NA	NA	NA	NA	NA	3.39965	NA	NA	3.26551	NA	NA	NA	NA	NA	NA	3.3475	3.72352	NA	NA	NA	NA	6.31011	6.6807	NA	NA	NA	NA	129491222	129491054	NA	NA
4	129771484	129772384	Interval_10883	2	2	FALSE	FALSE	FALSE	TRUE	FALSE	TRUE	NA	NA	NA	NA	NA	NA	NA	NA	NA	2.7594	NA	NA	NA	NA	NA	3.49197	NA	NA	NA	NA	NA	2.19512	NA	4.14259	NA	NA	NA	4.81009	NA	7.26716	NA	NA	NA	129771752	NA	129771484	NA	NA
4	132181401	132182200	Interval_10918	2	2	FALSE	FALSE	FALSE	TRUE	FALSE	TRUE	NA	NA	NA	NA	NA	NA	NA	NA	NA	3.29524	NA	NA	NA	NA	NA	2.79296	NA	NA	NA	NA	NA	4.00928	NA	2.11216	NA	NA	NA	6.95137	NA	4.8284	NA	NA	NA	132181401	NA	132181697	NA	NA
4	132804419	132804797	Interval_10948	3	2	FALSE	FALSE	FALSE	TRUE	FALSE	TRUE	NA	NA	NA	NA	NA	NA	NA	NA	NA	3.24863	NA	NA	NA	NA	NA	3.06871	NA	NA	NA	NA	NA	3.77051	NA	2.8666	NA	NA	NA	6.69845	NA	5.70658	NA	NA	NA	132804500	NA	132804577	NA	NA
4	135885789	135886774	Interval_11106	3	2	FALSE	FALSE	FALSE	FALSE	TRUE	TRUE	NA	NA	NA	NA	NA	NA	NA	NA	NA	NA	NA	NA	3.58794	NA	NA	2.45785	NA	NA	NA	NA	NA	NA	3.9722	1.20161	NA	NA	NA	NA	7.05777	3.58025	NA	NA	NA	NA	135885789	135886086	NA	NA
4	141142223	141142935	Interval_11228	3	2	FALSE	FALSE	FALSE	TRUE	FALSE	TRUE	NA	NA	NA	NA	NA	NA	NA	NA	NA	3.33259	NA	NA	NA	NA	NA	3.3966	NA	NA	NA	NA	NA	5.60195	NA	3.9151	NA	NA	NA	8.69208	NA	6.96285	NA	NA	NA	141142223	NA	141142425	NA	NA
4	141683454	141684370	Interval_11258	2	2	FALSE	FALSE	FALSE	TRUE	FALSE	TRUE	NA	NA	NA	NA	NA	NA	NA	NA	NA	2.71144	NA	NA	NA	NA	NA	3.29394	NA	NA	NA	NA	NA	2.39932	NA	3.49525	NA	NA	NA	5.01891	NA	6.49393	NA	NA	NA	141683454	NA	141683830	NA	NA
4	149856443	149857880	Interval_11344	2	2	FALSE	FALSE	FALSE	TRUE	FALSE	TRUE	NA	NA	NA	NA	NA	NA	NA	NA	NA	3.05726	NA	NA	NA	NA	NA	3.22597	NA	NA	NA	NA	NA	4.14881	NA	3.29536	NA	NA	NA	7.03967	NA	6.25478	NA	NA	NA	149856505	NA	149856443	NA	NA
4	150566112	150566598	Interval_11365	3	2	FALSE	FALSE	FALSE	TRUE	TRUE	FALSE	NA	NA	NA	NA	NA	NA	NA	NA	NA	3.18977	NA	NA	3.01835	NA	NA	NA	NA	NA	NA	NA	NA	3.6995	2.24141	NA	NA	NA	NA	6.56696	4.97741	NA	NA	NA	NA	150566112	150566292	NA	NA	NA
5	8055783	8056868	Interval_11466	3	2	FALSE	FALSE	FALSE	TRUE	FALSE	TRUE	NA	NA	NA	NA	NA	NA	NA	NA	NA	3.34203	NA	NA	NA	NA	NA	3.62999	NA	NA	NA	NA	NA	4.21895	NA	4.64164	NA	NA	NA	7.18533	NA	7.84176	NA	NA	NA	8056336	NA	8056375	NA	NA
5	8797964	8798974	Interval_11470	3	2	FALSE	FALSE	FALSE	TRUE	TRUE	FALSE	NA	NA	NA	NA	NA	NA	NA	NA	NA	2.47665	NA	NA	3.6484	NA	NA	NA	NA	NA	NA	NA	NA	1.41442	4.04227	NA	NA	NA	NA	3.81306	7.1613	NA	NA	NA	NA	8798108	8798188	NA	NA	NA
5	23782798	23783801	Interval_11501	3	2	FALSE	FALSE	FALSE	FALSE	TRUE	TRUE	NA	NA	NA	NA	NA	NA	NA	NA	NA	NA	NA	NA	3.00927	NA	NA	3.04205	NA	NA	NA	NA	NA	NA	2.19188	3.06402	NA	NA	NA	NA	4.93407	5.94425	NA	NA	NA	NA	23783063	23783072	NA	NA
5	23874393	23874879	Interval_11506	3	2	FALSE	FALSE	FALSE	FALSE	TRUE	TRUE	NA	NA	NA	NA	NA	NA	NA	NA	NA	NA	NA	NA	2.71624	NA	NA	4.36591	NA	NA	NA	NA	NA	NA	1.66124	7.6758	NA	NA	NA	NA	4.21574	11.2357	NA	NA	NA	NA	23874433	23874459	NA	NA
5	34548483	34549979	Interval_11614	2	2	FALSE	FALSE	FALSE	FALSE	TRUE	TRUE	NA	NA	NA	NA	NA	NA	NA	NA	NA	NA	NA	NA	3.28627	NA	NA	2.75584	NA	NA	NA	NA	NA	NA	3.09078	2.32393	NA	NA	NA	NA	5.9714	5.05935	NA	NA	NA	NA	34549606	34548483	NA	NA
5	34948898	34949791	Interval_11622	2	2	FALSE	FALSE	FALSE	FALSE	TRUE	TRUE	NA	NA	NA	NA	NA	NA	NA	NA	NA	NA	NA	NA	2.8828	NA	NA	3.13174	NA	NA	NA	NA	NA	NA	1.87102	3.25502	NA	NA	NA	NA	4.52526	6.17965	NA	NA	NA	NA	34949163	34948898	NA	NA
5	52782917	52783192	Interval_11670	2	2	FALSE	FALSE	FALSE	TRUE	FALSE	TRUE	NA	NA	NA	NA	NA	NA	NA	NA	NA	3.15287	NA	NA	NA	NA	NA	3.80146	NA	NA	NA	NA	NA	3.43402	NA	5.31154	NA	NA	NA	6.30782	NA	8.6141	NA	NA	NA	52782917	NA	52782952	NA	NA
5	65485808	65486347	Interval_11712	3	2	FALSE	FALSE	FALSE	TRUE	TRUE	FALSE	NA	NA	NA	NA	NA	NA	NA	NA	NA	2.91255	NA	NA	3.1184	NA	NA	NA	NA	NA	NA	NA	NA	2.81806	2.47117	NA	NA	NA	NA	5.51407	5.27682	NA	NA	NA	NA	65485808	65485837	NA	NA	NA
5	65900835	65901314	Interval_11723	2	2	FALSE	FALSE	FALSE	FALSE	TRUE	TRUE	NA	NA	NA	NA	NA	NA	NA	NA	NA	NA	NA	NA	3.43454	NA	NA	2.6695	NA	NA	NA	NA	NA	NA	3.7782	1.62607	NA	NA	NA	NA	6.812	4.22257	NA	NA	NA	NA	65900835	65900981	NA	NA
5	72843823	72845426	Interval_11743	2	2	FALSE	FALSE	FALSE	FALSE	TRUE	TRUE	NA	NA	NA	NA	NA	NA	NA	NA	NA	NA	NA	NA	2.79747	NA	NA	3.20974	NA	NA	NA	NA	NA	NA	1.6529	3.31899	NA	NA	NA	NA	4.25319	6.24873	NA	NA	NA	NA	72843823	72844525	NA	NA
5	73285705	73286132	Interval_11747	2	2	FALSE	FALSE	FALSE	TRUE	TRUE	FALSE	NA	NA	NA	NA	NA	NA	NA	NA	NA	2.4943	NA	NA	3.60134	NA	NA	NA	NA	NA	NA	NA	NA	1.44379	3.89632	NA	NA	NA	NA	3.86108	6.97421	NA	NA	NA	NA	73285705	73285736	NA	NA	NA
5	76974064	76975025	Interval_11762	2	2	FALSE	FALSE	FALSE	TRUE	TRUE	FALSE	NA	NA	NA	NA	NA	NA	NA	NA	NA	2.9867	NA	NA	4.52888	NA	NA	NA	NA	NA	NA	NA	NA	3.15238	6.98112	NA	NA	NA	NA	5.93078	10.5383	NA	NA	NA	NA	76974064	76974512	NA	NA	NA
5	103655517	103655981	Interval_11821	2	2	FALSE	FALSE	FALSE	TRUE	TRUE	FALSE	NA	NA	NA	NA	NA	NA	NA	NA	NA	2.38032	NA	NA	3.7249	NA	NA	NA	NA	NA	NA	NA	NA	1.21358	4.28064	NA	NA	NA	NA	3.5122	7.4293	NA	NA	NA	NA	103655517	103655635	NA	NA	NA
5	108065086	108066213	Interval_11861	3	2	FALSE	FALSE	FALSE	FALSE	TRUE	TRUE	NA	NA	NA	NA	NA	NA	NA	NA	NA	NA	NA	NA	3.43824	NA	NA	2.84517	NA	NA	NA	NA	NA	NA	3.64299	2.15126	NA	NA	NA	NA	6.64271	4.86752	NA	NA	NA	NA	108065542	108065086	NA	NA
5	118155104	118155635	Interval_12015	3	2	FALSE	FALSE	FALSE	TRUE	TRUE	FALSE	NA	NA	NA	NA	NA	NA	NA	NA	NA	2.77869	NA	NA	3.73056	NA	NA	NA	NA	NA	NA	NA	NA	2.58176	4.30511	NA	NA	NA	NA	5.24381	7.45209	NA	NA	NA	NA	118155130	118155180	NA	NA	NA
5	121106839	121107703	Interval_12056	3	2	FALSE	FALSE	FALSE	TRUE	FALSE	TRUE	NA	NA	NA	NA	NA	NA	NA	NA	NA	3.29388	NA	NA	NA	NA	NA	2.92228	NA	NA	NA	NA	NA	4.05216	NA	2.32289	NA	NA	NA	6.98508	NA	5.09389	NA	NA	NA	121106941	NA	121106919	NA	NA
5	124544137	124545165	Interval_12207	2	2	FALSE	FALSE	FALSE	FALSE	TRUE	TRUE	NA	NA	NA	NA	NA	NA	NA	NA	NA	NA	NA	NA	3.46235	NA	NA	2.57978	NA	NA	NA	NA	NA	NA	3.46564	1.48531	NA	NA	NA	NA	6.47104	4.01496	NA	NA	NA	NA	124544137	124544335	NA	NA
5	134965894	134967235	Interval_12276	2	2	FALSE	FALSE	FALSE	TRUE	TRUE	FALSE	NA	NA	NA	NA	NA	NA	NA	NA	NA	3.28843	NA	NA	2.87866	NA	NA	NA	NA	NA	NA	NA	NA	4.1164	2.40968	NA	NA	NA	NA	7.04333	5.14716	NA	NA	NA	NA	134965894	134966314	NA	NA	NA
5	135537145	135538355	Interval_12288	3	2	FALSE	FALSE	FALSE	TRUE	TRUE	FALSE	NA	NA	NA	NA	NA	NA	NA	NA	NA	3.3621	NA	NA	3.21895	NA	NA	NA	NA	NA	NA	NA	NA	4.44854	2.90003	NA	NA	NA	NA	7.42607	5.79213	NA	NA	NA	NA	135537307	135537353	NA	NA	NA
5	135994340	135995484	Interval_12301	3	2	FALSE	FALSE	FALSE	FALSE	TRUE	TRUE	NA	NA	NA	NA	NA	NA	NA	NA	NA	NA	NA	NA	2.77086	NA	NA	3.27522	NA	NA	NA	NA	NA	NA	1.62896	3.62852	NA	NA	NA	NA	4.20821	6.57687	NA	NA	NA	NA	135994340	135994754	NA	NA
5	138085027	138085415	Interval_12350	2	2	FALSE	FALSE	FALSE	TRUE	FALSE	TRUE	NA	NA	NA	NA	NA	NA	NA	NA	NA	3.1115	NA	NA	NA	NA	NA	2.98979	NA	NA	NA	NA	NA	3.31809	NA	2.48586	NA	NA	NA	6.16015	NA	5.31616	NA	NA	NA	138085130	NA	138085027	NA	NA
5	138622702	138623622	Interval_12362	3	2	FALSE	FALSE	FALSE	FALSE	TRUE	TRUE	NA	NA	NA	NA	NA	NA	NA	NA	NA	NA	NA	NA	3.1402	NA	NA	2.96551	NA	NA	NA	NA	NA	NA	2.61611	2.46474	NA	NA	NA	NA	5.44361	5.2631	NA	NA	NA	NA	138622702	138622724	NA	NA
5	140565011	140567514	Interval_12412	3	2	FALSE	FALSE	FALSE	TRUE	FALSE	TRUE	NA	NA	NA	NA	NA	NA	NA	NA	NA	2.40427	NA	NA	NA	NA	NA	3.60511	NA	NA	NA	NA	NA	1.37879	NA	4.76838	NA	NA	NA	3.73603	NA	7.9729	NA	NA	NA	140565011	NA	140565919	NA	NA
5	143817254	143818120	Interval_12483	3	2	FALSE	FALSE	FALSE	TRUE	FALSE	TRUE	NA	NA	NA	NA	NA	NA	NA	NA	NA	2.96646	NA	NA	NA	NA	NA	3.42257	NA	NA	NA	NA	NA	3.23938	NA	3.87129	NA	NA	NA	6.0204	NA	6.96509	NA	NA	NA	143817613	NA	143817748	NA	NA
5	150522450	150522934	Interval_12546	2	2	FALSE	FALSE	FALSE	FALSE	TRUE	TRUE	NA	NA	NA	NA	NA	NA	NA	NA	NA	NA	NA	NA	3.87593	NA	NA	3.5202	NA	NA	NA	NA	NA	NA	4.77134	4.48391	NA	NA	NA	NA	7.99633	7.6297	NA	NA	NA	NA	150522450	150522509	NA	NA
6	4086739	4087151	Interval_12557	2	2	FALSE	FALSE	FALSE	FALSE	TRUE	TRUE	NA	NA	NA	NA	NA	NA	NA	NA	NA	NA	NA	NA	3.69629	NA	NA	3.10787	NA	NA	NA	NA	NA	NA	4.24586	2.91327	NA	NA	NA	NA	7.39963	5.81871	NA	NA	NA	NA	4086739	4086806	NA	NA
6	8209063	8209725	Interval_12562	3	2	FALSE	FALSE	FALSE	TRUE	TRUE	FALSE	NA	NA	NA	NA	NA	NA	NA	NA	NA	3.16897	NA	NA	3.17789	NA	NA	NA	NA	NA	NA	NA	NA	3.50049	2.67489	NA	NA	NA	NA	6.38219	5.50925	NA	NA	NA	NA	8209204	8209197	NA	NA	NA
6	8485385	8486036	Interval_12564	3	2	FALSE	FALSE	FALSE	FALSE	TRUE	TRUE	NA	NA	NA	NA	NA	NA	NA	NA	NA	NA	NA	NA	3.19457	NA	NA	3.14273	NA	NA	NA	NA	NA	NA	2.69738	3.00608	NA	NA	NA	NA	5.54426	5.9128	NA	NA	NA	NA	8485632	8485385	NA	NA
6	29164237	29164838	Interval_12587	3	2	FALSE	FALSE	FALSE	TRUE	TRUE	FALSE	NA	NA	NA	NA	NA	NA	NA	NA	NA	2.85541	NA	NA	3.20428	NA	NA	NA	NA	NA	NA	NA	NA	2.9528	2.9829	NA	NA	NA	NA	5.70609	5.86268	NA	NA	NA	NA	29164480	29164572	NA	NA	NA
6	31219925	31221802	Interval_12624	3	2	FALSE	FALSE	FALSE	TRUE	FALSE	TRUE	NA	NA	NA	NA	NA	NA	NA	NA	NA	2.96843	NA	NA	NA	NA	NA	3.05315	NA	NA	NA	NA	NA	2.8451	NA	2.81125	NA	NA	NA	5.60253	NA	5.66484	NA	NA	NA	31219925	NA	31220139	NA	NA
6	37441641	37442321	Interval_12639	2	2	FALSE	FALSE	FALSE	TRUE	TRUE	FALSE	NA	NA	NA	NA	NA	NA	NA	NA	NA	2.46947	NA	NA	3.61111	NA	NA	NA	NA	NA	NA	NA	NA	1.40658	3.94534	NA	NA	NA	NA	3.78858	7.02533	NA	NA	NA	NA	37441641	37442029	NA	NA	NA
6	38720743	38721790	Interval_12650	2	2	FALSE	FALSE	FALSE	TRUE	TRUE	FALSE	NA	NA	NA	NA	NA	NA	NA	NA	NA	3.76444	NA	NA	2.50355	NA	NA	NA	NA	NA	NA	NA	NA	5.73541	1.30339	NA	NA	NA	NA	8.94619	3.71605	NA	NA	NA	NA	38721371	38720743	NA	NA	NA
6	39245436	39246921	Interval_12657	2	2	FALSE	FALSE	FALSE	TRUE	FALSE	TRUE	NA	NA	NA	NA	NA	NA	NA	NA	NA	2.88982	NA	NA	NA	NA	NA	3.12208	NA	NA	NA	NA	NA	2.58133	NA	2.96112	NA	NA	NA	5.28648	NA	5.85582	NA	NA	NA	39245436	NA	39246418	NA	NA
6	48662476	48663367	Interval_12701	2	2	FALSE	FALSE	FALSE	TRUE	FALSE	TRUE	NA	NA	NA	NA	NA	NA	NA	NA	NA	3.50055	NA	NA	NA	NA	NA	3.0731	NA	NA	NA	NA	NA	4.7463	NA	2.82978	NA	NA	NA	7.80961	NA	5.72468	NA	NA	NA	48662476	NA	48662692	NA	NA
6	51287987	51288402	Interval_12728	2	2	FALSE	FALSE	FALSE	FALSE	TRUE	TRUE	NA	NA	NA	NA	NA	NA	NA	NA	NA	NA	NA	NA	3.3304	NA	NA	2.73764	NA	NA	NA	NA	NA	NA	3.18131	2.02564	NA	NA	NA	NA	6.09266	4.68459	NA	NA	NA	NA	51287987	51288074	NA	NA
6	72788185	72789337	Interval_12798	3	2	FALSE	FALSE	FALSE	TRUE	TRUE	FALSE	NA	NA	NA	NA	NA	NA	NA	NA	NA	2.79529	NA	NA	3.38672	NA	NA	NA	NA	NA	NA	NA	NA	2.41396	3.24907	NA	NA	NA	NA	5.0492	6.21768	NA	NA	NA	NA	72788185	72788762	NA	NA	NA
6	86487401	86488046	Interval_12858	3	2	FALSE	FALSE	FALSE	FALSE	TRUE	TRUE	NA	NA	NA	NA	NA	NA	NA	NA	NA	NA	NA	NA	2.93884	NA	NA	3.11567	NA	NA	NA	NA	NA	NA	2.12201	3.14469	NA	NA	NA	NA	4.83835	6.06465	NA	NA	NA	NA	86487401	86487494	NA	NA
6	86822596	86823088	Interval_12870	2	2	FALSE	FALSE	FALSE	FALSE	TRUE	TRUE	NA	NA	NA	NA	NA	NA	NA	NA	NA	NA	NA	NA	3.4824	NA	NA	2.59864	NA	NA	NA	NA	NA	NA	3.58432	1.56237	NA	NA	NA	NA	6.60149	4.1189	NA	NA	NA	NA	86822688	86822596	NA	NA
6	88060588	88060924	Interval_12894	2	2	FALSE	FALSE	FALSE	TRUE	FALSE	TRUE	NA	NA	NA	NA	NA	NA	NA	NA	NA	2.65863	NA	NA	NA	NA	NA	3.39362	NA	NA	NA	NA	NA	1.86924	NA	3.81736	NA	NA	NA	4.41937	NA	6.87946	NA	NA	NA	88060588	NA	88060646	NA	NA
6	88627220	88627789	Interval_12902	3	2	FALSE	FALSE	FALSE	TRUE	TRUE	FALSE	NA	NA	NA	NA	NA	NA	NA	NA	NA	2.74801	NA	NA	4.12002	NA	NA	NA	NA	NA	NA	NA	NA	2.26479	5.58926	NA	NA	NA	NA	4.84378	8.94136	NA	NA	NA	NA	88627220	88627327	NA	NA	NA
6	99056503	99057508	Interval_12947	3	2	FALSE	FALSE	FALSE	TRUE	TRUE	FALSE	NA	NA	NA	NA	NA	NA	NA	NA	NA	2.65033	NA	NA	3.518	NA	NA	NA	NA	NA	NA	NA	NA	2.22698	3.75194	NA	NA	NA	NA	4.84244	6.80825	NA	NA	NA	NA	99057196	99057171	NA	NA	NA
6	114921719	114922053	Interval_13006	3	2	FALSE	FALSE	FALSE	TRUE	TRUE	FALSE	NA	NA	NA	NA	NA	NA	NA	NA	NA	3.04937	NA	NA	3.78528	NA	NA	NA	NA	NA	NA	NA	NA	3.24819	4.7378	NA	NA	NA	NA	6.06513	7.93282	NA	NA	NA	NA	114921719	114921813	NA	NA	NA
6	116262982	116264674	Interval_13023	3	2	FALSE	FALSE	FALSE	FALSE	TRUE	TRUE	NA	NA	NA	NA	NA	NA	NA	NA	NA	NA	NA	NA	3.3425	NA	NA	2.93073	NA	NA	NA	NA	NA	NA	3.21827	2.46617	NA	NA	NA	NA	6.15185	5.21702	NA	NA	NA	NA	116264124	116262982	NA	NA
6	116628695	116629094	Interval_13025	3	2	FALSE	FALSE	FALSE	TRUE	TRUE	FALSE	NA	NA	NA	NA	NA	NA	NA	NA	NA	3.3005	NA	NA	2.81427	NA	NA	NA	NA	NA	NA	NA	NA	3.90254	1.71203	NA	NA	NA	NA	6.87111	4.32499	NA	NA	NA	NA	116628781	116628695	NA	NA	NA
6	117889925	117892692	Interval_13031	2	2	FALSE	FALSE	FALSE	TRUE	FALSE	TRUE	NA	NA	NA	NA	NA	NA	NA	NA	NA	2.72446	NA	NA	NA	NA	NA	3.29657	NA	NA	NA	NA	NA	2.11405	NA	3.93177	NA	NA	NA	4.69943	NA	6.96054	NA	NA	NA	117889925	NA	117891302	NA	NA
6	118065972	118066936	Interval_13035	2	2	FALSE	FALSE	FALSE	FALSE	TRUE	TRUE	NA	NA	NA	NA	NA	NA	NA	NA	NA	NA	NA	NA	3.53771	NA	NA	2.80191	NA	NA	NA	NA	NA	NA	3.73302	2.05033	NA	NA	NA	NA	6.79188	4.74545	NA	NA	NA	NA	118066578	118065972	NA	NA
6	122741879	122742753	Interval_13081	2	2	FALSE	FALSE	FALSE	FALSE	TRUE	TRUE	NA	NA	NA	NA	NA	NA	NA	NA	NA	NA	NA	NA	2.82442	NA	NA	3.18798	NA	NA	NA	NA	NA	NA	1.76894	3.07389	NA	NA	NA	NA	4.39042	6.032	NA	NA	NA	NA	122742118	122741879	NA	NA
6	122801237	122802355	Interval_13083	3	2	FALSE	FALSE	FALSE	FALSE	TRUE	TRUE	NA	NA	NA	NA	NA	NA	NA	NA	NA	NA	NA	NA	2.84242	NA	NA	3.6257	NA	NA	NA	NA	NA	NA	1.82842	4.64038	NA	NA	NA	NA	4.45394	7.83528	NA	NA	NA	NA	122801237	122801249	NA	NA
6	124781246	124784022	Interval_13101	2	2	FALSE	FALSE	FALSE	FALSE	TRUE	TRUE	NA	NA	NA	NA	NA	NA	NA	NA	NA	NA	NA	NA	3.43902	NA	NA	2.65159	NA	NA	NA	NA	NA	NA	3.58932	1.59748	NA	NA	NA	NA	6.59002	4.17379	NA	NA	NA	NA	124782498	124781246	NA	NA
6	124802443	124804012	Interval_13102	2	2	FALSE	FALSE	FALSE	FALSE	TRUE	TRUE	NA	NA	NA	NA	NA	NA	NA	NA	NA	NA	NA	NA	2.82822	NA	NA	3.17312	NA	NA	NA	NA	NA	NA	1.91032	3.2505	NA	NA	NA	NA	4.52922	6.163	NA	NA	NA	NA	124802443	124802480	NA	NA
6	128962017	128963317	Interval_13187	2	2	FALSE	FALSE	FALSE	TRUE	TRUE	FALSE	NA	NA	NA	NA	NA	NA	NA	NA	NA	2.66445	NA	NA	3.37253	NA	NA	NA	NA	NA	NA	NA	NA	2.34606	3.31626	NA	NA	NA	NA	4.92191	6.25025	NA	NA	NA	NA	128962107	128962017	NA	NA	NA
6	134640849	134641419	Interval_13213	3	2	FALSE	FALSE	FALSE	TRUE	TRUE	FALSE	NA	NA	NA	NA	NA	NA	NA	NA	NA	2.83044	NA	NA	3.37964	NA	NA	NA	NA	NA	NA	NA	NA	2.37341	3.25543	NA	NA	NA	NA	5.04554	6.21745	NA	NA	NA	NA	134641178	134640849	NA	NA	NA
7	15948250	15950196	Interval_13342	3	2	FALSE	FALSE	FALSE	TRUE	FALSE	TRUE	NA	NA	NA	NA	NA	NA	NA	NA	NA	3.24199	NA	NA	NA	NA	NA	2.77916	NA	NA	NA	NA	NA	3.79612	NA	1.9123	NA	NA	NA	6.71213	NA	4.59126	NA	NA	NA	15948444	NA	15948469	NA	NA
7	27544690	27545379	Interval_13576	3	2	FALSE	FALSE	FALSE	TRUE	FALSE	TRUE	NA	NA	NA	NA	NA	NA	NA	NA	NA	2.66965	NA	NA	NA	NA	NA	3.56282	NA	NA	NA	NA	NA	2.01023	NA	4.35109	NA	NA	NA	4.55826	NA	7.51712	NA	NA	NA	27544823	NA	27545070	NA	NA
7	28294420	28294888	Interval_13592	2	2	FALSE	FALSE	FALSE	FALSE	TRUE	TRUE	NA	NA	NA	NA	NA	NA	NA	NA	NA	NA	NA	NA	3.64107	NA	NA	2.52048	NA	NA	NA	NA	NA	NA	4.16613	1.2837	NA	NA	NA	NA	7.26781	3.74872	NA	NA	NA	NA	28294496	28294420	NA	NA
7	29767276	29769784	Interval_13658	3	2	FALSE	FALSE	FALSE	TRUE	TRUE	FALSE	NA	NA	NA	NA	NA	NA	NA	NA	NA	3.23221	NA	NA	3.19719	NA	NA	NA	NA	NA	NA	NA	NA	3.90511	2.74588	NA	NA	NA	NA	6.80776	5.58884	NA	NA	NA	NA	29767276	29768075	NA	NA	NA
7	30372846	30373957	Interval_13687	3	2	FALSE	FALSE	FALSE	TRUE	FALSE	TRUE	NA	NA	NA	NA	NA	NA	NA	NA	NA	3.11493	NA	NA	NA	NA	NA	4.16296	NA	NA	NA	NA	NA	4.48784	NA	6.6596	NA	NA	NA	7.4984	NA	10.1359	NA	NA	NA	30373568	NA	30373595	NA	NA
7	41393056	41393719	Interval_13781	3	2	FALSE	FALSE	FALSE	FALSE	TRUE	TRUE	NA	NA	NA	NA	NA	NA	NA	NA	NA	NA	NA	NA	3.21086	NA	NA	3.12526	NA	NA	NA	NA	NA	NA	2.74371	2.90901	NA	NA	NA	NA	5.60241	5.82167	NA	NA	NA	NA	41393056	41393074	NA	NA
7	47022225	47023701	Interval_13924	3	2	FALSE	FALSE	FALSE	TRUE	FALSE	TRUE	NA	NA	NA	NA	NA	NA	NA	NA	NA	3.63795	NA	NA	NA	NA	NA	2.84294	NA	NA	NA	NA	NA	5.46066	NA	2.29661	NA	NA	NA	8.57585	NA	5.00995	NA	NA	NA	47022555	NA	47022521	NA	NA
7	65693342	65693704	Interval_13951	2	2	FALSE	FALSE	FALSE	FALSE	TRUE	TRUE	NA	NA	NA	NA	NA	NA	NA	NA	NA	NA	NA	NA	3.18686	NA	NA	3.02178	NA	NA	NA	NA	NA	NA	2.99892	2.96386	NA	NA	NA	NA	5.87583	5.84108	NA	NA	NA	NA	65693342	65693434	NA	NA
7	67421150	67421917	Interval_13970	2	2	FALSE	FALSE	FALSE	FALSE	TRUE	TRUE	NA	NA	NA	NA	NA	NA	NA	NA	NA	NA	NA	NA	3.6881	NA	NA	2.67901	NA	NA	NA	NA	NA	NA	4.17055	1.68637	NA	NA	NA	NA	7.29315	4.26997	NA	NA	NA	NA	67421150	67421290	NA	NA
7	75774230	75774737	Interval_13993	2	2	FALSE	FALSE	FALSE	TRUE	FALSE	TRUE	NA	NA	NA	NA	NA	NA	NA	NA	NA	2.92179	NA	NA	NA	NA	NA	3.94748	NA	NA	NA	NA	NA	2.67533	NA	5.79934	NA	NA	NA	5.40508	NA	9.17122	NA	NA	NA	75774230	NA	75774246	NA	NA
7	75787351	75788619	Interval_13996	2	2	FALSE	FALSE	FALSE	TRUE	TRUE	FALSE	NA	NA	NA	NA	NA	NA	NA	NA	NA	2.79733	NA	NA	3.59655	NA	NA	NA	NA	NA	NA	NA	NA	2.2797	4.0232	NA	NA	NA	NA	4.92733	7.08192	NA	NA	NA	NA	75787370	75787351	NA	NA	NA
7	97354623	97355697	Interval_14109	2	2	FALSE	FALSE	FALSE	FALSE	TRUE	TRUE	NA	NA	NA	NA	NA	NA	NA	NA	NA	NA	NA	NA	2.92449	NA	NA	3.11417	NA	NA	NA	NA	NA	NA	1.96176	3.13199	NA	NA	NA	NA	4.64822	6.03875	NA	NA	NA	NA	97354623	97355201	NA	NA
7	105554182	105555775	Interval_14213	3	2	FALSE	FALSE	FALSE	FALSE	TRUE	TRUE	NA	NA	NA	NA	NA	NA	NA	NA	NA	NA	NA	NA	3.56697	NA	NA	2.82598	NA	NA	NA	NA	NA	NA	4.5576	2.13496	NA	NA	NA	NA	7.68726	4.81795	NA	NA	NA	NA	105554182	105554486	NA	NA
7	110265604	110268126	Interval_14240	3	2	FALSE	FALSE	FALSE	TRUE	FALSE	TRUE	NA	NA	NA	NA	NA	NA	NA	NA	NA	2.47708	NA	NA	NA	NA	NA	3.09662	3.63444	NA	NA	NA	NA	1.48655	NA	2.9137;4.64698	NA	NA	NA	3.90388	NA	5.78719;7.8451	NA	NA	NA	110265967	NA	110265604;110267102	NA	NA
7	118855320	118855991	Interval_14283	3	2	FALSE	FALSE	FALSE	FALSE	TRUE	TRUE	NA	NA	NA	NA	NA	NA	NA	NA	NA	NA	NA	NA	2.97412	NA	NA	3.26456	NA	NA	NA	NA	NA	NA	2.12114	3.53535	NA	NA	NA	NA	4.82988	6.54072	NA	NA	NA	NA	118855320	118855625	NA	NA
7	127176612	127178293	Interval_14398	3	2	FALSE	FALSE	FALSE	FALSE	TRUE	TRUE	NA	NA	NA	NA	NA	NA	NA	NA	NA	NA	NA	NA	3.08391	NA	NA	3.00578	NA	NA	NA	NA	NA	NA	2.45496	2.69336	NA	NA	NA	NA	5.2389	5.51267	NA	NA	NA	NA	127177421	127176612	NA	NA
7	132694380	132695142	Interval_14493	3	2	FALSE	FALSE	FALSE	TRUE	TRUE	FALSE	NA	NA	NA	NA	NA	NA	NA	NA	NA	2.53933	NA	NA	3.53526	NA	NA	NA	NA	NA	NA	NA	NA	1.5595	3.91276	NA	NA	NA	NA	4.01358	6.99777	NA	NA	NA	NA	132694572	132694584	NA	NA	NA
7	137410433	137411138	Interval_14509	3	2	FALSE	FALSE	FALSE	FALSE	TRUE	TRUE	NA	NA	NA	NA	NA	NA	NA	NA	NA	NA	NA	NA	3.32472	NA	NA	2.94451	NA	NA	NA	NA	NA	NA	3.05337	2.4456	NA	NA	NA	NA	5.97985	5.24771	NA	NA	NA	NA	137410433	137410577	NA	NA
8	3693826	3695628	Interval_14614	2	2	FALSE	FALSE	FALSE	FALSE	TRUE	TRUE	NA	NA	NA	NA	NA	NA	NA	NA	NA	NA	NA	NA	3.2409	NA	NA	2.81474	NA	NA	NA	NA	NA	NA	2.8742	2.08359	NA	NA	NA	NA	5.74589	4.76947	NA	NA	NA	NA	3693826	3694292	NA	NA
8	13594907	13596465	Interval_14640	2	2	FALSE	FALSE	FALSE	TRUE	TRUE	FALSE	NA	NA	NA	NA	NA	NA	NA	NA	NA	2.93001	NA	NA	3.32123	NA	NA	NA	NA	NA	NA	NA	NA	2.76537	3.47489	NA	NA	NA	NA	5.50013	6.41363	NA	NA	NA	NA	13595062	13594907	NA	NA	NA
8	27128346	27128875	Interval_14712	2	2	FALSE	FALSE	FALSE	TRUE	FALSE	TRUE	NA	NA	NA	NA	NA	NA	NA	NA	NA	3.21477	NA	NA	NA	NA	NA	2.96399	NA	NA	NA	NA	NA	3.7975	NA	2.73501	NA	NA	NA	6.69042	NA	5.52987	NA	NA	NA	27128383	NA	27128346	NA	NA
8	84245944	84247598	Interval_15029	3	2	FALSE	FALSE	FALSE	FALSE	TRUE	TRUE	NA	NA	NA	NA	NA	NA	NA	NA	NA	NA	NA	NA	3.09729	NA	NA	3.22415	NA	NA	NA	NA	NA	NA	2.39197	3.27799	NA	NA	NA	NA	5.19127	6.24831	NA	NA	NA	NA	84246191	84245944	NA	NA
8	84915421	84917729	Interval_15054	2	2	FALSE	FALSE	FALSE	FALSE	TRUE	TRUE	NA	NA	NA	NA	NA	NA	NA	NA	NA	NA	NA	NA	3.00098	NA	NA	3.33912	NA	NA	NA	NA	NA	NA	2.2013	3.86983	NA	NA	NA	NA	4.9214	6.88391	NA	NA	NA	NA	84916016	84915421	NA	NA
8	84928365	84929314	Interval_15055	3	2	FALSE	FALSE	FALSE	TRUE	TRUE	FALSE	NA	NA	NA	NA	NA	NA	NA	NA	NA	2.86552	NA	NA	3.24826	NA	NA	NA	NA	NA	NA	NA	NA	2.56324	2.86108	NA	NA	NA	NA	5.25375	5.73724	NA	NA	NA	NA	84928575	84928963	NA	NA	NA
8	105595534	105597244	Interval_15180	3	2	FALSE	FALSE	FALSE	TRUE	FALSE	TRUE	NA	NA	NA	NA	NA	NA	NA	NA	NA	2.98941	NA	NA	NA	NA	NA	3.14301	NA	NA	NA	NA	NA	3.04347	NA	2.95941	NA	NA	NA	5.82024	NA	5.88906	NA	NA	NA	105596455	NA	105596521	NA	NA
8	116635316	116636353	Interval_15274	2	2	FALSE	FALSE	FALSE	TRUE	TRUE	FALSE	NA	NA	NA	NA	NA	NA	NA	NA	NA	3.51062	NA	NA	3.36832	NA	NA	NA	NA	NA	NA	NA	NA	4.77873	3.18664	NA	NA	NA	NA	7.85178	6.13747	NA	NA	NA	NA	116635982	116635316	NA	NA	NA
8	116978514	116979087	Interval_15278	3	2	FALSE	FALSE	FALSE	FALSE	TRUE	TRUE	NA	NA	NA	NA	NA	NA	NA	NA	NA	NA	NA	NA	3.56865	NA	NA	2.96426	NA	NA	NA	NA	NA	NA	4.08194	2.50067	NA	NA	NA	NA	7.13948	5.28697	NA	NA	NA	NA	116978514	116978715	NA	NA
8	120785659	120787421	Interval_15369	3	2	FALSE	FALSE	FALSE	TRUE	TRUE	FALSE	NA	NA	NA	NA	NA	NA	NA	NA	NA	2.76627	NA	NA	3.24745	NA	NA	NA	NA	NA	NA	NA	NA	2.29225	2.99096	NA	NA	NA	NA	4.88853	5.86374	NA	NA	NA	NA	120785659	120786506	NA	NA	NA
8	121947013	121948922	Interval_15390	3	2	FALSE	FALSE	FALSE	TRUE	TRUE	FALSE	NA	NA	NA	NA	NA	NA	NA	NA	NA	2.89982	NA	NA	3.23396	NA	NA	NA	NA	NA	NA	NA	NA	2.6318	2.87231	NA	NA	NA	NA	5.345	5.73077	NA	NA	NA	NA	121947013	121947779	NA	NA	NA
8	124434235	124435429	Interval_15467	3	2	FALSE	FALSE	FALSE	FALSE	TRUE	TRUE	NA	NA	NA	NA	NA	NA	NA	NA	NA	NA	NA	NA	3.37687	NA	NA	2.76957	NA	NA	NA	NA	NA	NA	3.36582	1.90569	NA	NA	NA	NA	6.33248	4.57108	NA	NA	NA	NA	124434367	124434235	NA	NA
8	125558418	125558976	Interval_15478	3	2	FALSE	FALSE	FALSE	TRUE	FALSE	TRUE	NA	NA	NA	NA	NA	NA	NA	NA	NA	3.00837	NA	NA	NA	NA	NA	3.06859	NA	NA	NA	NA	NA	2.91914	NA	2.73887	NA	NA	NA	5.71221	NA	5.61308	NA	NA	NA	125558418	NA	125558630	NA	NA
8	126797477	126798581	Interval_15491	3	2	FALSE	FALSE	FALSE	FALSE	TRUE	TRUE	NA	NA	NA	NA	NA	NA	NA	NA	NA	NA	NA	NA	3.51842	NA	NA	3.00089	NA	NA	NA	NA	NA	NA	3.67979	2.619	NA	NA	NA	NA	6.70199	5.42932	NA	NA	NA	NA	126797676	126797788	NA	NA
9	21146456	21147387	Interval_15574	3	2	FALSE	FALSE	FALSE	FALSE	TRUE	TRUE	NA	NA	NA	NA	NA	NA	NA	NA	NA	NA	NA	NA	3.29576	NA	NA	3.11208	NA	NA	NA	NA	NA	NA	2.9964	3.14167	NA	NA	NA	NA	5.90565	6.01261	NA	NA	NA	NA	21146456	21146669	NA	NA
9	32509141	32510474	Interval_15667	2	2	FALSE	FALSE	FALSE	TRUE	TRUE	FALSE	NA	NA	NA	NA	NA	NA	NA	NA	NA	2.65527	NA	NA	3.60802	NA	NA	NA	NA	NA	NA	NA	NA	1.95017	3.99848	NA	NA	NA	NA	4.49088	7.06994	NA	NA	NA	NA	32509141	32509760	NA	NA	NA
9	37347928	37348587	Interval_15688	3	2	FALSE	FALSE	FALSE	TRUE	FALSE	TRUE	NA	NA	NA	NA	NA	NA	NA	NA	NA	2.82862	NA	NA	NA	NA	NA	3.3212	NA	NA	NA	NA	NA	2.44933	NA	3.60465	NA	NA	NA	5.10325	NA	6.62221	NA	NA	NA	37347928	NA	37348049	NA	NA
9	44083830	44086158	Interval_15712	3	2	FALSE	FALSE	FALSE	FALSE	TRUE	TRUE	NA	NA	NA	NA	NA	NA	NA	NA	NA	NA	NA	NA	3.48082	NA	NA	2.56867	NA	NA	NA	NA	NA	NA	3.53882	1.78361	NA	NA	NA	NA	6.55239	4.3387	NA	NA	NA	NA	44084680	44083830	NA	NA
9	45138265	45138809	Interval_15781	3	2	FALSE	FALSE	FALSE	TRUE	TRUE	FALSE	NA	NA	NA	NA	NA	NA	NA	NA	NA	3.06994	NA	NA	2.93269	NA	NA	NA	NA	NA	NA	NA	NA	3.21686	2.00788	NA	NA	NA	NA	6.0244	4.69239	NA	NA	NA	NA	45138427	45138506	NA	NA	NA
9	48494928	48495913	Interval_15806	3	2	FALSE	FALSE	FALSE	FALSE	TRUE	TRUE	NA	NA	NA	NA	NA	NA	NA	NA	NA	NA	NA	NA	3.43389	NA	NA	3.16605	NA	NA	NA	NA	NA	NA	3.41315	3.06938	NA	NA	NA	NA	6.39589	6.00712	NA	NA	NA	NA	48494957	48494928	NA	NA
9	58265383	58267380	Interval_15908	2	2	FALSE	FALSE	FALSE	TRUE	TRUE	FALSE	NA	NA	NA	NA	NA	NA	NA	NA	NA	3.04017	NA	NA	3.40131	NA	NA	NA	NA	NA	NA	NA	NA	3.05399	3.3834	NA	NA	NA	NA	5.85895	6.33595	NA	NA	NA	NA	58265383	58265555	NA	NA	NA
9	61669396	61670132	Interval_15928	3	2	FALSE	FALSE	FALSE	FALSE	TRUE	TRUE	NA	NA	NA	NA	NA	NA	NA	NA	NA	NA	NA	NA	3.06928	NA	NA	3.07772	NA	NA	NA	NA	NA	NA	2.43526	2.79819	NA	NA	NA	NA	5.19693	5.66945	NA	NA	NA	NA	61669396	61669453	NA	NA
9	65180095	65180986	Interval_15974	2	2	FALSE	FALSE	FALSE	FALSE	TRUE	TRUE	NA	NA	NA	NA	NA	NA	NA	NA	NA	NA	NA	NA	3.0458	NA	NA	3.06796	NA	NA	NA	NA	NA	NA	2.87399	2.81177	NA	NA	NA	NA	5.70702	5.6629	NA	NA	NA	NA	65180095	65180162	NA	NA
9	74975586	74976420	Interval_16050	3	2	FALSE	FALSE	FALSE	FALSE	TRUE	TRUE	NA	NA	NA	NA	NA	NA	NA	NA	NA	NA	NA	NA	2.83581	NA	NA	3.29718	NA	NA	NA	NA	NA	NA	1.83426	3.51575	NA	NA	NA	NA	4.45779	6.52024	NA	NA	NA	NA	74975877	74975859	NA	NA
9	83090585	83090965	Interval_16083	2	2	FALSE	FALSE	FALSE	FALSE	TRUE	TRUE	NA	NA	NA	NA	NA	NA	NA	NA	NA	NA	NA	NA	2.77428	NA	NA	3.40585	NA	NA	NA	NA	NA	NA	1.66743	3.7829	NA	NA	NA	NA	4.22716	6.87036	NA	NA	NA	NA	83090585	83090684	NA	NA
9	99575712	99576054	Interval_16141	3	2	FALSE	FALSE	FALSE	FALSE	TRUE	TRUE	NA	NA	NA	NA	NA	NA	NA	NA	NA	NA	NA	NA	3.75039	NA	NA	2.66256	NA	NA	NA	NA	NA	NA	4.32281	1.609	NA	NA	NA	NA	7.48954	4.19992	NA	NA	NA	NA	99575722	99575712	NA	NA
9	106452815	106454113	Interval_16173	3	2	FALSE	FALSE	FALSE	TRUE	TRUE	FALSE	NA	NA	NA	NA	NA	NA	NA	NA	NA	2.86597	NA	NA	3.40129	NA	NA	NA	NA	NA	NA	NA	NA	2.6739	3.30668	NA	NA	NA	NA	5.39576	6.27096	NA	NA	NA	NA	106453285	106452815	NA	NA	NA
9	108200683	108201557	Interval_16238	2	2	FALSE	FALSE	FALSE	TRUE	TRUE	FALSE	NA	NA	NA	NA	NA	NA	NA	NA	NA	2.39083	NA	NA	3.62217	NA	NA	NA	NA	NA	NA	NA	NA	1.28749	4.23825	NA	NA	NA	NA	3.59883	7.3471	NA	NA	NA	NA	108200683	108201097	NA	NA	NA
9	108991245	108992311	Interval_16266	2	2	FALSE	FALSE	FALSE	FALSE	TRUE	TRUE	NA	NA	NA	NA	NA	NA	NA	NA	NA	NA	NA	NA	3.11036	NA	NA	3.41184	NA	NA	NA	NA	NA	NA	2.76964	4.51886	NA	NA	NA	NA	5.55427	7.60041	NA	NA	NA	NA	108991245	108991559	NA	NA
9	114760500	114762101	Interval_16307	3	2	FALSE	FALSE	FALSE	TRUE	TRUE	FALSE	NA	NA	NA	NA	NA	NA	NA	NA	NA	2.60252	NA	NA	3.42652	NA	NA	NA	NA	NA	NA	NA	NA	1.81936	3.57764	NA	NA	NA	NA	4.33695	6.56959	NA	NA	NA	NA	114760643	114760500	NA	NA	NA
9	116242261	116244141	Interval_16321	3	2	FALSE	FALSE	FALSE	TRUE	FALSE	TRUE	NA	NA	NA	NA	NA	NA	NA	NA	NA	2.5013	NA	NA	NA	NA	NA	3.64629	NA	NA	NA	NA	NA	1.47929	NA	4.88039	NA	NA	NA	3.89785	NA	8.10856	NA	NA	NA	116242261	NA	116243792	NA	NA
9	119357409	119357709	Interval_16328	2	2	FALSE	FALSE	FALSE	FALSE	TRUE	TRUE	NA	NA	NA	NA	NA	NA	NA	NA	NA	NA	NA	NA	3.08723	NA	NA	3.55775	NA	NA	NA	NA	NA	NA	2.60965	4.33042	NA	NA	NA	NA	5.41686	7.49598	NA	NA	NA	NA	119357409	119357454	NA	NA
9	123754384	123754651	Interval_16379	2	2	FALSE	FALSE	FALSE	FALSE	TRUE	TRUE	NA	NA	NA	NA	NA	NA	NA	NA	NA	NA	NA	NA	2.89923	NA	NA	3.51462	NA	NA	NA	NA	NA	NA	2.24898	4.37261	NA	NA	NA	NA	4.94834	7.52993	NA	NA	NA	NA	123754416	123754384	NA	NA
X	7670361	7671520	Interval_16393	3	2	FALSE	FALSE	FALSE	FALSE	TRUE	TRUE	NA	NA	NA	NA	NA	NA	NA	NA	NA	NA	NA	NA	3.27403	NA	NA	2.97692	NA	NA	NA	NA	NA	NA	2.95041	2.49554	NA	NA	NA	NA	5.83864	5.3028	NA	NA	NA	NA	7671106	7670361	NA	NA
X	7697028	7697441	Interval_16394	3	2	FALSE	FALSE	FALSE	FALSE	TRUE	TRUE	NA	NA	NA	NA	NA	NA	NA	NA	NA	NA	NA	NA	3.16391	NA	NA	3.6218	NA	NA	NA	NA	NA	NA	2.89252	4.57122	NA	NA	NA	NA	5.74688	7.76929	NA	NA	NA	NA	7697062	7697050	NA	NA
X	12087580	12089352	Interval_16409	3	2	FALSE	FALSE	FALSE	TRUE	TRUE	FALSE	NA	NA	NA	NA	NA	NA	NA	NA	NA	2.63569	NA	NA	3.38626	NA	NA	NA	NA	NA	NA	NA	NA	1.86708	3.2621	NA	NA	NA	NA	4.38506	6.21841	NA	NA	NA	NA	12088423	12088963	NA	NA	NA
X	12673226	12673714	Interval_16411	3	2	FALSE	FALSE	FALSE	TRUE	FALSE	TRUE	NA	NA	NA	NA	NA	NA	NA	NA	NA	2.82331	NA	NA	NA	NA	NA	3.27258	NA	NA	NA	NA	NA	2.39651	NA	3.45992	NA	NA	NA	5.05118	NA	6.43942	NA	NA	NA	12673227	NA	12673416	NA	NA
X	68678403	68679302	Interval_16437	2	2	FALSE	FALSE	FALSE	FALSE	TRUE	TRUE	NA	NA	NA	NA	NA	NA	NA	NA	NA	NA	NA	NA	2.76353	NA	NA	3.65495	NA	NA	NA	NA	NA	NA	1.61	5.01088	NA	NA	NA	NA	4.17887	8.18757	NA	NA	NA	NA	68678678	68678403	NA	NA
X	73914845	73915410	Interval_16443	3	2	FALSE	FALSE	FALSE	TRUE	FALSE	TRUE	NA	NA	NA	NA	NA	NA	NA	NA	NA	2.85972	NA	NA	NA	NA	NA	3.40308	NA	NA	NA	NA	NA	2.47626	NA	4.1262	NA	NA	NA	5.16445	NA	7.20729	NA	NA	NA	73914947	NA	73914879	NA	NA
X	134585339	134585822	Interval_16482	3	2	FALSE	FALSE	FALSE	TRUE	TRUE	FALSE	NA	NA	NA	NA	NA	NA	NA	NA	NA	2.936	NA	NA	3.65635	NA	NA	NA	NA	NA	NA	NA	NA	2.72982	4.06181	NA	NA	NA	NA	5.46482	7.17196	NA	NA	NA	NA	134585519	134585477	NA	NA	NA
2	164822632	164823549	Interval_9371	4	4	TRUE	TRUE	FALSE	FALSE	TRUE	TRUE	2.32149	NA	NA	2.75548	NA	NA	NA	NA	NA	NA	NA	NA	3.44582	NA	NA	4.30534	NA	NA	1.17612	1.77917	NA	NA	3.42984	7.34446	3.78938	4.69817	NA	NA	6.42088	10.8864	164823043	164822750	NA	NA	164823098	164822632	164823338	164823549
19	8798049	8799084	Interval_7947	4	4	FALSE	TRUE	TRUE	TRUE	FALSE	TRUE	NA	NA	NA	2.77017	NA	NA	2.84099	NA	NA	4.17505	NA	NA	NA	NA	NA	4.05157	NA	NA	NA	1.78368	2.05215	7.56791	NA	6.56512	NA	4.71838	4.84397	10.9733	NA	9.94319	NA	8798442	8798225	8798204	NA	8798049	NA	8798856
8	105758076	105758860	Interval_15190	4	4	TRUE	FALSE	TRUE	TRUE	TRUE	FALSE	3.20346	NA	NA	NA	NA	NA	2.82803	NA	NA	3.87666	NA	NA	4.92365	NA	NA	NA	NA	NA	2.94295	NA	2.03566	6.65946	8.58	NA	6.07786	NA	4.81778	9.89585	12.3452	NA	105758221	NA	105758076	105758245	105758315	NA	105758860	NA
13	81657347	81658375	Interval_4571	4	4	FALSE	TRUE	TRUE	TRUE	FALSE	TRUE	NA	NA	NA	2.52691	NA	NA	2.59952	NA	NA	2.74305	NA	NA	NA	NA	NA	4.56716	NA	NA	NA	1.17594	1.39572	2.29727	NA	9.02524	NA	3.88694	4.01283	4.87696	NA	12.7093	NA	81657580	81657672	81657347	NA	81657523	NA	81658148
9	75559109	75560795	Interval_16058	4	4	FALSE	TRUE	TRUE	TRUE	TRUE	FALSE	NA	NA	NA	2.95876	NA	NA	2.68412	NA	NA	4.09374	NA	NA	3.9086	NA	NA	NA	NA	NA	NA	2.42354	1.65824	7.13606	5.32311	NA	NA	5.53376	4.33754	10.5303	8.6175	NA	NA	75559328	75559153	75559213	75559109	NA	NA	75559745
1	191820964	191822168	Interval_930	6	6	TRUE	TRUE	TRUE	TRUE	TRUE	TRUE	2.67348	NA	NA	2.39691	NA	NA	2.26851	NA	NA	3.01474	NA	NA	4.4865	NA	NA	2.86099	NA	NA	1.52293	1.52584	1.07601	3.07001	6.95798	2.1397	4.24631	4.34215	3.48153	5.83629	10.484	4.87434	191821564	191821439	191821482	191821421	191820964	191821521	191822168	191821661
5	135632493	135633230	Interval_12290	6	6	TRUE	TRUE	TRUE	TRUE	TRUE	TRUE	2.50612	NA	NA	2.53402	NA	NA	2.57007	NA	NA	2.51551	NA	NA	3.49149	NA	NA	4.70625	NA	NA	1.5795	1.19205	1.30694	2.50472	3.90372	8.86432	4.36594	3.91005	3.90674	5.09977	6.90988	12.6122	135632644	135632545	135632634	135632493	135632526	135632576	135632928	135632934
3	40846386	40847432	Interval_9685	6	6	TRUE	TRUE	TRUE	TRUE	TRUE	TRUE	2.59032	NA	NA	2.62512	NA	NA	2.81533	NA	NA	3.64269	NA	NA	3.64076	NA	NA	3.98689	NA	NA	1.83354	1.4606	2.16298	6.10692	3.99855	6.22977	4.68658	4.28487	4.9445	9.29854	7.10301	9.60338	40846516	40846386	40846507	40846600	40846578	40846526	40847002	40846682
Y	90743082	90744953	Interval_16509	5	5	TRUE	TRUE	TRUE	FALSE	TRUE	TRUE	1.9444	NA	NA	2.12116	NA	NA	2.74309	NA	NA	NA	NA	NA	3.39448	NA	NA	2.97442	NA	NA	1.30865	1.28296	2.88888	NA	5.25023	4.06778	3.99033	3.98518	5.82006	NA	8.50008	7.08702	90744251	90744421	90743381	NA	90743693	90743082	90744818	90744796
7	127511285	127513445	Interval_14434	6	6	TRUE	TRUE	TRUE	TRUE	TRUE	TRUE	3.25176	NA	NA	3.09579	NA	NA	3.11217	NA	NA	4.07142	NA	NA	5.53131	NA	NA	3.66092	NA	NA	3.54406	3.08415	3.00721	8.05431	11.6486	6.12883	6.78438	6.32955	5.98476	11.5089	15.5924	9.44316	127511285	127511914	127511667	127511494	127511884	127511896	127513421	127513319
1	182408580	182409510	Interval_887	4	4	FALSE	TRUE	TRUE	TRUE	FALSE	TRUE	NA	NA	NA	2.72265	NA	NA	2.89708	NA	NA	4.44843	NA	NA	NA	NA	NA	3.39708	NA	NA	NA	1.65494	2.46962	8.75778	NA	3.87147	NA	4.54942	5.3172	12.3197	NA	6.931	NA	182408885	182408580	182409006	NA	182408888	NA	182409340
1	15805580	15806283	Interval_25	4	4	FALSE	TRUE	TRUE	FALSE	TRUE	TRUE	NA	NA	NA	2.82705	NA	NA	2.6771	NA	NA	NA	NA	NA	4.04469	NA	NA	3.62628	NA	NA	NA	1.93861	1.57036	NA	5.3049	4.6219	NA	4.92158	4.25398	NA	8.6185	7.81413	NA	15805609	15805609	NA	15805580	15805620	NA	15806050
2	180170576	180172357	Interval_9568	6	6	TRUE	TRUE	TRUE	TRUE	TRUE	TRUE	2.95251	NA	NA	2.96218	NA	NA	3.18579	NA	NA	3.02832	NA	NA	5.48596	NA	NA	4.13927	NA	NA	2.40718	2.60228	3.24164	3.07381	11.1595	6.44312	5.41241	5.74728	6.27571	5.86783	15.0901	9.92075	180171305	180171330	180171091	180170576	180171321	180171259	180172357	180171917
2	155073152	155075724	Interval_9272	5	5	FALSE	TRUE	TRUE	TRUE	TRUE	TRUE	NA	NA	NA	2.34178	NA	NA	2.3304	NA	NA	3.71759	NA	NA	2.79651	NA	NA	3.21604	NA	NA	NA	1.798	1.15381	5.85106	2.14144	3.38441	NA	4.67388	3.59134	9.00028	4.8096	6.31299	NA	155073455	155074043	155073910	155073152	155073782	NA	155074355
2	155691179	155692522	Interval_9285	6	6	TRUE	TRUE	TRUE	TRUE	TRUE	TRUE	2.73732	NA	NA	3.02438	NA	NA	2.75037	NA	NA	3.68268	NA	NA	4.472	NA	NA	3.65545	NA	NA	2.101	2.60821	2.8167	6.02811	6.87012	4.90221	5.03507	5.72398	5.72351	9.15728	10.4028	8.10855	155691753	155691737	155691875	155691179	155691870	155691880	155692364	155692393
4	44166100	44169922	Interval_10434	6	6	TRUE	TRUE	TRUE	TRUE	TRUE	TRUE	2.83272	NA	NA	2.61313	NA	NA	2.83443	NA	NA	3.94892	NA	NA	3.29454	NA	NA	4.24389	NA	NA	1.85818	1.37814	2.16614	7.14836	3.17075	7.00338	4.7476	4.173	4.95976	10.438	6.0866	10.5201	44167348	44167328	44167414	44166100	44167410	44167485	44168641	44168476
1	75316713	75318217	Interval_260	6	6	TRUE	TRUE	TRUE	TRUE	TRUE	TRUE	2.66098	NA	NA	2.45867	NA	NA	3.19696	NA	NA	3.90137	NA	NA	4.12742	NA	NA	3.47933	NA	NA	1.35937	1.31106	4.24139	6.48755	5.93397	4.69361	4.11407	4.03648	7.37	9.78172	9.32782	7.80568	75317175	75317487	75317033	75316713	75317403	75316713	75318083	75318006
3	95855405	95856628	Interval_9999	6	6	TRUE	TRUE	TRUE	TRUE	TRUE	TRUE	2.9697	NA	NA	3.08961	NA	NA	3.21647	NA	NA	4.21037	NA	NA	4.67363	NA	NA	3.94382	NA	NA	2.46171	2.88961	3.36297	8.09173	7.72579	5.97551	5.48087	6.11514	6.40763	11.5376	11.3363	9.33362	95855624	95855655	95855598	95855405	95855474	95855580	95856628	95855916
X	13461199	13462085	Interval_16416	4	4	FALSE	TRUE	TRUE	FALSE	TRUE	TRUE	NA	NA	NA	2.59499	NA	NA	2.20637	NA	NA	NA	NA	NA	3.51453	NA	NA	3.12487	NA	NA	NA	1.33561	1.04719	NA	3.84556	2.86844	NA	4.11261	3.44162	NA	6.90506	5.79085	NA	13461199	13461803	NA	13461509	13461588	NA	13461807
14	45388444	45389197	Interval_4842	4	4	TRUE	FALSE	TRUE	FALSE	TRUE	TRUE	3.16018	NA	NA	NA	NA	NA	2.60392	NA	NA	NA	NA	NA	3.49445	NA	NA	4.44909	NA	NA	2.80986	NA	1.44006	NA	3.48397	7.75844	5.91647	NA	4.06469	NA	6.52081	11.3893	45388624	NA	45388458	NA	45388444	45388649	45389197	NA
15	76670676	76672559	Interval_5395	5	5	TRUE	FALSE	TRUE	TRUE	TRUE	TRUE	3.04941	NA	NA	NA	NA	NA	2.6125	NA	NA	4.34991	NA	NA	4.23425	NA	NA	3.09285	NA	NA	2.50677	NA	2.3692	8.25202	5.94973	3.06669	5.53788	NA	5.18996	11.7553	9.36609	5.94784	76671461	NA	76670676	76671538	76671419	76671283	76671856	NA
1	9545110	9546445	Interval_8	5	5	TRUE	FALSE	TRUE	TRUE	TRUE	TRUE	2.58524	NA	NA	NA	NA	NA	2.47	NA	NA	3.14683	NA	NA	3.59196	NA	NA	3.66304	NA	NA	1.55124	NA	1.23842	4.49361	4.18015	6.53496	4.31201	NA	3.72474	7.47709	7.25658	9.91827	9545199	NA	9545325	9545190	9545159	9545110	9545518	NA
7	84689384	84691164	Interval_14092	6	6	TRUE	TRUE	TRUE	TRUE	TRUE	TRUE	2.67907	NA	NA	2.66876	NA	NA	2.61334	NA	NA	3.41469	NA	NA	4.38712	NA	NA	3.11165	NA	NA	1.42472	1.52385	1.88508	4.44656	6.80913	2.94476	4.19327	4.37189	4.59138	7.46152	10.2758	5.82971	84689452	84689676	84689658	84689475	84689384	84689638	84691164	84690104
15	78448244	78451661	Interval_5435	5	5	TRUE	FALSE	TRUE	TRUE	TRUE	TRUE	2.64164	NA	NA	NA	NA	NA	2.51139	NA	NA	3.11041	NA	NA	3.56649	NA	NA	3.9093	NA	NA	1.36641	NA	1.26596	3.61459	3.99518	5.58969	4.10707	NA	3.79897	6.45119	7.0274	8.95024	78449329	NA	78450160	78448244	78449388	78450094	78450704	NA
2	181693273	181694501	Interval_9615	6	6	TRUE	TRUE	TRUE	TRUE	TRUE	TRUE	2.80413	NA	NA	2.90783	NA	NA	2.57541	NA	NA	4.12478	NA	NA	4.58232	NA	NA	2.63525	NA	NA	2.23311	2.26769	1.6291	7.59461	7.36434	1.55852	5.19182	5.32925	4.23227	10.9528	10.9573	4.12138	181693396	181693273	181693743	181693681	181693277	181693484	181694128	181694411
6	72954571	72959791	Interval_12801	6	6	TRUE	TRUE	TRUE	TRUE	TRUE	TRUE	4.66173	NA	NA	3.44295	NA	NA	4.19187	NA	NA	6.15704	NA	NA	6.03492	NA	NA	4.60078	NA	NA	8.62389	4.31315	7.1096	19.4957	14.5778	9.19438	12.5885	7.76143	10.6891	23.555	18.5944	12.9039	72954854	72954805	72954571	72954847	72954586	72954800	72959791	72958881
15	76509795	76513421	Interval_5380	6	6	TRUE	TRUE	TRUE	TRUE	TRUE	TRUE	3.63796	NA	NA	3.39734	NA	NA	2.96974	NA	NA	3.67277	NA	NA	6.11325	NA	NA	3.87268	NA	NA	4.9822	4.20436	3.20854	6.394	14.5966	5.87409	8.41153	7.59685	6.19016	9.55021	18.653	9.15548	76509795	76511451	76511428	76510455	76511356	76511508	76512130	76512286
7	28338000	28341820	Interval_13595	6	6	TRUE	TRUE	TRUE	TRUE	TRUE	TRUE	2.9642	NA	NA	2.74094	NA	NA	2.67761	NA	NA	3.16588	NA	NA	3.96569	NA	NA	4.28717	NA	NA	2.3045	2.08147	1.95259	4.07211	5.38411	7.90535	5.30347	5.06544	4.67409	6.95811	8.62595	11.4706	28338369	28338578	28338302	28338001	28338062	28338000	28339419	28339806
12	85454498	85456208	Interval_3950	6	6	TRUE	TRUE	TRUE	TRUE	TRUE	TRUE	2.69789	NA	NA	2.62409	NA	NA	2.36805	NA	NA	2.82476	NA	NA	3.20236	NA	NA	4.44732	NA	NA	1.70151	1.45574	1.64317	2.8236	2.80084	8.5914	4.51402	4.25501	4.27739	5.53085	5.64113	12.2533	85455113	85455083	85454922	85454885	85454498	85454879	85455375	85455666
10	127674234	127675415	Interval_1825	4	4	TRUE	FALSE	TRUE	FALSE	TRUE	TRUE	2.56804	NA	NA	NA	NA	NA	2.52396	NA	NA	NA	NA	NA	3.74908	NA	NA	3.18279	NA	NA	1.15525	NA	1.20456	NA	4.44958	3.14924	3.82609	NA	3.76402	NA	7.59329	6.0781	127674735	NA	127674805	NA	127674234	127674678	127675415	NA
18	77938165	77938966	Interval_7672	5	5	TRUE	TRUE	TRUE	TRUE	FALSE	TRUE	2.65924	NA	NA	2.84576	NA	NA	3.31434	NA	NA	4.11521	NA	NA	NA	NA	NA	3.86202	NA	NA	1.39825	2.23469	3.75737	7.11535	NA	5.47261	4.14423	5.26821	6.83311	10.5129	NA	8.79503	77938165	77938223	77938215	77938242	NA	77938271	77938498	77938519
6	117878478	117882155	Interval_13030	7	6	TRUE	TRUE	TRUE	TRUE	TRUE	TRUE	3.66576	NA	NA	3.27707	2.48653	NA	2.50786	NA	NA	3.57935	NA	NA	4.31864	NA	NA	4.2481	NA	NA	5.35258	4.045;1.08436	1.93165	5.73706	6.31079	7.7881	8.93497	7.44454;3.75557	4.62572	8.92341	9.77125	11.2795	117879182	117879097;117881439	117878478	117879010	117879115	117879102	117879706	117880027;117882155
15	99651320	99652318	Interval_5845	5	5	FALSE	TRUE	TRUE	TRUE	TRUE	TRUE	NA	NA	NA	2.45633	NA	NA	2.37924	NA	NA	2.88843	NA	NA	3.47359	NA	NA	3.47416	NA	NA	NA	1.09104	1.56542	2.56777	3.63223	4.13834	NA	3.7008	4.17731	5.2769	6.62612	7.26395	NA	99651556	99651449	99651320	99651341	99651392	NA	99652318
1	37864573	37865554	Interval_93	6	6	TRUE	TRUE	TRUE	TRUE	TRUE	TRUE	2.82222	NA	NA	2.80925	NA	NA	3.46319	NA	NA	3.95454	NA	NA	4.43834	NA	NA	3.92655	NA	NA	2.65382	2.29964	5.30697	7.35365	7.16489	6.04097	5.708	5.34185	8.63601	10.7068	10.6991	9.35858	37864784	37864834	37864725	37864754	37864574	37864573	37865554	37865295
5	114813503	114814948	Interval_11949	6	6	TRUE	TRUE	TRUE	TRUE	TRUE	TRUE	2.74742	NA	NA	2.45893	NA	NA	2.98523	NA	NA	3.76578	NA	NA	4.57749	NA	NA	2.72378	NA	NA	1.56503	1.28545	2.44193	6.18194	8.46236	1.7933	4.39202	3.97546	5.33739	9.35974	12.1174	4.41512	114813654	114813691	114813845	114813503	114813648	114813783	114813945	114813997
11	11808532	11810205	Interval_2018	4	4	FALSE	TRUE	TRUE	TRUE	TRUE	FALSE	NA	NA	NA	2.20453	NA	NA	2.71079	NA	NA	3.25721	NA	NA	3.36761	NA	NA	NA	NA	NA	NA	1.11487	1.73202	4.17466	3.30963	NA	NA	3.70897	4.43441	7.09661	6.26435	NA	NA	11808732	11808532	11808580	11808768	NA	NA	11809000
8	34154238	34155155	Interval_14726	5	5	TRUE	TRUE	TRUE	FALSE	TRUE	TRUE	2.30144	NA	NA	3.15639	NA	NA	3.03261	NA	NA	NA	NA	NA	4.25299	NA	NA	3.35921	NA	NA	1.18445	3.0007	3.15072	NA	6.15194	3.74503	3.82026	6.239	6.07836	NA	9.55678	6.77481	34154464	34154465	34154238	NA	34154391	34154463	34154853	34154941
12	55479736	55493790	Interval_3794	15	6	TRUE	TRUE	TRUE	TRUE	TRUE	TRUE	2.6019	2.69007	4.02585	2.55906	3.03429	NA	2.36254	2.53071	2.42065	2.55357	4.13232	NA	5.24123	NA	NA	2.52747	3.46239	4.41828	1.28557;1.52839;6.80384	1.24883;2.8741	1.22474;1.32741;1.18212;6.53679	1.83938;8.7042	10.6171	1.535;4.0321;8.55032	3.98483;4.30794;10.5356	3.99151;6.05709	3.7147;3.87187;3.67801;10.0564	4.33487;12.0695	14.4311	4.05006;7.13095;12.0818	55480288;55483209;55486703	55484241;55488227	55480607;55482048;55485651;55487393	55480289;55483074	55481307	55479736;55483091;55486042	55481902;55483525;55493633	55484583;55492957
17	56182953	56185549	Interval_7165	6	6	TRUE	TRUE	TRUE	TRUE	TRUE	TRUE	2.32353	NA	NA	2.56934	NA	NA	3.30406	NA	NA	3.31029	NA	NA	3.54153	NA	NA	4.11237	NA	NA	1.28245	1.91415	3.47683	4.51466	4.31707	6.67103	3.94325	4.83901	6.57415	7.41675	7.45513	10.1141	56182953	56183765	56183726	56183694	56183575	56183354	56184001	56184013
3	100443479	100444399	Interval_10064	4	4	TRUE	TRUE	FALSE	TRUE	FALSE	TRUE	2.53262	NA	NA	2.80031	NA	NA	NA	NA	NA	3.98877	NA	NA	NA	NA	NA	3.13994	NA	NA	1.39188	1.86893	NA	6.74257	NA	3.24243	4.0667	4.82796	NA	10.0452	NA	6.18117	100443479	100444074	NA	100443826	NA	100443897	100444310	100444360
2	117249632	117250728	Interval_8945	6	6	TRUE	TRUE	TRUE	TRUE	TRUE	TRUE	3.12907	NA	NA	2.70269	NA	NA	2.63823	NA	NA	4.22795	NA	NA	3.96209	NA	NA	3.12157	NA	NA	2.86785	1.75242	1.93175	7.86277	5.46039	3.70624	6.00752	4.63977	4.63877	11.3025	8.7156	6.71883	117249684	117249766	117249799	117249632	117249675	117249724	117249962	117250019
11	6274063	6275637	Interval_1989	6	6	TRUE	TRUE	TRUE	TRUE	TRUE	TRUE	3.06568	NA	NA	2.48974	NA	NA	2.86558	NA	NA	3.39996	NA	NA	3.44843	NA	NA	4.39431	NA	NA	2.51292	1.67219	3.54359	4.42502	4.31337	7.71702	5.57964	4.52235	6.60999	7.46099	7.41615	11.314	6274156	6274063	6274817	6274503	6274165	6274302	6275108	6275082
6	149188275	149189576	Interval_13278	5	5	TRUE	TRUE	TRUE	TRUE	TRUE	FALSE	2.8428	NA	NA	2.53426	NA	NA	2.74466	NA	NA	3.45794	NA	NA	3.76316	NA	NA	NA	NA	NA	1.82412	1.66075	1.79059	4.67025	4.49634	NA	4.72869	4.5276	4.51166	7.70161	7.65062	NA	149188814	149188608	149188275	149188445	149188321	NA	149189149	149189073
5	123571618	123573982	Interval_12159	5	5	TRUE	TRUE	FALSE	TRUE	TRUE	TRUE	2.39885	NA	NA	2.66493	NA	NA	NA	NA	NA	3.06795	NA	NA	2.843	NA	NA	4.20807	NA	NA	1.47759	1.81526	NA	3.47847	2.79107	7.28163	4.22006	4.73815	NA	6.28145	5.63017	10.7227	123572987	123572796	NA	123571618	123572791	123572863	123573505	123573075
6	113667519	113671503	Interval_13001	7	6	TRUE	TRUE	TRUE	TRUE	TRUE	TRUE	2.98026	NA	NA	3.15926	2.67683	NA	3.08918	NA	NA	3.45684	NA	NA	4.09231	NA	NA	4.332	NA	NA	2.33078	3.1256;1.53043	2.98855	5.14257	5.95729	8.67545	5.32205	6.37017;4.38583	5.94044	8.15097	9.24162	12.1087	113668692	113668743;113671254	113667519	113668583	113667863	113667814	113670170	113670167;113671503
5	104046436	104047857	Interval_11828	6	6	TRUE	TRUE	TRUE	TRUE	TRUE	TRUE	2.75563	NA	NA	3.23124	NA	NA	2.52339	NA	NA	2.65584	NA	NA	4.81823	NA	NA	3.83885	NA	NA	1.64454	3.11101	1.24572	2.05515	8.88198	6.4894	4.46218	6.41343	3.78228	4.60715	12.4647	9.8756	104046517	104046905	104046745	104046475	104046505	104046436	104046923	104047179
3	108591105	108592112	Interval_10141	6	6	TRUE	TRUE	TRUE	TRUE	TRUE	TRUE	2.4715	NA	NA	2.80063	NA	NA	2.78067	NA	NA	3.06498	NA	NA	2.88146	NA	NA	4.73797	NA	NA	1.60015	1.9236	2.56281	3.49375	2.44487	9.2434	4.37115	4.90208	5.42684	6.28825	5.21718	12.9817	108591239	108591105	108591274	108591129	108591139	108591247	108592112	108591524
2	37442871	37443597	Interval_8676	6	6	TRUE	TRUE	TRUE	TRUE	TRUE	TRUE	2.63221	NA	NA	2.45822	NA	NA	2.71949	NA	NA	3.29109	NA	NA	3.60304	NA	NA	3.45998	NA	NA	2.12402	1.12979	1.85474	4.38326	3.99673	5.24732	5.06154	3.78596	4.57448	7.32636	7.06323	8.51551	37442999	37442871	37442875	37443006	37442909	37442993	37443247	37443473
4	134000515	134001308	Interval_11022	6	6	TRUE	TRUE	TRUE	TRUE	TRUE	TRUE	2.51973	NA	NA	2.51597	NA	NA	2.22483	NA	NA	3.10844	NA	NA	2.78261	NA	NA	3.71386	NA	NA	1.7647	1.40755	1.20192	3.36333	2.5399	5.00143	4.59252	4.16456	3.6755	6.20667	5.3042	8.23645	134000677	134000515	134000702	134000773	134000518	134000648	134001308	134000983
10	30802206	30803818	Interval_1040	6	6	TRUE	TRUE	TRUE	TRUE	TRUE	TRUE	2.88694	NA	NA	2.67136	NA	NA	2.58922	NA	NA	3.59769	NA	NA	4.14235	NA	NA	3.03525	NA	NA	2.10009	1.52784	1.45739	5.49287	5.68329	2.93436	5.04839	4.38228	4.07432	8.67481	9.04381	5.79606	30802206	30803027	30802797	30802603	30802767	30802592	30803382	30803251
5	69556714	69557250	Interval_11736	4	4	TRUE	TRUE	FALSE	FALSE	TRUE	TRUE	2.94092	NA	NA	3.17218	NA	NA	NA	NA	NA	NA	NA	NA	3.84409	NA	NA	4.23794	NA	NA	2.11089	3.30898	NA	NA	4.93513	7.21174	5.07643	6.61532	NA	NA	8.15601	10.7179	69556819	69556839	NA	NA	69556714	69556776	69557182	69557250
6	67266562	67267807	Interval_12757	6	6	TRUE	TRUE	TRUE	TRUE	TRUE	TRUE	3.04484	NA	NA	2.85847	NA	NA	2.50196	NA	NA	4.44284	NA	NA	3.02659	NA	NA	3.63922	NA	NA	2.37626	2.064	1.15641	8.99148	2.60102	4.76913	5.42099	5.06089	3.69636	12.5049	5.35278	7.95282	67266817	67266708	67266562	67266598	67266620	67266762	67267805	67267807
2	127268796	127271350	Interval_9068	6	6	TRUE	TRUE	TRUE	TRUE	TRUE	TRUE	2.61778	NA	NA	2.99906	NA	NA	3.27039	NA	NA	3.1148	NA	NA	4.39273	NA	NA	4.22521	NA	NA	2.0695	2.58178	3.57123	4.04491	6.851	7.11102	4.96721	5.69554	6.61039	6.95577	10.3628	10.6139	127270022	127269945	127269662	127269917	127269697	127268796	127270785	127271190
7	19306351	19310927	Interval_13432	7	6	TRUE	TRUE	TRUE	TRUE	TRUE	TRUE	2.21285	NA	NA	3.03763	NA	NA	3.29429	NA	NA	3.14908	NA	NA	3.58241	4.43964	NA	3.83692	NA	NA	1.28646	3.42192	3.94212	3.5901	3.89323;6.97767	5.82452	3.94788	6.68425	7.0005	6.43651	6.96001;10.4583	9.1328	19308228	19308191	19306351	19307030	19306804;19310094	19308190	19308679	19310592
8	41373598	41375039	Interval_14744	6	6	TRUE	TRUE	TRUE	TRUE	TRUE	TRUE	3.41271	NA	NA	3.06129	NA	NA	2.94783	NA	NA	3.47219	NA	NA	4.49433	NA	NA	4.43329	NA	NA	3.49514	2.6915	2.83781	4.87196	7.07207	8.08199	6.78467	5.87001	5.75692	7.93698	10.5907	11.6587	41374547	41374400	41374622	41374381	41374420	41373598	41374870	41374912
16	4541644	4542452	Interval_5958	5	5	TRUE	TRUE	TRUE	TRUE	FALSE	TRUE	2.42362	NA	NA	2.76405	NA	NA	2.54817	NA	NA	2.39207	NA	NA	NA	NA	NA	4.39353	NA	NA	1.22924	1.82084	1.2768	1.541	NA	7.63587	3.88121	4.73284	3.84867	3.93303	NA	11.2253	4541656	4541808	4541938	4541796	NA	4541644	4542173	4542190
6	124662459	124663881	Interval_13090	6	6	TRUE	TRUE	TRUE	TRUE	TRUE	TRUE	2.57582	NA	NA	3.05677	NA	NA	2.82378	NA	NA	3.24471	NA	NA	4.8273	NA	NA	3.04639	NA	NA	1.30426	2.75516	2.05374	3.87304	8.72517	2.68061	3.97846	5.90619	4.8403	6.79444	12.3569	5.53935	124662687	124662828	124662611	124662459	124662652	124662556	124663219	124663252
15	37960535	37961579	Interval_5219	5	5	TRUE	TRUE	FALSE	TRUE	TRUE	TRUE	2.7998	NA	NA	2.49528	NA	NA	NA	NA	NA	3.38021	NA	NA	4.28547	NA	NA	2.77646	NA	NA	1.80835	1.21136	NA	4.29873	6.20402	1.94591	4.6886	3.92525	NA	7.29635	9.6334	4.61181	37960600	37960894	NA	37960625	37960858	37960535	37961362	37961473
16	55837811	55839232	Interval_6238	6	6	TRUE	TRUE	TRUE	TRUE	TRUE	TRUE	3.95461	NA	NA	2.82563	NA	NA	3.37432	NA	NA	3.85083	NA	NA	4.66779	NA	NA	4.82791	NA	NA	5.84956	2.14805	3.86402	6.55102	8.31733	9.46466	9.50485	5.16578	6.98139	9.75424	11.8891	13.2628	55838624	55837932	55837811	55838445	55838601	55838669	55839041	55839061
5	72867466	72868955	Interval_11744	6	6	TRUE	TRUE	TRUE	TRUE	TRUE	TRUE	2.43295	NA	NA	2.59882	NA	NA	2.5044	NA	NA	3.03182	NA	NA	3.77763	NA	NA	3.08991	NA	NA	1.29568	2.19517	1.23258	3.2304	4.44342	3.99424	3.97	5.19937	3.7621	6.01609	7.621	7.06801	72868287	72868486	72867466	72868451	72868292	72868220	72868833	72868804
10	76468503	76469203	Interval_1285	5	5	FALSE	TRUE	TRUE	TRUE	TRUE	TRUE	NA	NA	NA	2.85092	NA	NA	3.2028	NA	NA	3.65652	NA	NA	4.32225	NA	NA	3.94887	NA	NA	NA	2.50083	3.0592	5.90829	6.89013	6.35751	NA	5.59435	6.10346	9.13228	10.3589	9.7852	NA	76468625	76468828	76468757	76468503	76468592	NA	76469009
18	32162718	32163818	Interval_7439	6	6	TRUE	TRUE	TRUE	TRUE	TRUE	TRUE	2.92569	NA	NA	2.69652	NA	NA	2.59	NA	NA	3.12029	NA	NA	4.04759	NA	NA	3.61712	NA	NA	2.02308	1.60637	1.41111	3.34092	5.58594	4.76716	4.98721	4.47119	4.00714	6.19198	8.87439	7.95158	32162854	32162833	32162823	32162792	32162797	32162718	32163582	32163507
9	21149589	21150283	Interval_15575	5	5	TRUE	FALSE	TRUE	TRUE	TRUE	TRUE	2.48784	NA	NA	NA	NA	NA	2.72352	NA	NA	3.3823	NA	NA	2.9023	NA	NA	3.97348	NA	NA	1.09087	NA	3.27784	5.20751	1.92741	6.0483	3.62981	NA	6.31025	8.28001	4.59909	9.43099	21149643	NA	21149713	21149640	21149604	21149589	21150283	NA
6	124828025	124831351	Interval_13105	6	6	TRUE	TRUE	TRUE	TRUE	TRUE	TRUE	3.05171	NA	NA	2.74776	NA	NA	3.17971	NA	NA	4.13104	NA	NA	4.01122	NA	NA	3.63689	NA	NA	2.92621	2.17654	3.84731	8.53403	5.48351	4.98489	6.03186	5.18021	6.92334	11.9587	8.80088	8.15797	124828025	124828944	124828877	124828262	124828820	124828227	124830355	124830587
4	116806750	116808006	Interval_10686	5	5	FALSE	TRUE	TRUE	TRUE	TRUE	TRUE	NA	NA	NA	2.48502	NA	NA	2.97327	NA	NA	3.52568	NA	NA	4.38652	NA	NA	2.82725	NA	NA	NA	1.20632	2.48746	5.10999	6.79021	2.62473	NA	3.87446	5.37558	8.21502	10.249	5.41248	NA	116807327	116807160	116807217	116807215	116806750	NA	116807771
8	40511054	40512409	Interval_14742	6	6	TRUE	TRUE	TRUE	TRUE	TRUE	TRUE	2.87601	NA	NA	2.89317	NA	NA	2.82048	NA	NA	3.83116	NA	NA	3.34041	NA	NA	4.09415	NA	NA	2.05373	2.15618	1.96396	6.04433	3.13426	6.5613	4.97584	5.1851	4.74833	9.286	6.06738	9.97952	40511372	40511122	40511054	40511236	40511371	40511419	40512409	40512035
16	22857372	22858510	Interval_6113	6	6	TRUE	TRUE	TRUE	TRUE	TRUE	TRUE	2.82519	NA	NA	2.63102	NA	NA	2.79815	NA	NA	3.44349	NA	NA	3.39533	NA	NA	3.9856	NA	NA	1.81918	1.59759	1.94917	4.70105	3.25528	6.0666	4.69	4.42755	4.70056	7.70935	6.2232	9.43927	22857593	22857515	22857564	22857372	22857669	22857421	22858510	22858306
11	61174200	61175740	Interval_2362	6	6	TRUE	TRUE	TRUE	TRUE	TRUE	TRUE	2.40693	NA	NA	2.95953	NA	NA	3.24825	NA	NA	3.08864	NA	NA	4.37986	NA	NA	3.82084	NA	NA	1.24737	2.46426	3.5565	4.0194	6.73108	5.55589	3.91669	5.58248	6.64802	6.87823	10.195	8.8406	61174602	61174516	61174341	61174722	61174200	61174605	61174988	61175431
12	54312579	54313812	Interval_3773	5	5	TRUE	FALSE	TRUE	TRUE	TRUE	TRUE	2.52804	NA	NA	NA	NA	NA	2.43135	NA	NA	2.53669	NA	NA	4.08857	NA	NA	3.12241	NA	NA	1.14233	NA	1.10345	1.8582	5.5247	3.10717	3.76261	NA	3.5568	4.36113	8.85388	6.0059	54313232	NA	54313140	54312579	54313074	54312999	54313611	NA
14	70442959	70444050	Interval_5048	5	5	TRUE	TRUE	TRUE	FALSE	TRUE	TRUE	2.81813	NA	NA	2.62705	NA	NA	2.61164	NA	NA	NA	NA	NA	3.53979	NA	NA	3.49584	NA	NA	1.95664	1.41875	2.10796	NA	4.05458	4.13684	4.84249	4.22465	4.84116	NA	7.1186	7.26427	70442963	70443500	70443153	NA	70442959	70443233	70443708	70444050
11	109423473	109426449	Interval_3303	6	6	TRUE	TRUE	TRUE	TRUE	TRUE	TRUE	3.47735	NA	NA	3.09567	NA	NA	3.54256	NA	NA	4.1931	NA	NA	4.87231	NA	NA	4.18181	NA	NA	4.25498	2.80441	5.47648	7.87975	8.73608	6.74493	7.66771	5.98257	8.88225	11.2674	12.4525	10.2373	109425448	109425476	109425288	109423473	109425404	109425244	109426259	109426370
4	41124143	41124745	Interval_10377	5	5	TRUE	TRUE	FALSE	TRUE	TRUE	TRUE	2.19262	NA	NA	2.54123	NA	NA	NA	NA	NA	2.50775	NA	NA	3.82261	NA	NA	2.96138	NA	NA	1.1054	1.21473	NA	2.029	4.65521	2.44194	3.66047	3.94224	NA	4.55087	7.85155	5.24009	41124300	41124143	NA	41124213	41124178	41124152	41124586	41124745
11	94321084	94322890	Interval_2857	6	6	TRUE	TRUE	TRUE	TRUE	TRUE	TRUE	2.96517	NA	NA	2.66512	NA	NA	2.83691	NA	NA	3.57092	NA	NA	3.67081	NA	NA	3.83768	NA	NA	2.34698	1.80491	2.08199	5.34522	4.46089	5.42814	5.36548	4.70813	4.88478	8.46583	7.5486	8.74321	94321564	94321309	94321468	94321084	94321276	94321837	94322149	94322061
4	86611585	86612748	Interval_10573	4	4	FALSE	TRUE	TRUE	TRUE	TRUE	FALSE	NA	NA	NA	2.60481	NA	NA	2.88466	NA	NA	2.97771	NA	NA	4.19408	NA	NA	NA	NA	NA	NA	1.35945	2.31595	3.44927	6.39123	NA	NA	4.14578	5.10892	6.28524	9.81975	NA	NA	86612025	86612014	86611585	86611970	NA	NA	86612279
9	44404921	44408391	Interval_15732	8	6	TRUE	TRUE	TRUE	TRUE	TRUE	TRUE	2.73982	2.6447	NA	3.24315	NA	NA	2.68419	3.32814	NA	3.33964	NA	NA	4.18927	NA	NA	3.93627	NA	NA	1.59751;1.63929	3.62589	1.61099;3.90297	5.30819	5.97944	6.23676	4.39706;4.42594	6.94191	4.29366;7.0199	8.39809	9.34981	9.62369	44404921;44407024	44406767	44405200;44406869	44405195	44406811	44407072	44405349;44407778	44408093
7	102208864	102210898	Interval_14198	6	6	TRUE	TRUE	TRUE	TRUE	TRUE	TRUE	3.09129	NA	NA	2.32397	NA	NA	3.08566	NA	NA	3.50505	NA	NA	4.27114	NA	NA	3.31174	NA	NA	3.17114	1.43574	3.0196	5.05828	6.12999	3.63554	6.31196	4.21264	6.02131	8.09832	9.55431	6.64118	102209833	102209694	102209480	102208864	102209821	102209754	102210748	102210139
10	50592339	50593259	Interval_1104	5	5	TRUE	FALSE	TRUE	TRUE	TRUE	TRUE	3.1333	NA	NA	NA	NA	NA	2.73436	NA	NA	2.92169	NA	NA	4.45903	NA	NA	4.0867	NA	NA	2.61685	NA	1.89441	2.89634	6.90392	6.77143	5.72499	NA	4.61526	5.62671	10.4113	10.2304	50592685	NA	50592417	50592339	50592486	50592509	50592954	NA
2	130663852	130664781	Interval_9113	5	5	TRUE	TRUE	TRUE	TRUE	TRUE	FALSE	2.53744	NA	NA	2.96818	NA	NA	2.58212	NA	NA	3.44299	NA	NA	3.57711	NA	NA	NA	NA	NA	1.60454	2.38765	1.62204	4.64979	4.4273	NA	4.39973	5.4726	4.24468	7.68875	7.52794	NA	130664000	130664346	130664105	130663852	130664200	NA	130664666	130664635
6	118138888	118139563	Interval_13036	4	4	TRUE	FALSE	TRUE	TRUE	TRUE	FALSE	2.63406	NA	NA	NA	NA	NA	2.80225	NA	NA	3.73241	NA	NA	3.34045	NA	NA	NA	NA	NA	1.31513	NA	1.88932	5.49856	3.21333	NA	4.03946	NA	4.66789	8.7099	6.15625	NA	118138928	NA	118138967	118138888	118138890	NA	118139527	NA
10	29361458	29362314	Interval_1037	5	5	TRUE	TRUE	TRUE	TRUE	TRUE	FALSE	2.60213	NA	NA	3.16366	NA	NA	2.97995	NA	NA	3.71462	NA	NA	3.85683	NA	NA	NA	NA	NA	1.21971	3.10868	2.41041	5.60241	4.77973	NA	3.92556	6.36166	5.30463	8.7746	7.98459	NA	29361886	29361542	29361872	29361498	29361458	NA	29362278	29362266
3	138442329	138444090	Interval_10234	6	6	TRUE	TRUE	TRUE	TRUE	TRUE	TRUE	2.68674	NA	NA	2.59895	NA	NA	2.48657	NA	NA	3.0205	NA	NA	3.57667	NA	NA	3.49545	NA	NA	1.50558	1.57893	1.21373	3.15087	3.9587	4.20942	4.27103	4.4052	3.71586	5.95397	7.01341	7.31784	138442593	138442573	138442329	138443160	138442593	138442956	138443343	138443354
11	70561073	70564908	Interval_2512	5	5	TRUE	FALSE	TRUE	TRUE	TRUE	TRUE	2.57665	NA	NA	NA	NA	NA	2.43073	NA	NA	2.87311	NA	NA	3.78104	NA	NA	3.08656	NA	NA	1.77838	NA	1.3348	2.65723	4.75247	3.1532	4.60472	NA	3.88563	5.33681	7.90568	6.0458	70562746	NA	70562838	70561073	70562509	70562558	70564908	NA
9	44798579	44800734	Interval_15770	6	6	TRUE	TRUE	TRUE	TRUE	TRUE	TRUE	2.66593	NA	NA	2.22566	NA	NA	2.61646	NA	NA	3.09216	NA	NA	3.40397	NA	NA	3.23325	NA	NA	1.75912	1.33904	1.66779	3.34613	3.57374	3.35068	4.59968	4.04737	4.29035	6.16794	6.56161	6.30598	44799299	44799181	44799311	44799222	44799301	44798579	44800345	44799730
11	57952464	57953457	Interval_2280	5	5	FALSE	TRUE	TRUE	TRUE	TRUE	TRUE	NA	NA	NA	2.6163	NA	NA	2.43228	NA	NA	2.6823	NA	NA	3.61304	NA	NA	3.51597	NA	NA	NA	1.48745	1.34394	3.08999	4.04016	4.17666	NA	4.3158	3.89361	5.84106	7.10493	7.32252	NA	57952464	57952886	57952700	57952734	57952487	NA	57953457
11	51634175	51636531	Interval_2196	6	6	TRUE	TRUE	TRUE	TRUE	TRUE	TRUE	2.48515	NA	NA	2.78386	NA	NA	2.40137	NA	NA	4.0026	NA	NA	3.06135	NA	NA	2.86997	NA	NA	1.53222	1.836	1.60733	6.96708	2.7054	2.20302	4.30727	4.77865	4.21287	10.2767	5.52819	4.93521	51635723	51635580	51635568	51635469	51635599	51634175	51635997	51636417
6	47635777	47637527	Interval_12675	5	5	TRUE	TRUE	TRUE	TRUE	FALSE	TRUE	2.48445	NA	NA	2.79023	NA	NA	2.60186	NA	NA	3.15524	NA	NA	NA	NA	NA	3.64075	NA	NA	1.22943	1.84031	1.46366	3.49907	NA	4.88124	3.84028	4.79088	4.06675	6.36232	NA	8.05625	47636584	47635777	47636371	47635971	NA	47636549	47636907	47636914
11	53858529	53860090	Interval_2242	5	5	FALSE	TRUE	TRUE	TRUE	TRUE	TRUE	NA	NA	NA	2.5958	NA	NA	2.62152	NA	NA	3.301	NA	NA	3.74289	NA	NA	3.07513	NA	NA	NA	1.41227	1.61141	4.17544	4.28907	2.79403	NA	4.20387	4.25158	7.13738	7.45169	5.66397	NA	53859128	53858529	53858828	53859121	53858788	NA	53859482
9	21545480	21547811	Interval_15620	6	6	TRUE	TRUE	TRUE	TRUE	TRUE	TRUE	3.31832	NA	NA	2.88354	NA	NA	2.86175	NA	NA	3.7628	NA	NA	3.87101	NA	NA	4.0853	NA	NA	3.49371	2.3577	2.79757	6.65993	5.00191	6.68303	6.7311	5.42767	5.70728	9.95286	8.1956	10.0813	21546689	21545987	21546125	21545904	21545870	21545480	21547761	21547468
1	191574277	191577220	Interval_926	6	6	TRUE	TRUE	TRUE	TRUE	TRUE	TRUE	2.81163	NA	NA	2.82205	NA	NA	2.89725	NA	NA	3.29529	NA	NA	3.85591	NA	NA	3.87559	NA	NA	2.38819	3.01959	2.25391	4.47077	5.02452	6.67303	5.38099	6.24492	5.09412	7.43273	8.24299	10.0116	191574309	191575237	191575233	191575206	191574277	191575174	191576047	191576025
10	42760588	42762605	Interval_1088	6	6	TRUE	TRUE	TRUE	TRUE	TRUE	TRUE	2.64394	NA	NA	3.00486	NA	NA	2.73378	NA	NA	3.34122	NA	NA	4.415	NA	NA	3.07427	NA	NA	1.3091	2.49406	1.74679	4.37734	6.96361	2.87098	4.05363	5.61109	4.46347	7.3176	10.4219	5.73409	42761526	42761261	42761451	42760588	42760643	42761389	42762207	42762165
7	119720200	119720868	Interval_14284	5	5	FALSE	TRUE	TRUE	TRUE	TRUE	TRUE	NA	NA	NA	2.78866	NA	NA	2.55392	NA	NA	3.28988	NA	NA	4.29947	NA	NA	2.7606	NA	NA	NA	1.86304	1.44325	3.92595	6.31743	1.86067	NA	4.80354	4.0346	6.87846	9.74154	4.52682	NA	119720563	119720200	119720526	119720294	119720586	NA	119720823
12	69363991	69365148	Interval_3820	4	4	FALSE	TRUE	TRUE	FALSE	TRUE	TRUE	NA	NA	NA	2.62934	NA	NA	2.75334	NA	NA	NA	NA	NA	3.84065	NA	NA	3.11086	NA	NA	NA	1.41628	1.75902	NA	4.96808	3.18867	NA	4.22654	4.50271	NA	8.18975	6.0967	NA	69364397	69363991	NA	69364041	69364171	NA	69365148
3	38484279	38485654	Interval_9680	6	6	TRUE	TRUE	TRUE	TRUE	TRUE	TRUE	3.06968	NA	NA	2.78416	NA	NA	2.87144	NA	NA	3.8463	NA	NA	3.97782	NA	NA	3.44247	NA	NA	2.46268	1.84651	2.08805	6.29805	5.14217	4.24618	5.5165	4.78488	4.91322	9.54998	8.41787	7.32637	38484279	38485007	38484364	38484373	38484482	38484453	38484931	38485654
19	10524688	10526142	Interval_7983	6	6	TRUE	TRUE	TRUE	TRUE	TRUE	TRUE	2.84624	NA	NA	2.97698	NA	NA	3.24977	NA	NA	4.31901	NA	NA	3.82776	NA	NA	3.56794	NA	NA	1.86941	2.58805	3.50994	8.25968	4.63316	4.57793	4.76276	5.72416	6.56842	11.7313	7.82979	7.72822	10524952	10524903	10524856	10524688	10525119	10524876	10525811	10525691
15	75920521	75921849	Interval_5349	5	5	TRUE	FALSE	TRUE	TRUE	TRUE	TRUE	2.57817	NA	NA	NA	NA	NA	2.73356	NA	NA	3.06544	NA	NA	4.33145	NA	NA	2.88753	NA	NA	1.25616	NA	1.72628	3.22151	6.54073	2.61357	3.90907	NA	4.44875	6.01404	9.97543	5.38567	75921241	NA	75921250	75921201	75921257	75920521	75921503	NA
5	137684339	137685864	Interval_12340	6	6	TRUE	TRUE	TRUE	TRUE	TRUE	TRUE	2.93001	NA	NA	2.61991	NA	NA	2.73009	NA	NA	3.63113	NA	NA	3.16452	NA	NA	3.88405	NA	NA	2.26721	1.39403	2.85063	5.40548	2.76186	5.70242	5.27084	4.19485	5.72939	8.52815	5.58776	9.01449	137684339	137684615	137684376	137684446	137684508	137684540	137684642	137684996
15	76606421	76607878	Interval_5385	6	6	TRUE	TRUE	TRUE	TRUE	TRUE	TRUE	2.57232	NA	NA	2.44662	NA	NA	4.10979	NA	NA	3.63012	NA	NA	4.13103	NA	NA	4.01034	NA	NA	2.36585	1.49096	7.41996	7.36292	6.18385	6.39649	5.36958	4.29482	11.0518	10.6936	9.57525	9.77724	76607280	76607517	76607234	76606421	76607321	76607163	76607735	76607878
17	7944961	7946237	Interval_6404	5	5	TRUE	FALSE	TRUE	TRUE	TRUE	TRUE	3.09884	NA	NA	NA	NA	NA	2.59512	NA	NA	3.91022	NA	NA	4.1988	NA	NA	2.90448	NA	NA	2.69633	NA	1.51973	6.61337	6.48246	2.25551	5.79082	NA	4.15206	9.86394	9.94243	5.02424	7945452	NA	7945556	7944961	7945536	7945762	7945994	NA
9	78107929	78109444	Interval_16065	5	5	TRUE	TRUE	TRUE	TRUE	TRUE	FALSE	2.6282	NA	NA	2.70306	NA	NA	2.78015	NA	NA	3.61984	NA	NA	3.35169	NA	NA	NA	NA	NA	1.32843	1.61779	2.10151	5.11469	3.22621	NA	4.05153	4.48989	4.85843	8.25694	6.15286	NA	78108355	78108365	78107963	78107929	78108302	NA	78109444	78108829
15	81360145	81362667	Interval_5583	5	5	TRUE	TRUE	TRUE	TRUE	FALSE	TRUE	3.11083	NA	NA	2.82789	NA	NA	2.651	NA	NA	3.62399	NA	NA	NA	NA	NA	3.75544	NA	NA	2.80224	1.96141	1.74889	5.71487	NA	6.00457	5.88937	4.94376	4.40377	8.90603	NA	9.32414	81360145	81360505	81360581	81360599	NA	81360534	81360915	81360995
7	27195623	27196616	Interval_13560	6	6	TRUE	TRUE	TRUE	TRUE	TRUE	TRUE	2.82343	NA	NA	2.54257	NA	NA	2.96065	NA	NA	2.77037	NA	NA	3.81426	NA	NA	4.14239	NA	NA	1.76142	1.61538	2.3841	2.37197	4.6001	6.66688	4.64669	4.43535	5.25905	5.01827	7.79505	10.1301	27196211	27195994	27196172	27195872	27195623	27195865	27196616	27196559
19	53389832	53391082	Interval_8204	6	6	TRUE	TRUE	TRUE	TRUE	TRUE	TRUE	2.67044	NA	NA	3.38683	NA	NA	3.19907	NA	NA	3.12892	NA	NA	4.65965	NA	NA	4.13199	NA	NA	1.60128	3.85771	3.43336	3.54474	8.162	6.66688	4.39074	7.23331	6.47119	6.40731	11.6965	10.1265	53389971	53390192	53390346	53389832	53389932	53389860	53390745	53390801
9	107311141	107313656	Interval_16185	6	6	TRUE	TRUE	TRUE	TRUE	TRUE	TRUE	2.77576	NA	NA	2.43608	NA	NA	2.8849	NA	NA	2.91335	NA	NA	3.64462	NA	NA	3.86877	NA	NA	1.69947	1.08904	2.21527	2.96397	4.40677	6.05627	4.55144	3.7605	5.03108	5.69654	7.4737	9.34618	107311207	107312833	107312779	107311141	107311981	107312468	107313556	107313561
2	5895098	5895551	Interval_8262	6	6	TRUE	TRUE	TRUE	TRUE	TRUE	TRUE	3.34527	NA	NA	3.20875	NA	NA	3.0043	NA	NA	2.79345	NA	NA	4.91902	NA	NA	4.59057	NA	NA	3.37885	4.80539	2.55331	2.44964	9.68672	8.64817	6.63644	8.31136	5.46283	5.08929	13.4941	12.3093	5895281	5895289	5895149	5895144	5895164	5895098	5895551	5895519
17	29436540	29438659	Interval_6712	6	6	TRUE	TRUE	TRUE	TRUE	TRUE	TRUE	2.69588	NA	NA	2.84851	NA	NA	3.08216	NA	NA	3.14407	NA	NA	3.73846	NA	NA	4.21988	NA	NA	1.66834	2.05172	3.17989	3.54631	4.66016	7.0184	4.46835	5.05781	6.15648	6.38935	7.81632	10.5158	29436540	29437099	29437003	29437134	29437186	29437125	29438659	29437516
2	80315247	80315864	Interval_8801	4	4	TRUE	FALSE	TRUE	TRUE	TRUE	FALSE	2.86763	NA	NA	NA	NA	NA	2.85821	NA	NA	3.18812	NA	NA	4.17749	NA	NA	NA	NA	NA	2.6418	NA	2.1001	3.60423	6.30695	NA	5.67996	NA	4.91701	6.4919	9.6707	NA	80315465	NA	80315378	80315247	80315469	NA	80315851	NA
9	56994629	56996140	Interval_15846	5	5	FALSE	TRUE	TRUE	TRUE	TRUE	TRUE	NA	NA	NA	2.69343	NA	NA	2.89024	NA	NA	3.89795	NA	NA	3.24989	NA	NA	3.62373	NA	NA	NA	1.68248	2.66317	6.38281	2.88754	4.68029	NA	4.5597	5.53667	9.67776	5.76093	7.86135	NA	56994629	56994830	56994786	56995192	56994832	NA	56995814
11	6198850	6200527	Interval_1986	6	6	TRUE	TRUE	TRUE	TRUE	TRUE	TRUE	2.91596	NA	NA	3.02194	NA	NA	3.35003	NA	NA	3.84363	NA	NA	4.52265	NA	NA	3.57643	NA	NA	2.3973	2.55677	3.68949	6.16882	7.33356	4.37892	5.40734	5.68586	6.80278	9.40319	10.859	7.55914	6199821	6198850	6199699	6199900	6199791	6199578	6200432	6200488
2	167367472	167369089	Interval_9453	6	6	TRUE	TRUE	TRUE	TRUE	TRUE	TRUE	3.02421	NA	NA	2.85024	NA	NA	3.2042	NA	NA	3.2101	NA	NA	4.47703	NA	NA	3.98558	NA	NA	2.64563	2.66194	3.28782	4.0204	7.24012	6.52046	5.71108	5.79444	6.30693	6.90406	10.7308	9.83321	167367560	167368266	167367504	167367472	167367836	167367564	167368790	167368660
3	97609793	97610355	Interval_10051	5	5	TRUE	TRUE	TRUE	FALSE	TRUE	TRUE	2.75355	NA	NA	2.91454	NA	NA	2.91519	NA	NA	NA	NA	NA	4.08665	NA	NA	3.26924	NA	NA	1.60426	2.3663	2.47289	NA	6.00356	3.55604	4.42495	5.43642	5.31647	NA	9.39402	6.54516	97609895	97609793	97609859	NA	97609844	97610095	97610271	97610216
11	73198759	73199849	Interval_2561	4	4	FALSE	TRUE	TRUE	TRUE	TRUE	FALSE	NA	NA	NA	2.49598	NA	NA	2.39004	NA	NA	3.00464	NA	NA	3.27249	NA	NA	NA	NA	NA	NA	1.23852	1.04247	3.70439	3.34974	NA	NA	3.91253	3.50178	6.60412	6.29969	NA	NA	73199121	73199112	73199328	73198759	NA	NA	73199849
12	40222108	40223893	Interval_3757	6	6	TRUE	TRUE	TRUE	TRUE	TRUE	TRUE	3.31692	NA	NA	3.0063	NA	NA	3.00456	NA	NA	3.8023	NA	NA	4.57101	NA	NA	3.60783	NA	NA	3.24946	2.48942	2.51439	6.54983	7.52971	4.51063	6.47475	5.61048	5.41895	9.74627	11.0726	7.70361	40222203	40222357	40222153	40222254	40222627	40222108	40223471	40223540
1	105989787	105992630	Interval_408	7	6	TRUE	TRUE	TRUE	TRUE	TRUE	TRUE	3.07762	NA	NA	2.61828	2.48653	NA	2.93523	NA	NA	3.4764	NA	NA	4.07864	NA	NA	3.15401	NA	NA	2.48678	1.50594;1.08436	2.50278	5.2296	6.67249	3.19549	5.55215	4.34643;3.75557	5.39126	8.32542	9.98358	6.10083	105990237	105989787;105991431	105990166	105989920	105989923	105990333	105991856	105990556;105991708
4	149484856	149486498	Interval_11331	5	5	FALSE	TRUE	TRUE	TRUE	TRUE	TRUE	NA	NA	NA	2.82119	NA	NA	2.88946	NA	NA	3.91791	NA	NA	4.01718	NA	NA	3.0638	NA	NA	NA	2.35918	2.21629	6.69313	5.7626	2.71815	NA	5.41003	5.04027	9.94404	9.04621	5.59452	NA	149485175	149484856	149485153	149485098	149485144	NA	149485722
17	35878784	35880328	Interval_6957	6	6	TRUE	TRUE	TRUE	TRUE	TRUE	TRUE	3.57275	NA	NA	2.76587	NA	NA	3.41359	NA	NA	3.63958	NA	NA	5.72298	NA	NA	3.15894	NA	NA	4.4164	1.77024	4.77535	5.8206	12.0745	3.04986	7.82682	4.70134	8.03726	8.99277	16.1174	5.97556	35879511	35879729	35879615	35878784	35879529	35879103	35880180	35880129
11	116306024	116308096	Interval_3403	6	6	TRUE	TRUE	TRUE	TRUE	TRUE	TRUE	3.24908	NA	NA	2.95287	NA	NA	3.323	NA	NA	4.35898	NA	NA	4.3236	NA	NA	3.54283	NA	NA	2.9696	3.21064	4.90086	9.25016	7.02937	6.06557	6.15637	6.4419	8.13243	12.6476	10.4855	9.32647	116306211	116306542	116306248	116306024	116306130	116306261	116307372	116306981
11	23769617	23772782	Interval_2071	6	6	TRUE	TRUE	TRUE	TRUE	TRUE	TRUE	2.55099	NA	NA	3.44492	NA	NA	3.66703	NA	NA	4.24788	NA	NA	4.40614	NA	NA	3.74782	NA	NA	1.77936	4.173	5.23207	8.56528	6.81511	5.40657	4.62221	7.66898	8.53334	12.0435	10.2886	8.62219	23770915	23770842	23770160	23769692	23770436	23769617	23771647	23771760
8	11634298	11636772	Interval_14632	6	6	TRUE	TRUE	TRUE	TRUE	TRUE	TRUE	3.11681	NA	NA	2.84388	NA	NA	3.12153	NA	NA	3.44125	NA	NA	3.88259	NA	NA	4.30556	NA	NA	2.70432	2.09121	2.94873	5.10287	4.95561	7.69773	5.80046	5.08775	5.92081	8.15348	8.20115	11.2241	11634996	11635228	11634298	11634714	11634981	11634961	11636772	11636538
15	100668116	100670022	Interval_5872	5	5	TRUE	TRUE	TRUE	FALSE	TRUE	TRUE	2.52923	NA	NA	2.92185	NA	NA	3.06094	NA	NA	NA	NA	NA	4.09625	NA	NA	3.16512	NA	NA	1.63921	2.22163	2.72801	NA	5.80703	3.2527	4.44378	5.28882	5.66009	NA	9.11145	6.17362	100668369	100669267	100668116	NA	100669046	100668873	100669629	100669776
9	121710066	121712609	Interval_16359	6	6	TRUE	TRUE	TRUE	TRUE	TRUE	TRUE	2.59998	NA	NA	2.87944	NA	NA	2.71915	NA	NA	3.12689	NA	NA	3.61999	NA	NA	3.74189	NA	NA	1.2213	2.14633	1.6925	3.42259	4.019	5.02134	3.92262	5.18038	4.40316	6.26296	7.09658	8.28473	121710371	121710174	121710242	121710066	121710205	121710127	121712609	121710487
4	45011607	45013552	Interval_10452	6	6	TRUE	TRUE	TRUE	TRUE	TRUE	TRUE	3.11807	NA	NA	3.05229	NA	NA	3.58559	NA	NA	4.02074	NA	NA	4.337	NA	NA	4.12337	NA	NA	2.78073	3.2933	5.14509	7.66851	6.65275	7.15954	5.88521	6.54625	8.37054	11.0376	10.1235	10.572	45011747	45012078	45011607	45012074	45011997	45011817	45013391	45012923
7	141446194	141448871	Interval_14565	6	6	TRUE	TRUE	TRUE	TRUE	TRUE	TRUE	3.06563	NA	NA	2.88976	NA	NA	2.99684	NA	NA	3.65414	NA	NA	3.96614	NA	NA	3.8315	NA	NA	3.39658	2.94449	2.60415	5.40425	6.21651	5.75331	6.57948	6.13236	5.48849	8.54611	9.62933	9.07631	141447282	141447628	141446455	141446194	141447143	141447205	141447907	141448871
5	105138911	105140161	Interval_11833	4	4	FALSE	TRUE	TRUE	TRUE	TRUE	FALSE	NA	NA	NA	2.48211	NA	NA	2.62056	NA	NA	3.16975	NA	NA	3.35687	NA	NA	NA	NA	NA	NA	1.0974	1.4751	3.52214	3.38285	NA	NA	3.77302	4.10079	6.40077	6.36545	NA	NA	105139605	105138911	105139287	105139263	NA	NA	105139919
16	20547212	20549463	Interval_6098	6	6	TRUE	TRUE	TRUE	TRUE	TRUE	TRUE	2.65937	NA	NA	2.46668	NA	NA	3.04762	NA	NA	3.24874	NA	NA	3.31841	NA	NA	3.88549	NA	NA	1.48885	1.23731	2.65301	4.19678	3.17853	5.67657	4.2433	3.96166	5.58183	7.14082	6.10503	8.9932	20548424	20548363	20548140	20547212	20548321	20548146	20549081	20549463
1	181255505	181257956	Interval_879	6	6	TRUE	TRUE	TRUE	TRUE	TRUE	TRUE	2.66342	NA	NA	2.53886	NA	NA	2.61356	NA	NA	3.07677	NA	NA	3.87801	NA	NA	3.03535	NA	NA	1.44414	1.49874	1.66269	3.3466	5.1358	2.79592	4.20499	4.29716	4.29176	6.15091	8.36216	5.63926	181255505	181256167	181255936	181255970	181255812	181256590	181257782	181256974
13	83517245	83518577	Interval_4576	5	5	FALSE	TRUE	TRUE	TRUE	TRUE	TRUE	NA	NA	NA	3.20211	NA	NA	2.47934	NA	NA	3.20118	NA	NA	4.84321	NA	NA	2.83972	NA	NA	NA	3.11243	1.34822	3.69305	8.66731	2.35796	NA	6.372	3.86714	6.57951	12.3608	5.06804	NA	83518159	83517245	83518006	83518213	83518170	NA	83518428
19	46598709	46600127	Interval_8182	4	4	TRUE	FALSE	TRUE	TRUE	FALSE	TRUE	2.61716	NA	NA	NA	NA	NA	2.9559	NA	NA	3.73858	NA	NA	NA	NA	NA	3.37905	NA	NA	1.26925	NA	2.34811	5.53183	NA	3.78929	3.98948	NA	5.2251	8.74296	NA	6.85354	46599009	NA	46598709	46598728	NA	46598879	46600127	NA
11	83745058	83747533	Interval_2754	5	5	TRUE	TRUE	TRUE	TRUE	TRUE	FALSE	2.51037	NA	NA	2.55466	NA	NA	2.52442	NA	NA	3.34308	NA	NA	3.11863	NA	NA	NA	NA	NA	1.38673	1.23885	1.56305	4.3266	3.14856	NA	4.10685	3.97719	4.16831	7.28471	6.0395	NA	83746401	83746059	83746149	83745058	83746242	NA	83747013	83747171
6	71543803	71544915	Interval_12771	5	5	FALSE	TRUE	TRUE	TRUE	TRUE	TRUE	NA	NA	NA	3.04462	NA	NA	2.62323	NA	NA	2.75776	NA	NA	3.82724	NA	NA	4.27204	NA	NA	NA	2.61533	1.76293	2.28823	4.67336	7.04603	NA	5.76036	4.40044	4.91154	7.87534	10.5889	NA	71543926	71543827	71543803	71543909	71543811	NA	71544748
4	132842451	132843599	Interval_10951	4	4	TRUE	TRUE	FALSE	TRUE	FALSE	TRUE	2.87566	NA	NA	2.56554	NA	NA	NA	NA	NA	3.07788	NA	NA	NA	NA	NA	3.87033	NA	NA	1.9337	1.27842	NA	4.24322	NA	6.09478	4.84834	4.02437	NA	7.22499	NA	9.43897	132842481	132842451	NA	132842952	NA	132842532	132843433	132843599
16	20535201	20535716	Interval_6097	4	4	FALSE	TRUE	TRUE	TRUE	TRUE	FALSE	NA	NA	NA	2.47338	NA	NA	3.1261	NA	NA	3.68144	NA	NA	3.46834	NA	NA	NA	NA	NA	NA	1.23719	2.92374	5.62241	3.88035	NA	NA	3.92468	5.90239	8.82352	6.87566	NA	NA	20535227	20535302	20535201	20535245	NA	NA	20535585
9	21161072	21162279	Interval_15577	6	6	TRUE	TRUE	TRUE	TRUE	TRUE	TRUE	2.93116	NA	NA	3.59234	NA	NA	3.20848	NA	NA	4.19104	NA	NA	4.0594	NA	NA	4.17064	NA	NA	3.88647	4.83466	3.53217	10.1831	5.64292	8.13444	7.188	8.35541	6.57762	13.6802	8.9944	11.7211	21161184	21161228	21161172	21161155	21161072	21161176	21162279	21161728
11	116272990	116274667	Interval_3401	6	6	TRUE	TRUE	TRUE	TRUE	TRUE	TRUE	2.93962	NA	NA	2.53088	NA	NA	3.3641	NA	NA	3.71443	NA	NA	4.28822	NA	NA	3.26653	NA	NA	2.10838	1.21254	3.73506	6.53378	6.66765	3.52088	5.07377	3.93754	6.85763	9.78271	10.1021	6.47369	116273979	116273959	116273056	116273543	116272990	116274093	116274471	116274201
5	31219954	31221337	Interval_11565	6	6	TRUE	TRUE	TRUE	TRUE	TRUE	TRUE	2.70567	NA	NA	2.70331	NA	NA	4.03103	NA	NA	4.16478	NA	NA	3.82382	NA	NA	4.0496	NA	NA	2.2326	1.8174	6.14856	7.73539	4.85241	6.59304	5.17323	4.72894	9.65331	11.1153	8.02004	9.96685	31220208	31219981	31220110	31220105	31220084	31219954	31220613	31220955
4	62407669	62409066	Interval_10536	5	5	TRUE	FALSE	TRUE	TRUE	TRUE	TRUE	2.75758	NA	NA	NA	NA	NA	2.62015	NA	NA	2.63274	NA	NA	4.10046	NA	NA	3.55067	NA	NA	1.63315	NA	1.45644	2.45989	5.65587	4.45131	4.46102	NA	4.08443	5.08978	8.99108	7.59685	62407669	NA	62407833	62408161	62408481	62408590	62409066	NA
17	47511031	47512754	Interval_7087	6	6	TRUE	TRUE	TRUE	TRUE	TRUE	TRUE	2.75486	NA	NA	2.77064	NA	NA	3.06156	NA	NA	3.52244	NA	NA	3.26423	NA	NA	4.16028	NA	NA	1.61274	1.82778	3.11511	5.28168	2.90211	7.02862	4.4351	4.78023	6.08601	8.33543	5.79344	10.4731	47511304	47511492	47511060	47511031	47511163	47511141	47511783	47511947
15	58888481	58890633	Interval_5252	6	6	TRUE	TRUE	TRUE	TRUE	TRUE	TRUE	2.73971	NA	NA	2.79509	NA	NA	2.98801	NA	NA	2.83549	NA	NA	3.88405	NA	NA	4.13387	NA	NA	1.5433	1.86092	2.45586	2.47519	5.35259	7.03536	4.36524	4.81574	5.34998	5.13779	8.56607	10.4668	58888589	58888481	58888736	58888681	58888685	58888584	58889671	58890633
5	123381611	123383018	Interval_12151	6	6	TRUE	TRUE	TRUE	TRUE	TRUE	TRUE	2.62002	NA	NA	2.8703	NA	NA	2.45145	NA	NA	3.36237	NA	NA	3.38907	NA	NA	3.35774	NA	NA	1.27748	2.29549	1.04358	4.71572	3.2566	3.804	3.99205	5.34753	3.53961	7.7557	6.21636	6.84667	123382033	123382410	123382290	123381913	123381611	123381807	123382745	123382701
2	152293442	152294523	Interval_9202	5	5	TRUE	TRUE	TRUE	TRUE	TRUE	FALSE	2.96711	NA	NA	2.8673	NA	NA	2.67353	NA	NA	3.1108	NA	NA	4.10667	NA	NA	NA	NA	NA	2.1621	2.03898	1.6926	3.70067	5.49068	NA	5.14976	5.05847	4.35532	6.59109	8.83968	NA	152293759	152293757	152293442	152293459	152293749	NA	152294113	152294180
7	44929125	44930839	Interval_13826	6	6	TRUE	TRUE	TRUE	TRUE	TRUE	TRUE	3.11548	NA	NA	3.26086	NA	NA	3.06371	NA	NA	4.46184	NA	NA	4.24683	NA	NA	3.30321	NA	NA	2.77997	3.42002	2.74091	9.26814	6.2328	4.08596	5.86232	6.72641	5.67356	12.7638	9.65067	7.1221	44929458	44929130	44929175	44929125	44929163	44929207	44930018	44930570
19	8756505	8757502	Interval_7943	6	6	TRUE	TRUE	TRUE	TRUE	TRUE	TRUE	3.70722	NA	NA	3.04837	NA	NA	3.24302	NA	NA	3.24135	NA	NA	5.39871	NA	NA	4.08019	NA	NA	4.5468	2.6058	3.2678	3.91777	10.9591	6.46042	8.0134	5.76566	6.32664	6.81983	14.8501	9.88383	8756772	8756754	8756532	8756505	8756810	8756662	8757440	8757497
4	41463499	41465483	Interval_10384	5	5	FALSE	TRUE	TRUE	TRUE	TRUE	TRUE	NA	NA	NA	2.51721	NA	NA	2.65605	NA	NA	2.78052	NA	NA	2.9667	NA	NA	4.12258	NA	NA	NA	1.38608	1.63129	2.94692	2.1077	6.52606	NA	4.15015	4.28191	5.6475	4.81441	9.98228	NA	41464761	41463499	41464653	41464623	41464872	NA	41465047
12	110591003	110593046	Interval_4067	6	6	TRUE	TRUE	TRUE	TRUE	TRUE	TRUE	3.02579	NA	NA	3.25278	NA	NA	3.53319	NA	NA	4.17858	NA	NA	4.68102	NA	NA	3.61962	NA	NA	2.88894	3.53404	4.29033	8.09935	8.67369	4.85654	5.98906	6.85987	7.50996	11.5168	12.3614	8.01317	110591327	110591057	110591213	110591003	110591047	110591224	110591795	110591587
16	20097205	20098475	Interval_6092	6	6	TRUE	TRUE	TRUE	TRUE	TRUE	TRUE	2.43958	NA	NA	3.52084	NA	NA	3.63922	NA	NA	4.468	NA	NA	3.73276	NA	NA	3.9859	NA	NA	1.49127	4.19955	4.76049	8.98274	4.3465	6.2001	4.24072	7.68575	8.03812	12.5202	7.49946	9.56333	20098062	20097396	20097205	20097546	20097625	20097525	20098334	20098475
16	44172706	44174539	Interval_6215	5	5	TRUE	TRUE	TRUE	FALSE	TRUE	TRUE	2.98823	NA	NA	2.55921	NA	NA	2.87116	NA	NA	NA	NA	NA	3.1013	NA	NA	4.01826	NA	NA	2.38806	1.25806	2.10403	NA	2.44509	6.074	5.37483	4.00427	4.92401	NA	5.23665	9.49879	44172963	44173015	44172706	NA	44173034	44172806	44173641	44173781
8	84270050	84270946	Interval_15034	6	6	TRUE	TRUE	TRUE	TRUE	TRUE	TRUE	2.49489	NA	NA	2.52608	NA	NA	2.88403	NA	NA	3.6578	NA	NA	2.87006	NA	NA	3.49918	NA	NA	1.28057	1.60482	2.73329	5.63018	2.05618	4.29245	3.9106	4.41079	5.61912	8.7643	4.73381	7.40818	84270083	84270258	84270107	84270241	84270050	84270166	84270388	84270479
2	29619183	29621514	Interval_8452	6	6	TRUE	TRUE	TRUE	TRUE	TRUE	TRUE	2.64662	NA	NA	2.80116	NA	NA	3.00438	NA	NA	2.75003	NA	NA	3.74953	NA	NA	4.22048	NA	NA	1.45055	2.15543	2.63332	2.23033	4.40817	7.53436	4.17177	5.1494	5.51563	4.83493	7.56579	11.0205	29619470	29619183	29619544	29619849	29619470	29619489	29620015	29620177
18	65430349	65431679	Interval_7613	6	6	TRUE	TRUE	TRUE	TRUE	TRUE	TRUE	2.88108	NA	NA	3.37161	NA	NA	2.93925	NA	NA	4.33706	NA	NA	3.59546	NA	NA	3.72037	NA	NA	1.92812	3.81468	2.43439	8.1647	4.00763	5.14158	4.85552	7.17401	5.29904	11.6648	7.09923	8.37142	65430349	65430411	65430408	65430446	65430413	65430362	65431283	65431679
7	80323325	80326198	Interval_14036	6	5	TRUE	FALSE	TRUE	TRUE	TRUE	TRUE	2.87346	NA	NA	NA	NA	NA	3.23646	2.42505	NA	3.33817	NA	NA	3.88145	NA	NA	3.6002	NA	NA	2.24259	NA	3.39782;1.17328	5.20047	5.46379	5.09926	5.20393	NA	6.45804;3.63955	8.25422	8.69144	8.24184	80324220	NA	80323879;80325536	80323916	80323325	80323685	80324449	NA
1	183296450	183298490	Interval_889	6	6	TRUE	TRUE	TRUE	TRUE	TRUE	TRUE	2.69828	NA	NA	2.93678	NA	NA	3.11784	NA	NA	3.26598	NA	NA	3.9232	NA	NA	3.8942	NA	NA	1.51745	3.5239	2.93447	4.03148	5.1914	5.54403	4.28657	6.8355	5.91443	6.96414	8.41483	8.89358	183297307	183296987	183296450	183296894	183296730	183296865	183298490	183297599
11	54522188	54523473	Interval_2249	6	6	TRUE	TRUE	TRUE	TRUE	TRUE	TRUE	2.93075	NA	NA	3.33599	NA	NA	2.81485	NA	NA	3.8288	NA	NA	3.27338	NA	NA	4.38145	NA	NA	2.85211	4.14666	2.20684	5.98922	3.03996	7.50951	5.97098	7.61368	5.00904	9.23283	5.91293	11.1029	54522188	54522473	54522193	54522528	54522413	54522510	54523182	54523011
7	105743473	105745301	Interval_14217	6	6	TRUE	TRUE	TRUE	TRUE	TRUE	TRUE	3.19144	NA	NA	2.94033	NA	NA	2.78704	NA	NA	3.23698	NA	NA	4.61143	NA	NA	3.42858	NA	NA	2.94941	2.55261	2.01476	4.60025	7.5915	3.96543	6.11264	5.68299	4.74083	7.5944	11.1612	7.04125	105743967	105744098	105743937	105743906	105743473	105743538	105744517	105744494
11	80079798	80081539	Interval_2715	6	6	TRUE	TRUE	TRUE	TRUE	TRUE	TRUE	2.37202	NA	NA	2.78827	NA	NA	3.32847	NA	NA	3.37172	NA	NA	3.89029	NA	NA	3.47107	NA	NA	1.3947	2.43555	3.49262	4.43865	5.75161	4.25786	4.10774	5.48501	6.60713	7.4093	9.08427	7.36782	80080480	80080077	80080393	80080604	80080669	80079798	80081014	80081441
11	99385148	99387090	Interval_3048	6	6	TRUE	TRUE	TRUE	TRUE	TRUE	TRUE	2.64756	NA	NA	2.75345	NA	NA	3.11024	NA	NA	3.89021	NA	NA	3.13901	NA	NA	3.73163	NA	NA	1.31787	1.76094	3.02401	6.25359	2.51644	5.70879	4.06535	4.67395	6.02789	9.53939	5.33948	9.02413	99386285	99386001	99385978	99385843	99386012	99385148	99387090	99386407
7	114275558	114276966	Interval_14259	6	6	TRUE	TRUE	TRUE	TRUE	TRUE	TRUE	2.82392	NA	NA	2.82616	NA	NA	2.51225	NA	NA	3.09191	NA	NA	4.38826	NA	NA	2.83705	NA	NA	1.80136	1.97219	1.35737	3.33583	6.98774	2.26394	4.67413	4.96082	3.86334	6.18267	10.4177	4.97719	114275932	114275897	114276009	114275948	114275861	114275558	114276222	114276603
2	75831769	75832675	Interval_8793	6	6	TRUE	TRUE	TRUE	TRUE	TRUE	TRUE	3.01878	NA	NA	2.519	NA	NA	2.51392	NA	NA	3.21207	NA	NA	3.96766	NA	NA	2.99636	NA	NA	2.47136	2.06092	1.6653	3.72026	5.04845	3.38423	5.50073	5.00662	4.30236	6.63689	8.32344	6.3105	75832181	75832184	75832217	75831769	75831855	75831932	75832614	75832423
11	76178955	76180061	Interval_2624	4	4	TRUE	FALSE	TRUE	FALSE	TRUE	TRUE	3.3099	NA	NA	NA	NA	NA	2.59045	NA	NA	NA	NA	NA	4.38341	NA	NA	3.07355	NA	NA	3.21441	NA	1.49355	NA	7.7725	3.05538	6.42745	NA	4.10113	NA	11.2888	5.9523	76178955	NA	76179090	NA	76179387	76179502	76179870	NA
4	140983193	140984282	Interval_11217	5	5	TRUE	TRUE	TRUE	TRUE	FALSE	TRUE	2.97575	NA	NA	2.51578	NA	NA	2.65558	NA	NA	3.36619	NA	NA	NA	NA	NA	3.49735	NA	NA	2.76136	1.1507	1.56325	4.34701	NA	4.86588	5.82976	3.85074	4.2212	7.317	NA	8.01363	140983549	140983422	140983193	140983463	NA	140983417	140983841	140983736
11	57957765	57958882	Interval_2281	4	4	TRUE	FALSE	TRUE	FALSE	TRUE	TRUE	2.48097	NA	NA	NA	NA	NA	2.81558	NA	NA	NA	NA	NA	3.10825	NA	NA	3.58379	NA	NA	1.14367	NA	1.99012	NA	2.49163	4.44121	3.72511	NA	4.76722	NA	5.27928	7.61828	57957765	NA	57958348	NA	57958301	57958300	57958495	NA
2	180919964	180921575	Interval_9586	6	6	TRUE	TRUE	TRUE	TRUE	TRUE	TRUE	3.15888	NA	NA	3.0122	NA	NA	3.22231	NA	NA	3.05553	NA	NA	5.14693	NA	NA	3.66483	NA	NA	3.52152	2.4915	4.23583	3.21801	9.62793	4.86886	6.75494	5.61465	7.43394	6.03066	13.4395	8.06483	180920429	180920496	180920202	180919964	180920694	180920420	180921442	180921219
5	34335367	34337589	Interval_11604	6	6	TRUE	TRUE	TRUE	TRUE	TRUE	TRUE	2.70366	NA	NA	2.70772	NA	NA	2.85955	NA	NA	3.42868	NA	NA	3.47331	NA	NA	3.54562	NA	NA	1.78294	1.72366	2.44748	4.85605	3.56958	4.52345	4.61903	4.63448	5.31437	7.91003	6.56742	7.6738	34335948	34336205	34336072	34335367	34335869	34335976	34336594	34337200
5	111330230	111331169	Interval_11899	4	4	TRUE	TRUE	FALSE	TRUE	FALSE	TRUE	2.82359	NA	NA	2.44398	NA	NA	NA	NA	NA	3.17594	NA	NA	NA	NA	NA	3.47091	NA	NA	1.88917	1.25364	NA	3.68558	NA	4.23551	4.76894	3.93043	NA	6.54727	NA	7.31632	111330230	111330235	NA	111330373	NA	111330443	111331169	111330987
7	81212277	81214083	Interval_14068	6	6	TRUE	TRUE	TRUE	TRUE	TRUE	TRUE	3.15319	NA	NA	2.97312	NA	NA	2.9331	NA	NA	3.8613	NA	NA	4.31158	NA	NA	3.25629	NA	NA	2.76431	2.42119	2.3465	6.12306	6.72094	3.52624	5.88344	5.5052	5.19177	9.38752	10.1239	6.47912	81213050	81213072	81212354	81213158	81213036	81212277	81214081	81213939
1	44118435	44120184	Interval_124	5	5	TRUE	FALSE	TRUE	TRUE	TRUE	TRUE	2.54092	NA	NA	NA	NA	NA	2.56378	NA	NA	3.40059	NA	NA	3.08282	NA	NA	3.17431	NA	NA	1.09606	NA	1.30904	4.55736	2.51693	3.39586	3.75077	NA	3.89646	7.58575	5.29218	6.29574	44119137	NA	44118977	44118435	44118661	44118816	44120184	NA
17	87635807	87637285	Interval_7372	5	5	TRUE	TRUE	TRUE	FALSE	TRUE	TRUE	2.62176	NA	NA	2.78018	NA	NA	2.66723	NA	NA	NA	NA	NA	3.85404	NA	NA	2.92663	NA	NA	1.28074	1.98593	1.56712	NA	5.01786	2.53721	3.99495	4.95222	4.2358	NA	8.25432	5.32018	87636680	87635807	87636165	NA	87636489	87636340	87637211	87636933
15	58076019	58077218	Interval_5245	4	4	TRUE	FALSE	TRUE	TRUE	TRUE	FALSE	2.84878	NA	NA	NA	NA	NA	3.41454	NA	NA	3.59469	NA	NA	4.29898	NA	NA	NA	NA	NA	1.81983	NA	3.83763	5.26427	6.34032	NA	4.72681	NA	6.99663	8.38441	9.79511	NA	58076159	NA	58076037	58076019	58076077	NA	58076390	NA
2	30065882	30069457	Interval_8481	6	6	TRUE	TRUE	TRUE	TRUE	TRUE	TRUE	3.00362	NA	NA	3.26108	NA	NA	3.20364	NA	NA	3.30066	NA	NA	3.99022	NA	NA	4.63704	NA	NA	2.39389	3.33872	3.52157	4.54554	5.50353	8.63418	5.41412	6.66277	6.56529	7.52946	8.76577	12.3433	30066156	30066073	30066045	30065953	30065882	30066125	30068494	30067293
5	140704052	140706281	Interval_12427	6	6	TRUE	TRUE	TRUE	TRUE	TRUE	TRUE	2.42708	NA	NA	3.36048	NA	NA	3.48067	NA	NA	3.94174	NA	NA	4.87365	NA	NA	2.85983	NA	NA	1.48292	3.8656	4.44798	7.14785	8.60786	2.73085	4.22404	7.27821	7.64144	10.4748	12.3001	5.51507	140704580	140704470	140704508	140704278	140704328	140704052	140705558	140704947
13	59584601	59585739	Interval_4519	6	6	TRUE	TRUE	TRUE	TRUE	TRUE	TRUE	2.69546	NA	NA	2.83381	NA	NA	2.61519	NA	NA	3.50959	NA	NA	3.46225	NA	NA	3.28366	NA	NA	1.66983	2.31972	1.50296	4.71652	3.65951	3.49063	4.45859	5.35837	4.14097	7.79624	6.68219	6.48543	59585176	59585091	59585058	59585024	59584601	59585057	59585436	59585504
9	57987504	57991010	Interval_15895	5	4	FALSE	TRUE	TRUE	TRUE	TRUE	FALSE	NA	NA	NA	2.50691	NA	NA	2.61196	NA	NA	3.24481	3.18477	NA	3.2383	NA	NA	NA	NA	NA	NA	1.22838	1.41519	3.82577;4.10158	3.0398	NA	NA	3.9092	4.04607	6.74651;7.06494	5.94215	NA	NA	57987504	57987791	57987774;57990382	57988028	NA	NA	57988219
9	123850806	123852279	Interval_16381	6	6	TRUE	TRUE	TRUE	TRUE	TRUE	TRUE	3.50609	NA	NA	3.16575	NA	NA	2.76637	NA	NA	3.64085	NA	NA	4.05587	NA	NA	4.18258	NA	NA	4.1086	3.80399	2.324	6.38427	5.47033	7.08894	7.4772	7.20497	5.12319	9.55816	8.77918	10.5348	123851519	123851082	123851110	123850845	123850806	123851210	123852167	123852252
8	119861906	119862710	Interval_15313	5	5	FALSE	TRUE	TRUE	TRUE	TRUE	TRUE	NA	NA	NA	2.47713	NA	NA	3.07939	NA	NA	3.28066	NA	NA	4.33825	NA	NA	2.87113	NA	NA	NA	1.19346	2.86489	5.7954	6.49416	2.15151	NA	3.86727	5.83375	8.93538	9.94327	4.89989	NA	119862371	119862105	119862021	119862017	119861906	NA	119862710
17	66518954	66520187	Interval_7267	6	6	TRUE	TRUE	TRUE	TRUE	TRUE	TRUE	2.87909	NA	NA	3.03223	NA	NA	2.53623	NA	NA	3.48845	NA	NA	3.12781	NA	NA	4.01468	NA	NA	1.93299	2.56136	1.24224	4.98977	2.6615	6.47376	4.85273	5.7	3.80668	8.05312	5.48129	9.82539	66519335	66519534	66519405	66519352	66518954	66518966	66519572	66519788
15	85335685	85337359	Interval_5671	4	4	TRUE	FALSE	TRUE	FALSE	TRUE	TRUE	2.70765	NA	NA	NA	NA	NA	2.56025	NA	NA	NA	NA	NA	3.16198	NA	NA	3.46692	NA	NA	1.47788	NA	1.32994	NA	2.74323	4.09296	4.27151	NA	3.90471	NA	5.58634	7.19606	85335685	NA	85336248	NA	85336398	85336299	85336896	NA
2	180709314	180711374	Interval_9583	5	5	FALSE	TRUE	TRUE	TRUE	TRUE	TRUE	NA	NA	NA	2.94903	NA	NA	2.65663	NA	NA	3.67381	NA	NA	3.56441	NA	NA	3.34142	NA	NA	NA	2.31967	1.56724	5.91194	3.89316	3.84199	NA	5.40387	4.23299	9.02291	6.94152	6.85319	NA	180709656	180709314	180709747	180709920	180709821	NA	180710722
13	93191766	93192735	Interval_4594	6	6	TRUE	TRUE	TRUE	TRUE	TRUE	TRUE	2.66062	NA	NA	3.28598	NA	NA	2.86976	NA	NA	3.76855	NA	NA	3.89027	NA	NA	3.43382	NA	NA	1.36849	3.49836	2.57503	5.80329	4.86716	4.19262	4.11973	6.81665	5.43389	9.00724	8.09414	7.23497	93192066	93192222	93192126	93192120	93191996	93191766	93192510	93192544
16	4003480	4004163	Interval_5954	5	5	TRUE	FALSE	TRUE	TRUE	TRUE	TRUE	2.54166	NA	NA	NA	NA	NA	2.71476	NA	NA	2.97759	NA	NA	3.87209	NA	NA	3.06833	NA	NA	1.08204	NA	1.69619	2.93427	4.651	2.82838	3.73573	NA	4.3993	5.69258	7.89033	5.70084	4003480	NA	4003570	4003539	4003676	4003498	4004141	NA
12	76765424	76766432	Interval_3861	5	5	FALSE	TRUE	TRUE	TRUE	TRUE	TRUE	NA	NA	NA	2.38767	NA	NA	2.54014	NA	NA	3.08071	NA	NA	3.34198	NA	NA	2.87181	NA	NA	NA	1.27511	1.24579	3.24956	3.08612	3.20032	NA	3.99994	3.81738	6.07513	6.03301	6.07979	NA	76765450	76765572	76765424	76765476	76765577	NA	76765735
3	90475860	90477204	Interval_9942	5	5	FALSE	TRUE	TRUE	TRUE	TRUE	TRUE	NA	NA	NA	2.52944	NA	NA	2.34499	NA	NA	2.78482	NA	NA	3.31905	NA	NA	3.08737	NA	NA	NA	1.34761	1.66449	2.37806	3.16962	3.64154	NA	4.12574	4.31146	5.027	6.07302	6.6394	NA	90475990	90475941	90475860	90475937	90475973	NA	90476458
5	134931714	134933904	Interval_12275	4	4	TRUE	FALSE	TRUE	FALSE	TRUE	TRUE	2.61382	NA	NA	NA	NA	NA	2.6233	NA	NA	NA	NA	NA	2.82483	NA	NA	3.75852	NA	NA	1.3625	NA	1.50022	NA	1.93417	5.04022	4.09246	NA	4.12811	NA	4.58662	8.31923	134932517	NA	134932307	NA	134931714	134932302	134933904	NA
14	57797554	57798783	Interval_4965	5	5	FALSE	TRUE	TRUE	TRUE	TRUE	TRUE	NA	NA	NA	2.81292	NA	NA	2.46249	NA	NA	3.84548	NA	NA	3.12657	NA	NA	2.97407	NA	NA	NA	1.96433	1.70934	6.07359	2.90307	3.22778	NA	4.94531	4.34002	9.33234	5.74843	6.11997	NA	57797761	57798127	57798059	57797554	57798180	NA	57798285
2	181598281	181599467	Interval_9611	5	5	FALSE	TRUE	TRUE	TRUE	TRUE	TRUE	NA	NA	NA	2.83203	NA	NA	2.9335	NA	NA	3.46066	NA	NA	3.54094	NA	NA	3.86473	NA	NA	NA	1.97244	2.64832	4.56365	3.66584	5.75724	NA	4.96526	5.5367	7.61139	6.72005	9.06234	NA	181598281	181598904	181598769	181598729	181598795	NA	181599352
10	13868501	13869212	Interval_985	4	4	TRUE	FALSE	TRUE	TRUE	TRUE	FALSE	2.77508	NA	NA	NA	NA	NA	2.75081	NA	NA	3.04394	NA	NA	3.89767	NA	NA	NA	NA	NA	2.03109	NA	1.77198	3.09791	4.94754	NA	4.94206	NA	4.50706	5.89686	8.18623	NA	13868592	NA	13868685	13868501	13868658	NA	13869106	NA
1	82724661	82725386	Interval_278	6	6	TRUE	TRUE	TRUE	TRUE	TRUE	TRUE	2.69525	NA	NA	2.74159	NA	NA	4.30505	NA	NA	2.92085	NA	NA	4.61336	NA	NA	4.69779	NA	NA	1.43061	2.40828	8.17416	2.73117	7.69104	9.17478	4.21789	5.464	11.8709	5.44579	11.2868	12.914	82724796	82724772	82724661	82724712	82724820	82724806	82725079	82725236
7	110843934	110844525	Interval_14249	6	6	TRUE	TRUE	TRUE	TRUE	TRUE	TRUE	2.58593	NA	NA	3.01173	NA	NA	2.64878	NA	NA	3.55419	NA	NA	2.99655	NA	NA	3.80289	NA	NA	2.10976	2.49724	1.80167	5.50801	2.34769	5.70444	5.03988	5.62551	4.47727	8.66008	5.06562	9.01657	110844094	110843934	110844059	110843971	110843957	110844256	110844404	110844455
7	67429251	67431699	Interval_13972	5	5	TRUE	TRUE	TRUE	TRUE	TRUE	FALSE	2.69819	NA	NA	2.84026	NA	NA	3.00719	NA	NA	3.5088	NA	NA	3.64371	NA	NA	NA	NA	NA	1.55411	1.99301	2.6057	5.18481	4.47883	NA	4.38088	4.98002	5.49395	8.19508	7.65124	NA	67429270	67429569	67429449	67429251	67429537	NA	67429810	67430661
15	85634211	85635260	Interval_5672	5	5	TRUE	FALSE	TRUE	TRUE	TRUE	TRUE	2.98035	NA	NA	NA	NA	NA	3.47746	NA	NA	4.12214	NA	NA	3.8893	NA	NA	4.14758	NA	NA	3.33762	NA	4.07494	7.56442	4.78605	7.34177	6.52178	NA	7.26272	10.9248	8.02293	10.823	85634516	NA	85634211	85634273	85634388	85634461	85635102	NA
7	29907363	29908859	Interval_13662	4	4	FALSE	TRUE	TRUE	TRUE	TRUE	FALSE	NA	NA	NA	2.60172	NA	NA	3.12826	NA	NA	3.36463	NA	NA	3.82743	NA	NA	NA	NA	NA	NA	1.3688	3.79407	4.23371	4.74493	NA	NA	4.14672	6.92225	7.22045	7.92702	NA	NA	29908512	29908201	29908270	29907363	NA	NA	29908816
10	111298298	111298968	Interval_1695	5	5	TRUE	TRUE	TRUE	TRUE	TRUE	FALSE	3.20394	NA	NA	2.54364	NA	NA	3.03439	NA	NA	3.65105	NA	NA	3.69701	NA	NA	NA	NA	NA	3.40823	1.22897	2.74009	5.3776	4.45816	NA	6.57741	3.96282	5.6617	8.51714	7.55747	NA	111298335	111298378	111298472	111298501	111298298	NA	111298877	111298748
4	99829049	99829621	Interval_10608	5	5	TRUE	TRUE	TRUE	TRUE	TRUE	FALSE	2.6708	NA	NA	3.00044	NA	NA	2.65033	NA	NA	2.97001	NA	NA	3.99137	NA	NA	NA	NA	NA	1.42419	2.44745	1.5104	2.85429	5.44662	NA	4.17963	5.56396	4.17116	5.60837	8.74373	NA	99829118	99829107	99829089	99829049	99829105	NA	99829379	99829384
14	79451630	79452839	Interval_5088	5	5	FALSE	TRUE	TRUE	TRUE	TRUE	TRUE	NA	NA	NA	2.48497	NA	NA	2.773	NA	NA	2.9869	NA	NA	3.66826	NA	NA	3.23986	NA	NA	NA	1.16212	1.82304	3.27437	5.33741	3.24955	NA	3.81769	4.57669	6.07287	8.60612	6.235	NA	79451630	79451736	79451819	79451676	79451670	NA	79451982
11	101441980	101443483	Interval_3136	6	6	TRUE	TRUE	TRUE	TRUE	TRUE	TRUE	2.66204	NA	NA	2.7821	NA	NA	3.21205	NA	NA	3.10599	NA	NA	3.83023	NA	NA	3.91842	NA	NA	2.01005	2.44578	3.21876	3.92406	5.23995	5.89293	4.91453	5.51853	6.25705	6.8485	8.47323	9.2182	101442147	101442038	101442203	101442095	101442105	101441980	101442749	101442504
3	89163865	89166429	Interval_9871	6	6	TRUE	TRUE	TRUE	TRUE	TRUE	TRUE	2.41629	NA	NA	3.63868	NA	NA	3.27576	NA	NA	5.03437	NA	NA	3.44145	NA	NA	3.21945	NA	NA	1.63327	5.13839	3.476	11.6974	3.41959	4.37058	4.41331	8.69822	6.53701	15.4839	6.41011	7.45192	89164172	89164617	89164649	89164663	89164646	89163865	89164816	89165232
18	75005528	75006368	Interval_7646	5	5	FALSE	TRUE	TRUE	TRUE	TRUE	TRUE	NA	NA	NA	2.67644	NA	NA	2.97761	NA	NA	3.62173	NA	NA	3.73439	NA	NA	3.27244	NA	NA	NA	2.02782	2.45018	5.37718	4.28948	3.43026	NA	4.97824	5.33275	8.5384	7.4428	6.43038	NA	75005702	75005664	75005528	75005544	75005723	NA	75006213
4	132308255	132310147	Interval_10927	5	5	TRUE	TRUE	TRUE	TRUE	TRUE	FALSE	2.7109	NA	NA	2.6493	NA	NA	2.73523	NA	NA	3.39914	NA	NA	3.363	NA	NA	NA	NA	NA	1.78736	1.52362	2.13065	5.16018	3.35657	NA	4.64153	4.33533	4.88886	8.20598	6.30168	NA	132308789	132308954	132308395	132308255	132308595	NA	132310146	132310033
9	21235088	21235966	Interval_15588	4	4	FALSE	TRUE	TRUE	TRUE	TRUE	FALSE	NA	NA	NA	2.49732	NA	NA	2.6495	NA	NA	3.01847	NA	NA	3.42997	NA	NA	NA	NA	NA	NA	1.10883	1.57118	3.87555	3.37432	NA	NA	3.79068	4.22022	6.73653	6.36207	NA	NA	21235234	21235230	21235247	21235088	NA	NA	21235519
1	127773625	127774722	Interval_444	6	6	TRUE	TRUE	TRUE	TRUE	TRUE	TRUE	2.95986	NA	NA	3.23269	NA	NA	3.29271	NA	NA	3.71562	NA	NA	4.55571	NA	NA	3.6127	NA	NA	2.47347	3.92442	3.63174	5.95728	7.26921	4.63467	5.5176	7.31276	6.77052	9.14038	10.8252	7.82823	127774067	127773772	127773889	127773625	127773923	127773627	127774719	127774266
1	64734839	64739031	Interval_206	8	6	TRUE	TRUE	TRUE	TRUE	TRUE	TRUE	2.963	NA	NA	2.68123	2.99245	NA	2.71009	2.99349	NA	3.14825	NA	NA	3.6814	NA	NA	3.9504	NA	NA	2.13706	1.58451;2.48345	1.76803;2.682	3.6176	4.34225	5.87176	5.12338	4.43681;5.59981	4.46161;5.58419	6.45691	7.43493	9.23669	64737423	64736050;64737558	64734839;64737468	64736181	64736205	64737315	64737789	64736473;64737814
17	29415700	29417527	Interval_6710	5	5	TRUE	TRUE	TRUE	TRUE	FALSE	TRUE	2.44232	NA	NA	3.38022	NA	NA	2.66716	NA	NA	3.81268	NA	NA	NA	NA	NA	3.27667	NA	NA	1.28357	3.66076	1.59635	6.87296	NA	3.86149	3.94436	7.05788	4.25579	10.085	NA	6.85628	29416215	29416101	29416118	29415700	NA	29415902	29416842	29416518
14	45317827	45319533	Interval_4839	6	6	TRUE	TRUE	TRUE	TRUE	TRUE	TRUE	3.06025	NA	NA	3.18764	NA	NA	2.76612	NA	NA	3.63129	NA	NA	3.66484	NA	NA	3.98852	NA	NA	2.42765	3.08597	1.83131	5.48552	4.0565	6.2905	5.47758	6.33433	4.57326	8.62059	7.17632	9.66446	45318414	45317991	45318084	45318011	45318349	45317827	45318897	45319533
14	54601978	54603945	Interval_4899	6	6	TRUE	TRUE	TRUE	TRUE	TRUE	TRUE	2.89749	NA	NA	2.4643	NA	NA	2.80983	NA	NA	2.78871	NA	NA	4.54772	NA	NA	2.89291	NA	NA	2.06931	1.24065	2.3735	2.2717	7.24426	2.22285	5.01875	3.96204	5.1639	4.90837	10.801	4.98265	54602967	54601978	54603029	54602201	54603180	54603175	54603245	54602204
1	90603251	90603757	Interval_366	5	5	TRUE	TRUE	TRUE	TRUE	TRUE	FALSE	2.78241	NA	NA	3.05252	NA	NA	3.63442	NA	NA	3.40073	NA	NA	4.50112	NA	NA	NA	NA	NA	1.66071	2.79396	4.50551	5.175	7.10598	NA	4.51273	5.94334	7.80706	8.29305	10.6585	NA	90603340	90603418	90603392	90603251	90603306	NA	90603628	90603645
13	73937136	73938130	Interval_4555	5	5	FALSE	TRUE	TRUE	TRUE	TRUE	TRUE	NA	NA	NA	2.67611	NA	NA	2.78107	NA	NA	2.94931	NA	NA	3.2405	NA	NA	4.05493	NA	NA	NA	1.89024	2.09959	2.79167	2.88105	6.34055	NA	4.80809	4.8316	5.54095	5.7451	9.7725	NA	73937659	73937842	73937507	73937136	73937746	NA	73937985
10	117063052	117064015	Interval_1711	6	6	TRUE	TRUE	TRUE	TRUE	TRUE	TRUE	3.75753	NA	NA	2.79095	NA	NA	2.50118	NA	NA	3.58043	NA	NA	3.59792	NA	NA	4.14732	NA	NA	4.68384	1.91278	2.09835	5.35828	4.01552	6.61921	8.18687	4.86377	4.84975	8.46604	7.10415	10.0918	117063452	117063408	117063052	117063348	117063153	117063361	117063805	117063915
16	95701772	95703047	Interval_6337	6	6	TRUE	TRUE	TRUE	TRUE	TRUE	TRUE	2.59884	NA	NA	2.67118	NA	NA	2.80338	NA	NA	3.06179	NA	NA	4.04824	NA	NA	2.99301	NA	NA	1.20756	1.54271	2.03167	3.46282	5.46396	2.61823	3.91256	4.38401	4.80074	6.29974	8.77939	5.42768	95702301	95701772	95701841	95701966	95702284	95701941	95702726	95702739
14	60634250	60635234	Interval_4975	5	5	FALSE	TRUE	TRUE	TRUE	TRUE	TRUE	NA	NA	NA	2.56296	NA	NA	2.61053	NA	NA	3.35034	NA	NA	2.89112	NA	NA	3.46487	NA	NA	NA	1.29045	1.58816	4.17012	1.92278	4.32151	NA	4.04896	4.21895	7.15837	4.58103	7.37969	NA	60634270	60634525	60634400	60634250	60634551	NA	60635017
X	74280394	74283939	Interval_16454	6	5	FALSE	TRUE	TRUE	TRUE	TRUE	TRUE	NA	NA	NA	2.53881	NA	NA	2.56978	NA	NA	2.86582	NA	NA	4.52762	NA	NA	2.59558	2.77998	NA	NA	1.38893	1.52752	2.52371	7.29558	1.53147;2.06118	NA	4.17618	4.11768	5.20871	10.8179	4.07107;4.73992	NA	74282619	74282334	74281455	74281488	74280394;74282693	NA	74283255
11	49243173	49245774	Interval_2165	6	6	TRUE	TRUE	TRUE	TRUE	TRUE	TRUE	3.3981	NA	NA	3.55937	NA	NA	3.21166	NA	NA	4.03294	NA	NA	4.55633	NA	NA	4.11418	NA	NA	3.47186	4.81235	3.13884	7.56449	7.00982	6.72466	6.74694	8.39275	6.17469	10.8663	10.5887	10.1514	49243173	49243837	49243874	49243966	49243788	49243824	49244424	49244361
5	86803790	86805437	Interval_11771	6	6	TRUE	TRUE	TRUE	TRUE	TRUE	TRUE	3.46871	NA	NA	2.60697	NA	NA	3.10707	NA	NA	3.45907	NA	NA	4.47115	NA	NA	3.53004	NA	NA	3.60437	1.46394	3.0009	4.88029	7.34164	4.42376	6.94093	4.21416	5.96516	7.88639	10.8335	7.55293	86804076	86804262	86804055	86803790	86804033	86803985	86804526	86804785
1	93803296	93804629	Interval_398	6	6	TRUE	TRUE	TRUE	TRUE	TRUE	TRUE	2.86761	NA	NA	3.32679	NA	NA	2.55975	NA	NA	2.83502	NA	NA	4.59822	NA	NA	3.49011	NA	NA	1.94172	3.52199	1.42359	2.48396	7.38755	4.50123	4.84458	6.88875	4.03078	5.15912	10.9675	7.63912	93803510	93803801	93803494	93803730	93803709	93803296	93804519	93804629
1	132315722	132316962	Interval_489	6	6	TRUE	TRUE	TRUE	TRUE	TRUE	TRUE	2.91669	NA	NA	2.76267	NA	NA	2.38756	NA	NA	2.59381	NA	NA	3.30542	NA	NA	4.16217	NA	NA	2.08178	1.83011	1.08756	1.76288	3.3878	6.79146	4.99272	4.75471	3.47963	4.25751	6.32477	10.251	132315907	132315839	132315747	132315722	132315867	132315919	132316284	132316476
7	16874217	16878156	Interval_13386	7	6	TRUE	TRUE	TRUE	TRUE	TRUE	TRUE	2.86009	NA	NA	2.82527	2.70985	NA	2.62095	NA	NA	3.68129	NA	NA	3.49658	NA	NA	3.12415	NA	NA	1.85474	2.42117;1.62289	1.86707	6.98451	3.73883	2.98265	4.76775	5.50434;4.50534	4.56462	10.2031	6.76795	5.87654	16874940	16874331;16877044	16874217	16874265	16874336	16874443	16875646	16875533;16877516
19	4792943	4795602	Interval_7757	6	6	TRUE	TRUE	TRUE	TRUE	TRUE	TRUE	2.68747	NA	NA	2.84914	NA	NA	2.6805	NA	NA	3.13541	NA	NA	3.3028	NA	NA	3.80414	NA	NA	1.43979	2.09891	1.70366	3.53914	3.43539	5.58595	4.21048	5.12317	4.36107	6.40806	6.3588	8.87684	4793520	4793461	4793557	4793754	4792943	4793461	4794238	4794423
7	132858925	132860164	Interval_14503	4	4	TRUE	FALSE	TRUE	FALSE	TRUE	TRUE	2.52996	NA	NA	NA	NA	NA	2.7803	NA	NA	NA	NA	NA	3.15481	NA	NA	3.46285	NA	NA	1.88015	NA	2.12077	NA	2.72491	4.28565	4.73401	NA	4.88449	NA	5.55258	7.35208	132859181	NA	132858925	NA	132858943	132859095	132859561	NA
11	118144279	118147802	Interval_3493	5	5	FALSE	TRUE	TRUE	TRUE	TRUE	TRUE	NA	NA	NA	2.17302	NA	NA	3.0489	NA	NA	3.4267	NA	NA	2.91359	NA	NA	3.41651	NA	NA	NA	1.20439	2.89371	5.00395	1.93635	3.94447	NA	3.86954	5.83004	8.06236	4.61545	7.00972	NA	118145793	118144279	118144852	118144455	118145688	NA	118146036
15	98926706	98936134	Interval_5819	8	6	TRUE	TRUE	TRUE	TRUE	TRUE	TRUE	2.72499	3.2758	NA	2.59099	2.90819	NA	3.28896	NA	NA	3.50454	NA	NA	3.84043	NA	NA	3.70514	NA	NA	1.64874;3.43114	1.32124;2.92957	3.66935	6.15614	5.27016	5.50479	4.47161;6.64441	4.09539;6.0864	6.73052	9.30564	8.4941	8.69034	98927723;98929999	98930285;98933252	98927752	98927097	98926706	98927082	98928808;98934898	98931578;98934640
2	180588551	180590428	Interval_9580	6	6	TRUE	TRUE	TRUE	TRUE	TRUE	TRUE	2.71446	NA	NA	2.78235	NA	NA	2.55305	NA	NA	3.06086	NA	NA	4.07522	NA	NA	2.88135	NA	NA	1.48524	1.84612	1.40298	3.19706	5.36598	2.66511	4.28518	4.78624	4.00662	5.99946	8.70248	5.45427	180588551	180589113	180589319	180588855	180589091	180589306	180589622	180589449
14	63410025	63413473	Interval_4989	4	4	FALSE	TRUE	TRUE	FALSE	TRUE	TRUE	NA	NA	NA	2.68992	NA	NA	2.6333	NA	NA	NA	NA	NA	3.50044	NA	NA	3.12383	NA	NA	NA	1.57091	1.60814	NA	3.66799	2.9906	NA	4.43563	4.25149	NA	6.67046	5.87863	NA	63410534	63411680	NA	63412196	63410025	NA	63411652
9	108109113	108112301	Interval_16235	4	4	TRUE	TRUE	FALSE	TRUE	TRUE	FALSE	2.46919	NA	NA	2.58391	NA	NA	NA	NA	NA	2.60101	NA	NA	3.68458	NA	NA	NA	NA	NA	1.08229	1.31218	NA	1.97501	4.17497	NA	3.65357	4.07789	NA	4.45949	7.29436	NA	108111513	108111075	NA	108109113	108110225	NA	108112030	108111300
1	118458563	118459913	Interval_425	6	6	TRUE	TRUE	TRUE	TRUE	TRUE	TRUE	2.80781	NA	NA	2.46568	NA	NA	2.71162	NA	NA	3.2625	NA	NA	3.66139	NA	NA	3.00861	NA	NA	1.83726	1.25922	1.83335	3.9986	4.51346	2.63239	4.70238	3.9739	4.53668	6.90481	7.65439	5.44432	118459090	118459081	118458825	118458563	118459199	118458852	118459758	118459811
11	55136765	55137304	Interval_2274	5	5	TRUE	TRUE	TRUE	TRUE	FALSE	TRUE	3.57981	NA	NA	2.86855	NA	NA	2.45494	NA	NA	3.17298	NA	NA	NA	NA	NA	4.20908	NA	NA	4.02434	2.07995	1.35375	3.77249	NA	6.92743	7.42251	5.08843	3.89842	6.67474	NA	10.4207	55136854	55136793	55136836	55136810	NA	55136765	55137108	55137066
4	56864463	56866133	Interval_10513	5	5	FALSE	TRUE	TRUE	TRUE	TRUE	TRUE	NA	NA	NA	2.52764	NA	NA	2.40537	NA	NA	2.60893	NA	NA	3.62803	NA	NA	2.9608	NA	NA	NA	1.17797	1.37459	2.10578	3.98485	2.50645	NA	3.88961	3.94221	4.65538	7.07679	5.28819	NA	56864779	56864465	56864684	56864748	56864463	NA	56865477
8	69624407	69625770	Interval_14786	6	6	TRUE	TRUE	TRUE	TRUE	TRUE	TRUE	3.55491	NA	NA	2.94828	NA	NA	2.84806	NA	NA	3.10392	NA	NA	3.59094	NA	NA	4.92499	NA	NA	4.08132	3.47592	2.16042	3.32558	3.84679	10.6428	7.45458	6.75104	4.97438	6.17175	6.92703	14.4016	69625140	69625139	69625252	69625101	69625184	69624407	69625770	69625660
4	133338717	133340014	Interval_10978	6	6	TRUE	TRUE	TRUE	TRUE	TRUE	TRUE	3.05244	NA	NA	3.11961	NA	NA	2.79528	NA	NA	3.49013	NA	NA	3.76878	NA	NA	3.88127	NA	NA	2.43872	3.42002	2.26638	4.83127	4.79606	5.73702	5.47462	6.69278	5.07198	7.86692	7.99574	9.08502	133338854	133339201	133339020	133339004	133338717	133338847	133339538	133340014
10	81105264	81107745	Interval_1513	6	6	TRUE	TRUE	TRUE	TRUE	TRUE	TRUE	2.75183	NA	NA	3.80916	NA	NA	2.88617	NA	NA	3.79696	NA	NA	3.31601	NA	NA	4.62023	NA	NA	1.79019	5.3845	2.81442	6.46824	4.39445	9.23636	4.62581	9.03503	5.73637	9.63066	7.47603	12.877	81105362	81105577	81105264	81105559	81105432	81105630	81106438	81107295
11	61125833	61127507	Interval_2356	6	6	TRUE	TRUE	TRUE	TRUE	TRUE	TRUE	2.7032	NA	NA	2.53518	NA	NA	2.41466	NA	NA	3.34319	NA	NA	2.96502	NA	NA	3.19518	NA	NA	1.61107	1.2164	1.06492	4.17406	2.0896	3.24896	4.42732	3.94341	3.53906	7.14481	4.79986	6.17818	61126641	61126029	61126720	61125833	61125958	61126376	61126984	61126739
17	29142079	29144305	Interval_6689	5	5	TRUE	FALSE	TRUE	TRUE	TRUE	TRUE	2.56044	NA	NA	NA	NA	NA	2.5154	NA	NA	3.77298	NA	NA	2.57555	NA	NA	3.09781	NA	NA	1.29921	NA	1.55516	6.12791	1.52007	3.07613	3.9701	NA	4.13715	9.30729	3.99505	5.98522	29143113	NA	29142482	29142562	29142079	29143277	29143385	NA
19	53943890	53945448	Interval_8221	5	5	FALSE	TRUE	TRUE	TRUE	TRUE	TRUE	NA	NA	NA	2.85076	NA	NA	2.80112	NA	NA	3.21819	NA	NA	3.50974	NA	NA	3.7903	NA	NA	NA	2.05937	1.92285	3.65502	3.91633	5.44091	NA	5.06803	4.68835	6.56832	6.9491	8.69427	NA	53943924	53943890	53943927	53943956	53943934	NA	53945442
8	70157038	70161579	Interval_14817	8	6	TRUE	TRUE	TRUE	TRUE	TRUE	TRUE	2.69005	NA	NA	2.51551	3.11474	2.48653	3.13965	NA	NA	2.93059	NA	NA	4.46361	NA	NA	2.98395	NA	NA	1.52253	1.15007;2.80816;1.08436	3.34837	3.03679	7.06436	2.72106	4.29824	3.84983;6.01326;3.75557	6.34235	5.72863	10.5744	5.54652	70157533	70157038;70158550;70160087	70157404	70158400	70158360	70157600	70158808	70157496;70158999;70160943
6	146888109	146889399	Interval_13267	5	5	TRUE	FALSE	TRUE	TRUE	TRUE	TRUE	2.73316	NA	NA	NA	NA	NA	2.58127	NA	NA	2.97401	NA	NA	3.57584	NA	NA	3.33512	NA	NA	1.52462	NA	1.50786	3.00677	3.84123	3.66896	4.34193	NA	4.10253	5.73562	6.90511	6.68863	146888134	NA	146888109	146888494	146888339	146888187	146888730	NA
1	134360919	134362728	Interval_529	6	6	TRUE	TRUE	TRUE	TRUE	TRUE	TRUE	2.66831	NA	NA	2.98217	NA	NA	3.05512	NA	NA	4.40278	NA	NA	3.43944	NA	NA	2.95166	NA	NA	1.58129	3.33091	2.80667	8.82732	3.5574	3.65393	4.38516	6.59033	5.71673	12.3635	6.57104	6.64732	134361731	134361645	134361683	134360919	134361482	134361682	134362728	134361934
7	127420511	127422960	Interval_14427	6	6	TRUE	TRUE	TRUE	TRUE	TRUE	TRUE	2.86855	NA	NA	2.84867	NA	NA	2.64773	NA	NA	2.76753	NA	NA	3.56314	NA	NA	4.03966	NA	NA	2.93466	2.61112	1.79477	2.89309	4.0039	6.62991	6.05704	5.7131	4.47978	5.5849	7.06829	9.98597	127421595	127421583	127420938	127420511	127421195	127421048	127422486	127422155
2	156991468	156992368	Interval_9305	6	6	TRUE	TRUE	TRUE	TRUE	TRUE	TRUE	2.85347	NA	NA	2.77834	NA	NA	3.14643	NA	NA	2.8865	NA	NA	4.45352	NA	NA	3.54018	NA	NA	2.0427	1.80376	3.44521	2.74483	6.8729	4.31017	4.93609	4.7459	6.52438	5.41621	10.3798	7.46964	156991828	156991604	156991965	156991468	156991957	156991656	156992159	156992077
6	48745190	48748205	Interval_12717	6	6	TRUE	TRUE	TRUE	TRUE	TRUE	TRUE	3.52565	NA	NA	2.4132	NA	NA	2.82618	NA	NA	3.32318	NA	NA	4.10271	NA	NA	3.43756	NA	NA	3.98398	1.17048	2.07068	4.50767	6.40974	4.12734	7.33163	3.85559	4.85335	7.48354	9.70236	7.19664	48745944	48745827	48745202	48745783	48745190	48746087	48748188	48746212
2	164497056	164498028	Interval_9365	5	5	TRUE	TRUE	TRUE	TRUE	TRUE	FALSE	2.9166	NA	NA	2.90396	NA	NA	2.92053	NA	NA	3.17071	NA	NA	4.05145	NA	NA	NA	NA	NA	2.31404	2.27149	2.37297	3.61804	5.43512	NA	5.30031	5.32776	5.19391	6.47837	8.76391	NA	164497309	164497253	164497228	164497221	164497056	NA	164497794	164498028
8	83747546	83749528	Interval_15001	6	6	TRUE	TRUE	TRUE	TRUE	TRUE	TRUE	2.4619	NA	NA	2.80028	NA	NA	2.65558	NA	NA	2.85153	NA	NA	3.55203	NA	NA	3.40584	NA	NA	1.28831	1.86331	1.52868	3.33132	3.96556	4.04926	3.95382	4.82436	4.19159	6.10936	7.01958	7.10234	83748041	83747983	83747934	83747546	83747951	83748109	83748904	83748951
8	11452540	11454045	Interval_14627	4	4	TRUE	TRUE	FALSE	FALSE	TRUE	TRUE	2.98011	NA	NA	2.45034	NA	NA	NA	NA	NA	NA	NA	NA	2.90952	NA	NA	3.81755	NA	NA	2.18397	1.61744	NA	NA	1.94022	5.65024	5.18249	4.46311	NA	NA	4.61083	8.94626	11452557	11452544	NA	NA	11452674	11452540	11454045	11452798
9	65826448	65827980	Interval_15996	5	5	TRUE	TRUE	TRUE	FALSE	TRUE	TRUE	3.05148	NA	NA	2.57462	NA	NA	3.05979	NA	NA	NA	NA	NA	3.26364	NA	NA	3.90932	NA	NA	2.50431	1.40885	2.69503	NA	3.26313	5.93793	5.55448	4.20091	5.6328	NA	6.1747	9.24946	65826745	65827618	65826448	NA	65826532	65826671	65827942	65827980
8	105965310	105967021	Interval_15202	6	6	TRUE	TRUE	TRUE	TRUE	TRUE	TRUE	2.79898	NA	NA	2.73836	NA	NA	3.18462	NA	NA	4.1426	NA	NA	3.2175	NA	NA	3.44402	NA	NA	1.80921	1.71119	3.97752	7.69033	2.79356	4.03795	4.6732	4.61424	7.09102	11.0806	5.64886	7.13649	105965707	105965963	105965419	105965310	105965311	105965463	105966816	105966186
4	116684755	116686227	Interval_10683	6	6	TRUE	TRUE	TRUE	TRUE	TRUE	TRUE	2.62897	NA	NA	3.50354	NA	NA	3.01516	NA	NA	3.50937	NA	NA	3.97204	NA	NA	3.8472	NA	NA	1.67027	4.03988	2.70346	5.2669	5.64791	5.89234	4.48698	7.5294	5.61897	8.35748	8.93158	9.20573	116684755	116685495	116685486	116685083	116685116	116685004	116685830	116685988
5	76139113	76140769	Interval_11756	4	4	FALSE	TRUE	TRUE	TRUE	FALSE	TRUE	NA	NA	NA	2.50333	NA	NA	2.72721	NA	NA	3.3529	NA	NA	NA	NA	NA	3.12235	NA	NA	NA	1.12246	2.13752	4.29751	NA	2.89906	NA	3.81023	4.88212	7.27382	NA	5.80864	NA	76140204	76139113	76140163	NA	76140271	NA	76140676
7	24971577	24972887	Interval_13514	6	6	TRUE	TRUE	TRUE	TRUE	TRUE	TRUE	2.51948	NA	NA	2.47565	NA	NA	2.76975	NA	NA	3.11034	NA	NA	3.60773	NA	NA	2.89348	NA	NA	1.78078	1.65732	2.12679	3.6131	4.29589	2.38794	4.62446	4.52889	4.88082	6.44867	7.36199	5.13077	24972393	24971676	24972345	24972024	24972099	24971577	24972750	24972725
9	78447956	78449204	Interval_16069	6	6	TRUE	TRUE	TRUE	TRUE	TRUE	TRUE	2.93152	NA	NA	2.61994	NA	NA	2.91617	NA	NA	3.84224	NA	NA	3.27676	NA	NA	3.3619	NA	NA	2.30618	1.39613	2.25631	6.32739	3.00612	3.63954	5.26902	4.19688	5.10133	9.59996	5.91632	6.70019	78448194	78448230	78448030	78447956	78448134	78448110	78449115	78449204
4	150086889	150088397	Interval_11354	6	6	TRUE	TRUE	TRUE	TRUE	TRUE	TRUE	2.59523	NA	NA	2.84419	NA	NA	2.599	NA	NA	2.79516	NA	NA	3.90313	NA	NA	3.25063	NA	NA	1.62586	2.73909	1.41296	2.53474	5.21616	3.34423	4.41895	5.84592	4.02185	5.20565	8.43191	6.32411	150087051	150087031	150087058	150086889	150086907	150087038	150087467	150087559
19	5528579	5530909	Interval_7801	5	5	TRUE	FALSE	TRUE	TRUE	TRUE	TRUE	2.64599	NA	NA	NA	NA	NA	2.8027	NA	NA	2.69044	NA	NA	4.04474	NA	NA	3.37996	NA	NA	1.58133	NA	2.1778	2.40772	5.57212	4.43723	4.35536	NA	5.00618	5.03135	8.8961	7.59049	5529346	NA	5529485	5528579	5529457	5529466	5529635	NA
10	78296412	78299459	Interval_1324	6	6	TRUE	TRUE	TRUE	TRUE	TRUE	TRUE	2.95656	NA	NA	2.61181	NA	NA	2.75956	NA	NA	3.10004	NA	NA	4.00241	NA	NA	3.20345	NA	NA	2.58924	1.38416	2.07274	3.8328	5.67778	3.23658	5.62809	4.17594	4.81619	6.69883	9.00877	6.1835	78297756	78298171	78296412	78297754	78298119	78297694	78299110	78299146
5	65490836	65493524	Interval_11713	6	6	TRUE	TRUE	TRUE	TRUE	TRUE	TRUE	3.07267	NA	NA	3.25802	NA	NA	2.81211	NA	NA	3.64234	NA	NA	3.65554	NA	NA	4.01465	NA	NA	3.03614	3.31658	2.54299	5.86604	4.53557	6.85647	6.19408	6.61728	5.38274	9.05715	7.59217	10.2333	65492524	65491380	65491710	65490836	65491741	65491917	65493334	65493230
9	116173537	116176960	Interval_16320	6	6	TRUE	TRUE	TRUE	TRUE	TRUE	TRUE	2.86743	NA	NA	2.66872	NA	NA	2.87607	NA	NA	3.10566	NA	NA	4.09271	NA	NA	3.20838	NA	NA	2.16548	1.56577	2.13155	3.35237	5.657	3.30458	5.11276	4.41866	4.95175	6.18504	8.97835	6.24629	116174466	116173537	116174686	116174429	116174087	116174512	116175208	116176960
4	42949242	42951541	Interval_10391	6	6	TRUE	TRUE	TRUE	TRUE	TRUE	TRUE	2.66733	NA	NA	3.07111	NA	NA	2.62115	NA	NA	3.3328	NA	NA	3.39173	NA	NA	3.61222	NA	NA	1.70108	2.95804	1.54763	4.26957	3.31561	4.9253	4.51773	6.11423	4.15412	7.22417	6.26893	8.08547	42949242	42949696	42949563	42949420	42949628	42949657	42951541	42950390
11	83753324	83754101	Interval_2755	6	6	TRUE	TRUE	TRUE	TRUE	TRUE	TRUE	3.97238	NA	NA	2.65237	NA	NA	2.70915	NA	NA	3.25727	NA	NA	4.43266	NA	NA	3.84739	NA	NA	5.56818	1.74527	1.66423	4.57984	7.98261	5.44717	9.2031	4.64916	4.36872	7.57846	11.6137	8.76098	83753619	83753741	83753516	83753447	83753324	83753693	83754019	83754097
7	99138426	99143582	Interval_14128	7	6	TRUE	TRUE	TRUE	TRUE	TRUE	TRUE	3.16836	NA	NA	3.07738	NA	NA	2.88953	2.40462	NA	3.06052	NA	NA	4.45974	NA	NA	3.1766	NA	NA	2.81617	2.73832	2.73;1.11829	3.32359	6.88365	3.23652	5.94005	5.90426	5.61674;3.60605	6.1197	10.4109	6.1661	99140137	99139548	99139862;99142630	99138426	99140868	99140848	99141749	99142484
4	128654491	128655906	Interval_10825	4	4	FALSE	TRUE	TRUE	TRUE	TRUE	FALSE	NA	NA	NA	3.00502	NA	NA	2.90078	NA	NA	3.20602	NA	NA	4.09226	NA	NA	NA	NA	NA	NA	2.47191	2.19678	3.90782	5.95557	NA	NA	5.59001	5.03381	6.77644	9.29561	NA	NA	128654684	128654491	128654646	128654645	NA	NA	128655906
17	56040142	56040690	Interval_7158	4	4	TRUE	FALSE	TRUE	FALSE	TRUE	TRUE	2.69585	NA	NA	NA	NA	NA	2.72239	NA	NA	NA	NA	NA	3.11226	NA	NA	3.58272	NA	NA	1.4498	NA	1.85066	NA	2.46642	4.54049	4.23113	NA	4.54329	NA	5.2658	7.71759	56040339	NA	56040142	NA	56040208	56040233	56040690	NA
3	108199458	108201997	Interval_10126	6	6	TRUE	TRUE	TRUE	TRUE	TRUE	TRUE	2.98924	NA	NA	3.22969	NA	NA	2.83833	NA	NA	3.9299	NA	NA	3.84197	NA	NA	3.4196	NA	NA	3.11123	3.21104	2.89576	6.95593	4.91017	4.1312	6.28116	6.49432	5.82529	10.2428	8.10156	7.21207	108200616	108199458	108200531	108200362	108200162	108200232	108200886	108200925
6	47746646	47748737	Interval_12680	6	6	TRUE	TRUE	TRUE	TRUE	TRUE	TRUE	2.63405	NA	NA	2.16653	NA	NA	2.72102	NA	NA	3.18682	NA	NA	2.70208	NA	NA	3.40409	NA	NA	4.87661	3.83889	7.23584	9.54701	4.12697	8.33487	8.30011	7.19682	10.7195	13.1357	7.20588	11.8541	47746646	47747628	47747631	47747977	47747615	47748016	47748587	47748602
9	7871639	7873674	Interval_15529	5	5	TRUE	FALSE	TRUE	TRUE	TRUE	TRUE	2.6188	NA	NA	NA	NA	NA	3.02742	NA	NA	3.67744	NA	NA	3.1564	NA	NA	3.62713	NA	NA	1.53658	NA	2.63107	5.44282	2.61739	4.82677	4.30969	NA	5.55189	8.59842	5.43794	7.9931	7871955	NA	7872664	7872514	7871639	7871843	7873083	NA
7	109518380	109519699	Interval_14224	5	5	FALSE	TRUE	TRUE	TRUE	TRUE	TRUE	NA	NA	NA	2.5527	NA	NA	2.51223	NA	NA	3.36835	NA	NA	3.53345	NA	NA	2.48217	NA	NA	NA	1.23441	1.29449	4.49794	3.75938	1.61414	NA	3.97082	3.82034	7.44839	6.79771	4.14176	NA	109518661	109519142	109518380	109518889	109518967	NA	109519098
5	121219858	121221538	Interval_12060	6	6	TRUE	TRUE	TRUE	TRUE	TRUE	TRUE	3.07901	NA	NA	2.6715	NA	NA	2.68003	NA	NA	3.55584	NA	NA	3.45332	NA	NA	3.40356	NA	NA	2.49359	1.59678	2.01886	5.25789	3.64194	3.90923	5.55771	4.46371	4.77538	8.30585	6.62634	6.97013	121220021	121220141	121219858	121220060	121219991	121220065	121221538	121220399
2	35495243	35497193	Interval_8669	4	4	TRUE	FALSE	TRUE	FALSE	TRUE	TRUE	2.44494	NA	NA	NA	NA	NA	2.57446	NA	NA	NA	NA	NA	2.83891	NA	NA	3.36056	NA	NA	1.07696	NA	1.54277	NA	1.86959	3.85564	3.67361	NA	4.13933	NA	4.51753	6.8746	35496786	NA	35495493	NA	35495243	35495623	35497193	NA
11	102555426	102556601	Interval_3186	5	5	TRUE	TRUE	FALSE	TRUE	TRUE	TRUE	2.58402	NA	NA	2.5919	NA	NA	NA	NA	NA	3.23824	NA	NA	3.66579	NA	NA	2.68492	NA	NA	1.17504	1.37561	NA	3.83248	4.10208	1.77109	3.86674	4.16325	NA	6.75367	7.22071	4.3757	102555771	102555727	NA	102555571	102556169	102555426	102556354	102556308
11	86756064	86758633	Interval_2792	7	6	TRUE	TRUE	TRUE	TRUE	TRUE	TRUE	4.05807	NA	NA	2.53743	3.10849	NA	3.76715	NA	NA	3.77282	NA	NA	4.34359	NA	NA	4.35926	NA	NA	6.63281	1.29981;3.83203	6.04431	7.22697	6.46256	7.75354	10.3201	4.01568;7.19018	9.41755	10.5178	9.92058	11.2918	86756244	86756064;86757459	86756672	86756623	86756131	86756980	86758139	86756598;86758146
3	58576504	58577233	Interval_9728	4	4	TRUE	FALSE	TRUE	TRUE	FALSE	TRUE	2.92723	NA	NA	NA	NA	NA	3.31808	NA	NA	3.81	NA	NA	NA	NA	NA	3.90064	NA	NA	2.00543	NA	3.57194	6.00343	NA	5.92855	4.97734	NA	6.66146	9.22477	NA	9.26076	58576785	NA	58576652	58576504	NA	58576508	58577124	NA
5	108130973	108133161	Interval_11862	6	6	TRUE	TRUE	TRUE	TRUE	TRUE	TRUE	2.37947	NA	NA	3.08052	NA	NA	2.56259	NA	NA	2.8952	NA	NA	3.66283	NA	NA	3.34149	NA	NA	1.37077	2.71932	1.37087	3.93414	4.1754	3.68976	4.09226	5.8976	3.94679	6.81737	7.2777	6.71286	108131986	108132154	108132622	108132307	108132345	108130973	108132785	108132961
15	81870470	81872898	Interval_5611	6	6	TRUE	TRUE	TRUE	TRUE	TRUE	TRUE	2.69219	NA	NA	2.76334	NA	NA	2.87688	NA	NA	3.20084	NA	NA	3.55403	NA	NA	3.52683	NA	NA	1.9429	2.33143	2.68456	3.76902	4.0126	4.9007	4.83295	5.35798	5.58223	6.6506	7.06729	8.00654	81871966	81871877	81871742	81871589	81870470	81871860	81872810	81872478
7	47007127	47008969	Interval_13922	6	6	TRUE	TRUE	TRUE	TRUE	TRUE	TRUE	2.4146	NA	NA	3.29347	NA	NA	2.89087	NA	NA	3.66805	NA	NA	4.01221	NA	NA	2.92977	NA	NA	1.52291	3.40027	2.30953	5.46501	5.639	2.39419	4.28278	6.73631	5.15572	8.61094	8.9388	5.16084	47007926	47008226	47007127	47008089	47007806	47008142	47008437	47008569
5	36482894	36485630	Interval_11632	6	6	TRUE	TRUE	TRUE	TRUE	TRUE	TRUE	2.68375	NA	NA	2.69189	NA	NA	2.87193	NA	NA	2.56542	NA	NA	4.42892	NA	NA	3.18107	NA	NA	1.5486	1.59069	2.13873	1.76473	6.89362	3.16346	4.3023	4.45192	4.94758	4.24584	10.4012	6.094	36484604	36484297	36482951	36483622	36483816	36482894	36485630	36484592
12	13248783	13249358	Interval_3701	4	4	TRUE	FALSE	TRUE	FALSE	TRUE	TRUE	2.80682	NA	NA	NA	NA	NA	2.72318	NA	NA	NA	NA	NA	3.93864	NA	NA	2.88353	NA	NA	1.72938	NA	1.71104	NA	5.02937	2.55726	4.59805	NA	4.42549	NA	8.29121	5.36361	13248974	NA	13248916	NA	13248986	13248783	13249239	NA
11	78535408	78537206	Interval_2678	6	6	TRUE	TRUE	TRUE	TRUE	TRUE	TRUE	2.70017	NA	NA	3.13465	NA	NA	3.26917	NA	NA	3.25061	NA	NA	3.65758	NA	NA	4.32286	NA	NA	1.98483	3.68856	3.42959	5.74146	4.78067	8.07381	4.88157	7.02545	6.48361	8.85408	7.89804	11.6028	78536039	78536121	78535740	78535964	78535408	78535453	78536531	78536688
12	69167417	69169208	Interval_3810	4	4	TRUE	FALSE	TRUE	TRUE	FALSE	TRUE	2.99659	NA	NA	NA	NA	NA	2.24635	NA	NA	3.83241	NA	NA	NA	NA	NA	2.63533	NA	NA	2.2456	NA	1.42288	6.28274	NA	1.58914	5.25206	NA	3.99212	9.49755	NA	4.14401	69168350	NA	69168565	69167417	NA	69168340	69168925	NA
6	145120613	145124019	Interval_13246	6	5	FALSE	TRUE	TRUE	TRUE	TRUE	TRUE	NA	NA	NA	2.48653	NA	NA	2.65043	NA	NA	3.03303	NA	NA	3.18219	3.64306	NA	2.81206	NA	NA	NA	1.08436	1.8529	3.14328	2.68041;4.08833	2.07478	NA	3.75557	4.56202	5.92803	5.52185;7.17626	4.7676	NA	145123093	145120613	145120774	145121054;145123697	145121068	NA	145123355
5	24443939	24448278	Interval_11514	11	6	TRUE	TRUE	TRUE	TRUE	TRUE	TRUE	2.90256	2.74249	NA	3.0882	2.76419	NA	2.81512	3.00906	NA	3.19409	3.0996	NA	4.19405	3.82931	NA	3.47787	NA	NA	2.50059;1.54321	2.80606;2.21653	2.28764;2.61956	4.22681;3.56831	6.30065;4.84925	4.66075	5.5374;4.36957	5.98599;5.2471	5.07387;5.49751	7.09106;6.44407	9.64537;8.02406	7.79538	24443939;24447756	24444918;24447470	24444806;24447564	24444471;24447657	24444517;24447550	24444141	24445671;24448185	24446125;24448027
11	76217026	76218020	Interval_2626	4	4	FALSE	TRUE	TRUE	TRUE	TRUE	FALSE	NA	NA	NA	2.66191	NA	NA	2.87461	NA	NA	3.10326	NA	NA	3.72056	NA	NA	NA	NA	NA	NA	1.53	2.37304	3.91769	4.51885	NA	NA	4.35967	5.2163	6.83173	7.66472	NA	NA	76217163	76217372	76217297	76217026	NA	NA	76217688
7	130546622	130547925	Interval_14476	6	6	TRUE	TRUE	TRUE	TRUE	TRUE	TRUE	2.78804	NA	NA	3.03081	NA	NA	3.18947	NA	NA	2.88583	NA	NA	3.42906	NA	NA	4.78549	NA	NA	1.68293	2.58724	3.07851	2.56047	3.37581	9.68893	4.53963	5.71866	6.11198	5.26514	6.35768	13.4154	130546967	130546847	130546823	130546873	130546622	130546945	130547333	130547439
17	34995013	35005796	Interval_6893	10	6	TRUE	TRUE	TRUE	TRUE	TRUE	TRUE	3.0005	2.57514	NA	3.10064	2.51371	NA	2.55098	3.27724	2.68967	3.18859	NA	NA	3.8309	NA	NA	3.38188	NA	NA	2.91102;1.32304	3.20499;1.1987	1.56924;3.83486;1.84266	4.50734	5.28089	4.11346	6.01801;4.02376	6.43506;3.91776	4.15679;6.92755;4.524	7.4361	8.48019	7.14884	34996042;35005102	34997078;35002701	34996608;34999748;35003512	34995013	34997304	34998176	35003913;35005700	35001779;35003429
8	70040574	70043889	Interval_14808	5	5	TRUE	FALSE	TRUE	TRUE	TRUE	TRUE	2.67468	NA	NA	NA	NA	NA	2.75411	NA	NA	2.7896	NA	NA	3.82425	NA	NA	3.41244	NA	NA	1.39924	NA	1.85777	2.49739	4.6317	4.29255	4.16331	NA	4.59048	5.14061	7.82529	7.34389	70042190	NA	70042162	70040574	70042154	70042147	70042680	NA
12	80945168	80948410	Interval_3905	6	6	TRUE	TRUE	TRUE	TRUE	TRUE	TRUE	2.87241	NA	NA	2.88709	NA	NA	3.28335	NA	NA	3.4185	NA	NA	4.25484	NA	NA	3.46063	NA	NA	2.03006	2.53601	3.42916	4.89976	6.32369	4.14913	4.93806	5.642	6.50321	7.90316	9.7176	7.24462	80945371	80945345	80945502	80945355	80945168	80945551	80946895	80946492
12	108274419	108276397	Interval_4055	6	6	TRUE	TRUE	TRUE	TRUE	TRUE	TRUE	2.67117	NA	NA	2.70699	NA	NA	2.57576	NA	NA	4.29738	NA	NA	2.81588	NA	NA	2.67417	NA	NA	1.3672	1.66092	1.33558	8.28523	1.87641	1.71165	4.13679	4.54064	3.9345	11.7772	4.50316	4.29159	108275520	108274867	108274868	108275289	108274419	108274812	108276397	108275915
11	87736737	87738525	Interval_2819	6	6	TRUE	TRUE	TRUE	TRUE	TRUE	TRUE	2.90878	NA	NA	2.3489	NA	NA	3.31809	NA	NA	4.00932	NA	NA	3.04476	NA	NA	3.49356	NA	NA	2.37329	1.49605	3.63991	7.11503	3.04963	4.50504	5.37081	4.27852	6.71883	10.4207	5.91846	7.61825	87736896	87736898	87737283	87736737	87736917	87736920	87737605	87737536
4	118409011	118410347	Interval_10712	5	5	TRUE	FALSE	TRUE	TRUE	TRUE	TRUE	2.76935	NA	NA	NA	NA	NA	2.82032	NA	NA	2.76509	NA	NA	4.34258	NA	NA	3.20338	NA	NA	1.6627	NA	1.99031	2.2371	6.43281	3.67343	4.50672	NA	4.76683	4.84763	9.88628	6.67036	118409111	NA	118409216	118409030	118409058	118409011	118409680	NA
1	172126462	172127513	Interval_775	4	4	FALSE	TRUE	TRUE	TRUE	FALSE	TRUE	NA	NA	NA	2.60006	NA	NA	2.79584	NA	NA	3.42782	NA	NA	NA	NA	NA	3.20687	NA	NA	NA	1.34915	1.9926	4.73622	NA	3.36248	NA	4.13071	4.75756	7.71324	NA	6.28955	NA	172126721	172126690	172126462	NA	172126577	NA	172127028
3	94953746	94955961	Interval_9958	5	5	FALSE	TRUE	TRUE	TRUE	TRUE	TRUE	NA	NA	NA	3.05567	NA	NA	2.44773	NA	NA	3.81629	NA	NA	3.34871	NA	NA	2.9851	NA	NA	NA	2.652	1.47381	6.36715	3.1722	2.68048	NA	5.80957	4.03815	9.58452	6.10393	5.50715	NA	94953768	94954063	94953770	94953820	94953746	NA	94954394
17	47522576	47524083	Interval_7089	4	4	FALSE	TRUE	TRUE	FALSE	TRUE	TRUE	NA	NA	NA	2.71377	NA	NA	2.68387	NA	NA	NA	NA	NA	3.8305	NA	NA	2.80591	NA	NA	NA	2.0085	1.89309	NA	4.67801	2.16052	NA	4.92435	4.59152	NA	7.87071	4.85535	NA	47523209	47522576	NA	47522783	47523411	NA	47523999
15	102624848	102626172	Interval_5926	6	6	TRUE	TRUE	TRUE	TRUE	TRUE	TRUE	2.7686	NA	NA	2.58911	NA	NA	3.11492	NA	NA	3.72263	NA	NA	3.8207	NA	NA	2.87085	NA	NA	1.83711	1.84425	3.31146	5.85754	4.6527	2.93037	4.68612	4.7375	6.30585	9.02103	7.84278	5.76913	102625439	102625021	102625042	102625092	102624848	102624947	102626020	102625751
5	115192712	115194650	Interval_11965	4	4	TRUE	TRUE	FALSE	TRUE	TRUE	FALSE	2.77986	NA	NA	2.77452	NA	NA	NA	NA	NA	3.57807	NA	NA	3.24899	NA	NA	NA	NA	NA	1.65323	1.81027	NA	5.39644	2.87773	NA	4.50333	4.74357	NA	8.50271	5.75377	NA	115193730	115192888	NA	115193309	115192712	NA	115194302	115193415
7	27480843	27482784	Interval_13573	5	5	FALSE	TRUE	TRUE	TRUE	TRUE	TRUE	NA	NA	NA	3.07113	NA	NA	2.81499	NA	NA	3.32675	NA	NA	3.40347	NA	NA	4.12124	NA	NA	NA	2.93742	2.19477	4.32611	3.41095	6.77557	NA	6.11896	4.95725	7.26411	6.36453	10.2327	NA	27481276	27481616	27480843	27481339	27481517	NA	27481842
15	93274702	93275975	Interval_5732	6	6	TRUE	TRUE	TRUE	TRUE	TRUE	TRUE	3.04556	NA	NA	2.89911	NA	NA	2.84778	NA	NA	4.16398	NA	NA	3.28798	NA	NA	3.35178	NA	NA	2.53496	2.20048	2.09247	7.9332	2.9619	3.91083	5.58857	5.23471	4.88027	11.287	5.86706	6.91895	93274702	93274908	93274961	93274892	93274765	93275010	93275499	93275829
5	96996149	96998333	Interval_11798	6	6	TRUE	TRUE	TRUE	TRUE	TRUE	TRUE	2.90392	NA	NA	2.98867	NA	NA	2.87787	NA	NA	3.33468	NA	NA	3.58299	NA	NA	3.85857	NA	NA	2.04958	2.5227	2.1739	4.30254	3.89744	5.85606	4.98101	5.60641	4.98694	7.24361	6.95737	9.12538	96996587	96996825	96996149	96996647	96997208	96996855	96997714	96997935
11	50235168	50238083	Interval_2177	6	6	TRUE	TRUE	TRUE	TRUE	TRUE	TRUE	3.35638	NA	NA	2.72479	NA	NA	2.75085	NA	NA	2.74349	NA	NA	3.97028	NA	NA	4.13522	NA	NA	3.44081	2.01308	1.78487	2.19163	5.75762	6.74402	6.67391	4.97473	4.51673	4.78604	9.09843	10.202	50235794	50236779	50236496	50235168	50236475	50236461	50238047	50237726
11	70539337	70540568	Interval_2511	4	4	TRUE	TRUE	FALSE	TRUE	FALSE	TRUE	2.39576	NA	NA	2.82438	NA	NA	NA	NA	NA	3.55518	NA	NA	NA	NA	NA	2.85543	NA	NA	1.71029	1.91822	NA	5.19543	NA	2.16934	4.52032	4.90331	NA	8.26244	NA	4.88717	70540058	70540195	NA	70539337	NA	70540017	70540325	70540418
17	46159431	46164422	Interval_7042	10	6	TRUE	TRUE	TRUE	TRUE	TRUE	TRUE	2.90113	NA	NA	3.05	2.66443	NA	2.96013	2.73845	NA	3.26884	NA	NA	3.80676	3.16669	NA	4.00522	3.32923	NA	2.57106	2.72732;1.50769	2.71746;1.77547	4.33804	5.18697;2.67753	6.74255;3.68226	5.60782	5.88111;4.34912	5.60471;4.49085	7.28331	8.41666;5.50501	10.0452;6.69397	46159988	46159997;46162855	46159473;46163096	46160022	46159801;46162493	46159431;46162815	46163522	46161264;46163339
4	116626284	116628142	Interval_10681	5	5	FALSE	TRUE	TRUE	TRUE	TRUE	TRUE	NA	NA	NA	2.55149	NA	NA	2.7217	NA	NA	3.35914	NA	NA	3.21876	NA	NA	3.13293	NA	NA	NA	1.32174	1.89013	4.92064	2.90375	3.03253	NA	4.01358	4.62585	7.95374	5.79311	5.92635	NA	116626876	116626284	116626344	116627080	116626459	NA	116627157
9	114779521	114782386	Interval_16310	6	6	TRUE	TRUE	TRUE	TRUE	TRUE	TRUE	3.39901	NA	NA	3.26077	NA	NA	3.04254	NA	NA	4.48933	NA	NA	3.87164	NA	NA	3.55029	NA	NA	3.46892	3.60767	2.87057	10.0741	5.3299	4.66056	6.74227	6.92419	5.78293	13.5588	8.54556	7.79291	114781384	114781684	114779521	114781217	114780148	114779704	114782208	114782273
2	30710686	30713848	Interval_8519	6	6	TRUE	TRUE	TRUE	TRUE	TRUE	TRUE	3.55556	NA	NA	2.82875	NA	NA	3.12064	NA	NA	4.0926	NA	NA	4.24415	NA	NA	3.33204	NA	NA	4.0995	1.99067	2.91417	7.9746	6.71691	3.75896	7.46679	4.97138	5.89383	11.2889	10.0683	6.7635	30711484	30711332	30711647	30711569	30711016	30710686	30712903	30713848
11	116489332	116491137	Interval_3426	6	6	TRUE	TRUE	TRUE	TRUE	TRUE	TRUE	2.3279	NA	NA	3.04768	NA	NA	3.24418	NA	NA	4.19107	NA	NA	3.00894	NA	NA	3.37664	NA	NA	1.33431	2.97	3.66059	7.67348	2.22913	4.33598	4.01217	6.14837	6.77641	11.0923	4.95827	7.40517	116490145	116490132	116489969	116489965	116489332	116489913	116490438	116490471
2	73213867	73214837	Interval_8776	5	5	FALSE	TRUE	TRUE	TRUE	TRUE	TRUE	NA	NA	NA	2.55616	NA	NA	3.0346	NA	NA	3.55338	NA	NA	3.54613	NA	NA	3.18955	NA	NA	NA	1.32781	2.61867	5.13078	3.93203	3.54286	NA	4.09323	5.5379	8.22413	6.96725	6.48473	NA	73213960	73213992	73213867	73214121	73214031	NA	73214837
11	83291498	83292509	Interval_2747	5	5	TRUE	TRUE	FALSE	TRUE	TRUE	TRUE	2.90787	NA	NA	2.80663	NA	NA	NA	NA	NA	3.7662	NA	NA	3.05613	NA	NA	3.68985	NA	NA	2.95952	1.89941	NA	6.05543	3.17648	5.66702	6.11004	4.85885	NA	9.22164	6.0936	8.96865	83291527	83291595	NA	83291540	83291544	83291498	83291780	83292509
4	151933359	151935917	Interval_11373	6	6	TRUE	TRUE	TRUE	TRUE	TRUE	TRUE	3.14012	NA	NA	2.92597	NA	NA	2.94683	NA	NA	3.13051	NA	NA	3.86985	NA	NA	4.04985	NA	NA	2.92593	2.3732	2.47024	3.42718	5.49469	6.5576	6.05259	5.44203	5.33683	6.28912	8.75083	9.98526	151933551	151933359	151933427	151933501	151933454	151933378	151934141	151933907
5	149677246	149678984	Interval_12544	6	6	TRUE	TRUE	TRUE	TRUE	TRUE	TRUE	2.83467	NA	NA	2.50164	NA	NA	3.22197	NA	NA	3.50279	NA	NA	3.5494	NA	NA	3.43917	NA	NA	1.79631	1.11862	3.15846	4.70183	3.71494	3.96631	4.68766	3.80472	6.20471	7.77382	6.76876	7.05723	149678218	149678202	149678139	149678200	149678147	149677246	149678773	149678731
10	18022544	18023259	Interval_996	4	4	FALSE	TRUE	TRUE	TRUE	TRUE	FALSE	NA	NA	NA	2.83857	NA	NA	2.46428	NA	NA	2.79924	NA	NA	3.70089	NA	NA	NA	NA	NA	NA	2.12679	1.13946	2.30695	4.20343	NA	NA	5.14532	3.62545	4.94964	7.33618	NA	NA	18022599	18022856	18022803	18022544	NA	NA	18023103
17	25133249	25133966	Interval_6528	6	6	TRUE	TRUE	TRUE	TRUE	TRUE	TRUE	3.00074	NA	NA	2.6379	NA	NA	2.66422	NA	NA	2.805	NA	NA	3.77235	NA	NA	3.59977	NA	NA	2.26138	1.44411	1.55634	2.61275	4.4562	4.50658	5.29125	4.26032	4.22735	5.293	7.62698	7.68996	25133337	25133372	25133371	25133324	25133256	25133249	25133595	25133589
9	21954867	21956848	Interval_15636	6	6	TRUE	TRUE	TRUE	TRUE	TRUE	TRUE	2.53818	NA	NA	2.70309	NA	NA	2.6642	NA	NA	3.2998	NA	NA	3.66969	NA	NA	2.7186	NA	NA	1.51805	1.80093	1.89821	4.89782	4.12835	1.85534	4.27621	4.70593	4.59448	7.9566	7.23807	4.50197	21955915	21955723	21955624	21955494	21954867	21954979	21956167	21956848
8	109737031	109738624	Interval_15232	5	5	TRUE	FALSE	TRUE	TRUE	TRUE	TRUE	3.14931	NA	NA	NA	NA	NA	2.67647	NA	NA	3.64416	NA	NA	3.64928	NA	NA	3.41491	NA	NA	2.75107	NA	1.58033	5.17557	4.75168	3.9365	5.84835	NA	4.26007	8.33664	7.90053	7.00471	109737031	NA	109737443	109737476	109737271	109737304	109737755	NA
18	80468630	80470484	Interval_7682	6	6	TRUE	TRUE	TRUE	TRUE	TRUE	TRUE	3.37232	NA	NA	2.89787	NA	NA	3.37355	NA	NA	3.65947	NA	NA	4.09033	NA	NA	4.06755	NA	NA	3.37132	2.18131	3.76573	5.6873	5.77828	7.46134	6.6381	5.21595	6.90058	8.84009	9.10057	10.8198	80469165	80469841	80469221	80468630	80469166	80469215	80470253	80470367
10	119028541	119029192	Interval_1745	4	4	TRUE	FALSE	TRUE	TRUE	TRUE	FALSE	2.74004	NA	NA	NA	NA	NA	2.83807	NA	NA	2.81257	NA	NA	4.02124	NA	NA	NA	NA	NA	1.52633	NA	2.02418	2.5614	5.56628	NA	4.35475	NA	4.81726	5.21923	8.86069	NA	119028803	NA	119028607	119028557	119028541	NA	119029073	NA
1	171328284	171330311	Interval_740	6	6	TRUE	TRUE	TRUE	TRUE	TRUE	TRUE	2.96606	NA	NA	3.16864	NA	NA	3.17876	NA	NA	3.6626	NA	NA	3.6392	NA	NA	4.107	NA	NA	2.22011	3.11413	3.15123	5.57108	4.79467	6.52381	5.19416	6.3375	6.15151	8.69044	7.90067	9.97577	171329015	171328870	171328284	171328614	171328897	171328878	171330311	171329710
2	157566011	157566964	Interval_9312	5	5	TRUE	FALSE	TRUE	TRUE	TRUE	TRUE	2.90407	NA	NA	NA	NA	NA	2.52356	NA	NA	3.64452	NA	NA	2.99979	NA	NA	3.32832	NA	NA	1.99567	NA	1.41668	5.39306	2.16517	3.68969	4.9352	NA	3.98296	8.57343	4.89563	6.73569	157566011	NA	157566276	157566090	157566447	157566173	157566675	NA
11	75629537	75631958	Interval_2606	6	6	TRUE	TRUE	TRUE	TRUE	TRUE	TRUE	2.70028	NA	NA	3.28826	NA	NA	3.05832	NA	NA	3.21344	NA	NA	4.28389	NA	NA	3.58304	NA	NA	2.87666	3.60396	2.99435	4.52604	8.18047	4.8488	5.99281	6.93277	5.89892	7.45889	11.6579	8.00603	75630763	75630430	75629537	75630045	75630572	75630617	75631134	75631787
6	140623040	140625436	Interval_13236	7	6	TRUE	TRUE	TRUE	TRUE	TRUE	TRUE	3.09911	NA	NA	2.8223	2.67245	NA	2.8214	NA	NA	3.27086	NA	NA	3.86082	NA	NA	3.35189	NA	NA	2.9724	1.91687;1.53479	2.08124	4.1454	4.8819	3.7915	6.10271	4.8983;4.38874	4.86425	7.05962	8.08075	6.81167	140623184	140623233;140624328	140623040	140623156	140623155	140623217	140624836	140623451;140624734
2	91181808	91184459	Interval_8846	6	6	TRUE	TRUE	TRUE	TRUE	TRUE	TRUE	2.67229	NA	NA	2.75868	NA	NA	3.64549	NA	NA	3.57672	NA	NA	3.96973	NA	NA	3.56742	NA	NA	1.5948	2.77176	4.63263	5.31211	5.4624	4.61404	4.37612	5.92016	7.92991	8.40386	8.69411	7.77904	91182654	91182778	91182503	91182258	91182534	91181808	91183499	91184071
18	68299758	68301217	Interval_7632	6	6	TRUE	TRUE	TRUE	TRUE	TRUE	TRUE	3.00208	NA	NA	2.90967	NA	NA	2.36618	NA	NA	2.70056	NA	NA	4.56913	NA	NA	2.86532	NA	NA	2.43568	2.33245	1.30802	2.60128	7.27821	2.36684	5.44185	5.39976	3.80705	5.26247	10.8506	5.13254	68299758	68299906	68300102	68300129	68299873	68300084	68300808	68300605
11	99167575	99168724	Interval_3044	6	6	TRUE	TRUE	TRUE	TRUE	TRUE	TRUE	2.57309	NA	NA	2.65914	NA	NA	3.13478	NA	NA	3.87072	NA	NA	2.99694	NA	NA	3.37425	NA	NA	1.21605	1.57087	3.22319	6.29876	2.44335	3.96344	3.89183	4.42848	6.20371	9.56723	5.18489	7.01174	99167870	99167771	99167575	99167723	99167925	99167976	99168429	99168463
18	34930615	34933395	Interval_7468	6	6	TRUE	TRUE	TRUE	TRUE	TRUE	TRUE	3.36821	NA	NA	3.32571	NA	NA	3.52073	NA	NA	4.28054	NA	NA	4.64418	NA	NA	3.57847	NA	NA	3.4742	3.50555	4.38739	8.92042	8.26332	5.01364	6.71876	6.87292	7.58692	12.3469	11.7829	8.17789	34930990	34931383	34930902	34930615	34931538	34931330	34932813	34932488
12	112742492	112743751	Interval_4127	6	6	TRUE	TRUE	TRUE	TRUE	TRUE	TRUE	2.74886	NA	NA	2.60703	NA	NA	2.39518	NA	NA	2.94031	NA	NA	3.6282	NA	NA	2.91902	NA	NA	1.61265	1.36817	1.17422	2.78218	4.43977	2.62762	4.42944	4.15577	3.62679	5.51288	7.54291	5.42353	112742763	112742856	112742920	112742492	112743051	112742798	112743532	112743751
12	83921077	83922557	Interval_3914	6	6	TRUE	TRUE	TRUE	TRUE	TRUE	TRUE	2.75924	NA	NA	3.16764	NA	NA	2.80751	NA	NA	3.73673	NA	NA	3.68333	NA	NA	3.27019	NA	NA	1.61141	2.95056	2.1155	5.52122	4.25469	4.17095	4.44267	6.19782	4.88217	8.73199	7.36603	7.25185	83921123	83921709	83921565	83921528	83921077	83921528	83922243	83922235
15	98566989	98568272	Interval_5790	6	6	TRUE	TRUE	TRUE	TRUE	TRUE	TRUE	2.94249	NA	NA	3.25185	NA	NA	3.62475	NA	NA	4.49005	NA	NA	4.05778	NA	NA	3.46822	NA	NA	2.13447	4.04986	4.68253	8.94083	7.96986	5.43786	5.10478	7.44809	7.94538	12.4915	11.4531	8.63179	98566989	98567004	98567431	98567270	98567259	98567257	98568163	98567958
6	87837709	87839980	Interval_12887	6	6	TRUE	TRUE	TRUE	TRUE	TRUE	TRUE	4.10475	NA	NA	2.61702	NA	NA	3.84663	NA	NA	4.9394	NA	NA	4.20932	NA	NA	3.78029	NA	NA	6.89921	1.89458	5.58376	11.3028	6.46892	5.57703	10.7118	4.81523	8.96452	15.0479	9.92092	8.87406	87838662	87838719	87837709	87838556	87838248	87838221	87839194	87839078
5	135543733	135545976	Interval_12289	5	5	FALSE	TRUE	TRUE	TRUE	TRUE	TRUE	NA	NA	NA	2.79053	NA	NA	2.47787	NA	NA	2.65829	NA	NA	4.07168	NA	NA	2.93534	NA	NA	NA	1.86743	1.45732	2.15424	5.76749	2.47164	NA	4.81021	4.01649	4.71283	9.08864	5.24418	NA	135544360	135544744	135543733	135545222	135543739	NA	135545789
7	98701888	98703943	Interval_14124	6	6	TRUE	TRUE	TRUE	TRUE	TRUE	TRUE	2.67252	NA	NA	3.8786	NA	NA	3.27601	NA	NA	3.39066	NA	NA	3.76255	NA	NA	4.86429	NA	NA	1.75447	5.62037	3.39948	4.57066	4.56665	10.037	4.58806	9.32391	6.47008	7.5498	7.71936	13.7943	98701888	98702806	98702656	98702739	98702562	98702790	98703943	98703253
10	22730623	22731991	Interval_1029	6	6	TRUE	TRUE	TRUE	TRUE	TRUE	TRUE	2.98526	NA	NA	2.81563	NA	NA	2.47771	NA	NA	2.60967	NA	NA	4.32557	NA	NA	3.18548	NA	NA	2.18644	1.8959	1.45829	1.81925	6.79208	3.61833	5.19423	4.87259	4.04704	4.31384	10.2342	6.58732	22730964	22731359	22730825	22731329	22731203	22730623	22731612	22731695
7	5019933	5020987	Interval_13307	6	6	TRUE	TRUE	TRUE	TRUE	TRUE	TRUE	3.63722	NA	NA	3.38083	NA	NA	2.51909	NA	NA	3.72484	NA	NA	3.25754	NA	NA	4.67658	NA	NA	4.24804	3.76704	1.47513	6.13709	3.13596	9.3432	7.67664	7.15906	4.10373	9.29507	6.03978	13.1201	5020375	5020075	5020135	5019933	5020147	5020138	5020756	5020750
7	80369952	80371688	Interval_14042	6	6	TRUE	TRUE	TRUE	TRUE	TRUE	TRUE	2.60087	NA	NA	2.81308	NA	NA	3.2145	NA	NA	3.47305	NA	NA	3.72926	NA	NA	3.34576	NA	NA	1.58695	2.15846	3.35833	5.28099	4.82944	3.75226	4.36208	5.17166	6.36537	8.36957	8.02565	6.76978	80371027	80370788	80369970	80370799	80370604	80369952	80371688	80371576
1	36939116	36941649	Interval_84	5	5	TRUE	FALSE	TRUE	TRUE	TRUE	TRUE	2.8461	NA	NA	NA	NA	NA	2.67996	NA	NA	2.74661	NA	NA	3.82063	NA	NA	3.55911	NA	NA	1.98171	NA	2.11834	2.19114	4.68683	4.69711	4.90081	NA	4.88469	4.78968	7.87305	7.84644	36939273	NA	36939381	36939447	36939205	36939116	36939989	NA
8	31168166	31169245	Interval_14717	4	4	TRUE	FALSE	TRUE	FALSE	TRUE	TRUE	3.06299	NA	NA	NA	NA	NA	2.69044	NA	NA	NA	NA	NA	3.89568	NA	NA	3.13228	NA	NA	2.46012	NA	1.62687	NA	5.05917	2.99658	5.50792	NA	4.31369	NA	8.30965	5.89714	31168893	NA	31168388	NA	31168342	31168166	31169245	NA
14	52018708	52020853	Interval_4870	6	6	TRUE	TRUE	TRUE	TRUE	TRUE	TRUE	3.68089	NA	NA	2.97451	NA	NA	3.27798	NA	NA	3.67395	NA	NA	4.34562	NA	NA	4.10807	NA	NA	4.65992	2.41624	3.48905	6.67123	7.52577	6.62348	8.08515	5.53425	6.55283	9.8948	10.9693	10.0713	52019444	52019289	52018708	52018818	52019366	52018971	52020737	52020078
11	87466319	87468993	Interval_2810	5	5	TRUE	FALSE	TRUE	TRUE	TRUE	TRUE	2.73396	NA	NA	NA	NA	NA	2.66198	NA	NA	2.99109	NA	NA	3.42311	NA	NA	3.46701	NA	NA	1.9877	NA	1.65372	3.03474	3.41915	4.14652	4.88561	NA	4.31853	5.77844	6.41098	7.24515	87468075	NA	87467550	87466319	87467457	87467597	87468526	NA
18	49755174	49755913	Interval_7549	6	6	TRUE	TRUE	TRUE	TRUE	TRUE	TRUE	3.23648	NA	NA	2.83994	NA	NA	3.17465	NA	NA	3.82132	NA	NA	2.75807	NA	NA	4.71358	NA	NA	2.96781	2.16775	3.35491	6.85701	1.61359	8.99667	6.13588	5.18724	6.36135	10.1318	4.1849	12.7362	49755316	49755174	49755248	49755250	49755345	49755176	49755861	49755913
4	135128259	135131513	Interval_11071	7	6	TRUE	TRUE	TRUE	TRUE	TRUE	TRUE	2.56823	NA	NA	2.84873	NA	NA	2.59286	2.56023	NA	2.80035	NA	NA	3.78101	NA	NA	3.09546	NA	NA	1.20456	2.09494	1.39665;1.56448	3.003	4.5599	3.02787	3.85727	5.09853	4.01776;4.18333	5.74873	7.72292	5.90988	135129517	135129978	135128392;135131259	135128988	135128259	135128682	135129994	135131335
11	69661489	69675045	Interval_2457	13	6	TRUE	TRUE	TRUE	TRUE	TRUE	TRUE	3.1158	2.55522	3.31458	2.75034	2.84056	3.71789	3.0292	2.92662	3.92661	3.42937	NA	NA	3.51408	4.37673	NA	3.96603	NA	NA	2.92093;1.5039;4.60258	2.22834;2.00811;5.26336	2.94038;2.53232;6.68747	5.35593	4.10977;7.13427	6.52843	6.05633;4.24815;8.01957	5.21866;5.00387;8.83077	5.87405;5.41185;10.2142	8.41221	7.16796;10.6116	9.88797	69662303;69668185;69671289	69662223;69665124;69668309	69661583;69667824;69670712	69662043	69661976;69670744	69661489	69666302;69669145;69672825	69662817;69667157;69672882
14	20387744	20389350	Interval_4715	6	6	TRUE	TRUE	TRUE	TRUE	TRUE	TRUE	2.7227	NA	NA	3.31736	NA	NA	2.67249	NA	NA	3.3603	NA	NA	4.46467	NA	NA	2.80652	NA	NA	2.18022	3.53899	1.94284	4.23643	6.9136	1.99058	5.1267	6.87816	4.65849	7.22279	10.4302	4.68794	20388842	20388493	20387744	20388660	20388430	20388542	20389114	20389080
10	80926920	80942270	Interval_1495	13	6	TRUE	TRUE	TRUE	TRUE	TRUE	TRUE	3.62373	2.72571	2.97951	3.03029	2.62673	2.70479	3.10153	2.63288	NA	2.54133	4.07258	NA	4.0141	NA	NA	3.97964	3.25613	NA	4.62215;1.64603;2.52072	2.70289;1.41886;1.70103	3.46516;1.66062	1.65541;9.55934	5.80313	6.88495;3.52833	8.0445;4.46244;5.55655	5.84631;4.22373;4.59392	6.49393;4.30172	4.09224;12.9263	9.09439	10.2254;6.51243	80928659;80936092;80939136	80928662;80936597;80939753	80928621;80939050	80926920;80928625	80927505	80929295;80939156	80934861;80938156;80941635	80933464;80937600;80940010
11	115823664	115825047	Interval_3371	5	5	TRUE	FALSE	TRUE	TRUE	TRUE	TRUE	2.57232	NA	NA	NA	NA	NA	2.77101	NA	NA	2.74579	NA	NA	3.19919	NA	NA	3.83428	NA	NA	1.48393	NA	2.48437	2.27541	2.8138	5.54348	4.2093	NA	5.3248	4.90461	5.68899	8.83186	115823664	NA	115823773	115823732	115824068	115823863	115823959	NA
14	54517117	54518930	Interval_4895	6	6	TRUE	TRUE	TRUE	TRUE	TRUE	TRUE	2.83378	NA	NA	2.35649	NA	NA	3.34458	NA	NA	3.48939	NA	NA	3.30107	NA	NA	3.61785	NA	NA	1.83256	1.4672	4.0089	5.06035	3.63067	5.00879	4.71243	4.24585	7.14442	8.12497	6.64189	8.19071	54517247	54517243	54517330	54517117	54517180	54517350	54518615	54517754
11	59809162	59810455	Interval_2316	6	6	TRUE	TRUE	TRUE	TRUE	TRUE	TRUE	3.12911	NA	NA	2.8187	NA	NA	3.88542	NA	NA	3.73508	NA	NA	4.42183	NA	NA	3.8347	NA	NA	3.76054	2.59429	5.50034	5.6624	7.32975	5.61324	7.0352	5.69285	8.93228	8.84866	10.8504	8.92757	59809679	59809457	59809596	59809447	59809643	59809162	59810320	59810325
1	178335879	178338627	Interval_806	6	6	TRUE	TRUE	TRUE	TRUE	TRUE	TRUE	3.0857	NA	NA	3.10117	NA	NA	3.06085	NA	NA	3.50079	NA	NA	4.06981	NA	NA	3.70543	NA	NA	2.52449	2.90208	2.85936	5.00667	5.90054	5.25137	5.59539	6.08664	5.78985	8.06697	9.2369	8.46435	178335879	178335980	178336292	178336359	178336506	178335995	178338627	178337892
11	80383009	80383933	Interval_2725	5	5	FALSE	TRUE	TRUE	TRUE	TRUE	TRUE	NA	NA	NA	2.90753	NA	NA	2.96056	NA	NA	3.19501	NA	NA	4.07263	NA	NA	3.46374	NA	NA	NA	2.2827	2.40241	3.69709	5.48332	4.04891	NA	5.29863	5.27147	6.57344	8.82151	7.15422	NA	80383122	80383153	80383136	80383183	80383009	NA	80383434
17	24705924	24708961	Interval_6508	7	6	TRUE	TRUE	TRUE	TRUE	TRUE	TRUE	2.67211	2.64214	NA	2.19912	NA	NA	3.24442	NA	NA	2.96687	NA	NA	3.85404	NA	NA	3.01204	NA	NA	1.41775;1.55548	1.26736	3.33099	3.37097	5.46421	2.67865	4.17129;4.30179	3.95795	6.3748	6.18572	8.76511	5.49331	24706425;24707604	24707568	24707403	24705924	24707366	24707354	24706692;24707837	24707958
13	54690327	54696133	Interval_4475	9	6	TRUE	TRUE	TRUE	TRUE	TRUE	TRUE	5.09512	NA	NA	2.58357	3.85958	NA	2.546	4.31598	NA	2.55643	5.60527	NA	4.87157	NA	NA	4.90594	NA	NA	11.3524	1.36689;6.382	1.25349;8.02015	1.61112;15.2458	9.90161	10.502	15.4513	4.15238;10.1742	3.83223;11.6569	4.07669;19.1782	13.4655	14.2466	54693367	54692248;54693553	54690327;54692282	54690864;54693367	54690765	54692166	54694666	54692683;54695075
4	129809731	129811753	Interval_10886	6	6	TRUE	TRUE	TRUE	TRUE	TRUE	TRUE	2.88902	NA	NA	2.92288	NA	NA	2.94472	NA	NA	3.42677	NA	NA	3.78058	NA	NA	3.46145	NA	NA	2.3592	2.33967	2.45648	4.48297	5.78233	4.2257	5.34698	5.41139	5.29942	7.51949	9.10097	7.32016	129810786	129810731	129810766	129809731	129810784	129810801	129811127	129811455
13	44732447	44734743	Interval_4385	6	6	TRUE	TRUE	TRUE	TRUE	TRUE	TRUE	3.07793	NA	NA	3.28867	NA	NA	3.39016	NA	NA	4.57487	NA	NA	3.81606	NA	NA	3.49497	NA	NA	2.55309	3.44139	3.76615	9.76793	4.93586	4.28615	5.60323	6.7597	6.90678	13.3298	8.15121	7.4242	44732447	44733401	44733491	44733445	44733321	44732783	44734088	44734204
11	106487251	106488142	Interval_3262	6	6	TRUE	TRUE	TRUE	TRUE	TRUE	TRUE	3.64965	NA	NA	2.66398	NA	NA	2.9532	NA	NA	3.77161	NA	NA	4.58083	NA	NA	2.93647	NA	NA	4.35476	1.53845	2.55461	5.97688	7.31331	2.33733	7.78141	4.38826	5.43446	9.169	10.8833	5.1288	106487412	106487288	106487290	106487251	106487476	106487413	106488038	106487754
12	101957462	101958478	Interval_4029	5	5	TRUE	TRUE	TRUE	TRUE	TRUE	FALSE	2.5914	NA	NA	2.79086	NA	NA	3.02346	NA	NA	4.00365	NA	NA	2.82211	NA	NA	NA	NA	NA	1.35822	1.98663	2.57795	6.95996	1.93142	NA	4.09239	4.97366	5.49134	10.268	4.56231	NA	101957908	101957939	101958000	101957462	101958056	NA	101958313	101958358
11	106778852	106789680	Interval_3274	12	6	TRUE	TRUE	TRUE	TRUE	TRUE	TRUE	3.67323	2.72036	4.11284	3.35778	2.69215	3.81566	3.98928	NA	NA	4.1893	NA	NA	5.72394	3.0084	3.84101	4.4319	NA	NA	6.86946;1.59753;6.21926	4.14024;1.79897;5.55823	6.47961	8.41636	13.5858;2.56855;5.01498	8.68624	10.6114;4.41031;9.93727	7.5262;4.70196;9.23654	9.95124	11.7765	17.3466;5.33764;8.22138	12.2065	106779023;106782545;106787300	106778915;106782957;106785521	106778992	106778852	106778921;106782373;106785533	106779068	106779892;106786016;106789340	106781074;106784545;106789410
9	22225050	22226220	Interval_15646	6	6	TRUE	TRUE	TRUE	TRUE	TRUE	TRUE	2.91051	NA	NA	2.68635	NA	NA	2.95423	NA	NA	3.7285	NA	NA	3.14594	NA	NA	3.54016	NA	NA	2.07435	1.63407	2.47841	5.7049	2.85047	4.27293	5.02766	4.52341	5.3263	8.8752	5.70604	7.42594	22225558	22225150	22225142	22225050	22225733	22225745	22225842	22225894
11	84513182	84514384	Interval_2761	6	6	TRUE	TRUE	TRUE	TRUE	TRUE	TRUE	2.51488	NA	NA	2.84045	NA	NA	2.50389	NA	NA	3.3357	NA	NA	3.21819	NA	NA	3.01674	NA	NA	1.14652	2.13955	1.87847	4.1647	3.19091	2.58183	3.7967	5.1494	4.57981	7.16826	6.09036	5.42388	84513601	84513429	84513249	84513446	84513182	84513187	84514384	84513774
13	66932296	66934175	Interval_4536	5	5	FALSE	TRUE	TRUE	TRUE	TRUE	TRUE	NA	NA	NA	2.96362	NA	NA	2.89899	NA	NA	3.53866	NA	NA	3.3398	NA	NA	3.82904	NA	NA	NA	2.32714	2.30634	5.03206	3.20443	5.42489	NA	5.42283	5.13664	8.09523	6.14154	8.72125	NA	66932956	66932296	66932835	66932865	66932767	NA	66933745
10	81642027	81644751	Interval_1577	7	6	TRUE	TRUE	TRUE	TRUE	TRUE	TRUE	2.76569	NA	NA	2.527	NA	NA	2.55159	3.07859	NA	3.06433	NA	NA	3.21312	NA	NA	3.69728	NA	NA	1.62654	1.32051	1.68033;2.98946	3.91976	3.79106	5.02238	4.46828	4.06056	4.32314;5.96682	6.83691	6.77187	8.24083	81642220	81643203	81642027;81643360	81643504	81643325	81643274	81644325	81644751
4	119539001	119540402	Interval_10731	6	6	TRUE	TRUE	TRUE	TRUE	TRUE	TRUE	3.95402	NA	NA	2.6616	NA	NA	3.31835	NA	NA	4.30574	NA	NA	4.65375	NA	NA	3.13364	NA	NA	6.79751	1.56066	3.6495	8.33977	8.07235	3.01291	10.4859	4.41765	6.75577	11.7963	11.6766	5.92109	119539234	119539505	119539206	119539050	119539001	119539394	119540386	119540368
2	181864021	181865156	Interval_9616	4	4	FALSE	TRUE	TRUE	FALSE	TRUE	TRUE	NA	NA	NA	2.66992	NA	NA	2.88926	NA	NA	NA	NA	NA	3.77709	NA	NA	2.99012	NA	NA	NA	1.66033	2.18859	NA	4.53413	2.58266	NA	4.55063	5.01338	NA	7.69095	5.38338	NA	181864131	181864401	NA	181864021	181864144	NA	181864364
17	26931775	26941234	Interval_6587	13	6	TRUE	TRUE	TRUE	TRUE	TRUE	TRUE	2.37828	2.77921	3.62359	2.98725	2.71681	2.88853	3.19742	NA	NA	2.8341	NA	NA	4.93888	2.83284	4.31883	3.42312	3.11479	NA	1.82623;1.75754;5.25043	2.74616;1.77854;2.61087	3.59318	3.36062	9.46975;2.13804;7.29878	4.22449;3.31652	4.66465;4.58657;8.78655	5.90654;4.71126;5.74667	6.63971	6.13744	13.1968;4.81913;10.6507	7.29849;6.22943	26932882;26937424;26939508	26933052;26935095;26938690	26932380	26931948	26931775;26934631;26937318	26932059;26934648	26934062;26938286;26940006	26934190;26935400;26939924
2	127331863	127342997	Interval_9074	6	6	TRUE	TRUE	TRUE	TRUE	TRUE	TRUE	3.93349	NA	NA	3.34438	NA	NA	3.4997	NA	NA	4.74391	NA	NA	4.43237	NA	NA	3.94154	NA	NA	5.99805	3.81332	4.43028	11.774	7.73605	6.42008	9.63261	7.14824	7.63395	15.3823	11.2677	9.75946	127333129	127333074	127332623	127331908	127331985	127331863	127340678	127339230
7	80230325	80233954	Interval_14029	6	6	TRUE	TRUE	TRUE	TRUE	TRUE	TRUE	3.50535	NA	NA	2.79892	NA	NA	2.88245	NA	NA	3.495	NA	NA	4.23804	NA	NA	3.44823	NA	NA	3.95499	2.19445	2.16436	5.1498	6.37591	4.95782	7.30381	5.21731	4.98461	8.19577	9.79712	8.08611	80232456	80232208	80231975	80231976	80232251	80230325	80233879	80232921
5	35728162	35730278	Interval_11625	6	6	TRUE	TRUE	TRUE	TRUE	TRUE	TRUE	2.93168	NA	NA	2.77684	NA	NA	3.07943	NA	NA	3.61872	NA	NA	3.47003	NA	NA	3.60571	NA	NA	2.04362	1.78867	2.82661	5.4486	3.55323	4.47946	5.0139	4.73354	5.76004	8.53652	6.5536	7.67374	35729082	35728443	35728277	35728162	35728954	35728822	35729359	35729233
9	21090638	21092492	Interval_15572	5	5	TRUE	FALSE	TRUE	TRUE	TRUE	TRUE	2.60169	NA	NA	NA	NA	NA	2.86145	NA	NA	3.23525	NA	NA	3.27903	NA	NA	3.45711	NA	NA	1.43868	NA	2.13302	3.76957	3.08125	4.06286	4.13638	NA	4.92752	6.69131	5.96711	7.15503	21090942	NA	21091435	21090937	21090638	21091595	21092101	NA
3	87512270	87513333	Interval_9789	5	5	TRUE	FALSE	TRUE	TRUE	TRUE	TRUE	2.83491	NA	NA	NA	NA	NA	2.71535	NA	NA	2.63913	NA	NA	4.21154	NA	NA	3.27903	NA	NA	2.58385	NA	2.02895	2.4557	6.08225	4.10416	5.62677	NA	4.76846	5.09937	9.45831	7.15958	87512532	NA	87512505	87512513	87512604	87512270	87512783	NA
10	80099721	80104421	Interval_1391	9	6	TRUE	TRUE	TRUE	TRUE	TRUE	TRUE	2.53359	NA	NA	2.52047	2.76385	3.35664	2.88298	NA	NA	3.65732	NA	NA	3.64484	NA	NA	2.95918	NA	NA	1.19335	1.16133;1.75998;3.73378;1.27247	2.41373	5.90366	4.34378	2.81788	3.81205	3.86598;4.6916;7.10717;4.00385	5.25759	9.04618	7.42721	5.60002	80099854	80099721;80101060;80102431;80103887	80100336	80100530	80102379	80100437	80100414	80100119;80101465;80102921;80104421
14	31336323	31337627	Interval_4797	6	6	TRUE	TRUE	TRUE	TRUE	TRUE	TRUE	3.40731	NA	NA	3.36922	NA	NA	2.70675	NA	NA	3.70693	NA	NA	4.46853	NA	NA	3.36018	NA	NA	3.52714	3.62799	2.37687	5.74559	7.07501	3.72677	6.81524	7.02277	5.17616	8.89291	10.5736	6.76681	31336569	31336503	31336508	31336323	31336393	31336430	31337133	31337045
1	183367666	183370001	Interval_891	6	6	TRUE	TRUE	TRUE	TRUE	TRUE	TRUE	2.62571	NA	NA	3.28871	NA	NA	2.58648	NA	NA	4.02533	NA	NA	3.44958	NA	NA	2.86351	NA	NA	1.53793	3.36263	1.59852	6.8704	3.98226	2.2257	4.30184	6.699	4.24202	10.2062	7.02093	4.94067	183367666	183368949	183369437	183369071	183368678	183369554	183369918	183369780
7	109985842	109986751	Interval_14229	6	6	TRUE	TRUE	TRUE	TRUE	TRUE	TRUE	3.00241	NA	NA	2.51535	NA	NA	2.80949	NA	NA	2.95045	NA	NA	3.55201	NA	NA	3.62307	NA	NA	2.7444	1.60248	3.1243	3.41288	3.70068	4.50209	5.79316	4.46474	6.11475	6.24305	6.76179	7.71399	109985921	109986197	109985842	109985901	109986052	109986018	109986458	109986751
12	54794087	54796107	Interval_3776	4	4	TRUE	TRUE	FALSE	FALSE	TRUE	TRUE	2.52791	NA	NA	2.66724	NA	NA	NA	NA	NA	NA	NA	NA	3.29504	NA	NA	3.0217	NA	NA	1.19729	1.51457	NA	NA	3.35744	2.62378	3.85115	4.35855	NA	NA	6.29684	5.46138	54795402	54795401	NA	NA	54794087	54795314	54795661	54795913
11	120932629	120933509	Interval_3650	5	5	TRUE	FALSE	TRUE	TRUE	TRUE	TRUE	2.61894	NA	NA	NA	NA	NA	2.64397	NA	NA	3.51642	NA	NA	3.27589	NA	NA	2.80602	NA	NA	2.03448	NA	1.50759	4.90299	3.00746	2.05699	4.91103	NA	4.15815	7.97047	5.88858	4.73222	120932789	NA	120932730	120932759	120932687	120932629	120933052	NA
9	57900449	57902347	Interval_15881	5	5	TRUE	TRUE	TRUE	TRUE	TRUE	FALSE	2.86986	NA	NA	2.54232	NA	NA	2.50269	NA	NA	2.49409	NA	NA	3.92132	NA	NA	NA	NA	NA	1.89867	1.21087	1.15952	1.45922	5.28228	NA	4.81467	3.93706	3.69954	3.87321	8.53008	NA	57901976	57901532	57900449	57900789	57900490	NA	57902347	57901783
1	164247493	164249922	Interval_678	6	6	TRUE	TRUE	TRUE	TRUE	TRUE	TRUE	2.67658	NA	NA	2.91827	NA	NA	2.75567	NA	NA	2.89901	NA	NA	3.96213	NA	NA	3.2916	NA	NA	1.63339	2.29913	1.77928	2.82089	5.13498	3.47143	4.43607	5.35243	4.52032	5.55347	8.41426	6.48068	164248544	164247493	164248852	164247809	164248548	164248686	164249669	164249533
7	4500832	4502447	Interval_13290	6	6	TRUE	TRUE	TRUE	TRUE	TRUE	TRUE	2.81754	NA	NA	3.19574	NA	NA	2.75852	NA	NA	3.55154	NA	NA	3.49848	NA	NA	3.6124	NA	NA	1.80685	3.26146	2.027	5.05776	3.78915	4.64001	4.66809	6.51306	4.74715	8.1338	6.82816	7.82111	4501089	4500987	4500893	4500832	4501500	4501438	4502215	4502267
3	89348305	89352266	Interval_9891	6	6	TRUE	TRUE	TRUE	TRUE	TRUE	TRUE	2.96305	NA	NA	2.7438	NA	NA	2.26699	NA	NA	3.36685	NA	NA	3.45453	NA	NA	2.87039	NA	NA	2.95105	1.82643	1.03915	4.60442	3.72713	2.19916	6.08477	4.75389	3.42514	7.56393	6.74128	4.93027	89349741	89349211	89350032	89349608	89348305	89349188	89350604	89350560
4	133240661	133242260	Interval_10974	5	5	TRUE	FALSE	TRUE	TRUE	TRUE	TRUE	2.48169	NA	NA	NA	NA	NA	3.04562	NA	NA	3.71962	NA	NA	3.05441	NA	NA	3.30271	NA	NA	1.33843	NA	2.66892	5.84458	2.97411	3.54551	4.04684	NA	5.59379	9.04636	5.78472	6.54801	133240661	NA	133240803	133241094	133241033	133241136	133241682	NA
8	70799674	70802631	Interval_14867	6	5	FALSE	TRUE	TRUE	TRUE	TRUE	TRUE	NA	NA	NA	2.53712	2.48653	NA	2.6324	NA	NA	2.74491	NA	NA	3.8769	NA	NA	2.68127	NA	NA	NA	1.2045;1.08436	1.70776	2.41445	4.96964	1.74082	NA	3.92762;3.75557	4.35598	5.03976	8.1707	4.34694	NA	70800945;70802144	70799674	70800832	70801055	70800097	NA	70801284;70802529
5	76950711	76952106	Interval_11761	6	6	TRUE	TRUE	TRUE	TRUE	TRUE	TRUE	2.89713	NA	NA	2.9181	NA	NA	2.97239	NA	NA	3.1565	NA	NA	4.38906	NA	NA	3.1316	NA	NA	2.08241	2.20773	2.76554	3.7434	7.29084	2.94206	5.03103	5.27023	5.71984	6.6275	10.8186	5.85508	76950711	76951004	76951207	76951076	76950813	76951167	76951959	76951990
13	34650164	34654244	Interval_4322	6	6	TRUE	TRUE	TRUE	TRUE	TRUE	TRUE	2.82034	NA	NA	2.71774	NA	NA	2.80028	NA	NA	3.06023	NA	NA	3.4556	NA	NA	3.60686	NA	NA	1.74778	1.65828	2.29337	3.41947	3.50668	4.68006	4.63221	4.5431	5.08486	6.24236	6.51102	7.85771	34651751	34651771	34651234	34650164	34652318	34651599	34652994	34654244
2	29802107	29804103	Interval_8470	6	6	TRUE	TRUE	TRUE	TRUE	TRUE	TRUE	3.03052	NA	NA	2.48508	NA	NA	3.09273	NA	NA	2.63719	NA	NA	4.24448	NA	NA	3.56853	NA	NA	2.70507	1.4446	2.82797	2.13473	6.05919	4.56884	5.79856	4.20781	5.7858	4.68342	9.47571	7.70546	29802552	29803009	29802107	29802501	29802500	29802197	29803589	29804103
2	151542165	151543067	Interval_9195	6	6	TRUE	TRUE	TRUE	TRUE	TRUE	TRUE	3.27569	NA	NA	2.69716	NA	NA	2.42348	NA	NA	3.58681	NA	NA	3.59759	NA	NA	3.00672	NA	NA	3.12248	1.58245	1.63629	5.93087	3.88767	3.19597	6.31278	4.45637	4.27776	9.13437	6.96524	6.09567	151542389	151542390	151542165	151542345	151542272	151542292	151542900	151542629
19	15924554	15925466	Interval_8012	4	4	TRUE	FALSE	TRUE	TRUE	TRUE	FALSE	2.54166	NA	NA	NA	NA	NA	2.55545	NA	NA	3.2249	NA	NA	2.96033	NA	NA	NA	NA	NA	1.08204	NA	1.32469	3.80185	2.06596	NA	3.73573	NA	3.90529	6.70993	4.77076	NA	15924796	NA	15924604	15924608	15924554	NA	15925096	NA
17	78936573	78937302	Interval_7314	4	4	FALSE	TRUE	TRUE	TRUE	FALSE	TRUE	NA	NA	NA	2.64956	NA	NA	2.47238	NA	NA	3.14724	NA	NA	NA	NA	NA	3.06808	NA	NA	NA	1.52135	1.09004	3.82217	NA	2.80209	NA	4.36307	3.60438	6.71254	NA	5.66128	NA	78936821	78936823	78936573	NA	78936662	NA	78937302
3	144719206	144721268	Interval_10250	5	5	TRUE	FALSE	TRUE	TRUE	TRUE	TRUE	2.85289	NA	NA	NA	NA	NA	3.19671	NA	NA	3.0666	NA	NA	3.3111	NA	NA	4.63369	NA	NA	1.84506	NA	3.21345	3.22694	3.07563	8.76064	4.75045	NA	6.22261	6.03114	5.98445	12.4479	144719206	NA	144719299	144719568	144719241	144720172	144720746	NA
11	4186381	4188049	Interval_1931	6	6	TRUE	TRUE	TRUE	TRUE	TRUE	TRUE	3.33147	NA	NA	3.15262	NA	NA	2.67115	NA	NA	2.8029	NA	NA	4.40219	NA	NA	3.90019	NA	NA	3.28669	3.03706	1.77712	2.56736	7.16753	7.06033	6.51576	6.2438	4.43188	5.20702	10.7105	10.5121	4186611	4186611	4186500	4186476	4186381	4186474	4187341	4187078
17	5189476	5190325	Interval_6361	5	5	FALSE	TRUE	TRUE	TRUE	TRUE	TRUE	NA	NA	NA	2.88076	NA	NA	2.64652	NA	NA	3.77694	NA	NA	3.01088	NA	NA	3.2681	NA	NA	NA	2.16892	1.51981	5.90101	2.32695	3.49726	NA	5.19278	4.17148	9.10542	5.05878	6.48381	NA	5189607	5189476	5189667	5189806	5189740	NA	5190049
14	70205769	70207653	Interval_5044	4	4	TRUE	FALSE	TRUE	TRUE	TRUE	FALSE	2.7663	NA	NA	NA	NA	NA	2.70539	NA	NA	2.38547	NA	NA	4.25038	NA	NA	NA	NA	NA	1.71935	NA	1.75189	1.28379	5.97484	NA	4.55809	NA	4.42067	3.57776	9.40623	NA	70206154	NA	70206668	70205769	70206217	NA	70206697	NA
1	133082458	133085739	Interval_502	7	6	TRUE	TRUE	TRUE	TRUE	TRUE	TRUE	2.50902	NA	NA	2.62583	2.86535	NA	2.9979	NA	NA	3.41644	NA	NA	3.76522	NA	NA	2.82077	NA	NA	1.10558	1.43617;2.09998	2.52751	4.70631	4.61927	2.03342	3.67972	4.24291;5.13439	5.41987	7.69179	7.76493	4.73981	133084111	133082458;133084313	133083212	133083072	133083038	133083180	133084986	133083370;133084538
12	69370644	69374845	Interval_3821	7	6	TRUE	TRUE	TRUE	TRUE	TRUE	TRUE	2.71709	NA	NA	2.85871	2.80614	NA	3.11252	NA	NA	4.04715	NA	NA	3.12588	NA	NA	3.28034	NA	NA	2.0429	2.08315;1.99505	2.95173	6.84341	2.56835	3.46291	4.93421	5.09304;4.98202	5.90576	10.2068	5.38428	6.457	69371553	69371519;69373911	69370644	69371498	69371484	69371389	69372901	69372819;69374845
13	54564126	54565843	Interval_4469	6	6	TRUE	TRUE	TRUE	TRUE	TRUE	TRUE	2.72646	NA	NA	3.13279	NA	NA	2.72334	NA	NA	3.50469	NA	NA	3.74822	NA	NA	3.1529	NA	NA	1.96032	2.91304	2.59601	4.75836	4.64424	3.1324	4.83239	6.13202	5.47591	7.82438	7.80518	6.03405	54564951	54564448	54565036	54564870	54564414	54564126	54565843	54565784
17	34291016	34302879	Interval_6846	14	6	TRUE	TRUE	TRUE	TRUE	TRUE	TRUE	2.9448	2.56436	2.45308	2.53443	2.81857	2.75991	2.74057	3.32326	NA	3.32531	NA	NA	3.66211	3.3397	NA	3.09313	NA	NA	2.75162;1.24646;1.37905	1.19792;1.94017;1.79602;2.1127;1.60873	1.81151;3.78367	4.37495	4.55559;3.73337	3.27683	5.82347;3.87081;4.1166	3.91821;4.92099;4.74512;5.13736;4.48424	4.5176;6.87434	7.33747	7.67908;6.66624	6.13406	34293372;34298020;34301085	34291428;34292756;34296197;34299458;34300776	34291016;34293111	34291763	34292728;34295315	34291804	34296500;34298809;34301383	34291846;34295132;34296512;34299679;34302879
17	57246756	57250830	Interval_7236	9	6	TRUE	TRUE	TRUE	TRUE	TRUE	TRUE	3.02456	3.00637	NA	2.62006	2.29989	NA	2.81916	NA	NA	3.06739	NA	NA	3.72229	3.44188	NA	3.12205	NA	NA	2.41359;2.72262	1.54266;1.14032	2.31404	3.48997	4.37407;3.58321	3.26766	5.44174;5.78406	4.35082;3.81347	5.11331	6.31363	7.51128;6.58758	6.13657	57247325;57249967	57247614;57248945	57246778	57247154	57246869;57249326	57246756	57248943;57250726	57248016;57249981
1	86486081	86488219	Interval_332	5	5	TRUE	FALSE	TRUE	TRUE	TRUE	TRUE	2.26101	NA	NA	NA	NA	NA	3.40419	NA	NA	3.82768	NA	NA	2.81547	NA	NA	3.65682	NA	NA	1.82529	NA	3.85522	6.4051	2.31576	5.02155	4.67637	NA	7.00094	9.66125	5.02745	8.25396	86487281	NA	86487228	86487239	86486081	86487297	86487852	NA
6	38550639	38552618	Interval_12647	6	6	TRUE	TRUE	TRUE	TRUE	TRUE	TRUE	2.7397	NA	NA	2.97136	NA	NA	3.08272	NA	NA	3.11582	NA	NA	3.88197	NA	NA	3.65781	NA	NA	1.80247	2.41333	3.05736	3.38943	4.96924	4.92235	4.67811	5.51093	6.03249	6.23599	8.18336	8.13869	38550794	38550696	38550851	38550906	38550671	38550639	38552564	38552448
10	42501429	42503032	Interval_1086	6	6	TRUE	TRUE	TRUE	TRUE	TRUE	TRUE	3.64305	NA	NA	3.54496	NA	NA	2.60751	NA	NA	3.64391	NA	NA	4.1013	NA	NA	4.1214	NA	NA	4.23095	4.67944	2.05722	6.24331	5.71416	7.27162	7.67041	8.15322	4.80896	9.43606	9.05401	10.7275	42501923	42501811	42501429	42501641	42501560	42501742	42502787	42502678
7	126582635	126584441	Interval_14359	4	4	FALSE	TRUE	TRUE	TRUE	TRUE	FALSE	NA	NA	NA	2.54781	NA	NA	2.75624	NA	NA	2.9351	NA	NA	3.48998	NA	NA	NA	NA	NA	NA	1.61946	2.19459	2.74038	3.58869	NA	NA	4.43246	4.96554	5.4718	6.60676	NA	NA	126582919	126583266	126583124	126582635	NA	NA	126584028
5	143909269	143910172	Interval_12484	5	5	TRUE	TRUE	TRUE	TRUE	FALSE	TRUE	3.20307	NA	NA	2.66945	NA	NA	2.33688	NA	NA	3.59562	NA	NA	NA	NA	NA	3.03141	NA	NA	2.99266	1.59178	1.02803	5.08357	NA	3.2969	6.13764	4.45557	3.3865	8.20386	NA	6.20768	143909269	143909522	143909672	143909433	NA	143909533	143910171	143909966
7	132610533	132610985	Interval_14489	5	5	FALSE	TRUE	TRUE	TRUE	TRUE	TRUE	NA	NA	NA	2.80633	NA	NA	2.33368	NA	NA	3.202	NA	NA	3.18147	NA	NA	2.95216	NA	NA	NA	1.90415	1.18608	3.59339	3.03902	3.65276	NA	4.87358	3.62949	6.4977	5.94345	6.63661	NA	132610635	132610581	132610533	132610555	132610588	NA	132610985
13	22026216	22026805	Interval_4255	4	4	TRUE	FALSE	TRUE	TRUE	FALSE	TRUE	2.92186	NA	NA	NA	NA	NA	2.83697	NA	NA	3.90537	NA	NA	NA	NA	NA	3.06557	NA	NA	2.03568	NA	2.07508	6.22155	NA	3.01332	4.99256	NA	4.85221	9.5184	NA	5.878	22026331	NA	22026216	22026261	NA	22026324	22026562	NA
3	88834850	88835639	Interval_9861	4	4	TRUE	FALSE	TRUE	TRUE	TRUE	FALSE	2.74895	NA	NA	NA	NA	NA	2.86472	NA	NA	3.44117	NA	NA	3.35247	NA	NA	NA	NA	NA	1.66396	NA	2.10067	4.65186	3.1445	NA	4.47967	NA	4.91275	7.69101	6.08746	NA	88834850	NA	88835004	88834985	88834979	NA	88835442	NA
12	4476137	4477378	Interval_3685	5	5	TRUE	TRUE	TRUE	FALSE	TRUE	TRUE	2.61777	NA	NA	2.72519	NA	NA	3.16558	NA	NA	NA	NA	NA	3.63459	NA	NA	3.23002	NA	NA	1.24912	1.64478	3.08694	NA	4.19332	3.29134	3.97111	4.54718	6.08546	NA	7.26367	6.25678	4476316	4476623	4476137	NA	4476566	4476288	4476707	4476960
3	126596101	126598136	Interval_10187	6	6	TRUE	TRUE	TRUE	TRUE	TRUE	TRUE	2.69252	NA	NA	2.99338	NA	NA	3.09127	NA	NA	3.18639	NA	NA	3.94333	NA	NA	3.4915	NA	NA	1.42728	2.56637	2.8236	3.77875	5.1888	4.44821	4.21113	5.69437	5.7824	6.67026	8.43714	7.55178	126596906	126596101	126596178	126596691	126596187	126596121	126597652	126597429
7	100371433	100372451	Interval_14142	5	5	TRUE	TRUE	TRUE	TRUE	TRUE	FALSE	2.86525	NA	NA	3.02404	NA	NA	3.19688	NA	NA	3.20962	NA	NA	4.12034	NA	NA	NA	NA	NA	1.86723	2.76946	3.42213	4.15254	5.97305	NA	4.78603	5.93585	6.49983	7.07517	9.33067	NA	100371927	100371751	100371662	100371433	100371724	NA	100372285	100372397
1	74802044	74804066	Interval_246	4	4	FALSE	TRUE	TRUE	TRUE	FALSE	TRUE	NA	NA	NA	2.35791	NA	NA	2.81334	NA	NA	3.2902	NA	NA	NA	NA	NA	2.96735	NA	NA	NA	1.1228	2.08342	4.02145	NA	2.66936	NA	3.80677	4.87292	6.95907	NA	5.48749	NA	74802088	74802334	74802044	NA	74803023	NA	74802474
3	103913615	103915933	Interval_10087	6	6	TRUE	TRUE	TRUE	TRUE	TRUE	TRUE	3.61029	NA	NA	2.71908	NA	NA	3.51784	NA	NA	3.88853	NA	NA	3.53789	NA	NA	4.48927	NA	NA	4.47868	1.80453	4.23947	6.54011	3.7877	8.30436	7.89143	4.72866	7.45362	9.83185	6.83136	11.9162	103913615	103913789	103914021	103914112	103913864	103914184	103915295	103915243
2	153740971	153742003	Interval_9253	5	5	FALSE	TRUE	TRUE	TRUE	TRUE	TRUE	NA	NA	NA	2.97977	NA	NA	2.78075	NA	NA	3.34191	NA	NA	3.58123	NA	NA	3.53127	NA	NA	NA	2.42255	1.8824	5.46753	3.92469	4.28863	NA	5.51601	4.63509	8.59666	7.00669	7.44945	NA	153740971	153741114	153741169	153741185	153741160	NA	153741864
5	24840521	24843446	Interval_11525	6	6	TRUE	TRUE	TRUE	TRUE	TRUE	TRUE	3.3245	NA	NA	2.73787	NA	NA	2.62267	NA	NA	3.09644	NA	NA	3.92088	NA	NA	3.48826	NA	NA	3.26638	1.71368	2.33011	3.60815	5.12319	4.31697	6.49308	4.63009	5.16153	6.46361	8.34798	7.41519	24842431	24842046	24841127	24840521	24841902	24842133	24843307	24843167
6	56923421	56924478	Interval_12746	6	6	TRUE	TRUE	TRUE	TRUE	TRUE	TRUE	2.67694	NA	NA	2.7237	NA	NA	2.56278	NA	NA	3.35958	NA	NA	3.07167	NA	NA	3.20105	NA	NA	1.40794	1.68984	1.3951	4.13075	2.36802	3.39916	4.17506	4.57443	3.96927	7.13788	5.14008	6.35265	56923421	56923599	56923797	56923837	56923753	56923716	56923933	56923991
7	44252583	44254259	Interval_13792	4	4	FALSE	TRUE	TRUE	FALSE	TRUE	TRUE	NA	NA	NA	2.64181	NA	NA	2.45145	NA	NA	NA	NA	NA	3.1763	NA	NA	2.98388	NA	NA	NA	1.47497	1.04358	NA	2.82551	2.51316	NA	4.29156	3.53961	NA	5.68444	5.32493	NA	44252675	44253196	NA	44252583	44253507	NA	44252944
17	5934551	5936725	Interval_6374	5	5	TRUE	FALSE	TRUE	TRUE	TRUE	TRUE	2.58117	NA	NA	NA	NA	NA	2.74226	NA	NA	2.96722	NA	NA	3.19991	NA	NA	3.49026	NA	NA	1.38289	NA	2.49053	2.86186	2.73389	4.24629	4.10484	NA	5.3577	5.61756	5.57938	7.34786	5935035	NA	5934551	5934876	5935095	5934751	5936725	NA
12	112760534	112762462	Interval_4129	4	4	FALSE	TRUE	TRUE	FALSE	TRUE	TRUE	NA	NA	NA	2.6378	NA	NA	3.02352	NA	NA	NA	NA	NA	3.4873	NA	NA	3.35842	NA	NA	NA	1.43058	2.60373	NA	3.58655	3.83563	NA	4.25019	5.52363	NA	6.59992	6.86888	NA	112762067	112761867	NA	112760534	112761752	NA	112762462
19	5087506	5089695	Interval_7771	6	6	TRUE	TRUE	TRUE	TRUE	TRUE	TRUE	2.80538	NA	NA	2.49153	NA	NA	2.79609	NA	NA	3.47463	NA	NA	3.43864	NA	NA	2.87258	NA	NA	2.0865	1.60683	1.89139	5.06007	3.78053	2.29553	5.02381	4.42027	4.65971	8.11252	6.79107	5.03572	5087506	5088101	5088082	5087800	5087891	5087928	5088586	5088644
9	55937911	55938443	Interval_15837	5	5	TRUE	TRUE	TRUE	TRUE	TRUE	FALSE	2.67816	NA	NA	2.52329	NA	NA	2.92542	NA	NA	3.42478	NA	NA	3.1253	NA	NA	NA	NA	NA	1.45222	1.17062	2.62173	4.40474	2.51644	NA	4.22614	3.87746	5.52573	7.43478	5.32191	NA	55937911	55937985	55937927	55937923	55937916	NA	55938151	55938265
1	183803416	183804368	Interval_893	4	4	FALSE	TRUE	TRUE	FALSE	TRUE	TRUE	NA	NA	NA	2.67629	NA	NA	3.28708	NA	NA	NA	NA	NA	3.05128	NA	NA	4.15793	NA	NA	NA	1.53009	3.36415	NA	2.48524	7.26625	NA	4.38494	6.45277	NA	5.27432	10.749	NA	183803589	183803479	NA	183803470	183803416	NA	183804368
7	4136520	4137569	Interval_13288	6	6	TRUE	TRUE	TRUE	TRUE	TRUE	TRUE	2.9741	NA	NA	3.10814	NA	NA	2.86091	NA	NA	3.3668	NA	NA	4.15254	NA	NA	3.28883	NA	NA	2.34237	3.30426	2.22112	4.2142	5.68377	3.65593	5.36364	6.56646	5.01528	7.20875	9.05482	6.64193	4136520	4136689	4136781	4136795	4136817	4136696	4137447	4137465
19	60755828	60757150	Interval_8238	6	6	TRUE	TRUE	TRUE	TRUE	TRUE	TRUE	2.93256	NA	NA	2.71593	NA	NA	2.45145	NA	NA	3.13859	NA	NA	3.56386	NA	NA	3.08341	NA	NA	2.06635	1.64689	1.04358	3.48746	3.87608	2.89451	5.02885	4.53185	3.53961	6.33214	6.93304	5.76243	60755894	60755848	60755963	60755828	60755842	60755953	60757150	60757069
16	87454435	87455527	Interval_6284	5	5	TRUE	TRUE	TRUE	TRUE	FALSE	TRUE	2.64924	NA	NA	2.84706	NA	NA	2.69531	NA	NA	2.51387	NA	NA	NA	NA	NA	4.08349	NA	NA	1.38283	2.00095	1.92266	1.50452	NA	6.87433	4.1077	5.0001	4.60998	3.93554	NA	10.245	87454435	87454892	87454810	87454845	NA	87454768	87455527	87455325
12	83687886	83688913	Interval_3913	6	6	TRUE	TRUE	TRUE	TRUE	TRUE	TRUE	2.88508	NA	NA	2.95875	NA	NA	3.33662	NA	NA	3.21695	NA	NA	3.40745	NA	NA	4.46524	NA	NA	1.93122	2.31913	3.70437	3.89238	3.86045	8.58043	4.86002	5.40621	6.8075	6.81804	6.87955	12.1749	83688117	83688009	83687886	83687998	83687999	83687898	83688555	83688632
6	72360538	72362980	Interval_12782	6	6	TRUE	TRUE	TRUE	TRUE	TRUE	TRUE	2.49591	NA	NA	2.71367	NA	NA	2.59989	NA	NA	2.64193	NA	NA	3.39764	NA	NA	3.3937	NA	NA	1.54444	1.64884	1.56631	1.97638	3.61079	3.87564	4.32604	4.52966	4.19325	4.51206	6.59496	6.92754	72361639	72362212	72362019	72362236	72360538	72362198	72362614	72362863
17	29549095	29550411	Interval_6717	6	6	TRUE	TRUE	TRUE	TRUE	TRUE	TRUE	3.00208	NA	NA	2.74916	NA	NA	3.36749	NA	NA	3.16939	NA	NA	3.98908	NA	NA	3.85581	NA	NA	2.45153	2.42996	3.90934	4.12912	5.43541	5.76427	5.46611	5.48187	7.06328	7.06993	8.68707	9.08803	29549636	29549610	29549621	29549095	29549543	29549623	29549979	29550155
7	30534083	30535587	Interval_13698	5	5	TRUE	FALSE	TRUE	TRUE	TRUE	TRUE	2.55768	NA	NA	NA	NA	NA	2.67714	NA	NA	3.53638	NA	NA	3.089	NA	NA	2.8566	NA	NA	1.12085	NA	1.73612	5.96001	2.49132	2.16571	3.78731	NA	4.44632	9.12432	5.29742	4.88511	30534707	NA	30534568	30534474	30534083	30534133	30535486	NA
17	34836412	34838337	Interval_6877	6	6	TRUE	TRUE	TRUE	TRUE	TRUE	TRUE	2.82249	NA	NA	2.84384	NA	NA	2.85457	NA	NA	3.50883	NA	NA	3.81276	NA	NA	2.96662	NA	NA	1.93219	2.10897	2.11033	4.97307	4.78697	2.87094	4.8346	5.10616	4.90382	8.0497	7.97753	5.65851	34836732	34836770	34836755	34836517	34836412	34836691	34837720	34837306
7	13032402	13035905	Interval_13335	6	6	TRUE	TRUE	TRUE	TRUE	TRUE	TRUE	4.17604	NA	NA	2.92842	NA	NA	3.30746	NA	NA	3.45645	NA	NA	5.37279	NA	NA	3.74215	NA	NA	6.47935	4.01218	4.19924	5.09813	11.3952	5.73211	10.1767	7.38979	7.33609	8.1216	15.1453	8.96561	13034103	13034474	13033628	13032402	13032823	13034196	13035632	13035008
11	101085288	101090374	Interval_3114	7	6	TRUE	TRUE	TRUE	TRUE	TRUE	TRUE	2.61701	2.66108	NA	2.70991	NA	NA	2.80621	NA	NA	2.95182	NA	NA	3.75961	NA	NA	3.05885	NA	NA	1.65595;1.35498	1.64928	1.9826	3.02741	4.90624	2.88154	4.43605;4.11122	4.52341	4.75898	5.7573	8.02806	5.73655	101087052;101089961	101087095	101087161	101085288	101086908	101086466	101087831;101090374	101087708
10	22150808	22151867	Interval_1025	4	4	TRUE	FALSE	TRUE	TRUE	TRUE	FALSE	2.69038	NA	NA	NA	NA	NA	2.53217	NA	NA	3.12969	NA	NA	3.17314	NA	NA	NA	NA	NA	1.41343	NA	1.24396	3.3193	2.63833	NA	4.19875	NA	3.79881	6.18589	5.47162	NA	22151343	NA	22150808	22151269	22151241	NA	22151835	NA
4	41313903	41315341	Interval_10382	6	6	TRUE	TRUE	TRUE	TRUE	TRUE	TRUE	2.88774	NA	NA	2.84222	NA	NA	3.04317	NA	NA	3.09718	NA	NA	3.6022	NA	NA	3.887	NA	NA	1.94499	2.06271	2.73172	3.55584	4.3782	6.05526	4.87742	5.07337	5.64145	6.37184	7.50098	9.40775	41313903	41313947	41314358	41314762	41314556	41314415	41315074	41315144
11	32226342	32226989	Interval_2099	4	4	FALSE	TRUE	TRUE	TRUE	FALSE	TRUE	NA	NA	NA	2.87619	NA	NA	2.76834	NA	NA	3.13665	NA	NA	NA	NA	NA	3.6728	NA	NA	NA	2.22132	1.87098	3.61171	NA	5.01585	NA	5.23681	4.60389	6.49551	NA	8.21616	NA	32226436	32226408	32226342	NA	32226455	NA	32226689
15	38517450	38519874	Interval_5224	6	6	TRUE	TRUE	TRUE	TRUE	TRUE	TRUE	2.73375	NA	NA	3.15884	NA	NA	3.01052	NA	NA	3.72973	NA	NA	3.58479	NA	NA	3.42499	NA	NA	1.69335	3.1652	2.53356	6.33554	4.24322	4.13932	4.51642	6.41674	5.44177	9.51258	7.34539	7.19694	38517905	38518031	38518240	38517450	38518197	38518207	38519575	38519695
12	102757175	102758738	Interval_4040	6	6	TRUE	TRUE	TRUE	TRUE	TRUE	TRUE	2.68142	NA	NA	3.17909	NA	NA	2.66617	NA	NA	3.79649	NA	NA	2.72895	NA	NA	3.75958	NA	NA	1.71706	3.04545	1.5781	6.03234	2.05145	5.07049	4.52889	6.28903	4.24749	9.25879	4.71104	8.34455	102757479	102757486	102757175	102757499	102757583	102757516	102758726	102758303
9	4309174	4310025	Interval_15522	5	5	FALSE	TRUE	TRUE	TRUE	TRUE	TRUE	NA	NA	NA	2.79012	NA	NA	3.4549	NA	NA	3.36155	NA	NA	4.23145	NA	NA	3.70559	NA	NA	NA	1.84729	3.98773	4.39636	5.93366	4.97013	NA	4.79526	7.19089	7.3893	9.34694	8.21165	NA	4309251	4309174	4309182	4309272	4309442	NA	4309675
17	29267531	29269660	Interval_6700	5	5	TRUE	TRUE	TRUE	FALSE	TRUE	TRUE	2.7769	NA	NA	2.67404	NA	NA	3.25728	NA	NA	NA	NA	NA	4.31545	NA	NA	2.68631	NA	NA	2.78606	1.60844	3.30847	NA	6.3002	2.64979	5.90229	4.48263	6.37752	NA	9.7536	5.40808	29268763	29267531	29268813	NA	29268779	29267971	29269265	29269251
11	97186695	97189362	Interval_2925	6	6	TRUE	TRUE	TRUE	TRUE	TRUE	TRUE	3.62068	NA	NA	3.41824	NA	NA	3.6945	NA	NA	4.32813	NA	NA	4.62542	NA	NA	3.99134	NA	NA	4.31538	4.02307	5.33035	8.50641	7.47468	6.32024	7.74637	7.43389	8.69772	12.0005	11.071	9.67891	97187034	97186915	97187058	97186813	97186695	97186913	97188892	97188630
5	100429186	100430969	Interval_11810	6	6	TRUE	TRUE	TRUE	TRUE	TRUE	TRUE	2.829	NA	NA	2.87548	NA	NA	3.04537	NA	NA	3.48461	NA	NA	3.34794	NA	NA	3.71889	NA	NA	1.87645	2.10595	2.58876	5.54946	3.16546	4.96415	4.76121	5.12473	5.53081	8.62769	6.10332	8.20176	100429375	100429186	100429338	100429259	100429355	100429319	100429874	100429682
2	127313118	127315764	Interval_9070	6	6	TRUE	TRUE	TRUE	TRUE	TRUE	TRUE	2.54555	NA	NA	2.58024	NA	NA	3.03182	NA	NA	3.36507	NA	NA	3.50689	NA	NA	2.96108	NA	NA	1.65275	1.35013	2.78117	4.73844	4.39679	2.47336	4.4528	4.12893	5.70544	7.73274	7.47007	5.26653	127314618	127314570	127314357	127313118	127314493	127313906	127315764	127315220
5	140999655	141000866	Interval_12438	4	4	TRUE	TRUE	FALSE	FALSE	TRUE	TRUE	2.47912	NA	NA	2.52743	NA	NA	NA	NA	NA	NA	NA	NA	3.2416	NA	NA	2.79182	NA	NA	1.24772	1.178	NA	NA	2.89843	1.93348	3.89893	3.88933	NA	NA	5.76034	4.62625	141000016	140999655	NA	NA	141000304	141000356	141000866	141000456
4	134080960	134082882	Interval_11028	6	6	TRUE	TRUE	TRUE	TRUE	TRUE	TRUE	2.75718	NA	NA	2.77967	NA	NA	2.4444	NA	NA	2.97431	NA	NA	2.8596	NA	NA	3.78357	NA	NA	1.634	2.45973	1.88371	3.78134	2.2224	5.26756	4.46042	5.54617	4.58007	6.63002	4.92944	8.54879	134080960	134081851	134081753	134081806	134081883	134081567	134082399	134082290
6	113493462	113495924	Interval_12993	6	6	TRUE	TRUE	TRUE	TRUE	TRUE	TRUE	3.31957	NA	NA	2.57385	NA	NA	3.02023	NA	NA	3.16556	NA	NA	3.4174	NA	NA	4.15741	NA	NA	3.29111	1.70092	2.61457	3.68334	3.88341	6.86209	6.51277	4.56469	5.51714	6.53118	6.90253	10.3198	113494227	113494497	113493462	113494382	113494224	113494304	113495740	113495535
2	11552594	11554359	Interval_8274	5	5	FALSE	TRUE	TRUE	TRUE	TRUE	TRUE	NA	NA	NA	2.6007	NA	NA	2.50144	NA	NA	3.13367	NA	NA	3.09517	NA	NA	2.99249	NA	NA	NA	1.35199	1.21901	3.43492	2.49817	2.61576	NA	4.13366	3.76879	6.28471	5.2934	5.42282	NA	11552754	11552697	11552594	11552691	11552617	NA	11554359
1	185203771	185204534	Interval_900	4	4	FALSE	TRUE	TRUE	TRUE	FALSE	TRUE	NA	NA	NA	3.00621	NA	NA	2.51762	NA	NA	2.83359	NA	NA	NA	NA	NA	3.82194	NA	NA	NA	2.89377	1.23842	2.56224	NA	5.39686	NA	6.06912	3.76765	5.23386	NA	8.70396	NA	185203771	185204077	185203813	NA	185203822	NA	185204403
14	26668467	26670235	Interval_4757	6	6	TRUE	TRUE	TRUE	TRUE	TRUE	TRUE	3.0217	NA	NA	2.63982	NA	NA	3.07814	NA	NA	2.97872	NA	NA	3.61041	NA	NA	3.94053	NA	NA	2.28903	1.45917	2.76863	3.50237	3.97777	6.13366	5.32129	4.27246	5.71869	6.33854	7.05847	9.50232	26668786	26668467	26668616	26668521	26668684	26669541	26669893	26670017
10	128821377	128823001	Interval_1896	5	5	FALSE	TRUE	TRUE	TRUE	TRUE	TRUE	NA	NA	NA	3.27693	NA	NA	2.32329	NA	NA	3.9847	NA	NA	3.31095	NA	NA	2.82478	NA	NA	NA	3.45264	1.44125	7.04635	3.17801	2.39951	NA	6.71986	4.00422	10.3333	6.07872	5.13054	NA	128821519	128821586	128821543	128821377	128821485	NA	128822055
11	114674092	114676524	Interval_3316	7	6	TRUE	TRUE	TRUE	TRUE	TRUE	TRUE	2.96113	NA	NA	2.81922	NA	NA	2.49448	2.51875	NA	3.16989	NA	NA	3.4323	NA	NA	3.14771	NA	NA	2.34146	1.93015	1.16624;1.19299	3.72569	3.58276	2.94919	5.36772	4.90143	3.68674;3.74789	6.59443	6.54223	5.88314	114675333	114675346	114674092;114675711	114674622	114674414	114675631	114676235	114675937
4	134101556	134103099	Interval_11030	4	4	TRUE	FALSE	TRUE	TRUE	TRUE	FALSE	3.51926	NA	NA	NA	NA	NA	2.5435	NA	NA	3.55543	NA	NA	3.74655	NA	NA	NA	NA	NA	5.02647	NA	1.49456	6.59404	4.91437	NA	8.48845	NA	4.09845	9.8278	8.10131	NA	134101556	NA	134102118	134102054	134102607	NA	134102986	NA
14	118937360	118938506	Interval_5120	5	5	TRUE	TRUE	FALSE	TRUE	TRUE	TRUE	2.99205	NA	NA	2.5812	NA	NA	NA	NA	NA	3.49133	NA	NA	3.27367	NA	NA	3.30029	NA	NA	2.33805	1.54143	NA	4.8151	2.994	3.49477	5.32063	4.36731	NA	7.8653	5.88001	6.50322	118937825	118937767	NA	118937360	118937601	118937565	118938342	118938480
2	101796111	101797649	Interval_8895	5	5	TRUE	TRUE	TRUE	TRUE	TRUE	FALSE	2.55897	NA	NA	2.80444	NA	NA	2.54605	NA	NA	2.847	NA	NA	3.50068	NA	NA	NA	NA	NA	1.2539	1.87259	1.36398	2.52762	3.77215	NA	3.93711	4.83768	3.9355	5.20343	6.78941	NA	101796498	101796494	101796111	101796417	101796638	NA	101797432	101796924
2	168229546	168231687	Interval_9515	6	6	TRUE	TRUE	TRUE	TRUE	TRUE	TRUE	3.01633	NA	NA	3.1418	NA	NA	3.13612	NA	NA	3.01875	NA	NA	3.99803	NA	NA	4.1701	NA	NA	2.30306	3.37868	3.00477	3.14848	5.24409	6.80623	5.32409	6.63885	5.97838	5.9292	8.52726	10.2884	168229817	168230114	168229985	168229546	168230093	168230177	168231687	168230736
9	36767250	36768169	Interval_15686	5	5	TRUE	TRUE	TRUE	TRUE	FALSE	TRUE	2.59534	NA	NA	3.05618	NA	NA	2.6217	NA	NA	3.42294	NA	NA	NA	NA	NA	3.21568	NA	NA	1.19988	2.64045	1.47171	4.56624	NA	4.01766	3.90173	5.79697	4.09635	7.56296	NA	7.06272	36767648	36767509	36767347	36767691	NA	36767250	36767947	36767816
17	5797529	5799118	Interval_6366	4	4	TRUE	FALSE	TRUE	FALSE	TRUE	TRUE	2.63686	NA	NA	NA	NA	NA	2.83398	NA	NA	NA	NA	NA	2.69818	NA	NA	3.88645	NA	NA	1.30659	NA	2.0019	NA	1.4531	5.5291	4.03949	NA	4.80413	NA	3.97687	8.87002	5798579	NA	5797651	NA	5797529	5798368	5798854	NA
10	80264287	80266117	Interval_1414	6	6	TRUE	TRUE	TRUE	TRUE	TRUE	TRUE	4.20156	NA	NA	3.62004	NA	NA	2.63414	NA	NA	3.90262	NA	NA	4.64268	NA	NA	4.03893	NA	NA	8.24706	4.69916	2.36955	6.62973	7.79577	7.26146	12.2053	8.23829	5.18238	9.89502	11.3986	10.7077	80264629	80264619	80264699	80264287	80264561	80264325	80265262	80265188
15	80132876	80133685	Interval_5540	6	6	TRUE	TRUE	TRUE	TRUE	TRUE	TRUE	3.45221	NA	NA	3.15823	NA	NA	3.72921	NA	NA	3.96413	NA	NA	4.97302	NA	NA	3.50709	NA	NA	4.36503	3.19413	5.07934	6.57831	9.41091	5.12224	7.75044	6.45091	8.40462	9.89254	13.1969	8.3599	80132876	80133019	80132932	80132953	80132942	80133032	80133417	80133542
17	35192606	35208212	Interval_6919	11	6	TRUE	TRUE	TRUE	TRUE	TRUE	TRUE	3.25274	3.56044	NA	3.36771	2.48263	2.99185	3.51909	3.43575	NA	4.087	NA	NA	3.86006	NA	NA	3.71433	NA	NA	3.44848;4.24072	3.91669;1.09586;2.5499;1.24971	4.5735;4.30771	8.02966	5.80967	5.49017	6.64321;7.65528	7.30211;3.77096;5.67779;3.98947	7.80093;7.45017	11.4072	9.04851	8.74339	35192606;35204502	35193972;35197194;35199120;35204685	35192818;35198784	35193397	35192804	35192691	35202900;35205619	35196099;35198134;35202693;35204999
6	97148508	97149233	Interval_12939	4	4	TRUE	FALSE	TRUE	TRUE	FALSE	TRUE	2.54806	NA	NA	NA	NA	NA	3.09017	NA	NA	3.47707	NA	NA	NA	NA	NA	3.308	NA	NA	1.12657	NA	2.78493	5.2222	NA	3.45827	3.78773	NA	5.74513	8.34543	NA	6.48833	97148508	NA	97148690	97148698	NA	97148686	97148853	NA
4	122995448	122997220	Interval_10767	6	6	TRUE	TRUE	TRUE	TRUE	TRUE	TRUE	2.48673	NA	NA	2.51201	NA	NA	2.68152	NA	NA	2.52285	NA	NA	3.09297	NA	NA	3.6259	NA	NA	1.17279	1.14409	1.60283	1.51916	2.45995	4.75436	3.80323	3.84	4.28769	3.95894	5.24156	7.96113	122996537	122996284	122995515	122995966	122995448	122995564	122996973	122996807
10	20310601	20313327	Interval_1013	6	6	TRUE	TRUE	TRUE	TRUE	TRUE	TRUE	2.8485	NA	NA	3.035	NA	NA	3.19981	NA	NA	3.24534	NA	NA	3.43381	NA	NA	4.24931	NA	NA	1.87079	2.61085	3.31761	3.99172	3.77487	7.11078	4.7757	5.74617	6.363	6.91318	6.75808	10.6182	20311906	20312459	20312113	20311479	20310601	20311834	20312891	20313158
11	69930274	69931490	Interval_2482	5	5	TRUE	FALSE	TRUE	TRUE	TRUE	TRUE	2.53641	NA	NA	NA	NA	NA	2.6966	NA	NA	2.64714	NA	NA	4.22865	NA	NA	2.56531	NA	NA	1.08136	NA	1.6378	2.00658	5.95786	1.72796	3.72968	NA	4.33052	4.56055	9.36323	4.31588	69931135	NA	69931217	69931079	69931028	69930274	69931432	NA
16	18247995	18249861	Interval_6074	6	6	TRUE	TRUE	TRUE	TRUE	TRUE	TRUE	3.0861	NA	NA	2.93767	NA	NA	2.8104	NA	NA	3.99401	NA	NA	3.33651	NA	NA	3.29426	NA	NA	2.58684	2.3495	2.46195	7.1648	3.11526	3.62504	5.65568	5.41531	5.30475	10.4668	6.04384	6.60769	18248201	18247995	18248610	18248090	18248021	18248372	18249613	18249183
6	90751113	90752431	Interval_12917	4	4	FALSE	TRUE	TRUE	FALSE	TRUE	TRUE	NA	NA	NA	2.82087	NA	NA	2.60599	NA	NA	NA	NA	NA	3.03002	NA	NA	3.49566	NA	NA	NA	1.9846	1.82539	NA	2.33624	4.31431	NA	4.96644	4.51631	NA	5.10686	7.40791	NA	90751113	90751390	NA	90751122	90751420	NA	90752431
16	17890321	17891994	Interval_6067	5	5	TRUE	FALSE	TRUE	TRUE	TRUE	TRUE	2.72862	NA	NA	NA	NA	NA	3.06998	NA	NA	3.34063	NA	NA	3.87887	NA	NA	3.22882	NA	NA	1.62538	NA	2.68024	4.54332	4.84816	3.37496	4.44541	NA	5.63365	7.55552	8.06982	6.32422	17890385	NA	17891094	17890321	17891350	17891342	17891814	NA
4	118133966	118137463	Interval_10708	6	5	TRUE	TRUE	TRUE	TRUE	TRUE	FALSE	2.65701	NA	NA	2.8919	NA	NA	2.90141	2.61959	NA	2.75922	NA	NA	3.88747	NA	NA	NA	NA	NA	1.85223	2.1326	2.90121;1.42297	2.48355	5.04138	NA	4.71597	5.1643	5.83833;4.06376	5.12801	8.3021	NA	118134718	118134791	118134727;118136598	118134396	118133966	NA	118135233	118135111
11	86807093	86808051	Interval_2793	6	6	TRUE	TRUE	TRUE	TRUE	TRUE	TRUE	2.91971	NA	NA	3.04123	NA	NA	2.6654	NA	NA	4.72115	NA	NA	2.85047	NA	NA	2.78532	NA	NA	2.18647	2.62429	2.15792	10.3636	2.2987	2.42563	5.13662	5.79515	4.9101	14.0071	4.99038	5.16184	86807332	86807426	86807204	86807205	86807422	86807093	86808043	86807890
11	120615171	120619088	Interval_3623	7	6	TRUE	TRUE	TRUE	TRUE	TRUE	TRUE	2.87086	NA	NA	3.1721	NA	NA	3.2458	NA	NA	3.5146	NA	NA	4.39632	NA	NA	2.79697	4.16144	NA	2.9136	2.97053	4.05454	4.93623	7.22917	1.9695;7.25358	5.98875	6.2228	7.18091	7.98877	10.6576	4.65864;10.7485	120616576	120617539	120615171	120616877	120616543	120615183;120617465	120618150	120618222
6	56797286	56798658	Interval_12745	6	6	TRUE	TRUE	TRUE	TRUE	TRUE	TRUE	3.02866	NA	NA	3.30499	NA	NA	2.73539	NA	NA	4.43418	NA	NA	3.32798	NA	NA	3.12578	NA	NA	3.02538	3.42807	1.73625	8.89011	3.12471	3.03522	6.13335	6.76701	4.45821	12.4032	6.03859	5.92986	56797405	56797435	56797445	56797286	56797366	56797387	56798264	56798658
9	44377552	44382117	Interval_15727	9	6	TRUE	TRUE	TRUE	TRUE	TRUE	TRUE	3.01186	2.54166	NA	3.54323	NA	NA	3.53432	2.43171	NA	3.43408	NA	NA	3.83638	NA	NA	4.68718	2.50915	NA	2.61022;1.08204	4.70588	4.85002;1.03994	5.89533	4.80324	10.5366;1.58227	5.68187;3.73573	8.23305	8.12591;3.4963	8.9522	7.98905	14.4152;4.10905	44378838;44381748	44378759	44379114;44381510	44377552	44379147	44379128;44381664	44380169;44382070	44380657
7	126199798	126200763	Interval_14336	6	6	TRUE	TRUE	TRUE	TRUE	TRUE	TRUE	2.7344	NA	NA	2.77981	NA	NA	2.45716	NA	NA	3.64074	NA	NA	2.89629	NA	NA	3.03106	NA	NA	1.98876	1.90875	1.13873	5.21717	1.93305	2.7284	4.87441	4.85186	3.63125	8.36701	4.59038	5.5566	126199960	126199798	126199894	126199853	126200221	126199807	126200521	126200474
17	72916792	72919833	Interval_7287	6	6	TRUE	TRUE	TRUE	TRUE	TRUE	TRUE	2.73089	NA	NA	2.91263	NA	NA	2.85275	NA	NA	3.39186	NA	NA	3.3893	NA	NA	3.41671	NA	NA	1.54894	2.25816	2.06693	4.86652	3.32323	4.03563	4.36337	5.29097	4.87114	7.90285	6.28901	7.09461	72917029	72916852	72917372	72917545	72916809	72916792	72919326	72919833
11	72606192	72609208	Interval_2547	6	6	TRUE	TRUE	TRUE	TRUE	TRUE	TRUE	3.10161	NA	NA	3.03915	NA	NA	3.10142	NA	NA	3.27581	NA	NA	4.62572	NA	NA	3.18912	NA	NA	2.65937	2.63752	3.33991	4.73349	7.50171	3.52532	5.74629	5.77608	6.31045	7.75654	11.0914	6.48215	72606192	72606935	72606976	72606855	72606564	72607026	72608610	72608530
3	95434054	95435517	Interval_9979	6	6	TRUE	TRUE	TRUE	TRUE	TRUE	TRUE	3.12312	NA	NA	2.45811	NA	NA	3.63133	NA	NA	3.16379	NA	NA	3.61149	NA	NA	4.27587	NA	NA	2.79779	1.68928	4.72018	4.34404	3.93205	7.14765	5.91092	4.54819	7.99051	7.28946	7.01881	10.6893	95434453	95434410	95434279	95434079	95434220	95434054	95435274	95434633
11	57644283	57645841	Interval_2278	6	6	TRUE	TRUE	TRUE	TRUE	TRUE	TRUE	2.84238	NA	NA	3.09736	NA	NA	2.96757	NA	NA	3.24921	NA	NA	3.44845	NA	NA	3.98564	NA	NA	1.84807	2.8355	2.39437	3.98136	3.5593	6.04801	4.74076	6.03443	5.27589	6.87382	6.53905	9.42052	57644283	57644412	57644872	57645005	57644889	57644986	57645342	57645710
7	13036980	13039218	Interval_13336	6	6	TRUE	TRUE	TRUE	TRUE	TRUE	TRUE	3.58842	NA	NA	3.35809	NA	NA	3.29296	NA	NA	2.92935	NA	NA	4.38903	NA	NA	4.96269	NA	NA	4.2322	3.73809	3.47163	2.69311	6.65976	10.4673	7.64295	7.09792	6.55122	5.42812	10.1287	14.2637	13037631	13037653	13037491	13036980	13037530	13037640	13038642	13039218
9	65031575	65033765	Interval_15970	6	6	TRUE	TRUE	TRUE	TRUE	TRUE	TRUE	2.89243	NA	NA	2.70052	NA	NA	2.86881	NA	NA	2.92091	NA	NA	4.17401	NA	NA	3.05284	NA	NA	2.22038	1.66829	2.1392	3.05832	6.08293	2.85069	5.17847	4.5468	4.95377	5.82389	9.48504	5.7151	65032622	65031575	65032408	65032314	65032408	65032243	65032882	65033204
6	29210538	29212612	Interval_12590	6	6	TRUE	TRUE	TRUE	TRUE	TRUE	TRUE	2.71964	NA	NA	3.0951	NA	NA	3.02567	NA	NA	3.05655	NA	NA	3.62305	NA	NA	3.92173	NA	NA	1.762	2.83591	2.80858	3.61022	4.13423	6.1152	4.58556	6.01195	5.72296	6.46896	7.20382	9.44868	29211100	29211789	29211542	29210538	29211281	29211394	29212306	29212592
5	142462823	142464347	Interval_12450	6	6	TRUE	TRUE	TRUE	TRUE	TRUE	TRUE	3.15687	NA	NA	2.73245	NA	NA	3.18447	NA	NA	3.78085	NA	NA	4.44984	NA	NA	2.65026	NA	NA	3.41891	2.45098	3.18665	5.94902	6.98626	1.60244	6.65527	5.51663	6.19806	9.14863	10.4741	4.18135	142463762	142462823	142463780	142463733	142463700	142463662	142464047	142464104
2	180724122	180726467	Interval_9585	6	6	TRUE	TRUE	TRUE	TRUE	TRUE	TRUE	2.60492	NA	NA	2.75853	NA	NA	3.04387	NA	NA	4.26685	NA	NA	2.89096	NA	NA	2.92376	NA	NA	1.94022	1.83534	2.87675	8.87077	2.07941	2.69869	4.80353	4.76101	5.82767	12.3748	4.73966	5.52091	180725029	180724651	180724122	180724973	180725065	180725032	180725813	180725429
7	73594773	73596723	Interval_13985	6	6	TRUE	TRUE	TRUE	TRUE	TRUE	TRUE	2.66349	NA	NA	2.52043	NA	NA	3.2835	NA	NA	3.40786	NA	NA	2.73801	NA	NA	4.00772	NA	NA	1.92753	1.20197	3.41021	4.46138	1.53977	6.36912	4.80984	3.92209	6.49425	7.48758	4.09082	9.7358	73595257	73595295	73594773	73595150	73595182	73595175	73596723	73596063
10	7662485	7663802	Interval_961	6	6	TRUE	TRUE	TRUE	TRUE	TRUE	TRUE	3.04242	NA	NA	3.19192	NA	NA	2.73564	NA	NA	3.12848	NA	NA	3.27911	NA	NA	4.34851	NA	NA	2.57337	3.09617	2.35249	3.46574	3.70828	8.24797	5.62083	6.35384	5.18489	6.31299	6.67087	11.7285	7662520	7662564	7662577	7662485	7662643	7662669	7663494	7663722
9	120932487	120936165	Interval_16348	7	6	TRUE	TRUE	TRUE	TRUE	TRUE	TRUE	2.65488	NA	NA	2.48653	NA	NA	2.82291	NA	NA	2.95582	NA	NA	3.95341	2.7415	NA	3.08049	NA	NA	1.33645	1.08436	1.9847	2.8845	5.52238;1.53324	2.87523	4.08956	3.75557	4.76687	5.62655	8.77484;4.08971	5.72758	120933314	120934387	120933440	120932487	120933293;120935487	120933298	120933810	120934727
7	120834613	120836036	Interval_14289	5	5	TRUE	TRUE	TRUE	TRUE	TRUE	FALSE	2.82686	NA	NA	2.42396	NA	NA	2.50346	NA	NA	3.11192	NA	NA	3.08485	NA	NA	NA	NA	NA	1.77842	1.17785	1.21689	3.70111	2.63113	NA	4.66272	3.87344	3.74329	6.5671	5.44011	NA	120835525	120835037	120835334	120834613	120835631	NA	120836036	120835529
1	58725659	58728656	Interval_182	6	5	TRUE	TRUE	TRUE	FALSE	TRUE	TRUE	2.61448	2.65462	NA	2.60685	NA	NA	2.45533	NA	NA	NA	NA	NA	2.94769	NA	NA	3.2421	NA	NA	1.24306;1.6862	1.36106	1.12845	NA	2.21074	3.3488	3.96167;4.49392	4.15003	3.59338	NA	4.92764	6.31462	58725749;58728192	58725659	58725761	NA	58725863	58725786	58726089;58728656	58726026
4	41348773	41349469	Interval_10383	4	4	TRUE	FALSE	TRUE	TRUE	TRUE	FALSE	2.72231	NA	NA	NA	NA	NA	2.64628	NA	NA	3.54127	NA	NA	2.89109	NA	NA	NA	NA	NA	1.69349	NA	1.5978	5.11572	1.91531	NA	4.51546	NA	4.23949	8.22528	4.56715	NA	41348945	NA	41348909	41348773	41348847	NA	41349469	NA
9	57708173	57708998	Interval_15872	6	6	TRUE	TRUE	TRUE	TRUE	TRUE	TRUE	2.75882	NA	NA	2.82931	NA	NA	2.70158	NA	NA	4.23879	NA	NA	3.02725	NA	NA	2.6658	NA	NA	2.30329	1.94396	1.6368	7.96329	2.70657	1.9257	5.2665	4.92859	4.33761	11.3938	5.49382	4.5486	57708173	57708601	57708588	57708472	57708524	57708605	57708903	57708849
11	107188730	107189475	Interval_3285	6	6	TRUE	TRUE	TRUE	TRUE	TRUE	TRUE	3.16553	NA	NA	2.66619	NA	NA	2.70375	NA	NA	4.26115	NA	NA	3.22989	NA	NA	2.73204	NA	NA	2.78259	1.53432	2.56927	7.93081	3.07525	1.81245	5.89898	4.37568	5.43262	11.3935	5.99286	4.44829	107188947	107188759	107189021	107188926	107188828	107188730	107189421	107189416
9	105494567	105495973	Interval_16157	6	6	TRUE	TRUE	TRUE	TRUE	TRUE	TRUE	3.00593	NA	NA	3.00383	NA	NA	2.4585	NA	NA	3.6831	NA	NA	3.04243	NA	NA	3.4154	NA	NA	2.35151	2.47945	1.14619	5.8557	2.50844	3.81695	5.34962	5.59289	3.65137	9.06028	5.2856	6.90748	105494567	105494783	105494862	105494774	105494678	105494866	105495252	105495231
6	72538007	72539913	Interval_12790	6	6	TRUE	TRUE	TRUE	TRUE	TRUE	TRUE	3.31981	NA	NA	2.79878	NA	NA	2.48661	NA	NA	3.04097	NA	NA	3.19945	NA	NA	4.06147	NA	NA	3.40446	1.9193	1.44739	3.78991	2.91455	6.2974	6.60389	4.89852	4.04136	6.66509	5.74729	9.73238	72538390	72538527	72538233	72538703	72538007	72538566	72539036	72539124
1	95666266	95668137	Interval_404	4	4	FALSE	TRUE	TRUE	FALSE	TRUE	TRUE	NA	NA	NA	2.5372	NA	NA	2.97071	NA	NA	NA	NA	NA	4.09447	NA	NA	2.49885	NA	NA	NA	1.25592	2.47999	NA	5.95825	1.51644	NA	3.98133	5.36486	NA	9.25481	4.02161	NA	95666266	95667276	NA	95667120	95667523	NA	95667791
11	50375944	50380345	Interval_2184	6	6	TRUE	TRUE	TRUE	TRUE	TRUE	TRUE	2.73055	NA	NA	3.12979	NA	NA	3.89543	NA	NA	4.08267	NA	NA	3.52683	NA	NA	4.0672	NA	NA	2.13096	2.88543	5.72006	7.79112	3.98305	6.31952	5.06252	6.09468	9.16367	11.1789	7.01532	9.74691	50377092	50377223	50377142	50376721	50375944	50377411	50378478	50378848
2	32569188	32571629	Interval_8601	5	5	TRUE	TRUE	TRUE	TRUE	FALSE	TRUE	2.71346	NA	NA	2.49394	NA	NA	2.4373	NA	NA	3.341	NA	NA	NA	NA	NA	2.75838	NA	NA	1.80133	1.57718	1.16822	4.55194	NA	1.89485	4.64179	4.3435	3.63097	7.53807	NA	4.54546	32570816	32570804	32570629	32569188	NA	32570198	32571288	32571629
11	40733336	40734332	Interval_2119	5	5	TRUE	TRUE	TRUE	TRUE	TRUE	FALSE	2.62153	NA	NA	2.6742	NA	NA	2.65358	NA	NA	2.9045	NA	NA	3.43765	NA	NA	NA	NA	NA	1.52641	1.58032	1.56558	2.71707	3.46305	NA	4.25903	4.44402	4.20777	5.43542	6.44287	NA	40733560	40733635	40733336	40733625	40733418	NA	40734104	40733873
12	69985618	69987476	Interval_3834	6	6	TRUE	TRUE	TRUE	TRUE	TRUE	TRUE	3.07881	NA	NA	3.44133	NA	NA	3.30049	NA	NA	3.79675	NA	NA	4.19149	NA	NA	3.76401	NA	NA	2.83283	3.91484	3.42671	5.91192	5.94607	5.37146	5.89742	7.3448	6.52296	9.13092	9.32131	8.61829	69985773	69986132	69985618	69986946	69986495	69986874	69987163	69987385
9	54733942	54734671	Interval_15828	4	4	FALSE	TRUE	TRUE	TRUE	FALSE	TRUE	NA	NA	NA	2.60462	NA	NA	2.46666	NA	NA	3.51041	NA	NA	NA	NA	NA	2.55834	NA	NA	NA	1.3644	1.28607	4.84795	NA	1.35575	NA	4.15009	3.8202	7.90447	NA	3.86162	NA	54734368	54733942	54734282	NA	54734129	NA	54734596
4	89310041	89311254	Interval_10587	6	6	TRUE	TRUE	TRUE	TRUE	TRUE	TRUE	2.81093	NA	NA	2.5161	NA	NA	2.42611	NA	NA	3.02874	NA	NA	3.13888	NA	NA	3.10816	NA	NA	1.72675	1.29156	1.42285	3.33186	2.54433	2.88288	4.60296	4.02929	3.96838	6.11825	5.35696	5.77603	89310702	89310688	89310043	89310041	89311006	89311007	89311049	89311048
4	33246828	33249273	Interval_10352	6	6	TRUE	TRUE	TRUE	TRUE	TRUE	TRUE	3.31046	NA	NA	2.85052	NA	NA	3.29157	NA	NA	3.87393	NA	NA	4.08797	NA	NA	3.34692	NA	NA	3.29678	2.01769	3.70783	6.42241	5.63632	3.91843	6.50077	5.02104	6.83297	9.66787	8.95923	6.94875	33246828	33247437	33247487	33247191	33246867	33247347	33249273	33249115
11	72952287	72955115	Interval_2552	5	5	TRUE	FALSE	TRUE	TRUE	TRUE	TRUE	2.98131	NA	NA	NA	NA	NA	2.92126	NA	NA	3.1113	NA	NA	4.16742	NA	NA	3.31297	NA	NA	2.32109	NA	2.27693	3.79326	6.03659	3.87848	5.29837	NA	5.1233	6.63467	9.37692	6.86895	72953210	NA	72953614	72953310	72952287	72953268	72954245	NA
5	31154076	31154450	Interval_11561	4	4	TRUE	FALSE	TRUE	TRUE	TRUE	FALSE	2.67518	NA	NA	NA	NA	NA	2.81751	NA	NA	3.29557	NA	NA	3.27445	NA	NA	NA	NA	NA	1.43712	NA	1.93596	4.47108	2.96417	NA	4.19941	NA	4.72426	7.48007	5.8499	NA	31154076	NA	31154211	31154136	31154077	NA	31154328	NA
5	124350829	124355710	Interval_12194	9	6	TRUE	TRUE	TRUE	TRUE	TRUE	TRUE	2.94706	3.20961	NA	2.74186	2.73384	NA	2.69044	NA	NA	3.02064	NA	NA	4.09931	NA	NA	3.07099	3.51361	NA	2.22016;2.95244	1.74803;1.75912	1.89429	3.06126	5.69822	2.99326;4.31967	5.16128;6.09534	4.65336;4.66581	4.60651	5.85401	9.01871	5.88154;7.43782	124352001;124353946	124350885;124353712	124351282	124351251	124350859	124350829;124353762	124352326;124355710	124352346;124354367
11	120436416	120437909	Interval_3597	6	6	TRUE	TRUE	TRUE	TRUE	TRUE	TRUE	2.71864	NA	NA	3.59577	NA	NA	3.69236	NA	NA	3.9919	NA	NA	3.87607	NA	NA	4.09983	NA	NA	1.63407	5.07069	5.76857	7.11419	5.22763	6.49967	4.46761	8.62255	9.10277	10.4374	8.50105	9.93932	120437372	120437517	120436416	120437376	120437091	120437314	120437777	120437812
1	10037754	10038427	Interval_15	4	4	TRUE	TRUE	FALSE	FALSE	TRUE	TRUE	3.03378	NA	NA	3.78465	NA	NA	NA	NA	NA	NA	NA	NA	4.74213	NA	NA	3.40975	NA	NA	2.65487	5.18575	NA	NA	7.90772	4.01355	5.7336	8.84212	NA	NA	11.5565	7.06383	10037771	10037853	NA	NA	10037874	10037754	10038175	10038427
7	144914773	144915628	Interval_14600	6	6	TRUE	TRUE	TRUE	TRUE	TRUE	TRUE	2.5647	NA	NA	3.09723	NA	NA	2.24553	NA	NA	2.78187	NA	NA	3.9734	NA	NA	2.69857	NA	NA	1.33866	2.73972	1.03795	2.54757	5.51136	1.70658	4.00961	5.93321	3.40464	5.22675	8.83226	4.32312	144914774	144915045	144915071	144914814	144915052	144914773	144915628	144915424
7	73606721	73607764	Interval_13986	6	6	TRUE	TRUE	TRUE	TRUE	TRUE	TRUE	2.41389	NA	NA	2.50775	NA	NA	2.64118	NA	NA	2.59276	NA	NA	3.81153	NA	NA	2.63746	NA	NA	1.0679	1.3107	1.50125	1.75902	4.6246	1.55263	3.6286	4.07407	4.15228	4.25609	7.80516	4.12122	73606904	73606988	73606721	73606863	73606911	73606941	73607271	73607764
1	74505320	74507114	Interval_240	6	6	TRUE	TRUE	TRUE	TRUE	TRUE	TRUE	2.75885	NA	NA	3.17876	NA	NA	2.99099	NA	NA	3.68426	NA	NA	3.64179	NA	NA	3.34794	NA	NA	1.71369	3.25086	2.78433	5.58961	4.37047	4.37367	4.54524	6.53287	5.67712	8.74981	7.49692	7.49771	74505535	74505617	74505320	74505399	74505458	74505477	74507114	74506678
4	133671134	133675304	Interval_10997	9	6	TRUE	TRUE	TRUE	TRUE	TRUE	TRUE	2.71311	NA	NA	2.48141	2.80284	NA	2.81451	NA	NA	2.98044	2.58469	NA	4.08635	NA	NA	3.8203	2.68402	NA	1.9158	1.4569;1.86023	2.69041	3.50253;1.74956	5.87038	5.69853;1.68798	4.80986	4.23812;4.82482	5.58488	6.29568;4.2267	9.19073	8.97587;4.29148	133671923	133671542;133674336	133671246	133671180;133674675	133671134	133671353;133674235	133673685	133672985;133674568
2	29826496	29828073	Interval_8473	5	5	TRUE	TRUE	TRUE	TRUE	TRUE	FALSE	2.59834	NA	NA	2.63149	NA	NA	2.44803	NA	NA	2.90824	NA	NA	3.20993	NA	NA	NA	NA	NA	1.31151	1.8091	1.33834	3.07644	2.82705	NA	4.00423	4.73521	3.87406	5.82158	5.68368	NA	29826496	29826734	29827003	29826990	29826732	NA	29828073	29827680
1	133693896	133695962	Interval_516	4	4	FALSE	TRUE	TRUE	FALSE	TRUE	TRUE	NA	NA	NA	2.54929	NA	NA	2.84439	NA	NA	NA	NA	NA	3.56943	NA	NA	2.87735	NA	NA	NA	1.22941	2.04221	NA	3.92997	2.26313	NA	3.9619	4.84015	NA	6.979	4.98877	NA	133695071	133694563	NA	133694789	133693896	NA	133695771
18	36678426	36680208	Interval_7511	6	6	TRUE	TRUE	TRUE	TRUE	TRUE	TRUE	2.65061	NA	NA	2.98906	NA	NA	2.99688	NA	NA	3.96342	NA	NA	3.40081	NA	NA	2.95574	NA	NA	1.37089	2.42575	2.59238	6.90995	3.39449	2.43005	4.10759	5.53142	5.47697	10.1963	6.35399	5.22224	36679267	36679210	36678426	36678439	36678495	36678611	36679898	36679576
6	29272330	29274340	Interval_12592	6	6	TRUE	TRUE	TRUE	TRUE	TRUE	TRUE	2.89701	NA	NA	2.70365	NA	NA	2.72655	NA	NA	3.28433	NA	NA	3.66736	NA	NA	2.99847	NA	NA	2.02155	1.97409	1.92921	3.954	4.22382	2.63611	4.95959	4.91906	4.65348	6.89439	7.32938	5.47153	29272462	29272393	29272428	29272368	29272526	29272330	29272753	29272607
7	15943489	15947385	Interval_13341	5	5	TRUE	FALSE	TRUE	TRUE	TRUE	TRUE	2.85213	NA	NA	NA	NA	NA	2.57597	NA	NA	2.47378	NA	NA	2.70529	NA	NA	4.5483	NA	NA	1.91319	NA	1.38517	1.71319	1.50012	8.39303	4.80345	NA	3.98176	4.1631	4.02964	12.0443	15945779	NA	15945686	15943489	15945754	15945799	15946374	NA
8	23256250	23257688	Interval_14683	6	6	TRUE	TRUE	TRUE	TRUE	TRUE	TRUE	3.00268	NA	NA	2.55447	NA	NA	2.78712	NA	NA	3.3259	NA	NA	2.95763	NA	NA	3.68114	NA	NA	3.07288	1.23875	2.76878	5.08485	2.06698	5.03128	6.17379	3.97685	5.66705	8.16982	4.76846	8.23744	23257073	23256631	23256544	23256250	23256971	23256899	23257688	23257277
14	16364509	16366073	Interval_4706	6	6	TRUE	TRUE	TRUE	TRUE	TRUE	TRUE	2.76298	NA	NA	2.59554	NA	NA	2.45145	NA	NA	2.8502	NA	NA	3.19723	NA	NA	3.27875	NA	NA	1.61321	1.34878	1.04358	2.51834	2.80641	3.4481	4.44961	4.13201	3.53961	5.18285	5.63758	6.43985	16364827	16365295	16364841	16364509	16364623	16364908	16365881	16365605
12	55302009	55303237	Interval_3783	4	4	TRUE	FALSE	TRUE	TRUE	FALSE	TRUE	2.65331	NA	NA	NA	NA	NA	2.47345	NA	NA	3.01231	NA	NA	NA	NA	NA	3.10948	NA	NA	1.62472	NA	1.1038	2.99348	NA	3.12748	4.4352	NA	3.61553	5.78856	NA	6.02974	55302852	NA	55302009	55302784	NA	55302670	55303237	NA
17	56078741	56082273	Interval_7160	8	6	TRUE	TRUE	TRUE	TRUE	TRUE	TRUE	2.90286	NA	NA	2.5596	NA	NA	2.57409	2.64872	NA	3.02512	NA	NA	3.74765	3.13222	NA	2.85206	NA	NA	2.62086	1.56768	1.69808;1.52639	3.18555	4.58111;2.51836	2.32393	5.68267	4.37827	4.3506;4.1784	5.97781	7.71459;5.3313	5.05341	56078961	56079044	56078919;56080950	56078905	56078906;56080992	56078741	56079869	56079776
11	120646051	120648582	Interval_3627	7	6	TRUE	TRUE	TRUE	TRUE	TRUE	TRUE	2.92088	NA	NA	2.73211	NA	NA	2.59078	2.83263	NA	3.01868	NA	NA	3.65829	NA	NA	3.24055	NA	NA	2.30799	1.68021	1.66395;2.41776	4.47597	4.20064	3.50474	5.28417	4.58285	4.32096;5.23063	7.41838	7.29162	6.44649	120647391	120647412	120646176;120647519	120647771	120647441	120646051	120648408	120648360
10	60160753	60163657	Interval_1157	8	6	TRUE	TRUE	TRUE	TRUE	TRUE	TRUE	2.82967	NA	NA	3.07941	2.44566	NA	2.45083	3.93486	NA	4.06627	NA	NA	3.16219	NA	NA	3.32964	NA	NA	2.44344	2.71421;1.22404	1.33898;6.01617	8.04875	2.9153	3.61564	5.4479	5.9008;3.9419	3.84469;9.44394	11.4359	5.77775	6.64036	60160846	60160879;60162435	60160977;60162229	60161988	60160753	60161909	60162772	60161426;60162914
3	122245085	122246346	Interval_10168	6	6	TRUE	TRUE	TRUE	TRUE	TRUE	TRUE	3.13946	NA	NA	2.17305	NA	NA	2.66971	NA	NA	2.91641	NA	NA	3.38728	NA	NA	3.22486	NA	NA	2.91211	1.09849	1.70448	2.78382	3.379	3.32505	6.04052	3.71164	4.39288	5.4942	6.32567	6.28234	122245314	122245432	122245403	122245085	122245277	122245323	122246346	122245967
12	79644263	79647761	Interval_3885	6	6	TRUE	TRUE	TRUE	TRUE	TRUE	TRUE	2.89935	NA	NA	2.86144	NA	NA	2.56087	NA	NA	3.09553	NA	NA	3.28177	NA	NA	3.55462	NA	NA	2.12094	2.0362	1.53351	3.35675	3.21839	4.51119	5.0773	5.04661	4.13608	6.17483	6.10809	7.64446	79646648	79646761	79646362	79644263	79646297	79646438	79647132	79647108
8	4252882	4254273	Interval_14618	5	5	TRUE	TRUE	FALSE	TRUE	TRUE	TRUE	2.8009	NA	NA	3.53751	NA	NA	NA	NA	NA	3.08572	NA	NA	4.34359	NA	NA	3.9165	NA	NA	2.45233	4.38299	NA	3.80839	6.3361	5.87562	5.46707	7.86766	NA	6.688	9.803	9.20254	4252932	4252882	NA	4253090	4252999	4252893	4253441	4253414
7	67371579	67375230	Interval_13968	6	6	TRUE	TRUE	TRUE	TRUE	TRUE	TRUE	2.93108	NA	NA	3.44233	NA	NA	2.97279	NA	NA	3.49734	NA	NA	3.58167	NA	NA	4.07301	NA	NA	2.10769	3.93531	2.45589	4.78171	3.96024	6.68988	5.05983	7.39911	5.32808	7.83707	7.01136	10.0749	67372061	67372657	67372070	67371579	67372765	67372048	67372963	67373579
7	101310328	101311874	Interval_14171	5	5	TRUE	TRUE	TRUE	TRUE	FALSE	TRUE	2.45895	NA	NA	3.12555	NA	NA	3.39321	NA	NA	3.60991	NA	NA	NA	NA	NA	3.53128	NA	NA	1.10816	2.81833	4.11976	5.2717	NA	4.90046	3.70528	6.03423	7.28424	8.38973	NA	8.05788	101310328	101310525	101310594	101310398	NA	101310346	101310915	101310811
18	24020225	24021607	Interval_7424	6	6	TRUE	TRUE	TRUE	TRUE	TRUE	TRUE	2.74887	NA	NA	2.70896	NA	NA	3.479	NA	NA	3.39981	NA	NA	3.51803	NA	NA	3.74401	NA	NA	1.65618	1.61944	5.50755	4.42109	3.84144	4.97228	4.48571	4.50197	8.83165	7.41602	6.88054	8.24609	24020409	24020439	24020292	24020325	24020225	24020255	24021607	24020883
7	73557632	73559202	Interval_13984	6	6	TRUE	TRUE	TRUE	TRUE	TRUE	TRUE	2.92543	NA	NA	2.93087	NA	NA	2.79975	NA	NA	3.61263	NA	NA	3.02888	NA	NA	3.68454	NA	NA	2.06921	2.41281	2.00363	5.49987	2.37515	5.99012	5.01981	5.4996	4.76067	8.60444	5.14244	9.17006	73558400	73558411	73557632	73557919	73558112	73557803	73558664	73558706
11	54437667	54438955	Interval_2248	6	6	TRUE	TRUE	TRUE	TRUE	TRUE	TRUE	3.02961	NA	NA	2.71035	NA	NA	2.76069	NA	NA	3.52	NA	NA	3.31528	NA	NA	3.30394	NA	NA	2.47971	1.64132	1.83589	4.91548	3.04795	3.6214	5.51674	4.52286	4.5686	7.99114	5.96687	6.61985	54437959	54437982	54437979	54437667	54437946	54438091	54438955	54438903
7	92668770	92670761	Interval_14104	6	6	TRUE	TRUE	TRUE	TRUE	TRUE	TRUE	2.62407	NA	NA	2.7158	NA	NA	2.58168	NA	NA	3.84978	NA	NA	2.84105	NA	NA	2.75654	NA	NA	1.33445	2.01966	1.35062	6.07488	1.82604	1.9174	4.04852	4.97447	3.95726	9.34762	4.44557	4.58162	92669498	92669217	92668891	92669668	92669250	92668770	92670080	92670422
19	37550360	37551227	Interval_8065	5	5	FALSE	TRUE	TRUE	TRUE	TRUE	TRUE	NA	NA	NA	2.993	NA	NA	2.71316	NA	NA	2.85137	NA	NA	4.65195	NA	NA	2.70375	NA	NA	NA	2.43196	1.68762	2.48057	7.71661	1.72439	NA	5.542	4.395	5.15655	11.3047	4.34345	NA	37550398	37550575	37550360	37550369	37550364	NA	37550917
4	116707772	116709609	Interval_10684	5	5	FALSE	TRUE	TRUE	TRUE	TRUE	TRUE	NA	NA	NA	2.54179	NA	NA	3.01442	NA	NA	2.78944	NA	NA	3.73662	NA	NA	3.41096	NA	NA	NA	1.20967	2.82487	2.3271	4.33363	4.35047	NA	3.93533	5.75694	4.95568	7.48068	7.46887	NA	116707772	116708179	116708175	116708374	116708119	NA	116708373
15	38077759	38079209	Interval_5220	6	6	TRUE	TRUE	TRUE	TRUE	TRUE	TRUE	2.75154	NA	NA	2.53455	NA	NA	2.76559	NA	NA	2.66422	NA	NA	3.10701	NA	NA	3.82799	NA	NA	1.76985	1.21087	1.92842	2.05444	2.45917	5.34208	4.61396	3.91934	4.65304	4.63494	5.25767	8.64602	38078143	38078165	38078187	38077759	38078108	38078783	38079147	38078986
2	25254751	25256039	Interval_8331	5	5	FALSE	TRUE	TRUE	TRUE	TRUE	TRUE	NA	NA	NA	2.74766	NA	NA	3.47612	NA	NA	4.0988	NA	NA	2.8237	NA	NA	4.20744	NA	NA	NA	1.8379	4.15277	8.32906	2.46091	7.12685	NA	4.77371	7.34117	11.7887	5.1807	10.6442	NA	25255171	25254751	25255319	25255198	25255265	NA	25255995
13	100616473	100617059	Interval_4619	6	6	TRUE	TRUE	TRUE	TRUE	TRUE	TRUE	2.74518	NA	NA	2.98021	NA	NA	2.87267	NA	NA	3.15873	NA	NA	4.26691	NA	NA	2.82447	NA	NA	1.56588	2.38655	2.12201	3.40352	6.07855	2.10591	4.38885	5.49761	4.93855	6.29145	9.51096	4.81091	100616590	100616495	100616804	100616542	100616488	100616473	100617027	100617033
10	58497132	58498234	Interval_1127	4	4	TRUE	FALSE	TRUE	TRUE	FALSE	TRUE	2.89281	NA	NA	NA	NA	NA	2.93618	NA	NA	3.10382	NA	NA	NA	NA	NA	3.845	NA	NA	1.99089	NA	3.5208	3.22938	NA	5.31817	4.91606	NA	6.51373	6.08531	NA	8.64747	58497132	NA	58497632	58497781	NA	58497824	58498064	NA
11	20631378	20633168	Interval_2038	6	6	TRUE	TRUE	TRUE	TRUE	TRUE	TRUE	2.70096	NA	NA	2.84653	NA	NA	3.00922	NA	NA	3.24727	NA	NA	3.16024	NA	NA	3.79179	NA	NA	1.46317	2.04187	2.90557	4.18046	2.90841	5.53494	4.24841	5.02534	5.81783	7.09466	5.69161	8.79655	20631563	20631673	20631378	20631544	20631381	20631620	20632633	20632765
7	73537041	73538541	Interval_13983	6	6	TRUE	TRUE	TRUE	TRUE	TRUE	TRUE	3.64863	NA	NA	3.92	NA	NA	4.03173	NA	NA	4.90012	NA	NA	4.83046	NA	NA	4.09521	NA	NA	4.42323	6.50354	8.11345	11.7143	9.02833	7.07005	7.84664	10.3027	11.7397	15.3522	12.7767	10.4841	73537535	73537632	73537041	73537097	73537658	73537677	73538078	73538119
18	50052945	50053953	Interval_7554	6	6	TRUE	TRUE	TRUE	TRUE	TRUE	TRUE	2.74555	NA	NA	2.92776	NA	NA	2.78638	NA	NA	3.24588	NA	NA	3.9095	NA	NA	2.92642	NA	NA	1.57475	2.31532	2.32742	3.85739	4.94786	2.47746	4.39582	5.39048	5.17119	6.76833	8.19353	5.21421	50053322	50052984	50052945	50052968	50053238	50052951	50053863	50053704
2	157278847	157279975	Interval_9310	5	5	FALSE	TRUE	TRUE	TRUE	TRUE	TRUE	NA	NA	NA	3.61166	NA	NA	3.14824	NA	NA	3.3143	NA	NA	5.08316	NA	NA	3.686	NA	NA	NA	4.82893	2.9451	4.16187	9.29388	5.39617	NA	8.40947	5.94053	7.11574	13.0875	8.6939	NA	157278985	157279032	157278928	157278847	157278950	NA	157279975
6	124910142	124912887	Interval_13116	5	5	TRUE	TRUE	TRUE	TRUE	TRUE	FALSE	2.85122	NA	NA	2.57716	NA	NA	2.50125	NA	NA	2.82397	NA	NA	3.47495	NA	NA	NA	NA	NA	1.88318	1.3037	1.47715	2.72536	3.75099	NA	4.78534	4.06105	4.07604	5.42801	6.73976	NA	124911248	124910162	124910229	124910163	124910142	NA	124911813	124912489
3	138143342	138144100	Interval_10233	6	6	TRUE	TRUE	TRUE	TRUE	TRUE	TRUE	2.77882	NA	NA	2.99544	NA	NA	2.82266	NA	NA	3.48683	NA	NA	3.85634	NA	NA	2.90007	NA	NA	2.02852	3.0883	1.97762	4.79434	5.63307	2.44618	4.92735	6.33357	4.7609	7.83519	8.93324	5.22331	138143385	138143368	138143342	138143353	138143399	138143368	138144037	138143666
4	59002990	59003796	Interval_10520	6	6	TRUE	TRUE	TRUE	TRUE	TRUE	TRUE	3.14526	NA	NA	2.84783	NA	NA	2.4148	NA	NA	3.04536	NA	NA	4.16297	NA	NA	2.80903	NA	NA	3.62125	2.00461	1.10225	3.2848	6.18148	2.01089	6.89658	5.00219	3.54557	6.07508	9.51902	4.70579	59003119	59003024	59003043	59003027	59002990	59003279	59003390	59003397
3	14578409	14579247	Interval_9633	6	6	TRUE	TRUE	TRUE	TRUE	TRUE	TRUE	2.72309	NA	NA	2.65185	NA	NA	3.40558	NA	NA	3.1633	NA	NA	3.68822	NA	NA	3.60963	NA	NA	1.58421	1.47791	3.81261	3.52785	4.38212	4.54466	4.38026	4.30689	6.96407	6.40718	7.5178	7.73569	14578634	14578733	14578653	14578409	14578491	14578424	14579039	14579247
4	126967437	126968479	Interval_10816	5	5	TRUE	FALSE	TRUE	TRUE	TRUE	TRUE	3.16458	NA	NA	NA	NA	NA	2.7551	NA	NA	3.79312	NA	NA	3.17358	NA	NA	3.60941	NA	NA	2.75197	NA	2.06569	5.7973	2.66622	4.63609	5.87378	NA	4.83377	9.02993	5.49733	7.8058	126967720	NA	126967442	126967927	126967437	126967764	126968313	NA
7	125629802	125632777	Interval_14332	6	5	TRUE	TRUE	TRUE	FALSE	TRUE	TRUE	2.63184	2.72811	NA	2.54929	NA	NA	3.17473	NA	NA	NA	NA	NA	3.08764	NA	NA	3.51238	NA	NA	1.29627;1.80595	1.34161	3.08141	NA	2.50518	4.34745	4.02538;4.65252	4.11429	6.07415	NA	5.29646	7.45522	125629802;125632468	125630491	125631226	NA	125630175	125631860	125631212;125632777	125631238
8	120701587	120706593	Interval_15359	7	6	TRUE	TRUE	TRUE	TRUE	TRUE	TRUE	2.74317	NA	NA	3.26513	NA	NA	2.98885	NA	NA	4.8767	2.55447	NA	4.10888	NA	NA	2.74503	NA	NA	2.13125	3.35738	2.78126	10.9841;1.63082	5.68728	1.93782	5.05874	6.66175	5.69841	14.7126;4.0838	9.03934	4.59134	120701889	120701808	120701630	120701797;120705973	120701774	120701587	120702589	120702389
X	74272236	74274615	Interval_16453	6	6	TRUE	TRUE	TRUE	TRUE	TRUE	TRUE	2.5449	NA	NA	2.79034	NA	NA	2.61203	NA	NA	3.25475	NA	NA	2.89238	NA	NA	3.31443	NA	NA	1.12652	1.84184	1.69781	3.99192	2.09696	3.63167	3.78087	4.79233	4.35935	6.89258	4.74189	6.66006	74273697	74273225	74273848	74272236	74273731	74273464	74274079	74273972
13	111725119	111726060	Interval_4652	6	6	TRUE	TRUE	TRUE	TRUE	TRUE	TRUE	2.62645	NA	NA	3.07212	NA	NA	2.82307	NA	NA	2.98146	NA	NA	3.55486	NA	NA	3.60831	NA	NA	1.45473	3.08105	2.37425	3.0999	3.81482	4.63279	4.18408	6.31093	5.18501	5.887	6.88816	7.81022	111725416	111725410	111725350	111725119	111725166	111725396	111725788	111725895
19	8919375	8922636	Interval_7962	7	6	TRUE	TRUE	TRUE	TRUE	TRUE	TRUE	2.78172	NA	NA	2.71357	NA	NA	3.13006	NA	NA	4.40508	NA	NA	3.2011	3.1416	NA	2.94119	NA	NA	1.78321	1.81165	2.8996	10.4466	2.70576;2.50882	2.41163	4.61234	4.73076	5.88983	13.9954	5.55991;5.33605	5.19156	8920323	8920303	8919375	8920252	8920025;8921603	8919973	8920919	8922023
10	86021470	86022437	Interval_1608	5	5	TRUE	TRUE	TRUE	FALSE	TRUE	TRUE	3.11763	NA	NA	2.68941	NA	NA	2.67028	NA	NA	NA	NA	NA	3.68376	NA	NA	3.04242	NA	NA	2.59054	1.56743	1.67646	NA	4.23594	2.73138	5.68227	4.43217	4.33805	NA	7.3495	5.57181	86021532	86021858	86021797	NA	86021470	86021692	86022302	86022304
4	156108326	156110360	Interval_11450	6	6	TRUE	TRUE	TRUE	TRUE	TRUE	TRUE	3.43839	NA	NA	3.44548	NA	NA	3.03411	NA	NA	5.12444	NA	NA	3.18391	NA	NA	3.49325	NA	NA	4.48348	3.96036	2.59482	12.3775	2.8523	4.18067	7.88807	7.40874	5.52069	16.1782	5.68494	7.2996	156109891	156109314	156109677	156109630	156108326	156109287	156110358	156110360
16	57231035	57231790	Interval_6252	6	6	TRUE	TRUE	TRUE	TRUE	TRUE	TRUE	2.71316	NA	NA	2.9991	NA	NA	3.14707	NA	NA	3.49918	NA	NA	3.74042	NA	NA	3.30106	NA	NA	1.82824	2.52645	2.91714	4.87795	4.38516	3.7188	4.65692	5.64239	5.92036	7.94878	7.53353	6.71643	57231336	57231195	57231133	57231259	57231035	57231383	57231790	57231705
17	25239012	25241241	Interval_6534	6	6	TRUE	TRUE	TRUE	TRUE	TRUE	TRUE	2.69049	NA	NA	3.28065	NA	NA	2.80413	NA	NA	3.55409	NA	NA	3.88428	NA	NA	3.00132	NA	NA	1.43579	3.59574	2.6217	5.38982	5.04706	2.55955	4.21191	6.95324	5.50806	8.52037	8.25968	5.38421	25239617	25239671	25239746	25239089	25239012	25239755	25240554	25240655
2	157736424	157737704	Interval_9313	5	5	FALSE	TRUE	TRUE	TRUE	TRUE	TRUE	NA	NA	NA	3.90385	NA	NA	2.76026	NA	NA	3.18814	NA	NA	4.96865	NA	NA	3.73375	NA	NA	NA	5.6213	2.66963	4.47548	9.53993	4.99637	NA	9.35689	5.55416	7.45413	13.2319	8.25427	NA	157736424	157737099	157737261	157737091	157737242	NA	157737544
5	24749688	24752635	Interval_11524	5	5	TRUE	FALSE	TRUE	TRUE	TRUE	TRUE	2.75449	NA	NA	NA	NA	NA	2.44494	NA	NA	3.01369	NA	NA	3.34759	NA	NA	2.91471	NA	NA	1.96549	NA	1.09294	3.41038	3.14903	2.32372	4.84839	NA	3.55805	6.16229	6.08499	5.08644	24749688	NA	24751023	24750186	24750607	24749696	24751868	NA
7	125599397	125608641	Interval_14328	11	6	TRUE	TRUE	TRUE	TRUE	TRUE	TRUE	2.62639	2.52102	3.1135	3.4364	NA	NA	2.41909	2.82792	3.02092	3.46756	NA	NA	3.47683	NA	NA	3.23209	NA	NA	1.39534;1.1447;3.20559;2.14666	4.12631	1.06423;2.07842;2.59556	5.06861	4.09861	3.49862	4.09853;3.77339;6.41348;5.11911	7.52728	3.54747;4.86016;5.50981	8.10553	7.14335	6.4434	125599492;125600787;125603014;125605088	125602905	125599397;125601121;125604993	125599885	125599439	125602842	125599835;125601462;125603802;125608132	125606201
5	121204212	121207754	Interval_12059	6	6	TRUE	TRUE	TRUE	TRUE	TRUE	TRUE	2.45224	NA	NA	2.89114	NA	NA	2.45145	NA	NA	2.89548	NA	NA	3.39355	NA	NA	2.98097	NA	NA	1.99879	2.18088	1.04358	3.00272	3.50155	2.52362	4.89796	5.19812	3.53961	5.76772	6.43323	5.33761	121204489	121204212	121205854	121204442	121204323	121204424	121204784	121204749
14	55745312	55748420	Interval_4944	5	5	FALSE	TRUE	TRUE	TRUE	TRUE	TRUE	NA	NA	NA	2.55698	NA	NA	3.28011	NA	NA	2.93619	NA	NA	3.47083	NA	NA	4.00502	NA	NA	NA	1.24413	3.58916	2.9786	3.66192	6.17833	NA	3.98477	6.63698	5.72727	6.64364	9.56821	NA	55745645	55745502	55745434	55745312	55745521	NA	55746379
8	33385081	33386731	Interval_14718	5	5	FALSE	TRUE	TRUE	TRUE	TRUE	TRUE	NA	NA	NA	2.80735	NA	NA	2.61112	NA	NA	3.03214	NA	NA	3.10124	NA	NA	3.5313	NA	NA	NA	2.13237	1.4222	3.32667	2.42536	4.83722	NA	5.13653	4.04993	6.14359	5.22096	7.97071	NA	33385089	33385616	33385081	33385500	33385155	NA	33386078
18	46523850	46526692	Interval_7544	6	6	TRUE	TRUE	TRUE	TRUE	TRUE	TRUE	3.17951	NA	NA	2.84035	NA	NA	2.98952	NA	NA	3.10096	NA	NA	3.31042	NA	NA	4.30085	NA	NA	2.76639	2.23819	2.44056	3.55855	3.56589	7.4315	5.90521	5.26946	5.34186	6.37033	6.55001	10.9815	46525725	46525473	46525543	46523850	46525464	46525288	46526357	46526377
8	41239391	41241074	Interval_14743	5	5	TRUE	TRUE	TRUE	TRUE	TRUE	FALSE	2.84834	NA	NA	2.8674	NA	NA	2.84878	NA	NA	3.27334	NA	NA	3.51424	NA	NA	NA	NA	NA	1.86673	2.06585	2.26792	4.03828	3.8135	NA	4.76125	5.07689	5.07831	6.99457	6.86855	NA	41239441	41239430	41239787	41239391	41239407	NA	41240217	41240410
16	17910164	17911592	Interval_6068	4	4	FALSE	TRUE	TRUE	TRUE	TRUE	FALSE	NA	NA	NA	2.51008	NA	NA	2.64129	NA	NA	3.11785	NA	NA	3.00573	NA	NA	NA	NA	NA	NA	1.13776	1.52052	3.36476	2.21239	NA	NA	3.83217	4.17049	6.21069	4.96611	NA	NA	17911265	17910779	17910164	17911128	NA	NA	17911592
7	12834550	12835438	Interval_13324	4	4	TRUE	TRUE	FALSE	TRUE	TRUE	FALSE	3.32329	NA	NA	2.62013	NA	NA	NA	NA	NA	2.81616	NA	NA	4.24843	NA	NA	NA	NA	NA	3.16441	1.39064	NA	2.52675	8.2871	NA	6.40464	4.19282	NA	5.21358	11.9223	NA	12834717	12834633	NA	12834681	12834550	NA	12835049	12834965
8	71271963	71273636	Interval_14884	6	6	TRUE	TRUE	TRUE	TRUE	TRUE	TRUE	3.09359	NA	NA	2.52088	NA	NA	3.548	NA	NA	3.87925	NA	NA	3.36124	NA	NA	3.65034	NA	NA	2.54934	1.46667	4.5898	6.22681	3.85268	5.24322	5.62053	4.22957	7.8562	9.49945	6.89856	8.48076	71272478	71272570	71271963	71272472	71272426	71272171	71273369	71273381
4	109676320	109677632	Interval_10664	6	6	TRUE	TRUE	TRUE	TRUE	TRUE	TRUE	3.30213	NA	NA	2.98072	NA	NA	3.26173	NA	NA	4.09618	NA	NA	4.40904	NA	NA	2.83976	NA	NA	3.20542	2.54177	3.34294	7.52116	7.44834	2.84425	6.41676	5.62968	6.40811	10.8514	10.958	5.68138	109676343	109676336	109676320	109676344	109676359	109676482	109677382	109676839
16	3884184	3885363	Interval_5952	6	6	TRUE	TRUE	TRUE	TRUE	TRUE	TRUE	2.73027	NA	NA	2.86663	NA	NA	3.41573	NA	NA	2.96417	NA	NA	4.05737	NA	NA	3.69087	NA	NA	1.79287	2.05991	3.85793	2.80554	5.45195	4.82665	4.66193	5.07116	7.01336	5.56247	8.77323	8.06138	3884184	3884320	3884364	3884499	3884342	3884334	3884717	3884764
18	61725556	61727228	Interval_7601	5	5	TRUE	TRUE	FALSE	TRUE	TRUE	TRUE	3.03114	NA	NA	2.7623	NA	NA	NA	NA	NA	3.69378	NA	NA	4.00356	NA	NA	2.63153	NA	NA	2.39411	1.86625	NA	5.36864	5.28605	1.99793	5.43083	4.80669	NA	8.55299	8.56866	4.64969	61726175	61726337	NA	61726279	61725556	61725941	61726448	61726600
17	25941553	25942840	Interval_6560	5	5	TRUE	FALSE	TRUE	TRUE	TRUE	TRUE	2.94447	NA	NA	NA	NA	NA	2.45138	NA	NA	3.63825	NA	NA	3.05218	NA	NA	2.92919	NA	NA	2.62613	NA	1.12238	6.22808	2.79497	2.66476	5.69116	NA	3.58208	9.46695	5.61558	5.44211	25941553	NA	25941879	25941569	25941692	25941729	25942041	NA
15	102100057	102100879	Interval_5898	4	4	FALSE	TRUE	TRUE	TRUE	TRUE	FALSE	NA	NA	NA	2.6719	NA	NA	3.08559	NA	NA	3.32646	NA	NA	3.51625	NA	NA	NA	NA	NA	NA	1.60478	2.73035	4.78746	4.07808	NA	NA	4.44226	5.69441	7.72138	7.09422	NA	NA	102100256	102100164	102100057	102100188	NA	NA	102100572
6	97178426	97179704	Interval_12940	6	6	TRUE	TRUE	TRUE	TRUE	TRUE	TRUE	2.72127	NA	NA	2.71769	NA	NA	3.26075	NA	NA	3.20895	NA	NA	3.28414	NA	NA	3.84615	NA	NA	1.49958	2.25463	3.74794	3.79806	3.02752	5.76964	4.3077	5.24264	6.86084	6.69026	5.93817	9.09443	97178984	97178777	97178426	97178699	97178854	97179009	97179542	97179678
7	45812718	45815698	Interval_13903	6	6	TRUE	TRUE	TRUE	TRUE	TRUE	TRUE	3.21944	NA	NA	2.47723	NA	NA	2.73873	NA	NA	3.57781	NA	NA	3.19789	NA	NA	3.24933	NA	NA	2.88302	1.08623	1.97196	4.95519	2.73101	3.49837	6.04571	3.73844	4.74159	8.08111	5.58048	6.46022	45812718	45814264	45812930	45813817	45814408	45813641	45813012	45814721
1	178368678	178369695	Interval_807	4	4	TRUE	FALSE	TRUE	FALSE	TRUE	TRUE	2.5743	NA	NA	NA	NA	NA	2.94325	NA	NA	NA	NA	NA	3.3674	NA	NA	3.18989	NA	NA	1.37479	NA	2.3424	NA	3.22655	3.17687	4.05672	NA	5.20489	NA	6.18551	6.11246	178369409	NA	178368914	NA	178368678	178368939	178369695	NA
16	4725323	4727144	Interval_5970	6	6	TRUE	TRUE	TRUE	TRUE	TRUE	TRUE	2.79628	NA	NA	2.91668	NA	NA	2.43831	NA	NA	2.62137	NA	NA	4.1362	NA	NA	2.92884	NA	NA	1.77026	2.20166	1.04358	2.03501	5.70049	2.51722	4.63414	5.25479	3.51083	4.57932	9.05035	5.29702	4726444	4726146	4726808	4725323	4726236	4725571	4727003	4727144
2	166904577	166907715	Interval_9429	6	6	TRUE	TRUE	TRUE	TRUE	TRUE	TRUE	3.41101	NA	NA	3.08277	NA	NA	2.83529	NA	NA	3.2588	NA	NA	4.30046	NA	NA	3.52625	NA	NA	3.77022	2.98119	2.21447	4.71032	6.22596	4.55403	7.06929	6.18065	5.01666	7.73823	9.66999	7.69016	166905909	166905700	166905949	166905626	166905559	166904577	166907307	166906670
1	135728120	135730653	Interval_551	6	6	TRUE	TRUE	TRUE	TRUE	TRUE	TRUE	2.99857	NA	NA	2.58405	NA	NA	2.71107	NA	NA	3.05277	NA	NA	3.48321	NA	NA	3.31913	NA	NA	2.38143	1.50922	1.78876	3.42099	3.7898	4.48616	5.38575	4.31833	4.49545	6.22169	6.80972	7.62814	135729047	135728120	135728717	135728370	135729100	135728568	135729460	135729317
7	80901018	80902961	Interval_14065	5	5	FALSE	TRUE	TRUE	TRUE	TRUE	TRUE	NA	NA	NA	2.53214	NA	NA	2.55664	NA	NA	2.67604	NA	NA	3.47319	NA	NA	2.91897	NA	NA	NA	1.18779	1.4533	1.95786	3.55943	2.34625	NA	3.90395	4.04997	4.51015	6.54163	5.11228	NA	80901428	80901059	80901096	80901018	80901193	NA	80902171
10	71347054	71349393	Interval_1243	6	6	TRUE	TRUE	TRUE	TRUE	TRUE	TRUE	3.09514	NA	NA	2.97813	NA	NA	2.65827	NA	NA	4.00047	NA	NA	3.70534	NA	NA	2.66557	NA	NA	2.58216	2.98404	1.58165	7.59295	5.22016	1.72816	5.65291	6.19365	4.23405	10.9431	8.42164	4.33159	71347663	71347630	71347054	71347484	71347580	71347484	71349393	71348513
11	120672087	120673988	Interval_3630	6	6	TRUE	TRUE	TRUE	TRUE	TRUE	TRUE	3.33762	NA	NA	3.32729	NA	NA	3.51476	NA	NA	4.16361	NA	NA	3.82864	NA	NA	4.09864	NA	NA	3.65001	4.35746	4.80829	7.92296	5.57387	7.86014	6.88469	7.77595	8.03536	11.2956	8.85673	11.3749	120672087	120672663	120672157	120672943	120672725	120672933	120673671	120673988
1	134415027	134416196	Interval_531	5	5	TRUE	TRUE	FALSE	TRUE	TRUE	TRUE	2.99262	NA	NA	3.61644	NA	NA	NA	NA	NA	4.05591	NA	NA	4.60403	NA	NA	3.11411	NA	NA	2.71158	4.50207	NA	6.9974	7.45315	3.06672	5.77212	8.05923	NA	10.3522	11.0281	5.95079	134415056	134415161	NA	134415172	134415423	134415027	134416104	134415771
12	112693214	112694614	Interval_4122	6	6	TRUE	TRUE	TRUE	TRUE	TRUE	TRUE	2.83061	NA	NA	2.58853	NA	NA	2.69372	NA	NA	2.45566	NA	NA	3.35071	NA	NA	3.82816	NA	NA	2.09973	1.35808	1.6481	1.62111	3.19061	6.20013	5.05402	4.1335	4.33324	4.03494	6.12381	9.54746	112693214	112693658	112693403	112693474	112693266	112693439	112693783	112694317
1	128589449	128593851	Interval_451	6	6	TRUE	TRUE	TRUE	TRUE	TRUE	TRUE	2.95092	NA	NA	2.58216	NA	NA	2.86283	NA	NA	3.74684	NA	NA	3.11801	NA	NA	3.10426	NA	NA	2.30738	1.39379	2.33176	6.31174	2.86355	3.03989	5.29948	4.18852	5.16567	9.43912	5.69581	5.91802	128590841	128590858	128590772	128590052	128589880	128589449	128593178	128593492
12	111159760	111162912	Interval_4085	6	6	TRUE	TRUE	TRUE	TRUE	TRUE	TRUE	2.66102	NA	NA	2.39121	NA	NA	3.19611	NA	NA	3.42344	NA	NA	3.74497	NA	NA	2.62498	NA	NA	1.44212	1.13654	3.53407	4.53816	4.7346	1.63525	4.19772	3.75664	6.6026	7.57427	7.90922	4.20976	111159823	111159811	111159761	111159963	111159760	111159781	111160216	111160517
12	11265375	11267029	Interval_3699	6	6	TRUE	TRUE	TRUE	TRUE	TRUE	TRUE	3.19915	NA	NA	2.6774	NA	NA	2.92062	NA	NA	3.52887	NA	NA	3.08783	NA	NA	3.82744	NA	NA	2.89902	1.54245	2.72333	4.79198	2.42096	5.51699	6.03392	4.39516	5.6018	7.87807	5.20302	8.79996	11265795	11265852	11265568	11265906	11265375	11265562	11266189	11267029
10	108161416	108163413	Interval_1686	5	5	FALSE	TRUE	TRUE	TRUE	TRUE	TRUE	NA	NA	NA	2.95743	NA	NA	3.09441	NA	NA	3.43668	NA	NA	4.01909	NA	NA	3.31993	NA	NA	NA	2.38476	3.34552	4.5829	5.5267	3.70294	NA	5.45819	6.35698	7.62866	8.81024	6.71689	NA	108161663	108161700	108161503	108161416	108161604	NA	108162847
2	150903925	150905021	Interval_9190	5	5	FALSE	TRUE	TRUE	TRUE	TRUE	TRUE	NA	NA	NA	2.81096	NA	NA	2.94733	NA	NA	2.58498	NA	NA	4.33693	NA	NA	3.32876	NA	NA	NA	2.36908	2.3863	2.15863	6.51052	3.58054	NA	5.41435	5.24689	4.73647	9.95641	6.60947	NA	150904412	150904313	150904261	150903925	150904357	NA	150904826
3	95871076	95871838	Interval_10000	5	5	TRUE	TRUE	TRUE	FALSE	TRUE	TRUE	2.46925	NA	NA	3.14435	NA	NA	2.95188	NA	NA	NA	NA	NA	3.3919	NA	NA	3.38464	NA	NA	1.56207	3.27829	2.46041	NA	4.70809	3.90799	4.34186	6.52783	5.33521	NA	7.85342	6.96529	95871371	95871076	95871255	NA	95871355	95871137	95871635	95871605
2	91729883	91730677	Interval_8857	5	5	TRUE	FALSE	TRUE	TRUE	TRUE	TRUE	2.46274	NA	NA	NA	NA	NA	3.35173	NA	NA	3.11399	NA	NA	3.83899	NA	NA	3.39643	NA	NA	1.22252	NA	3.7339	3.48472	4.72438	3.78411	3.86793	NA	6.83876	6.30944	7.92893	6.85548	91730267	NA	91729883	91730094	91730147	91730006	91730631	NA
10	77977816	77979541	Interval_1303	5	5	TRUE	FALSE	TRUE	TRUE	TRUE	TRUE	2.7072	NA	NA	NA	NA	NA	2.55776	NA	NA	2.81492	NA	NA	3.14393	NA	NA	3.41239	NA	NA	1.90745	NA	1.74396	2.81788	2.83425	4.02605	4.81532	NA	4.40539	5.53008	5.63794	7.08886	77977816	NA	77977875	77978363	77978144	77978204	77979541	NA
2	15054764	15056210	Interval_8289	6	6	TRUE	TRUE	TRUE	TRUE	TRUE	TRUE	2.99298	NA	NA	2.62609	NA	NA	3.02927	NA	NA	3.73516	NA	NA	3.12349	NA	NA	3.40274	NA	NA	2.19432	1.4256	2.61616	5.88962	2.8262	3.94874	5.20982	4.22652	5.53014	9.07802	5.62884	6.99981	15054942	15055159	15055175	15054948	15055019	15054764	15055510	15056007
9	54863342	54864321	Interval_15829	5	5	TRUE	TRUE	TRUE	TRUE	FALSE	TRUE	2.77482	NA	NA	2.58109	NA	NA	2.49745	NA	NA	2.62497	NA	NA	NA	NA	NA	3.58707	NA	NA	1.65096	1.32882	1.21685	1.80802	NA	4.65493	4.49479	4.10082	3.72903	4.32559	NA	7.81624	54863695	54863640	54863670	54863689	NA	54863342	54864321	54863922
11	116422636	116425162	Interval_3420	6	6	TRUE	TRUE	TRUE	TRUE	TRUE	TRUE	2.66473	NA	NA	2.65225	NA	NA	2.59369	NA	NA	2.40349	NA	NA	3.42148	NA	NA	3.5599	NA	NA	1.64983	1.48319	1.48943	2.0259	3.44386	4.67059	4.45091	4.31156	4.10836	4.5619	6.41798	7.80914	116422636	116423338	116422817	116422728	116422728	116423461	116424328	116424185
2	32756826	32757842	Interval_8620	6	6	TRUE	TRUE	TRUE	TRUE	TRUE	TRUE	2.7581	NA	NA	3.37289	NA	NA	3.47382	NA	NA	3.42762	NA	NA	3.62818	NA	NA	4.33765	NA	NA	2.4294	3.91151	4.91767	4.90602	4.84268	7.56574	5.42848	7.32475	8.21355	7.98388	8.03956	11.1457	32757258	32757206	32757069	32756826	32757041	32757076	32757709	32757809
8	13785289	13786495	Interval_14647	6	6	TRUE	TRUE	TRUE	TRUE	TRUE	TRUE	2.53513	NA	NA	2.81218	NA	NA	2.51608	NA	NA	2.42036	NA	NA	3.54902	NA	NA	3.35812	NA	NA	1.07815	1.923	1.50677	1.82152	3.8069	3.77214	3.72152	4.88901	4.06573	4.2957	6.84549	6.8049	13785584	13785511	13785396	13785289	13785602	13785342	13786139	13786485
19	29251035	29253982	Interval_8036	8	6	TRUE	TRUE	TRUE	TRUE	TRUE	TRUE	3.06314	NA	NA	2.75492	NA	NA	2.55182	NA	NA	3.10051	3.33476	NA	3.49417	NA	NA	3.98987	2.62608	NA	2.49944	1.78639	1.35516	3.58675;4.16043	3.70197	6.1396;1.54359	5.54686	4.71028	3.92562	6.42935;7.14913	6.74474	9.509;4.09214	29251300	29251432	29252991	29251035;29253726	29251205	29251157;29253412	29253012	29252268
19	46302670	46325065	Interval_8161	12	6	TRUE	TRUE	TRUE	TRUE	TRUE	TRUE	3.82834	2.7673	2.59502	3.39799	2.6425	NA	4.07202	2.47746	NA	4.61499	2.53173	NA	4.40482	NA	NA	4.39869	2.50175	NA	5.42847;1.62051;1.28459	4.23359;1.45158	6.9657;1.14748	10.8548;1.71998	7.2726	8.46558;1.38192	8.97896;4.46132;3.95905	7.60472;4.27317	10.5095;3.64053	14.4621;4.18785	10.7574	12.0554;3.84856	46303321;46321753;46324554	46304256;46321581	46303384;46323256	46302792;46322506	46302670	46303973;46322688	46320150;46323380;46324852	46319160;46322443
19	60226327	60226863	Interval_8236	4	4	FALSE	TRUE	TRUE	TRUE	FALSE	TRUE	NA	NA	NA	2.86907	NA	NA	2.59116	NA	NA	3.31923	NA	NA	NA	NA	NA	3.15643	NA	NA	NA	2.08826	1.77484	3.98439	NA	3.44243	NA	5.13178	4.45085	6.96666	NA	6.3894	NA	60226327	60226411	60226406	NA	60226465	NA	60226721
2	31151858	31153595	Interval_8547	6	6	TRUE	TRUE	TRUE	TRUE	TRUE	TRUE	2.95734	NA	NA	2.93412	NA	NA	3.64256	NA	NA	3.21675	NA	NA	4.42208	NA	NA	3.66785	NA	NA	2.1074	2.39152	4.54569	4.02327	6.76291	5.17528	5.09448	5.42176	7.85073	6.89211	10.2668	8.34373	31151964	31152022	31152132	31151858	31152069	31152011	31152669	31152490
1	170174473	170175542	Interval_707	6	6	TRUE	TRUE	TRUE	TRUE	TRUE	TRUE	3.18704	NA	NA	2.98641	NA	NA	3.60188	NA	NA	4.06874	NA	NA	4.34941	NA	NA	3.17434	NA	NA	2.86221	2.45874	4.56738	8.00942	7.39557	3.06747	5.99848	5.58398	7.83329	11.3681	10.8616	6.00714	170174499	170174670	170174603	170174691	170174473	170174678	170175157	170175340
11	51966515	51968425	Interval_2212	6	6	TRUE	TRUE	TRUE	TRUE	TRUE	TRUE	3.99011	NA	NA	3.06162	NA	NA	2.98907	NA	NA	3.29258	NA	NA	4.42308	NA	NA	4.18994	NA	NA	5.54941	2.72006	2.68563	4.04185	7.23988	6.85637	9.18508	5.87555	5.55232	6.9747	10.6853	10.3322	51967503	51967333	51967570	51967572	51966515	51966562	51967731	51968027
3	108910281	108912127	Interval_10147	6	6	TRUE	TRUE	TRUE	TRUE	TRUE	TRUE	2.8375	NA	NA	2.64405	NA	NA	2.95582	NA	NA	2.76338	NA	NA	3.46246	NA	NA	3.77794	NA	NA	1.8727	1.55009	2.41644	2.2695	3.88428	5.24678	4.76361	4.39018	5.28256	4.86998	6.94839	8.51732	108910335	108911490	108910452	108910281	108911195	108910605	108911992	108912011
17	66122245	66123920	Interval_7265	5	5	TRUE	TRUE	FALSE	TRUE	TRUE	TRUE	2.60875	NA	NA	2.69431	NA	NA	NA	NA	NA	2.80053	NA	NA	2.97027	NA	NA	3.65988	NA	NA	1.24453	1.57502	NA	2.3299	2.17203	4.69471	3.95277	4.44631	NA	4.96893	4.8736	7.91216	66123337	66123486	NA	66122245	66122682	66123486	66123768	66123860
11	50223061	50226536	Interval_2175	6	6	TRUE	TRUE	TRUE	TRUE	TRUE	TRUE	2.66356	NA	NA	2.74644	NA	NA	2.86704	NA	NA	2.97421	NA	NA	3.4056	NA	NA	3.43074	NA	NA	1.5432	1.72321	2.35315	2.98523	3.40815	4.05512	4.32966	4.63639	5.16849	5.7607	6.38176	7.12282	50224078	50225208	50224775	50224331	50223984	50223061	50226175	50225883
14	30479281	30480195	Interval_4768	5	5	FALSE	TRUE	TRUE	TRUE	TRUE	TRUE	NA	NA	NA	3.56741	NA	NA	2.49911	NA	NA	3.00748	NA	NA	4.66952	NA	NA	3.10815	NA	NA	NA	4.52184	1.21578	3.18946	8.38191	3.62974	NA	8.05394	3.72181	5.96134	12.0614	6.6092	NA	30479360	30479727	30479281	30479369	30479445	NA	30479796
11	98836226	98838096	Interval_3025	5	5	TRUE	FALSE	TRUE	TRUE	TRUE	TRUE	3.17097	NA	NA	NA	NA	NA	2.71536	NA	NA	3.44566	NA	NA	3.57933	NA	NA	3.43845	NA	NA	3.31514	NA	2.0126	5.17719	4.05199	4.20341	6.48931	NA	4.7653	8.25555	7.09287	7.2648	98836838	NA	98836602	98836620	98836226	98836557	98837314	NA
4	148139320	148141164	Interval_11310	6	6	TRUE	TRUE	TRUE	TRUE	TRUE	TRUE	2.70674	NA	NA	2.73317	NA	NA	2.74439	NA	NA	3.6017	NA	NA	3.40722	NA	NA	2.68971	NA	NA	2.18391	1.80919	1.90009	5.74394	3.41936	1.7917	5.12999	4.72406	4.6202	8.84031	6.40204	4.41565	148140299	148140044	148140003	148139320	148140049	148140232	148140659	148140740
4	133811896	133815351	Interval_11007	6	6	TRUE	TRUE	TRUE	TRUE	TRUE	TRUE	3.66586	NA	NA	3.46566	NA	NA	3.81239	NA	NA	3.84415	NA	NA	4.66343	NA	NA	4.46112	NA	NA	4.55128	4.15536	5.2968	6.36944	8.10159	8.00836	7.97395	7.57915	8.68048	9.61109	11.6774	11.6255	133812325	133813199	133811896	133812960	133813182	133813194	133814858	133814692
6	35132929	35134746	Interval_12635	4	4	TRUE	FALSE	TRUE	TRUE	FALSE	TRUE	2.92044	NA	NA	NA	NA	NA	2.91194	NA	NA	3.80667	NA	NA	NA	NA	NA	3.10456	NA	NA	2.25207	NA	3.0317	6.40267	NA	2.85627	5.20502	NA	6.03611	9.60447	NA	5.75409	35133105	NA	35133266	35133458	NA	35132929	35134303	NA
9	64178994	64181191	Interval_15960	6	6	TRUE	TRUE	TRUE	TRUE	TRUE	TRUE	2.86333	NA	NA	2.71483	NA	NA	3.64828	NA	NA	3.15225	NA	NA	4.2143	NA	NA	3.56562	NA	NA	2.26742	1.85311	4.78172	3.5014	6.7155	5.38992	5.22912	4.79006	8.07304	6.36747	10.1646	8.67457	64179287	64179047	64179081	64179038	64179033	64178994	64181191	64179362
4	132463530	132464108	Interval_10933	6	6	TRUE	TRUE	TRUE	TRUE	TRUE	TRUE	3.19981	NA	NA	3.17354	NA	NA	2.85866	NA	NA	3.73729	NA	NA	3.57646	NA	NA	3.62465	NA	NA	3.30801	3.41618	3.07313	5.72782	4.49646	4.64849	6.48999	6.71738	6.05943	8.8961	7.63544	7.85469	132463530	132463745	132463747	132463724	132463593	132463554	132464089	132464037
12	69446271	69449091	Interval_3825	4	4	TRUE	FALSE	TRUE	FALSE	TRUE	TRUE	2.61914	NA	NA	NA	NA	NA	2.5406	NA	NA	NA	NA	NA	3.08463	NA	NA	3.02805	NA	NA	1.29196	NA	1.42997	NA	2.42459	2.93314	3.99758	NA	4.02322	NA	5.20762	5.7802	69448189	NA	69446271	NA	69446765	69446430	69449091	NA
4	11253774	11254403	Interval_10307	5	5	TRUE	TRUE	TRUE	TRUE	TRUE	FALSE	2.86929	NA	NA	2.48622	NA	NA	2.52172	NA	NA	2.99433	NA	NA	3.22653	NA	NA	NA	NA	NA	1.98314	1.40397	1.53994	2.93482	2.75457	NA	4.8991	4.19773	4.13391	5.70477	5.63109	NA	11253774	11253800	11254064	11253970	11254036	NA	11254385	11254209
5	143269418	143270484	Interval_12474	4	4	FALSE	TRUE	TRUE	TRUE	TRUE	FALSE	NA	NA	NA	2.58871	NA	NA	2.5464	NA	NA	2.91128	NA	NA	3.17104	NA	NA	NA	NA	NA	NA	1.41958	1.6455	2.74034	2.79181	NA	NA	4.18596	4.28466	5.44279	5.60353	NA	NA	143270053	143269418	143269768	143269545	NA	NA	143270373
13	23530164	23534308	Interval_4264	7	6	TRUE	TRUE	TRUE	TRUE	TRUE	TRUE	3.23968	NA	NA	3.43542	NA	NA	3.48104	2.93321	NA	3.08875	NA	NA	4.42542	NA	NA	4.11309	NA	NA	3.08869	4.23633	4.29688;2.28236	3.56111	6.75854	7.02679	6.26391	7.68635	7.50079;5.144	6.39363	10.2566	10.4115	23530339	23530825	23530164;23533866	23530741	23530870	23530637	23531863	23531836
17	47009061	47012341	Interval_7082	6	6	TRUE	TRUE	TRUE	TRUE	TRUE	TRUE	2.77315	NA	NA	3.00514	NA	NA	2.68236	NA	NA	3.48998	NA	NA	2.95748	NA	NA	3.57192	NA	NA	1.65327	2.55925	1.6461	4.83226	2.52085	4.72007	4.49746	5.68959	4.32767	7.87397	5.31101	7.88816	47009061	47009862	47009992	47009066	47010000	47009795	47011167	47010657
14	18238196	18239419	Interval_4707	6	6	TRUE	TRUE	TRUE	TRUE	TRUE	TRUE	3.11334	NA	NA	2.69768	NA	NA	3.10677	NA	NA	3.51898	NA	NA	3.49494	NA	NA	3.54616	NA	NA	2.69539	1.59668	2.84733	5.29271	3.82408	4.48473	5.77871	4.46668	5.81383	8.38579	6.85209	7.62955	18238504	18238386	18238196	18238267	18238252	18238213	18238982	18239219
1	169968255	169969497	Interval_706	4	4	FALSE	TRUE	TRUE	TRUE	TRUE	FALSE	NA	NA	NA	2.73932	NA	NA	3.12957	NA	NA	3.34465	NA	NA	3.60343	NA	NA	NA	NA	NA	NA	2.34412	3.76011	4.43294	3.91301	NA	NA	5.38161	6.88511	7.4052	7.00936	NA	NA	169969141	169969133	169968255	169968962	NA	NA	169969436
8	69994894	69999372	Interval_14806	6	6	TRUE	TRUE	TRUE	TRUE	TRUE	TRUE	3.36434	NA	NA	3.01901	NA	NA	3.14039	NA	NA	3.87067	NA	NA	4.14318	NA	NA	3.26002	NA	NA	3.56533	3.93579	3.55477	6.98655	5.6996	4.47406	6.84247	7.32727	6.6358	10.3204	9.06064	7.60974	69995827	69996059	69994894	69994964	69995855	69995853	69996708	69996891
19	44387641	44390093	Interval_8128	6	6	TRUE	TRUE	TRUE	TRUE	TRUE	TRUE	2.94407	NA	NA	2.79272	NA	NA	2.48993	NA	NA	3.09315	NA	NA	2.60799	NA	NA	4.03714	NA	NA	2.16045	1.85382	1.13426	3.60803	1.49749	6.45544	5.12656	4.80509	3.66167	6.40615	4.00507	9.90739	44387641	44388236	44388593	44388451	44388125	44388460	44388608	44388945
15	37006448	37008371	Interval_5218	6	6	TRUE	TRUE	TRUE	TRUE	TRUE	TRUE	3.18751	NA	NA	3.03537	NA	NA	3.07267	NA	NA	3.62704	NA	NA	3.51932	NA	NA	3.8565	NA	NA	3.08881	2.90064	3.00032	5.34314	3.90123	6.21634	6.24435	6.08406	5.9441	8.46683	6.93751	9.53792	37007260	37007195	37006448	37006852	37006973	37006489	37008371	37007647
14	19823185	19824444	Interval_4709	4	4	FALSE	TRUE	TRUE	TRUE	FALSE	TRUE	NA	NA	NA	2.62434	NA	NA	2.54928	NA	NA	2.87944	NA	NA	NA	NA	NA	3.24328	NA	NA	NA	1.40736	1.29782	2.66466	NA	3.33532	NA	4.21196	3.86683	5.36097	NA	6.30451	NA	19823823	19823330	19823185	NA	19823492	NA	19824444
17	23672752	23677632	Interval_6459	9	6	TRUE	TRUE	TRUE	TRUE	TRUE	TRUE	2.63414	NA	NA	2.69503	NA	NA	2.85784	2.56917	NA	3.124	NA	NA	3.57706	2.74963	NA	2.71524	3.74554	NA	1.66235	1.5983	2.08849;1.54584	3.48872	4.329;1.64197	1.76759;5.27234	4.47787	4.4629	4.89439;4.17046	6.33497	7.44213;4.2096	4.39063;8.51595	23674665	23673542	23673209;23676320	23673510	23672752;23675777	23673271;23676554	23675444	23674049
11	70699869	70702735	Interval_2526	7	6	TRUE	TRUE	TRUE	TRUE	TRUE	TRUE	2.89118	NA	NA	2.59237	NA	NA	2.66003	NA	NA	3.39632	NA	NA	3.64714	NA	NA	3.03711	2.76566	NA	2.00061	1.65453	1.68079	4.77515	4.03028	3.4009;1.89172	4.93043	4.50321	4.3528	7.74519	7.13128	6.31648;4.55264	70700117	70699967	70699869	70700069	70700188	70699937;70701949	70701075	70701116
3	36474949	36476429	Interval_9671	5	5	FALSE	TRUE	TRUE	TRUE	TRUE	TRUE	NA	NA	NA	2.94273	NA	NA	2.52937	NA	NA	3.09509	NA	NA	3.20264	NA	NA	3.41295	NA	NA	NA	2.28361	1.53912	3.34561	2.88802	4.23634	NA	5.35486	4.12961	6.16927	5.74213	7.26355	NA	36475682	36475490	36475162	36474949	36475140	NA	36475995
3	89997385	90000056	Interval_9923	6	6	TRUE	TRUE	TRUE	TRUE	TRUE	TRUE	3.57308	NA	NA	3.05256	NA	NA	3.65592	NA	NA	4.70548	NA	NA	3.35516	NA	NA	4.10292	NA	NA	4.07171	2.69433	4.96248	11.2385	4.14632	7.05923	7.45952	5.84301	8.22801	14.8338	7.2524	10.4301	89997514	89997646	89997821	89997385	89998558	89997992	89999030	89999188
17	46027462	46034464	Interval_7033	7	6	TRUE	TRUE	TRUE	TRUE	TRUE	TRUE	2.74406	NA	NA	2.95702	2.51182	NA	2.80437	NA	NA	3.17999	NA	NA	3.635	NA	NA	2.96017	NA	NA	1.57856	2.35345;1.41724	2.01245	4.17013	4.08793	2.80454	4.40234	5.44164;4.17153	4.77067	7.07141	7.17365	5.61215	46030616	46029877;46032276	46029359	46027462	46029126	46030251	46031997	46031350;46032686
2	121447907	121450627	Interval_9027	6	6	TRUE	TRUE	TRUE	TRUE	TRUE	TRUE	3.36034	NA	NA	3.5757	NA	NA	3.18094	NA	NA	4.19285	NA	NA	3.82079	NA	NA	3.95391	NA	NA	4.22484	4.99859	3.48468	8.611	4.9231	6.99428	7.5456	8.4907	6.52896	12.0427	8.08757	10.3041	121448773	121448909	121448107	121448612	121447907	121448601	121449908	121450218
9	22387774	22389552	Interval_15650	5	5	TRUE	FALSE	TRUE	TRUE	TRUE	TRUE	2.73999	NA	NA	NA	NA	NA	2.60557	NA	NA	3.16814	NA	NA	2.6564	NA	NA	3.65806	NA	NA	2.09996	NA	1.76604	3.75896	2.0637	4.79624	5.00529	NA	4.41756	6.62376	4.72355	7.99045	22388590	NA	22389247	22387774	22388718	22389183	22389552	NA
1	193172918	193176454	Interval_940	7	6	TRUE	TRUE	TRUE	TRUE	TRUE	TRUE	2.35827	NA	NA	2.83215	NA	NA	3.19765	NA	NA	2.88593	NA	NA	3.45635	NA	NA	4.41823	2.46493	NA	1.5464	1.98207	3.64257	2.87093	3.87998	8.6577;1.20152	4.31171	4.97119	6.71756	5.58448	6.90435	12.3095;3.60243	193173413	193172918	193173446	193173098	193173278	193173372;193175510	193173787	193174507
17	14942844	14944202	Interval_6430	6	6	TRUE	TRUE	TRUE	TRUE	TRUE	TRUE	2.55136	NA	NA	2.64949	NA	NA	3.09121	NA	NA	3.03722	NA	NA	3.59673	NA	NA	3.17143	NA	NA	1.87779	1.47637	3.53783	3.14954	4.06622	3.23848	4.75141	4.30719	6.56882	5.93174	7.13594	6.13894	14943166	14943212	14943187	14942844	14942887	14943000	14943668	14943554
16	93711016	93713233	Interval_6326	5	5	TRUE	FALSE	TRUE	TRUE	TRUE	TRUE	2.84707	NA	NA	NA	NA	NA	2.8089	NA	NA	2.87865	NA	NA	4.32545	NA	NA	2.82746	NA	NA	1.84915	NA	2.18841	2.63969	7.04473	2.07241	4.74571	NA	4.97028	5.3228	10.5275	4.77739	93711086	NA	93711495	93711016	93711667	93711728	93712665	NA
11	75736222	75738843	Interval_2615	5	5	FALSE	TRUE	TRUE	TRUE	TRUE	TRUE	NA	NA	NA	2.61321	NA	NA	2.49866	NA	NA	2.94856	NA	NA	3.32881	NA	NA	2.78771	NA	NA	NA	1.3913	1.16356	2.85456	3.09854	2.00639	NA	4.19017	3.69323	5.62716	6.01986	4.68351	NA	75737906	75736222	75737190	75737915	75736725	NA	75738843
4	133839600	133844448	Interval_11010	9	6	TRUE	TRUE	TRUE	TRUE	TRUE	TRUE	3.11725	NA	NA	3.27458	3.88488	NA	3.10609	3.80738	NA	4.04186	NA	NA	3.73503	5.13914	NA	3.33974	NA	NA	2.95005	3.96619;6.33331	2.95433;6.11438	7.47835	4.52718;10.0832	3.97445	6.11364	7.35504;10.1806	5.90942;9.55468	10.7886	7.65176;13.8582	7.01161	133842954	133841121;133842952	133839868;133842901	133840012	133841032;133842619	133839600	133843604	133841386;133843453
10	88730862	88732301	Interval_1618	5	5	TRUE	TRUE	TRUE	TRUE	TRUE	FALSE	2.67843	NA	NA	2.70132	NA	NA	2.54654	NA	NA	3.26452	NA	NA	2.97945	NA	NA	NA	NA	NA	1.41856	1.61047	1.74319	3.93951	2.14041	NA	4.18085	4.48665	4.41397	6.8674	4.85401	NA	88730862	88731138	88730939	88731001	88730953	NA	88732052	88732301
13	59822425	59823936	Interval_4522	6	6	TRUE	TRUE	TRUE	TRUE	TRUE	TRUE	3.32717	NA	NA	2.54796	NA	NA	3.1994	NA	NA	3.35301	NA	NA	4.34619	NA	NA	3.02255	NA	NA	3.3179	1.84301	3.28353	4.26156	6.98007	2.61997	6.57139	4.73624	6.31889	7.28031	10.4388	5.46122	59822878	59822698	59822707	59822630	59822425	59822637	59823449	59823366
5	63968423	63970725	Interval_11680	7	6	TRUE	TRUE	TRUE	TRUE	TRUE	TRUE	3.03562	NA	NA	2.6941	2.74407	NA	2.83744	NA	NA	3.24625	NA	NA	4.17294	NA	NA	2.60401	NA	NA	2.51649	2.25896;1.74704	2.09352	3.89957	6.15367	1.47357	5.57446	5.2834;4.66469	4.87533	6.82713	9.53331	4.01413	63968670	63968737;63970019	63968663	63968694	63968827	63968423	63969217	63969008;63970725
8	25784832	25786322	Interval_14702	5	5	FALSE	TRUE	TRUE	TRUE	TRUE	TRUE	NA	NA	NA	3.4411	NA	NA	2.74054	NA	NA	3.30617	NA	NA	3.96052	NA	NA	3.68837	NA	NA	NA	3.97152	1.78499	4.84185	5.4994	5.5314	NA	7.40178	4.51055	7.87122	8.7983	8.81518	NA	25784986	25784917	25784903	25785204	25784832	NA	25785647
9	113930441	113932668	Interval_16298	6	6	TRUE	TRUE	TRUE	TRUE	TRUE	TRUE	2.73944	NA	NA	3.13981	NA	NA	2.71429	NA	NA	2.82231	NA	NA	4.17069	NA	NA	3.15914	NA	NA	1.62387	2.87893	1.82711	2.41539	5.92243	3.07072	4.43799	6.10447	4.53446	5.06426	9.30215	6.00532	113930821	113930738	113930743	113930441	113930606	113930585	113932668	113931141
3	116594343	116595505	Interval_10160	5	5	FALSE	TRUE	TRUE	TRUE	TRUE	TRUE	NA	NA	NA	2.36866	NA	NA	2.91965	NA	NA	3.14266	NA	NA	3.4397	NA	NA	2.78778	NA	NA	NA	1.44059	2.59609	4.03201	3.51086	2.29304	NA	4.20714	5.45737	6.93423	6.5132	5.02639	NA	116594770	116594637	116594579	116594343	116594683	NA	116595029
2	165990404	165994251	Interval_9409	5	5	TRUE	FALSE	TRUE	TRUE	TRUE	TRUE	3.11888	NA	NA	NA	NA	NA	3.04668	NA	NA	3.63314	NA	NA	3.80475	NA	NA	3.48572	NA	NA	2.56751	NA	2.73537	5.5179	4.62634	4.20986	5.66758	NA	5.65397	8.6307	7.80948	7.31516	165992549	NA	165992173	165990404	165992263	165992258	165993893	NA
11	102314623	102321040	Interval_3177	6	6	TRUE	TRUE	TRUE	TRUE	TRUE	TRUE	2.93825	NA	NA	3.28598	NA	NA	3.02259	NA	NA	3.52308	NA	NA	3.74479	NA	NA	3.65351	NA	NA	2.35092	3.45666	2.73036	5.16604	4.89304	5.26821	5.33487	6.7688	5.65247	8.21837	8.03557	8.44741	102314942	102315711	102316008	102314623	102315825	102315131	102320422	102319682
14	99099393	99100077	Interval_5096	5	5	TRUE	TRUE	TRUE	FALSE	TRUE	TRUE	3.04673	NA	NA	2.62166	NA	NA	2.64502	NA	NA	NA	NA	NA	3.81879	NA	NA	2.72615	NA	NA	2.36881	1.42019	1.50549	NA	4.71495	1.76336	5.41749	4.22258	4.15678	NA	7.92975	4.40643	99099455	99099626	99099451	NA	99099393	99099733	99099922	99100077
6	87532706	87536594	Interval_12881	9	6	TRUE	TRUE	TRUE	TRUE	TRUE	TRUE	2.65052	NA	NA	2.77317	2.74371	NA	2.98409	NA	NA	2.77846	3.01198	NA	3.27351	3.68217	NA	3.71504	NA	NA	1.66531	1.81231;1.72445	2.47883	2.35014;3.6405	2.96855;4.37983	5.06582	4.46901	4.74574;4.64016	5.37404	4.95605;6.43813	5.85305;7.48976	8.29942	87533212	87532771;87534831	87534610	87532706;87534740	87532880;87534947	87534855	87535553	87533192;87535439
9	31385696	31386676	Interval_15664	6	6	TRUE	TRUE	TRUE	TRUE	TRUE	TRUE	2.55939	NA	NA	2.56198	NA	NA	2.53228	NA	NA	2.76648	NA	NA	3.09773	NA	NA	3.17401	NA	NA	1.12097	1.32406	1.35204	2.20423	2.42229	3.24334	3.79057	4.05894	3.88551	4.82553	5.21514	6.14797	31386450	31385994	31385939	31386018	31386090	31385696	31386676	31386485
1	172082437	172083498	Interval_774	6	6	TRUE	TRUE	TRUE	TRUE	TRUE	TRUE	2.81972	NA	NA	2.75192	NA	NA	2.89611	NA	NA	2.88671	NA	NA	4.09472	NA	NA	3.01681	NA	NA	1.89146	1.77871	2.31336	2.79139	6.45635	3.39196	4.7332	4.71509	5.12141	5.51812	9.78838	6.309	172082573	172082619	172082437	172082559	172082549	172082550	172082937	172083376
5	142401126	142404446	Interval_12443	5	5	FALSE	TRUE	TRUE	TRUE	TRUE	TRUE	NA	NA	NA	2.8589	NA	NA	2.93146	NA	NA	2.97514	NA	NA	4.50997	NA	NA	2.76997	NA	NA	NA	2.02848	2.29475	2.8886	7.1803	2.00975	NA	5.03802	5.15049	5.64203	10.7067	4.69415	NA	142401514	142401454	142401304	142401357	142401126	NA	142401925
15	78893424	78896090	Interval_5465	6	5	TRUE	FALSE	TRUE	TRUE	TRUE	TRUE	2.61905	NA	NA	NA	NA	NA	2.50715	NA	NA	3.67419	NA	NA	3.03033	NA	NA	2.60349	2.79702	NA	1.44748	NA	1.24451	6.11436	2.46697	1.56391;2.03024	4.16967	NA	3.79239	9.25707	5.22287	4.07948;4.72391	78893655	NA	78893424	78893733	78893702	78893434;78894890	78895471	NA
18	35728883	35731475	Interval_7481	6	6	TRUE	TRUE	TRUE	TRUE	TRUE	TRUE	2.56284	NA	NA	2.70813	NA	NA	2.39636	NA	NA	2.76427	NA	NA	3.75171	NA	NA	2.53616	NA	NA	1.20181	1.6636	1.31386	2.25562	4.49182	1.30937	3.84889	4.53662	3.81964	4.86061	7.66797	3.79387	35730798	35730032	35730058	35729665	35730246	35728883	35731062	35731475
8	84131686	84135058	Interval_15016	4	4	TRUE	FALSE	TRUE	TRUE	FALSE	TRUE	2.66622	NA	NA	NA	NA	NA	2.50767	NA	NA	2.66781	NA	NA	NA	NA	NA	3.44047	NA	NA	1.46306	NA	1.18081	2.12872	NA	4.19347	4.22135	NA	3.71909	4.68377	NA	7.24853	84132342	NA	84134061	84133758	NA	84131686	84133116	NA
2	163658223	163658998	Interval_9350	6	6	TRUE	TRUE	TRUE	TRUE	TRUE	TRUE	2.65551	NA	NA	2.54573	NA	NA	2.8231	NA	NA	2.69323	NA	NA	3.54937	NA	NA	3.23079	NA	NA	1.34278	1.21862	1.98876	2.23588	4.25855	3.53574	4.09462	3.94817	4.76947	4.84148	7.34188	6.54619	163658328	163658385	163658274	163658310	163658223	163658303	163658567	163658650
12	80108784	80119070	Interval_3897	13	6	TRUE	TRUE	TRUE	TRUE	TRUE	TRUE	3.02182	NA	NA	3.09297	2.69541	2.71078	2.49592	3.15336	NA	3.13414	NA	NA	3.54684	3.93681	NA	2.74531	3.52488	NA	2.38355	2.83261;1.59808;2.04031;4.07256;1.08436	1.83989;3.12015	3.53514	4.21148;5.26946	1.84447;4.48224	5.40557	5.99917;4.46359;5.01219;7.52108;3.75557	4.53405;6.09542	6.38631	7.27191;8.51881	4.4934;7.59275	80109005	80108964;80110313;80111798;80114358;80117051	80108995;80111502	80108786	80108784;80114140	80111086;80112791	80117033	80109412;80110530;80113164;80115899;80117332
5	134613338	134616224	Interval_12271	8	6	TRUE	TRUE	TRUE	TRUE	TRUE	TRUE	3.13246	2.6429	NA	2.65513	NA	NA	2.84736	NA	NA	2.60395	NA	NA	4.17072	3.20263	NA	3.33203	NA	NA	2.82058;1.30779	1.48184	2.05472	2.28257	6.00267;2.71808	4.03449	5.96012;4.05103	4.31557	4.85177	4.88409	9.34614;5.57186	7.03209	134613758;134615006	134613821	134613715	134613784	134613708;134614987	134613338	134614026;134615231	134614070
8	71370887	71372804	Interval_14890	6	6	TRUE	TRUE	TRUE	TRUE	TRUE	TRUE	2.82734	NA	NA	2.43552	NA	NA	3.16942	NA	NA	2.98624	NA	NA	3.17463	NA	NA	3.7899	NA	NA	1.95068	1.42273	3.01265	4.69965	3.94313	5.81968	4.84763	4.17202	6.02345	7.70464	6.97605	9.15965	71370887	71371301	71371284	71371229	71371288	71371242	71372804	71371815
18	37934940	37935756	Interval_7520	6	6	TRUE	TRUE	TRUE	TRUE	TRUE	TRUE	2.63078	NA	NA	2.98213	NA	NA	4.00723	NA	NA	3.9976	NA	NA	3.14406	NA	NA	4.21061	NA	NA	1.81675	3.14379	6.42458	6.86508	3.10395	8.13826	4.6559	6.36146	9.9547	10.1759	5.97057	11.6174	37935304	37934978	37935314	37934940	37934945	37935012	37935687	37935660
5	30907167	30908804	Interval_11550	6	6	TRUE	TRUE	TRUE	TRUE	TRUE	TRUE	3.30906	NA	NA	3.49297	NA	NA	3.04198	NA	NA	3.74916	NA	NA	4.60484	NA	NA	3.26244	NA	NA	4.00582	4.44981	2.61349	5.74301	7.71802	3.74103	7.30528	7.94027	5.54416	8.93936	11.3025	6.70014	30907276	30907366	30907238	30907500	30907474	30907167	30907998	30908762
13	119689346	119690764	Interval_4687	6	6	TRUE	TRUE	TRUE	TRUE	TRUE	TRUE	2.99294	NA	NA	2.64994	NA	NA	2.85511	NA	NA	3.5389	NA	NA	3.16711	NA	NA	3.31982	NA	NA	2.2495	1.93441	2.25078	5.25174	2.72125	3.72769	5.25485	4.86999	5.0553	8.30802	5.55587	6.71831	119690187	119690083	119690179	119689346	119690062	119690050	119690725	119690764
11	117316578	117321652	Interval_3461	6	6	TRUE	TRUE	TRUE	TRUE	TRUE	TRUE	3.02964	NA	NA	2.86809	NA	NA	2.33819	NA	NA	3.31943	NA	NA	3.16018	NA	NA	3.23681	NA	NA	2.42672	2.21203	1.23559	4.35088	2.87277	3.69825	5.45409	5.25555	3.70249	7.29718	5.71321	6.62218	117317332	117319119	117319955	117317966	117318264	117316578	117320579	117320748
2	167060255	167063919	Interval_9435	8	6	TRUE	TRUE	TRUE	TRUE	TRUE	TRUE	3.54854	NA	NA	3.37044	NA	NA	2.50669	3.02795	NA	3.91271	NA	NA	2.68141	3.87813	NA	4.2198	NA	NA	5.17725	3.83843	1.24431;2.59084	7.54169	1.73153;4.87673	7.23962	8.64128	7.24704	3.76041;5.50824	10.7652	4.30781;8.09048	10.7103	167062217	167062013	167060718;167062289	167060255	167060550;167062539	167060494	167063510	167063393
2	119547013	119549086	Interval_8994	6	6	TRUE	TRUE	TRUE	TRUE	TRUE	TRUE	2.92053	NA	NA	3.37351	NA	NA	2.86482	NA	NA	3.98939	NA	NA	3.50544	NA	NA	3.30922	NA	NA	2.32483	3.63059	2.46796	6.8274	3.91233	3.71982	5.32578	7.02562	5.30751	10.138	6.96226	6.70665	119547122	119547534	119547083	119547015	119547078	119547013	119547874	119547999
5	145231310	145232369	Interval_12502	5	5	TRUE	TRUE	TRUE	FALSE	TRUE	TRUE	2.61165	NA	NA	2.76563	NA	NA	2.99574	NA	NA	NA	NA	NA	3.75587	NA	NA	2.82879	NA	NA	1.62927	1.8261	2.72965	NA	4.48968	2.86894	4.42504	4.77557	5.63534	NA	7.64698	5.72881	145231671	145231654	145231310	NA	145231511	145231537	145232369	145232118
1	177794933	177797057	Interval_802	6	6	TRUE	TRUE	TRUE	TRUE	TRUE	TRUE	2.92595	NA	NA	2.70358	NA	NA	3.00129	NA	NA	2.8558	NA	NA	3.51246	NA	NA	3.80964	NA	NA	2.195	2.35973	3.16857	2.80291	3.56808	5.68138	5.18664	5.41707	6.137	5.49015	6.60819	8.92212	177796200	177796210	177795331	177794933	177796541	177796194	177796736	177796722
13	108316061	108316810	Interval_4647	4	4	TRUE	TRUE	FALSE	TRUE	TRUE	FALSE	2.68828	NA	NA	2.45627	NA	NA	NA	NA	NA	2.8258	NA	NA	3.24088	NA	NA	NA	NA	NA	1.48933	1.34078	NA	3.1098	2.8188	NA	4.25887	4.09818	NA	5.82033	5.69758	NA	108316425	108316140	NA	108316061	108316219	NA	108316810	108316604
7	30728259	30730677	Interval_13717	5	5	TRUE	FALSE	TRUE	TRUE	TRUE	TRUE	2.48102	NA	NA	NA	NA	NA	2.99333	NA	NA	3.30391	NA	NA	3.24136	NA	NA	3.13696	NA	NA	1.20817	NA	2.82727	4.25964	3.00773	3.3573	3.84198	NA	5.74831	7.20023	5.86218	6.26879	30729215	NA	30728259	30728702	30729135	30729113	30730058	NA
16	17451022	17452625	Interval_6059	6	6	TRUE	TRUE	TRUE	TRUE	TRUE	TRUE	2.26466	NA	NA	2.82568	NA	NA	2.79856	NA	NA	2.21578	NA	NA	3.60703	NA	NA	3.47559	NA	NA	1.26338	2.33839	2.04383	1.43084	3.99875	4.57468	3.91289	5.38571	4.78807	3.77562	7.07335	7.70065	17451865	17451579	17451022	17451727	17451767	17451518	17452109	17452001
11	96788814	96790323	Interval_2899	6	6	TRUE	TRUE	TRUE	TRUE	TRUE	TRUE	2.6647	NA	NA	3.9004	NA	NA	2.39049	NA	NA	3.61408	NA	NA	3.11908	NA	NA	3.82196	NA	NA	2.1447	5.72834	1.39218	5.3496	3.00617	5.62428	5.0867	9.44186	3.95176	8.46303	5.87891	8.89346	96788997	96788896	96789021	96788814	96788968	96789020	96789363	96789693
2	32287448	32289772	Interval_8582	6	6	TRUE	TRUE	TRUE	TRUE	TRUE	TRUE	2.80851	NA	NA	2.84243	NA	NA	3.5	NA	NA	2.84439	NA	NA	3.72631	NA	NA	4.21451	NA	NA	1.86821	2.02908	4.81359	2.68812	4.45644	7.08908	4.71844	5.01243	8.12576	5.35818	7.58634	10.5786	32287716	32288077	32287954	32287484	32287448	32287940	32288443	32288782
2	91649668	91650739	Interval_8855	6	6	TRUE	TRUE	TRUE	TRUE	TRUE	TRUE	2.9677	NA	NA	3.26537	NA	NA	2.62716	NA	NA	3.57149	NA	NA	3.65575	NA	NA	3.21229	NA	NA	2.79937	3.8129	2.06441	6.51688	4.06946	4.2903	5.90252	7.22254	4.83853	9.80259	7.17763	7.4117	91649693	91649789	91649742	91649668	91649788	91649910	91650648	91650368
2	180966557	180967692	Interval_9587	5	5	TRUE	TRUE	TRUE	FALSE	TRUE	TRUE	2.52459	NA	NA	2.5038	NA	NA	3.34883	NA	NA	NA	NA	NA	3.24053	NA	NA	3.33942	NA	NA	2.18748	1.12352	3.7601	NA	3.19911	3.61841	5.13703	3.81175	6.86736	NA	6.12687	6.6543	180967118	180967266	180966557	NA	180967083	180967060	180967463	180967510
3	105958598	105960108	Interval_10102	6	6	TRUE	TRUE	TRUE	TRUE	TRUE	TRUE	2.48306	NA	NA	2.78078	NA	NA	2.96934	NA	NA	3.20729	NA	NA	3.44928	NA	NA	3.04352	NA	NA	1.24672	1.81848	2.46512	3.84672	3.67892	2.92836	3.85933	4.76369	5.35619	6.73546	6.66327	5.80448	105959062	105958598	105958857	105958943	105959050	105959026	105959644	105959638
9	78527269	78529267	Interval_16071	5	5	TRUE	TRUE	TRUE	TRUE	FALSE	TRUE	2.59262	NA	NA	3.04929	NA	NA	2.77326	NA	NA	3.20467	NA	NA	NA	NA	NA	3.4046	NA	NA	1.30609	2.60338	2.17446	3.90334	NA	4.28615	3.98495	5.75791	4.95124	6.77131	NA	7.36862	78527427	78527324	78527441	78527269	NA	78527342	78527701	78527617
7	30887104	30889643	Interval_13730	5	5	TRUE	TRUE	TRUE	FALSE	TRUE	TRUE	2.94919	NA	NA	2.4813	NA	NA	3.35868	NA	NA	NA	NA	NA	4.11104	NA	NA	2.79119	NA	NA	2.19305	1.17734	3.78117	NA	5.82492	3.10855	5.15811	3.88364	6.88894	NA	9.12523	6.01489	30887202	30887569	30887104	NA	30887362	30887564	30889643	30888079
7	100931410	100933894	Interval_14154	6	6	TRUE	TRUE	TRUE	TRUE	TRUE	TRUE	2.59885	NA	NA	2.51548	NA	NA	2.86481	NA	NA	2.84832	NA	NA	2.99774	NA	NA	3.55137	NA	NA	1.58944	1.5825	2.12793	2.9925	2.321	4.36317	4.36813	4.40635	4.9448	5.74686	5.03767	7.51863	100932408	100931958	100931410	100932347	100931588	100931441	100933756	100932688
8	71542417	71544177	Interval_14901	6	6	TRUE	TRUE	TRUE	TRUE	TRUE	TRUE	3.46012	NA	NA	2.28004	NA	NA	2.51478	NA	NA	3.5145	NA	NA	3.39871	NA	NA	2.8083	NA	NA	4.55424	1.38613	1.2182	5.08318	4.23531	2.0883	7.91689	4.10474	3.75578	8.12114	7.29374	4.75061	71542760	71542773	71543127	71542417	71542639	71542585	71543738	71543090
9	14500354	14501141	Interval_15537	4	4	TRUE	FALSE	TRUE	TRUE	FALSE	TRUE	2.56228	NA	NA	NA	NA	NA	2.76058	NA	NA	3.60269	NA	NA	NA	NA	NA	2.66572	NA	NA	1.66838	NA	2.00299	5.41293	NA	1.7586	4.46252	NA	4.76518	8.57072	NA	4.35277	14500639	NA	14500543	14500451	NA	14500354	14500876	NA
19	3850878	3854286	Interval_7712	6	6	TRUE	TRUE	TRUE	TRUE	TRUE	TRUE	2.7558	NA	NA	2.49335	NA	NA	3.54119	NA	NA	3.16159	NA	NA	3.69836	NA	NA	3.49115	NA	NA	1.61339	1.70307	4.36527	3.65596	4.44764	4.33786	4.44033	4.583	7.60413	6.53032	7.59336	7.42444	3851029	3851278	3850878	3851005	3851091	3850904	3852702	3852376
5	135961061	135963704	Interval_12299	6	6	TRUE	TRUE	TRUE	TRUE	TRUE	TRUE	3.16538	NA	NA	2.98872	NA	NA	2.4951	NA	NA	3.13922	NA	NA	4.02327	NA	NA	3.02159	NA	NA	2.97901	2.79626	1.60102	5.13829	5.40629	3.4513	6.13514	5.94916	4.23438	8.24428	8.6864	6.38403	135962352	135962090	135961061	135962247	135961445	135961170	135963673	135963704
9	106222256	106224673	Interval_16163	6	6	TRUE	TRUE	TRUE	TRUE	TRUE	TRUE	2.5615	NA	NA	2.5725	NA	NA	2.85315	NA	NA	2.89692	NA	NA	3.13024	NA	NA	3.37693	NA	NA	1.31449	1.30688	2.12962	2.6491	2.85319	3.79809	4.03068	4.05968	4.91192	5.35517	5.7341	6.84596	106222752	106222598	106223226	106222256	106222508	106222694	106223782	106222920
10	79668806	79670655	Interval_1343	5	5	TRUE	FALSE	TRUE	TRUE	TRUE	TRUE	2.87264	NA	NA	NA	NA	NA	2.85053	NA	NA	2.91219	NA	NA	3.15218	NA	NA	4.04252	NA	NA	1.93292	NA	2.65149	2.92435	2.89512	6.2461	4.84399	NA	5.51544	5.66456	5.75563	9.65843	79668859	NA	79669216	79669309	79668982	79668806	79669882	NA
6	72615320	72617595	Interval_12797	6	6	TRUE	TRUE	TRUE	TRUE	TRUE	TRUE	2.61923	NA	NA	2.91788	NA	NA	2.58057	NA	NA	3.15218	NA	NA	3.41027	NA	NA	2.99368	NA	NA	1.52428	2.26214	1.4025	3.68364	3.46565	2.53965	4.27569	5.30852	3.98912	6.60971	6.43495	5.35933	72615320	72615914	72616340	72616519	72616093	72616604	72616765	72617027
5	30887197	30890465	Interval_11547	6	6	TRUE	TRUE	TRUE	TRUE	TRUE	TRUE	3.19838	NA	NA	2.89909	NA	NA	2.89915	NA	NA	3.62175	NA	NA	3.32649	NA	NA	3.64169	NA	NA	2.97442	2.26622	2.58871	5.29337	3.13235	4.94331	6.12614	5.31327	5.4654	8.43514	6.05648	8.13452	30887498	30887197	30887332	30887221	30887304	30887394	30889603	30889845
17	12960251	12961191	Interval_6422	5	5	TRUE	FALSE	TRUE	TRUE	TRUE	TRUE	2.55993	NA	NA	NA	NA	NA	2.89957	NA	NA	2.49929	NA	NA	3.94981	NA	NA	3.19036	NA	NA	1.15182	NA	2.22537	1.92516	5.06699	4.22453	3.8181	NA	5.05146	4.4523	8.33439	7.29136	12960293	NA	12960251	12960378	12960324	12960273	12961191	NA
6	8258788	8259789	Interval_12563	5	5	FALSE	TRUE	TRUE	TRUE	TRUE	TRUE	NA	NA	NA	3.16553	NA	NA	2.81095	NA	NA	3.59179	NA	NA	4.01798	NA	NA	2.94231	NA	NA	NA	2.91879	1.95176	5.29834	5.14402	2.37677	NA	6.17152	4.72366	8.41344	8.45737	5.16597	NA	8259063	8258788	8259129	8258918	8259268	NA	8259296
11	116438910	116443744	Interval_3423	7	6	TRUE	TRUE	TRUE	TRUE	TRUE	TRUE	3.17139	NA	NA	2.86336	NA	NA	3.8944	2.42641	NA	3.3231	NA	NA	4.20172	NA	NA	3.38166	NA	NA	2.96694	2.58907	6.28536;1.04009	4.86938	6.38202	3.79465	6.11899	5.70654	9.74125;3.49759	7.87808	9.77199	6.84899	116439031	116439033	116439286;116442555	116438910	116438954	116438992	116440097	116440912
13	55692293	55693572	Interval_4506	5	5	FALSE	TRUE	TRUE	TRUE	TRUE	TRUE	NA	NA	NA	2.74261	NA	NA	2.87822	NA	NA	4.38154	NA	NA	2.88026	NA	NA	2.66097	NA	NA	NA	1.72001	2.20529	8.21257	1.95541	1.65124	NA	4.631	5.0078	11.7493	4.59782	4.23695	NA	55692905	55692293	55692585	55692929	55692749	NA	55693544
4	40970692	40972582	Interval_10376	6	6	TRUE	TRUE	TRUE	TRUE	TRUE	TRUE	3.44745	NA	NA	2.75672	NA	NA	2.97657	NA	NA	3.47862	NA	NA	4.40314	NA	NA	2.92279	NA	NA	3.95336	2.70099	2.45071	4.73428	6.92028	2.68013	7.30382	5.82551	5.33172	7.77464	10.4294	5.47575	40970744	40970859	40970743	40970847	40970692	40970724	40971500	40971958
4	129031551	129036941	Interval_10842	10	6	TRUE	TRUE	TRUE	TRUE	TRUE	TRUE	3.15984	2.85939	NA	2.81555	NA	NA	2.73397	2.51274	NA	3.1952	NA	NA	3.62868	2.92544	NA	3.29335	3.52551	NA	2.88808;1.85725	1.90372	1.79569;1.18654	3.78777	4.0887;2.25376	4.09547;4.48548	6.04274;4.76987	4.88292	4.5136;3.73357	6.66675	7.17874;4.96496	7.15169;7.62769	129032228;129035009	129035253	129032537;129035059	129031745	129031901;129035094	129031551;129035091	129033924;129036323	129035493
11	94327198	94328665	Interval_2858	6	6	TRUE	TRUE	TRUE	TRUE	TRUE	TRUE	3.96094	NA	NA	2.78954	NA	NA	3.83197	NA	NA	3.90115	NA	NA	5.43104	NA	NA	3.11898	NA	NA	5.67098	1.96493	5.37488	6.9366	11.7987	3.01425	9.26315	4.92303	8.77076	10.1454	15.6737	5.90212	94327767	94327893	94327868	94327198	94327743	94327824	94328437	94328665
3	108414771	108416977	Interval_10134	4	4	TRUE	FALSE	TRUE	FALSE	TRUE	TRUE	2.8168	NA	NA	NA	NA	NA	2.70441	NA	NA	NA	NA	NA	3.28147	NA	NA	3.21461	NA	NA	1.89349	NA	1.73357	NA	3.32194	3.35011	4.77715	NA	4.41827	NA	6.27115	6.27964	108415812	NA	108414771	NA	108415666	108415367	108416977	NA
14	32513321	32514411	Interval_4822	5	5	FALSE	TRUE	TRUE	TRUE	TRUE	TRUE	NA	NA	NA	3.0203	NA	NA	2.52863	NA	NA	2.99643	NA	NA	3.41504	NA	NA	3.38109	NA	NA	NA	2.59414	1.21493	2.93347	3.31186	3.84718	NA	5.72098	3.77847	5.70615	6.29649	6.8942	NA	32513490	32513574	32513321	32513395	32513502	NA	32513936
[truncated: 32 more rows]
[truncated: 15 more columns]

## Sheet: KO enriched KDM2A peaks
KO-enriched KDM2A peaks in activated B cells (fc>3, KOvsWT>2^0.23)
[truncated: 310 more rows]
[truncated: 15 more columns]
