# Supplementary material for: Epi-microRNA mediated metabolic reprogramming counteracts hypoxia to preserve affinity maturation
Source: Nat Commun. 2024 Dec 3;15:10516. doi: 10.1038/s41467-024-54937-0 (PMC11615350; doi:10.1038/s41467-024-54937-0)
Supplement: Supplementary file 10 — Source Data [file 41467_2024_54937_MOESM10_ESM.xlsx]

## Sheet: Fig.1b
		MitoSOX+ (%)
		cMyc+ DZ												cMyc+ LZ												cMyc- DZ												cMyc- LZ
	WT	1.82	1.85	1.77	1.92	0.83	0.74	0	0.91	1.97	0.98	1.1	2.25	0	0	0	0	0	0	0.46	0	0	0	0.26	0	0.31	0.41	0.4	0.6	0.68	0.73	0.42	0.3	1.03	0.78	1.2	0.83	0.00875	0	0	0	0.17	0.074	0	0.061	0.027	0.027	0.079	0.014
	KO	3.03	5.26	11.6	9.09	10.6	0	13.3	7.69	8.06	5.45	2.65	5.71	0	0	0	0	0.91	0	1.75	0	0.5	0.46	0.83	0.67	0	1.08	2.69	0	3.81	1.69	3.48	2.71	2.62	2.81	2.75	3.28	0	0	0.05	0	0.18	0.29	0.11	0.23	0.16	0.17	0.18	0.25

## Sheet: Fig.1c
		a-Caspase3+ (%)
		cMyc-LZ																			cMyc+LZ																			cMyc+DZ
	WT	1.47	1.38	1.74	1.47	1.79	1.61	1.21	1.95	0.96	1.44	2.75	2.68	0.85	1.06	0.96	1.42	2.73	1.69		0.39	0.37	0.28	0.6	0.31	0.22	0.59	0.3	0.36	0	0	0.61	1.46	0	0.68	2.27	0	0		0.86	0.24	1.03	0.85	0.26	0	0.86	0.98	0.5	0
	KO	1.28	1.61	1.84	3.5	2.21	3.29	2.61	1.48	2.17	1.6	1.46	2.46	0.43	2.33	2.16	1.29	0.67	1.64	1.48	1.01	0.44	0.56	1.64	1.52	0	0	0	2.17	1.89	1.46	2.46	0.43	2.33	2.16	1.29	0.67	1.64	1.48	1.61	1.47	1.85	2.35	1.14	1.59	0	0.88	6.25	0
[truncated: 28 more columns]

## Sheet: Fig.1f
	Mitochondrion					OXPHOS
	genotype	cluster	score			genotype	cluster	score
	WT	1	0.103342			WT	1	0.152026
	WT	3	0.132487			WT	3	0.228884
	WT	2	0.111531			WT	2	0.123756
	WT	0	0.0937183			WT	0	0.195348
	WT	0	0.125096			WT	0	0.192534
	WT	3	0.142425			WT	3	0.278388
	WT	0	0.123447			WT	0	0.119641
	WT	1	0.115002			WT	1	0.18373
	WT	0	0.111306			WT	0	0.234643
	WT	0	0.138881			WT	0	0.285998
	WT	2	0.161126			WT	2	0.0658428
	WT	0	0.147962			WT	0	0.175
	WT	1	0.10925			WT	1	0.102472
	WT	0	0.148932			WT	0	0.202689
	WT	2	0.113196			WT	2	0.149155
	WT	1	0.101118			WT	1	0.136678
	WT	0	0.126661			WT	0	0.253866
	WT	1	0.10288			WT	1	0.163093
	WT	2	0.104736			WT	2	0.131809
	WT	1	0.0979326			WT	1	0.0888276
	WT	3	0.139751			WT	3	0.261339
	WT	1	0.0959193			WT	1	0.188146
	WT	3	0.151919			WT	3	0.342909
	WT	0	0.0919903			WT	0	0.252232
	WT	0	0.112836			WT	0	0.246825
	WT	1	0.0992185			WT	1	0.14209
	WT	4	0.184093			WT	4	0.373024
	WT	0	0.0938749			WT	0	0.113014
	WT	0	0.0999434			WT	0	0.0720077
	WT	0	0.0975422			WT	0	0.177198
	WT	4	0.129062			WT	4	0.188422
	WT	3	0.130072			WT	3	0.235112
	WT	0	0.121423			WT	0	0.239185
	WT	0	0.103967			WT	0	0.277943
	WT	0	0.10226			WT	0	0.203628
	WT	0	0.12303			WT	0	0.250259
	WT	1	0.111337			WT	1	0.236552
	WT	6	0.180174			WT	6	0.383216
	WT	0	0.103195			WT	0	0.181662
	WT	0	0.0839124			WT	0	0.141806
	WT	7	0.138914			WT	7	0.190155
	WT	0	0.0697229			WT	0	0.102658
	WT	6	0.145403			WT	6	0.223064
	WT	6	0.191092			WT	6	0.417702
	WT	4	0.131651			WT	4	0.210263
	WT	3	0.153066			WT	3	0.340102
	WT	4	0.144296			WT	4	0.32098
	WT	2	0.165914			WT	2	0.350706
	WT	4	0.14465			WT	4	0.3762
	WT	6	0.200036			WT	6	0.351959
	WT	0	0.101031			WT	0	0.121393
	WT	7	0.133781			WT	7	0.254915
	WT	6	0.159738			WT	6	0.265598
	WT	1	0.122381			WT	1	0.195754
	WT	0	0.11893			WT	0	0.163807
	WT	6	0.158491			WT	6	0.299174
	WT	6	0.171469			WT	6	0.345146
	WT	0	0.11971			WT	0	0.184364
	WT	4	0.145272			WT	4	0.220699
	WT	3	0.158366			WT	3	0.327139
	WT	6	0.168664			WT	6	0.427154
	WT	3	0.18462			WT	3	0.414185
	WT	3	0.133626			WT	3	0.286103
	WT	1	0.109158			WT	1	0.11034
	WT	2	0.145954			WT	2	0.205719
	WT	0	0.10179			WT	0	0.128567
	WT	4	0.135402			WT	4	0.296329
	WT	0	0.121576			WT	0	0.252571
	WT	1	0.116369			WT	1	0.149195
	WT	0	0.0949179			WT	0	0.160346
	WT	8	0.137023			WT	8	0.209936
	WT	4	0.124465			WT	4	0.214356
	WT	1	0.117999			WT	1	0.116829
	WT	0	0.0998263			WT	0	0.0668171
	WT	0	0.0825647			WT	0	0.120621
	WT	0	0.132559			WT	0	0.297318
	WT	2	0.160478			WT	2	0.270062
	WT	3	0.125363			WT	3	0.272377
	WT	2	0.0968412			WT	2	0.216245
	WT	2	0.0925073			WT	2	0.183827
	WT	3	0.152343			WT	3	0.398188
	WT	7	0.127985			WT	7	0.271313
	WT	2	0.127788			WT	2	0.185393
	WT	4	0.129876			WT	4	0.21063
	WT	2	0.125754			WT	2	0.0886511
	WT	0	0.129455			WT	0	0.227786
	WT	0	0.102686			WT	0	0.225201
	WT	3	0.150844			WT	3	0.319965
	WT	0	0.102608			WT	0	0.149155
	WT	2	0.117777			WT	2	0.147873
	WT	0	0.0683585			WT	0	0.041131
	WT	2	0.0943357			WT	2	0.0908822
	WT	0	0.114665			WT	0	0.301131
	WT	3	0.162899			WT	3	0.341545
	WT	1	0.0991437			WT	1	0.193423
	WT	0	0.147287			WT	0	0.310577
	WT	2	0.136785			WT	2	0.194931
	WT	0	0.100646			WT	0	0.115407
	WT	0	0.125185			WT	0	0.242318
	WT	6	0.174039			WT	6	0.387716
	WT	3	0.123103			WT	3	0.27539
	WT	2	0.130871			WT	2	0.262054
	WT	2	0.133588			WT	2	0.26296
	WT	0	0.135186			WT	0	0.299887
	WT	3	0.129703			WT	3	0.213939
	WT	6	0.156254			WT	6	0.300476
	WT	3	0.149927			WT	3	0.329422
	WT	1	0.108313			WT	1	0.16887
	WT	0	0.139798			WT	0	0.272363
	WT	0	0.10921			WT	0	0.187081
	WT	2	0.114039			WT	2	0.241617
	WT	1	0.124826			WT	1	0.140942
	WT	3	0.132519			WT	3	0.25334
	WT	2	0.136597			WT	2	0.197385
	WT	4	0.148341			WT	4	0.273802
	WT	3	0.132003			WT	3	0.224049
	WT	4	0.133683			WT	4	0.251248
	WT	2	0.134685			WT	2	0.168165
	WT	0	0.146995			WT	0	0.305793
	WT	1	0.121198			WT	1	0.200657
	WT	3	0.139891			WT	3	0.262716
	WT	3	0.149391			WT	3	0.254309
	WT	0	0.145655			WT	0	0.268938
	WT	0	0.130711			WT	0	0.262077
	WT	4	0.130202			WT	4	0.144214
	WT	2	0.110246			WT	2	0.214901
	WT	3	0.158857			WT	3	0.357026
	WT	6	0.164613			WT	6	0.304446
	WT	1	0.0976362			WT	1	0.0813993
	WT	1	0.0951706			WT	1	0.180724
	WT	1	0.0995328			WT	1	0.139951
	WT	0	0.0974194			WT	0	0.0612753
	WT	1	0.0986137			WT	1	0.133032
	WT	4	0.130269			WT	4	0.121078
	WT	3	0.130804			WT	3	0.253594
	WT	4	0.159242			WT	4	0.405908
	WT	0	0.139258			WT	0	0.253776
	WT	0	0.121843			WT	0	0.259109
	WT	0	0.114308			WT	0	0.102682
	WT	1	0.0748302			WT	1	0.0789263
	WT	1	0.0801843			WT	1	0.132563
	WT	3	0.163247			WT	3	0.378472
	WT	2	0.129288			WT	2	0.215538
	WT	1	0.105661			WT	1	0.181798
	WT	2	0.123371			WT	2	0.288433
	WT	8	0.119292			WT	8	0.0930008
	WT	0	0.122477			WT	0	0.206531
	WT	4	0.138346			WT	4	0.309587
	WT	0	0.132568			WT	0	0.244336
	WT	4	0.134414			WT	4	0.223345
	WT	0	0.0794423			WT	0	0.143739
	WT	1	0.0761555			WT	1	0.0468876
	WT	1	0.132453			WT	1	0.200831
	WT	1	0.107707			WT	1	0.146493
	WT	1	0.116222			WT	1	0.237072
	WT	6	0.200807			WT	6	0.36301
	WT	1	0.102099			WT	1	0.123555
	WT	2	0.10046			WT	2	0.158654
	WT	1	0.102817			WT	1	0.168554
	WT	1	0.108661			WT	1	0.104453
	WT	3	0.121965			WT	3	0.194787
	WT	1	0.112274			WT	1	0.152968
	WT	2	0.158288			WT	2	0.270789
	WT	3	0.125618			WT	3	0.251567
	WT	0	0.0702039			WT	0	0.180273
	WT	6	0.138943			WT	6	0.241495
	WT	2	0.110124			WT	2	0.151651
	WT	0	0.144016			WT	0	0.195159
	WT	4	0.151289			WT	4	0.282411
	WT	2	0.149389			WT	2	0.232348
	WT	2	0.110315			WT	2	0.255373
	WT	1	0.10228			WT	1	0.0711579
	WT	1	0.119951			WT	1	0.173307
	WT	2	0.10081			WT	2	0.0484208
	WT	1	0.108058			WT	1	0.192367
	WT	4	0.165964			WT	4	0.316869
	WT	0	0.101185			WT	0	0.114484
	WT	0	0.133491			WT	0	0.179613
	WT	3	0.164874			WT	3	0.281276
	WT	0	0.127033			WT	0	0.155232
	WT	0	0.0923596			WT	0	0.126119
	WT	1	0.129664			WT	1	0.206996
	WT	1	0.112628			WT	1	0.0860147
	WT	4	0.0603886			WT	4	0.104045
	WT	1	0.0723776			WT	1	0.0163309
	WT	2	0.128856			WT	2	0.153028
	WT	1	0.121206			WT	1	0.187555
	WT	2	0.111977			WT	2	0.0567446
	WT	0	0.13065			WT	0	0.198847
	WT	2	0.114941			WT	2	0.235507
	WT	4	0.140463			WT	4	0.182925
	WT	1	0.110235			WT	1	0.195865
	WT	0	0.149271			WT	0	0.242798
	WT	1	0.0821657			WT	1	0.170067
	WT	4	0.15907			WT	4	0.304713
	WT	6	0.132113			WT	6	0.263345
	WT	3	0.134178			WT	3	0.158999
	WT	1	0.118061			WT	1	0.228484
	WT	0	0.125835			WT	0	0.211055
	WT	6	0.137692			WT	6	0.175608
	WT	0	0.0834678			WT	0	0.0863709
	WT	4	0.127982			WT	4	0.183102
	WT	4	0.157075			WT	4	0.251114
	WT	1	0.0923403			WT	1	0.216504
	WT	0	0.132769			WT	0	0.308665
	WT	7	0.138334			WT	7	0.232221
	WT	1	0.124137			WT	1	0.194283
	WT	1	0.111573			WT	1	0.185075
	WT	0	0.131252			WT	0	0.173321
	WT	1	0.095923			WT	1	0.133275
	WT	3	0.154987			WT	3	0.256058
	WT	2	0.121209			WT	2	0.137989
	WT	0	0.130172			WT	0	0.188951
	WT	2	0.119148			WT	2	0.103866
	WT	3	0.151713			WT	3	0.380591
	WT	0	0.131713			WT	0	0.229599
	WT	3	0.129253			WT	3	0.358487
	WT	0	0.119736			WT	0	0.20565
	WT	2	0.103264			WT	2	0.0718424
	WT	3	0.152691			WT	3	0.326662
	WT	1	0.0869073			WT	1	0.123848
	WT	0	0.104655			WT	0	0.109316
	WT	0	0.113844			WT	0	0.255496
	WT	6	0.18899			WT	6	0.312801
	WT	1	0.0861526			WT	1	0.0622944
	WT	0	0.126157			WT	0	0.209153
	WT	2	0.113786			WT	2	0.16799
	WT	2	0.144982			WT	2	0.24006
	WT	1	0.121175			WT	1	0.136655
	WT	2	0.114616			WT	2	0.118089
	WT	1	0.106635			WT	1	0.0714615
	WT	1	0.103889			WT	1	0.102519
	WT	0	0.10485			WT	0	0.0885988
	WT	0	0.105595			WT	0	0.162713
	WT	1	0.089889			WT	1	0.0263902
	WT	2	0.151858			WT	2	0.244127
	WT	1	0.109963			WT	1	0.103889
	WT	4	0.141915			WT	4	0.31429
	WT	0	0.102693			WT	0	0.252286
	WT	1	0.0965869			WT	1	0.143661
	WT	1	0.0986084			WT	1	0.0686634
	WT	2	0.13249			WT	2	0.200794
	WT	0	0.144613			WT	0	0.240084
	WT	0	0.135642			WT	0	0.212287
	WT	0	0.105263			WT	0	0.181245
	WT	2	0.165483			WT	2	0.314839
	WT	0	0.095613			WT	0	0.0434979
	WT	0	0.133486			WT	0	0.277809
	WT	1	0.0687783			WT	1	0.0121751
	WT	2	0.0924959			WT	2	0.0963062
	WT	2	0.141037			WT	2	0.232115
	WT	1	0.0833966			WT	1	0.0529173
	WT	1	0.114427			WT	1	0.153435
	WT	3	0.142761			WT	3	0.222106
	WT	3	0.169421			WT	3	0.255617
	WT	1	0.109202			WT	1	0.142775
	WT	3	0.128812			WT	3	0.294391
	WT	7	0.154746			WT	7	0.340463
	WT	2	0.13258			WT	2	0.255209
	WT	7	0.14866			WT	7	0.315795
	WT	1	0.122092			WT	1	0.0934826
	WT	6	0.145207			WT	6	0.36741
	WT	1	0.109083			WT	1	0.188745
	WT	0	0.107253			WT	0	0.0460314
	WT	0	0.0761008			WT	0	0.108983
	WT	0	0.11971			WT	0	0.179696
	WT	0	0.125871			WT	0	0.280472
	WT	1	0.0866002			WT	1	0.0331299
	WT	1	0.104517			WT	1	0.135857
	WT	1	0.11607			WT	1	0.143825
	WT	6	0.146149			WT	6	0.188237
	WT	2	0.106113			WT	2	0.204045
	WT	1	0.110401			WT	1	0.102052
	WT	6	0.107895			WT	6	0.091091
	WT	3	0.154352			WT	3	0.327004
	WT	6	0.148606			WT	6	0.252652
	WT	0	0.102595			WT	0	0.158751
	WT	3	0.0968831			WT	3	0.168868
	WT	6	0.186047			WT	6	0.382385
	WT	3	0.142287			WT	3	0.238921
	WT	2	0.0871486			WT	2	0.124871
	WT	3	0.140142			WT	3	0.373433
	WT	4	0.124282			WT	4	0.178114
	WT	0	0.14311			WT	0	0.328544
	WT	0	0.084254			WT	0	0.049095
	WT	2	0.11678			WT	2	0.213396
	WT	0	0.0879025			WT	0	0.140972
	WT	4	0.145746			WT	4	0.26178
	WT	3	0.12281			WT	3	0.330351
	WT	1	0.120632			WT	1	0.163372
	WT	2	0.118178			WT	2	0.253841
	WT	3	0.158122			WT	3	0.347564
	WT	0	0.134307			WT	0	0.227215
	WT	2	0.11629			WT	2	0.188095
	WT	3	0.14189			WT	3	0.270574
	WT	2	0.106646			WT	2	0.17302
	WT	1	0.108475			WT	1	0.121425
	WT	1	0.10798			WT	1	0.0150706
	WT	1	0.0954007			WT	1	0.245314
	WT	1	0.102307			WT	1	0.153768
	WT	2	0.0756148			WT	2	0.0303406
	WT	4	0.128716			WT	4	0.203636
	WT	0	0.111962			WT	0	0.160081
	WT	6	0.201315			WT	6	0.44111
	WT	0	0.132125			WT	0	0.21452
	WT	6	0.200432			WT	6	0.487871
	WT	7	0.162688			WT	7	0.392893
	WT	2	0.133419			WT	2	0.184387
	WT	2	0.107			WT	2	0.300139
	WT	0	0.109787			WT	0	0.126459
	WT	2	0.0945774			WT	2	0.179183
	WT	1	0.100719			WT	1	0.113491
	WT	1	0.101174			WT	1	0.151709
	WT	0	0.132604			WT	0	0.220973
	WT	4	0.100861			WT	4	0.178071
	WT	2	0.118357			WT	2	0.212442
	WT	1	0.114978			WT	1	0.189308
	WT	0	0.104204			WT	0	0.17752
	WT	2	0.0760523			WT	2	0.0207045
	WT	8	0.12104			WT	8	0.160607
	WT	0	0.135106			WT	0	0.234197
	WT	3	0.102668			WT	3	0.0763257
	WT	1	0.0999606			WT	1	0.0952078
	WT	1	0.0895026			WT	1	0.0771614
	WT	0	0.103169			WT	0	0.0638197
	WT	4	0.134929			WT	4	0.191995
	WT	1	0.10117			WT	1	0.164361
	WT	0	0.118501			WT	0	0.214389
	WT	6	0.122518			WT	6	0.17304
	WT	3	0.145069			WT	3	0.269482
	WT	2	0.138785			WT	2	0.286171
	WT	0	0.0924241			WT	0	0.255019
	WT	4	0.111895			WT	4	0.192118
	WT	3	0.120807			WT	3	0.228166
	WT	1	0.111384			WT	1	0.142694
	WT	4	0.145451			WT	4	0.339748
	WT	6	0.154673			WT	6	0.344599
	WT	0	0.113094			WT	0	0.176234
	WT	1	0.104829			WT	1	0.128538
	WT	1	0.101648			WT	1	0.00664471
	WT	2	0.121118			WT	2	0.128192
	WT	7	0.162083			WT	7	0.321715
	WT	0	0.122333			WT	0	0.263973
	WT	2	0.117558			WT	2	0.238941
	WT	0	0.0990063			WT	0	0.168735
	WT	6	0.171424			WT	6	0.345005
	WT	1	0.100667			WT	1	0.114562
	WT	4	0.145329			WT	4	0.295748
	WT	6	0.134868			WT	6	0.247383
	WT	1	0.0989989			WT	1	0.108615
	WT	1	0.0973116			WT	1	0.114749
	WT	4	0.170749			WT	4	0.258096
	WT	6	0.1309			WT	6	0.176292
	WT	0	0.122931			WT	0	0.238064
	WT	0	0.133731			WT	0	0.196543
	WT	3	0.14364			WT	3	0.413447
	WT	0	0.113519			WT	0	0.150387
	WT	1	0.0978466			WT	1	0.0697966
	WT	0	0.0840265			WT	0	0.138286
	WT	3	0.120266			WT	3	0.256917
	WT	0	0.0914516			WT	0	0.151022
	WT	2	0.095512			WT	2	0.124777
	WT	1	0.117837			WT	1	0.130684
	WT	1	0.106653			WT	1	0.17399
	WT	1	0.085015			WT	1	0.0515841
	WT	2	0.141904			WT	2	0.239943
	WT	1	0.101234			WT	1	0.18532
	WT	0	0.113322			WT	0	0.14849
	WT	0	0.106394			WT	0	0.0724665
	WT	1	0.132515			WT	1	0.14491
	WT	4	0.106945			WT	4	0.201847
	WT	2	0.114342			WT	2	0.12203
	WT	1	0.0808583			WT	1	0.116835
	WT	2	0.098563			WT	2	0.0518723
	WT	1	0.0992728			WT	1	0.042994
	WT	2	0.186128			WT	2	0.408819
	WT	0	0.114339			WT	0	0.119327
	WT	3	0.143698			WT	3	0.245195
	WT	0	0.0990534			WT	0	0.201987
	WT	2	0.126094			WT	2	0.221767
	WT	3	0.13007			WT	3	0.214363
	WT	3	0.136003			WT	3	0.400143
	WT	2	0.129447			WT	2	0.133675
	WT	2	0.145185			WT	2	0.350242
	WT	2	0.103946			WT	2	0.122479
	WT	2	0.119707			WT	2	0.200081
	WT	2	0.108			WT	2	0.211061
	WT	2	0.111264			WT	2	0.21754
	WT	3	0.13763			WT	3	0.240724
	WT	2	0.107902			WT	2	0.24084
	WT	4	0.15689			WT	4	0.287632
	WT	6	0.15062			WT	6	0.240233
	WT	0	0.103338			WT	0	0.242032
	WT	1	0.103324			WT	1	0.120807
	WT	7	0.147791			WT	7	0.243902
	WT	3	0.170661			WT	3	0.361841
	WT	1	0.107893			WT	1	0.131093
	WT	0	0.124477			WT	0	0.246881
	WT	0	0.15598			WT	0	0.290437
	WT	2	0.125933			WT	2	0.175988
	WT	1	0.0968025			WT	1	0.12227
	WT	1	0.109874			WT	1	0.170811
	WT	2	0.158285			WT	2	0.311259
	WT	0	0.105484			WT	0	0.186054
	WT	1	0.108549			WT	1	0.104554
	WT	1	0.110953			WT	1	0.0841868
	WT	4	0.126269			WT	4	0.163107
	WT	2	0.133012			WT	2	0.275467
	WT	6	0.173577			WT	6	0.246467
	WT	1	0.100843			WT	1	0.0864253
	WT	1	0.123062			WT	1	0.118687
	WT	1	0.113196			WT	1	0.104878
	WT	2	0.138734			WT	2	0.267894
	WT	1	0.103782			WT	1	0.192247
	WT	0	0.10045			WT	0	0.0855146
	WT	0	0.116978			WT	0	0.122839
	WT	0	0.0773439			WT	0	0.0186078
	WT	1	0.111499			WT	1	0.167269
	WT	1	0.105754			WT	1	0.00951695
	WT	3	0.160747			WT	3	0.360778
	WT	1	0.0901535			WT	1	0.158345
	WT	1	0.0894025			WT	1	0.0873009
	WT	3	0.15691			WT	3	0.424423
	WT	3	0.139295			WT	3	0.283437
	WT	7	0.16537			WT	7	0.294525
	WT	3	0.140223			WT	3	0.157073
	WT	6	0.12726			WT	6	0.147199
	WT	1	0.0996033			WT	1	0.0951651
	WT	1	0.0669854			WT	1	-0.00194034
	WT	2	0.0922732			WT	2	0.143179
	WT	3	0.163067			WT	3	0.405463
	WT	1	0.122299			WT	1	0.138856
	WT	0	0.0856136			WT	0	0.0390177
	WT	0	0.125538			WT	0	0.236136
	WT	4	0.149235			WT	4	0.173089
	WT	3	0.13862			WT	3	0.276204
	WT	6	0.157382			WT	6	0.237633
	WT	0	0.133277			WT	0	0.170487
	WT	2	0.109985			WT	2	0.178074
	WT	1	0.1137			WT	1	0.170647
	WT	2	0.126494			WT	2	0.186521
	WT	0	0.117387			WT	0	0.254856
	WT	0	0.090701			WT	0	0.0526728
	WT	4	0.107584			WT	4	0.0649002
	WT	0	0.109673			WT	0	0.0786717
	WT	0	0.107823			WT	0	0.221596
	WT	1	0.108185			WT	1	0.11123
	WT	0	0.0593794			WT	0	0.0471389
	WT	6	0.162169			WT	6	0.317298
	WT	6	0.194663			WT	6	0.47239
	WT	0	0.117653			WT	0	0.187023
	WT	0	0.112745			WT	0	0.247853
	WT	2	0.0958574			WT	2	0.147742
	WT	1	0.113047			WT	1	0.17304
	WT	3	0.137901			WT	3	0.219578
	WT	0	0.104301			WT	0	0.121797
	WT	0	0.0906064			WT	0	0.0981204
	WT	2	0.141891			WT	2	0.273325
	WT	3	0.147836			WT	3	0.308724
	WT	0	0.0710295			WT	0	0.00914187
	WT	0	0.132088			WT	0	0.167892
	WT	2	0.13615			WT	2	0.20103
	WT	0	0.13271			WT	0	0.234195
	WT	1	0.0821601			WT	1	0.0632907
	WT	1	0.105268			WT	1	0.138504
	WT	2	0.121213			WT	2	0.137857
	WT	0	0.126785			WT	0	0.221171
	WT	0	0.0912382			WT	0	0.143595
	WT	0	0.0775603			WT	0	0.132574
	WT	0	0.11271			WT	0	0.107368
	WT	0	0.124971			WT	0	0.312927
	WT	3	0.150232			WT	3	0.331145
	WT	3	0.129854			WT	3	0.145084
	WT	2	0.132244			WT	2	0.262945
	WT	0	0.149891			WT	0	0.304743
	WT	3	0.165268			WT	3	0.301575
	WT	6	0.176032			WT	6	0.279983
	WT	0	0.145515			WT	0	0.294013
	WT	4	0.136126			WT	4	0.306935
	WT	2	0.110373			WT	2	0.18288
	WT	1	0.120451			WT	1	0.212619
	WT	2	0.178161			WT	2	0.317214
	WT	3	0.122525			WT	3	0.10375
	WT	2	0.0923744			WT	2	0.121143
	WT	2	0.143668			WT	2	0.254705
	WT	2	0.128405			WT	2	0.102654
	WT	3	0.144248			WT	3	0.219039
	WT	3	0.15441			WT	3	0.28288
	WT	1	0.102038			WT	1	0.133993
	WT	0	0.150865			WT	0	0.25655
	WT	1	0.128359			WT	1	0.129627
	WT	6	0.160118			WT	6	0.273029
	WT	0	0.137402			WT	0	0.203984
	WT	0	0.10646			WT	0	0.0391723
	WT	2	0.109823			WT	2	0.222173
	WT	4	0.140356			WT	4	0.136253
	WT	1	0.116212			WT	1	0.142659
	WT	0	0.106794			WT	0	0.271635
	WT	6	0.120334			WT	6	0.22873
	WT	1	0.115926			WT	1	0.131023
	WT	0	0.105087			WT	0	0.0793173
	WT	0	0.0996592			WT	0	0.0977601
	WT	1	0.09322			WT	1	0.0760378
	WT	1	0.105705			WT	1	0.134977
	WT	6	0.199788			WT	6	0.339763
	WT	0	0.108381			WT	0	0.134791
	WT	2	0.126228			WT	2	0.162843
	WT	1	0.0845435			WT	1	0.109235
	WT	1	0.106589			WT	1	0.159982
	WT	2	0.137103			WT	2	0.197493
	WT	2	0.123623			WT	2	0.184132
	WT	1	0.131221			WT	1	0.211252
	WT	2	0.198778			WT	2	0.415623
	WT	0	0.117941			WT	0	0.220824
	WT	3	0.140689			WT	3	0.28295
	WT	1	0.0824049			WT	1	0.151096
	WT	1	0.0949961			WT	1	0.167176
	WT	0	0.108934			WT	0	0.152224
	WT	3	0.150261			WT	3	0.378421
	WT	2	0.129545			WT	2	0.191037
	WT	2	0.124488			WT	2	0.230351
	WT	4	0.13901			WT	4	0.191066
	WT	0	0.146008			WT	0	0.287408
	WT	0	0.115306			WT	0	0.269582
	WT	1	0.117399			WT	1	0.157095
	WT	1	0.0776027			WT	1	0.0314083
	WT	0	0.106555			WT	0	0.12853
	WT	3	0.124725			WT	3	0.180969
	WT	0	0.134212			WT	0	0.278813
	WT	3	0.150137			WT	3	0.315131
	WT	2	0.110245			WT	2	0.205506
	WT	3	0.132152			WT	3	0.308666
	WT	1	0.0908086			WT	1	0.0847762
	WT	2	0.0769165			WT	2	0.0886194
	WT	6	0.135392			WT	6	0.226267
	WT	0	0.112986			WT	0	0.123785
	WT	1	0.108967			WT	1	0.168229
	WT	4	0.140953			WT	4	0.172064
	WT	0	0.120953			WT	0	0.132547
	WT	1	0.11166			WT	1	0.171283
	WT	4	0.167091			WT	4	0.323483
	WT	2	0.139886			WT	2	0.151208
	WT	1	0.0948821			WT	1	0.153533
	WT	0	0.125844			WT	0	0.27081
	WT	2	0.125962			WT	2	0.183495
	WT	0	0.14196			WT	0	0.256038
	WT	2	0.130488			WT	2	0.202783
	WT	2	0.12409			WT	2	0.0634137
	WT	2	0.0858051			WT	2	0.0685557
	WT	7	0.15282			WT	7	0.214068
	WT	1	0.108908			WT	1	0.231874
	WT	6	0.16722			WT	6	0.3325
	WT	0	0.0944324			WT	0	0.0168633
	WT	2	0.15334			WT	2	0.300103
	WT	0	0.11231			WT	0	0.188683
	WT	0	0.107004			WT	0	0.188973
	WT	6	0.170466			WT	6	0.174055
	WT	6	0.129769			WT	6	0.15827
	WT	6	0.181591			WT	6	0.290073
	WT	2	0.103496			WT	2	0.0674889
	WT	6	0.132939			WT	6	0.155471
	WT	2	0.145501			WT	2	0.229887
	WT	0	0.130616			WT	0	0.201745
	WT	2	0.190967			WT	2	0.388602
	WT	3	0.167701			WT	3	0.226275
	WT	2	0.104479			WT	2	0.101719
	WT	0	0.117348			WT	0	0.234163
	WT	4	0.116947			WT	4	0.248847
	WT	2	0.129456			WT	2	0.196107
	WT	3	0.1651			WT	3	0.319783
	WT	6	0.164002			WT	6	0.304894
	WT	0	0.150493			WT	0	0.256617
	WT	4	0.16305			WT	4	0.294905
	WT	6	0.133247			WT	6	0.162618
	WT	2	0.14551			WT	2	0.265653
	WT	2	0.146429			WT	2	0.225838
	WT	1	0.132892			WT	1	0.194078
	WT	2	0.130398			WT	2	0.230889
	WT	6	0.122331			WT	6	0.215413
	WT	1	0.121804			WT	1	0.160722
	WT	1	0.123054			WT	1	0.21675
	WT	2	0.124333			WT	2	0.180935
	WT	0	0.118519			WT	0	0.159286
	WT	6	0.141902			WT	6	0.196575
	WT	2	0.11333			WT	2	0.173975
	WT	0	0.114215			WT	0	0.236285
	WT	1	0.100377			WT	1	0.0741133
	WT	7	0.151647			WT	7	0.332922
	WT	1	0.102844			WT	1	0.204216
	WT	4	0.118823			WT	4	0.156405
	WT	0	0.105661			WT	0	0.147737
	WT	0	0.127014			WT	0	0.122881
	WT	3	0.106859			WT	3	0.240234
	WT	6	0.168862			WT	6	0.32678
	WT	0	0.111988			WT	0	0.204013
	WT	2	0.08872			WT	2	0.0838569
	WT	0	0.137857			WT	0	0.237189
	WT	0	0.149247			WT	0	0.304396
	WT	6	0.152654			WT	6	0.194406
	WT	0	0.107119			WT	0	0.0229277
	WT	6	0.125727			WT	6	0.12979
	WT	0	0.120579			WT	0	0.224084
	WT	2	0.135747			WT	2	0.217848
	WT	7	0.113607			WT	7	0.217735
	WT	0	0.109667			WT	0	0.146559
	WT	3	0.161542			WT	3	0.340384
	WT	0	0.108517			WT	0	0.119818
	WT	3	0.102364			WT	3	0.266144
	WT	0	0.122134			WT	0	0.247006
	WT	1	0.117325			WT	1	0.141749
	WT	0	0.0776005			WT	0	0.0795313
	WT	0	0.0989124			WT	0	0.121815
	WT	2	0.127479			WT	2	0.185775
	WT	2	0.096969			WT	2	0.200064
	WT	2	0.157573			WT	2	0.309314
	WT	0	0.109417			WT	0	0.118853
	WT	3	0.159314			WT	3	0.341973
	WT	0	0.103926			WT	0	0.208676
	WT	1	0.114008			WT	1	0.185996
	WT	1	0.0967761			WT	1	0.0949816
	WT	6	0.147351			WT	6	0.306434
	WT	2	0.130718			WT	2	0.169363
	WT	0	0.102693			WT	0	0.182659
	WT	0	0.137648			WT	0	0.2552
	WT	0	0.113796			WT	0	0.208759
	WT	6	0.165702			WT	6	0.394406
	WT	2	0.116066			WT	2	0.0888611
	WT	3	0.148336			WT	3	0.38318
	WT	0	0.092798			WT	0	0.127662
	WT	3	0.117751			WT	3	0.257947
	WT	6	0.156924			WT	6	0.220199
	WT	2	0.164542			WT	2	0.274459
	WT	2	0.194197			WT	2	0.407927
	WT	3	0.156443			WT	3	0.236
	WT	0	0.100104			WT	0	0.0343829
	WT	0	0.11388			WT	0	0.198433
	WT	1	0.103566			WT	1	0.131095
	WT	1	0.0863439			WT	1	0.023912
	WT	1	0.123547			WT	1	0.176447
	WT	1	0.10232			WT	1	0.226552
	WT	0	0.101022			WT	0	0.169679
	WT	2	0.121764			WT	2	0.152257
	WT	1	0.0891109			WT	1	0.063036
	WT	2	0.104803			WT	2	0.133914
	WT	2	0.0618621			WT	2	-0.0458902
	WT	0	0.127887			WT	0	0.0931234
	WT	2	0.146675			WT	2	0.225277
	WT	2	0.167829			WT	2	0.33231
	WT	4	0.106356			WT	4	0.121659
	WT	6	0.153049			WT	6	0.196867
	WT	1	0.0728447			WT	1	-0.023213
	WT	1	0.0982518			WT	1	0.208231
	WT	3	0.123894			WT	3	0.293907
	WT	1	0.106407			WT	1	0.241792
	WT	3	0.134779			WT	3	0.403768
	WT	2	0.130989			WT	2	0.205388
	WT	4	0.144306			WT	4	0.205078
	WT	0	0.125789			WT	0	0.254573
	WT	0	0.12386			WT	0	0.304335
	WT	2	0.162861			WT	2	0.292489
	WT	3	0.109927			WT	3	0.144575
	WT	0	0.113975			WT	0	0.188427
	WT	2	0.146129			WT	2	0.168412
	WT	1	0.125171			WT	1	0.139975
	WT	0	0.0903257			WT	0	0.0591866
	WT	3	0.148782			WT	3	0.395969
	WT	2	0.0884194			WT	2	0.0648359
	WT	1	0.111644			WT	1	0.0958396
	WT	0	0.126613			WT	0	0.221178
	WT	6	0.175282			WT	6	0.269724
	WT	0	0.104192			WT	0	0.15522
	WT	0	0.137284			WT	0	0.261108
	WT	1	0.119785			WT	1	0.193338
	WT	3	0.151911			WT	3	0.252238
	WT	3	0.149566			WT	3	0.376679
	WT	1	0.102186			WT	1	0.128618
	WT	6	0.156298			WT	6	0.350418
	WT	6	0.127165			WT	6	0.169999
	WT	1	0.116459			WT	1	0.150639
	WT	0	0.0981535			WT	0	0.056147
	WT	0	0.0904543			WT	0	0.0449236
	WT	6	0.154166			WT	6	0.330709
	WT	2	0.120036			WT	2	0.0539808
	WT	0	0.116035			WT	0	0.12986
	WT	0	0.129763			WT	0	0.252422
	WT	0	0.105065			WT	0	0.080319
	WT	4	0.152882			WT	4	0.348039
	WT	2	0.148797			WT	2	0.295594
	WT	0	0.126039			WT	0	0.307006
	WT	3	0.166015			WT	3	0.384688
	WT	6	0.153728			WT	6	0.303473
	WT	6	0.175141			WT	6	0.314827
	WT	0	0.1193			WT	0	0.127249
	WT	0	0.118523			WT	0	0.228675
	WT	3	0.123116			WT	3	0.136589
	WT	0	0.118511			WT	0	0.161353
	WT	1	0.061023			WT	1	0.00662267
	WT	2	0.145508			WT	2	0.252013
	WT	3	0.157419			WT	3	0.294029
	WT	1	0.124404			WT	1	0.197034
	WT	2	0.0970169			WT	2	0.0769855
	WT	2	0.13342			WT	2	0.275106
	WT	0	0.0985164			WT	0	0.176145
	WT	0	0.0969652			WT	0	0.139522
	WT	0	0.133018			WT	0	0.194394
	WT	1	0.111396			WT	1	0.12862
	WT	2	0.143226			WT	2	0.266531
	WT	0	0.0943324			WT	0	0.159956
	WT	2	0.116283			WT	2	0.138516
	WT	1	0.11806			WT	1	0.110561
	WT	6	0.123231			WT	6	0.276367
	WT	2	0.165589			WT	2	0.405652
	WT	1	0.113055			WT	1	0.182405
	WT	2	0.117587			WT	2	0.188506
	WT	1	0.117332			WT	1	0.17443
	WT	4	0.144329			WT	4	0.262554
	WT	2	0.12793			WT	2	0.286146
	WT	7	0.157144			WT	7	0.23182
	WT	3	0.167261			WT	3	0.386557
	WT	0	0.0854305			WT	0	0.037795
	WT	7	0.166976			WT	7	0.307661
	WT	1	0.112223			WT	1	0.173064
	WT	0	0.127025			WT	0	0.201559
	WT	0	0.116939			WT	0	0.123519
	WT	3	0.128019			WT	3	0.243085
	WT	3	0.143215			WT	3	0.323814
	WT	2	0.117141			WT	2	0.0916301
	WT	0	0.0873016			WT	0	-0.00655132
	WT	6	0.203777			WT	6	0.360405
	WT	2	0.0986029			WT	2	0.199017
	WT	6	0.191583			WT	6	0.361091
	WT	0	0.12948			WT	0	0.200969
	WT	4	0.118074			WT	4	0.18474
	WT	2	0.164204			WT	2	0.316152
	WT	0	0.133739			WT	0	0.147085
	WT	3	0.125539			WT	3	0.213253
	WT	3	0.172703			WT	3	0.304381
	WT	3	0.127589			WT	3	0.308861
	WT	3	0.151117			WT	3	0.31576
	WT	6	0.145946			WT	6	0.267031
	WT	2	0.173774			WT	2	0.336417
	WT	0	0.108863			WT	0	0.233994
	WT	7	0.172159			WT	7	0.443047
	WT	0	0.104449			WT	0	0.155054
	WT	2	0.129343			WT	2	0.20179
	WT	3	0.119622			WT	3	0.194625
	WT	0	0.10432			WT	0	0.226973
	WT	1	0.0951192			WT	1	0.0985776
	WT	1	0.11734			WT	1	0.205554
	WT	3	0.122658			WT	3	0.281383
	WT	0	0.0978808			WT	0	0.180669
	WT	0	0.153405			WT	0	0.280173
	WT	6	0.156867			WT	6	0.327847
	WT	0	0.126095			WT	0	0.199494
	WT	2	0.181883			WT	2	0.313427
	WT	2	0.0963028			WT	2	0.244734
	WT	2	0.14509			WT	2	0.306549
	WT	4	0.146955			WT	4	0.184252
	WT	4	0.136945			WT	4	0.246352
	WT	1	0.112575			WT	1	0.129743
	WT	1	0.116362			WT	1	0.174431
	WT	6	0.14824			WT	6	0.277735
	WT	1	0.101512			WT	1	0.0933034
	WT	0	0.0988163			WT	0	0.235392
	WT	0	0.121593			WT	0	0.222691
	WT	0	0.12379			WT	0	0.159957
	WT	1	0.100249			WT	1	0.0626296
	WT	4	0.160732			WT	4	0.325711
	WT	2	0.0948072			WT	2	0.0252497
	WT	1	0.128504			WT	1	0.195565
	WT	3	0.151998			WT	3	0.354316
	WT	2	0.135442			WT	2	0.225787
	WT	2	0.172303			WT	2	0.441387
	WT	1	0.107006			WT	1	0.165015
	WT	0	0.109699			WT	0	0.143884
	WT	0	0.117505			WT	0	0.259535
	WT	1	0.11459			WT	1	0.0159123
	WT	2	0.156427			WT	2	0.294682
	WT	1	0.0687993			WT	1	0.0188702
	WT	3	0.15238			WT	3	0.330965
	WT	0	0.101966			WT	0	0.195763
	WT	2	0.12316			WT	2	0.2072
	WT	4	0.161507			WT	4	0.279873
	WT	6	0.114023			WT	6	0.15978
	WT	0	0.120108			WT	0	0.103849
	WT	2	0.120629			WT	2	0.24277
	WT	1	0.0779991			WT	1	0.130733
	WT	3	0.149407			WT	3	0.302148
	WT	1	0.106592			WT	1	0.137222
	WT	7	0.143892			WT	7	0.305995
	WT	1	0.0954006			WT	1	0.0730931
	WT	0	0.0850559			WT	0	0.266935
	WT	0	0.0974373			WT	0	0.196535
	WT	1	0.122309			WT	1	0.151458
	WT	7	0.149133			WT	7	0.265516
	WT	4	0.147133			WT	4	0.250939
	WT	0	0.103673			WT	0	0.160086
	WT	0	0.160224			WT	0	0.345792
	WT	0	0.149668			WT	0	0.275096
	WT	1	0.103734			WT	1	0.120251
	WT	0	0.121685			WT	0	0.163372
	WT	3	0.117662			WT	3	0.224033
	WT	7	0.147698			WT	7	0.273921
	WT	2	0.122738			WT	2	0.292326
	WT	0	0.083754			WT	0	0.0811228
	WT	1	0.0963532			WT	1	0.0896154
	WT	1	0.102464			WT	1	0.20933
	WT	1	0.110517			WT	1	0.100428
	WT	1	0.114575			WT	1	0.148946
	WT	0	0.121229			WT	0	0.169687
	WT	0	0.139379			WT	0	0.264544
	WT	0	0.142971			WT	0	0.306349
	WT	6	0.160963			WT	6	0.293169
	WT	2	0.112793			WT	2	0.229353
	WT	0	0.131728			WT	0	0.26464
	WT	0	0.151537			WT	0	0.294983
	WT	7	0.13166			WT	7	0.244838
	WT	7	0.168183			WT	7	0.318283
	WT	0	0.0745404			WT	0	0.0605288
	WT	4	0.119598			WT	4	0.314307
	WT	0	0.115579			WT	0	0.172642
	WT	6	0.141765			WT	6	0.227306
	WT	1	0.108808			WT	1	0.120339
	WT	0	0.129907			WT	0	0.329181
	WT	2	0.137799			WT	2	0.217397
	WT	2	0.166256			WT	2	0.26082
	WT	1	0.104929			WT	1	0.156148
	WT	0	0.112631			WT	0	0.187616
	WT	3	0.164024			WT	3	0.270456
	WT	0	0.102087			WT	0	0.180399
	WT	6	0.157204			WT	6	0.139366
	WT	0	0.0939099			WT	0	0.116337
	WT	2	0.12275			WT	2	0.166919
	WT	0	0.114342			WT	0	0.173648
	WT	2	0.145182			WT	2	0.199513
	WT	0	0.0856817			WT	0	0.0607414
	WT	1	0.0818798			WT	1	0.0638887
	WT	0	0.0989205			WT	0	0.135832
	WT	4	0.139088			WT	4	0.2408
	WT	1	0.105216			WT	1	0.0927344
	WT	2	0.161813			WT	2	0.321143
	WT	3	0.116979			WT	3	0.258493
	WT	6	0.143086			WT	6	0.276584
	WT	1	0.0862569			WT	1	-0.0148062
	WT	1	0.124243			WT	1	0.1382
	WT	0	0.113596			WT	0	0.140146
	WT	1	0.110261			WT	1	0.167853
	WT	1	0.0906069			WT	1	0.0615744
	WT	2	0.119582			WT	2	0.222342
	WT	7	0.154998			WT	7	0.3167
	WT	7	0.177726			WT	7	0.376372
	WT	1	0.0916306			WT	1	0.0480205
	WT	1	0.116377			WT	1	0.0810465
	WT	0	0.102482			WT	0	0.161875
	WT	1	0.0918882			WT	1	0.128677
	WT	0	0.0989529			WT	0	0.171114
	WT	0	0.148575			WT	0	0.330974
	WT	2	0.149315			WT	2	0.242569
	WT	0	0.0843629			WT	0	0.139837
	WT	3	0.153961			WT	3	0.294229
	WT	0	0.14728			WT	0	0.258839
	WT	3	0.137393			WT	3	0.233116
	WT	1	0.104309			WT	1	0.176602
	WT	6	0.160725			WT	6	0.241674
	WT	4	0.152532			WT	4	0.340051
	WT	2	0.126779			WT	2	0.235263
	WT	2	0.126197			WT	2	0.31605
	WT	0	0.102015			WT	0	0.199888
	WT	0	0.142073			WT	0	0.201485
	WT	1	0.0953876			WT	1	0.154988
	WT	2	0.162218			WT	2	0.351626
	WT	1	0.107446			WT	1	0.223878
	WT	3	0.132716			WT	3	0.337573
	WT	1	0.112037			WT	1	0.111511
	WT	1	0.0915616			WT	1	0.113447
	WT	0	0.113053			WT	0	0.12656
	WT	4	0.124006			WT	4	0.227991
	WT	2	0.0863296			WT	2	0.0747805
	WT	3	0.141214			WT	3	0.370392
	WT	2	0.0999259			WT	2	0.132565
	WT	2	0.153106			WT	2	0.273995
	WT	6	0.172164			WT	6	0.25497
	WT	0	0.100735			WT	0	0.139288
	WT	1	0.115068			WT	1	0.175136
	WT	0	0.106084			WT	0	0.139947
	WT	0	0.106165			WT	0	0.125227
	WT	0	0.150594			WT	0	0.283123
	WT	1	0.107576			WT	1	0.123447
	WT	1	0.107766			WT	1	0.164367
	WT	0	0.124735			WT	0	0.217628
	WT	0	0.114085			WT	0	0.189516
	WT	0	0.12445			WT	0	0.248531
	WT	1	0.113016			WT	1	0.195368
	WT	2	0.129841			WT	2	0.191117
	WT	3	0.137089			WT	3	0.193795
	WT	0	0.125961			WT	0	0.156411
	WT	1	0.117844			WT	1	0.138123
	WT	2	0.109806			WT	2	0.136077
	WT	1	0.139598			WT	1	0.157398
	WT	1	0.0705269			WT	1	0.0744159
	WT	3	0.144505			WT	3	0.318894
	WT	0	0.142644			WT	0	0.18029
	WT	2	0.112313			WT	2	0.209697
	WT	0	0.139199			WT	0	0.18383
	WT	3	0.132939			WT	3	0.259855
	WT	0	0.0832304			WT	0	0.089948
	WT	0	0.134285			WT	0	0.117393
	WT	0	0.117094			WT	0	0.103312
	WT	0	0.0995228			WT	0	0.0934205
	WT	0	0.109582			WT	0	0.210516
	WT	0	0.123865			WT	0	0.191706
	WT	0	0.0859981			WT	0	0.0989123
	WT	2	0.12722			WT	2	0.30504
	WT	1	0.0599031			WT	1	-0.00593959
	WT	2	0.11288			WT	2	0.113348
	WT	7	0.140524			WT	7	0.291959
	WT	2	0.118705			WT	2	0.135531
	WT	2	0.133171			WT	2	0.220762
	WT	3	0.118946			WT	3	0.163273
	WT	0	0.122842			WT	0	0.243157
	WT	0	0.113582			WT	0	0.167739
	WT	3	0.108377			WT	3	0.118958
	WT	4	0.142444			WT	4	0.269268
	WT	2	0.122307			WT	2	0.107622
	WT	1	0.112709			WT	1	0.0770736
	WT	4	0.107706			WT	4	0.134212
	WT	1	0.107692			WT	1	0.0791017
	WT	7	0.143409			WT	7	0.282879
	WT	0	0.125978			WT	0	0.247788
	WT	0	0.107651			WT	0	0.129975
	WT	4	0.0982513			WT	4	0.100741
	WT	6	0.149515			WT	6	0.269094
	WT	4	0.119971			WT	4	0.240007
	WT	0	0.104705			WT	0	0.218625
	WT	1	0.106763			WT	1	0.163025
	WT	4	0.153262			WT	4	0.36168
	WT	2	0.109081			WT	2	0.11896
	WT	2	0.1147			WT	2	0.177207
	WT	6	0.169766			WT	6	0.340299
	WT	1	0.107047			WT	1	0.187779
	WT	4	0.131793			WT	4	0.276372
	WT	0	0.142037			WT	0	0.322375
	WT	4	0.147422			WT	4	0.225609
	WT	0	0.132305			WT	0	0.194175
	WT	0	0.134347			WT	0	0.188661
	WT	1	0.109572			WT	1	0.183357
	WT	2	0.149731			WT	2	0.250635
	WT	7	0.156603			WT	7	0.269099
	WT	7	0.154118			WT	7	0.38744
	WT	3	0.141245			WT	3	0.290354
	WT	0	0.159281			WT	0	0.269085
	WT	0	0.0851498			WT	0	0.0637457
	WT	1	0.102889			WT	1	0.178076
	WT	2	0.169556			WT	2	0.238291
	WT	0	0.0820658			WT	0	-0.0024828
	WT	2	0.11395			WT	2	0.192569
	WT	1	0.121755			WT	1	0.255424
	WT	0	0.128571			WT	0	0.105041
	WT	2	0.135863			WT	2	0.109136
	WT	0	0.103919			WT	0	0.172574
	WT	1	0.11109			WT	1	0.130674
	WT	0	0.138224			WT	0	0.208323
	WT	0	0.140417			WT	0	0.194505
	WT	1	0.0867532			WT	1	0.12745
	WT	2	0.119502			WT	2	0.217884
	WT	1	0.0941142			WT	1	0.117675
	WT	3	0.150136			WT	3	0.31702
	WT	2	0.167297			WT	2	0.303094
	WT	6	0.13844			WT	6	0.235818
	WT	1	0.103557			WT	1	0.0292731
	WT	1	0.0822029			WT	1	0.0258292
	WT	4	0.125082			WT	4	0.22145
	WT	2	0.124156			WT	2	0.179193
	WT	1	0.0903818			WT	1	0.0815615
	WT	2	0.0805218			WT	2	0.148291
	WT	6	0.163577			WT	6	0.281959
	WT	2	0.150461			WT	2	0.251343
	WT	1	0.0987269			WT	1	0.115412
	WT	0	0.0742625			WT	0	0.0711051
	WT	0	0.119997			WT	0	0.133377
	WT	1	0.119565			WT	1	0.166412
	WT	0	0.100269			WT	0	0.103939
	WT	2	0.123011			WT	2	0.238614
	WT	2	0.150961			WT	2	0.297087
	WT	6	0.13189			WT	6	0.18393
	WT	2	0.121284			WT	2	0.186449
	WT	6	0.148779			WT	6	0.38543
	WT	1	0.107396			WT	1	0.161575
	WT	0	0.110352			WT	0	0.211587
	WT	3	0.12568			WT	3	0.188309
	WT	0	0.102204			WT	0	0.13379
	WT	0	0.0959572			WT	0	0.211371
	WT	0	0.138326			WT	0	0.21546
	WT	4	0.126777			WT	4	0.289191
	WT	3	0.125604			WT	3	0.241118
	WT	2	0.11528			WT	2	0.236116
	WT	1	0.0869333			WT	1	0.0302233
	WT	1	0.112399			WT	1	0.171306
	WT	2	0.123405			WT	2	0.185465
	WT	7	0.16147			WT	7	0.512346
	WT	6	0.171458			WT	6	0.307864
	WT	2	0.126512			WT	2	0.297268
	WT	6	0.141385			WT	6	0.256438
	WT	2	0.133935			WT	2	0.274149
	WT	1	0.101184			WT	1	0.179567
	WT	4	0.113091			WT	4	0.118342
	WT	0	0.118757			WT	0	0.27825
	WT	0	0.126811			WT	0	0.20914
	WT	0	0.131829			WT	0	0.195521
	WT	3	0.162564			WT	3	0.392422
	WT	0	0.103986			WT	0	0.104846
	WT	1	0.109939			WT	1	0.112878
	WT	2	0.0866361			WT	2	0.0882012
	WT	6	0.135477			WT	6	0.319217
	WT	1	0.0959306			WT	1	0.184064
	WT	0	0.125904			WT	0	0.257353
	WT	0	0.0901433			WT	0	0.0874682
	WT	2	0.140627			WT	2	0.223474
	WT	2	0.154764			WT	2	0.342365
	WT	1	0.120649			WT	1	0.291345
	WT	6	0.195724			WT	6	0.418473
	WT	1	0.102606			WT	1	0.132753
	WT	6	0.158922			WT	6	0.29867
	WT	0	0.132641			WT	0	0.176187
	WT	2	0.174644			WT	2	0.250247
	WT	3	0.121979			WT	3	0.23473
	WT	6	0.13961			WT	6	0.191925
	WT	2	0.141206			WT	2	0.225089
	WT	6	0.15665			WT	6	0.266752
	WT	4	0.148183			WT	4	0.325976
	WT	0	0.125258			WT	0	0.187896
	WT	1	0.118951			WT	1	0.308943
	WT	2	0.155408			WT	2	0.30347
	WT	0	0.109692			WT	0	0.263711
	WT	4	0.152556			WT	4	0.3186
	WT	2	0.135766			WT	2	0.178793
	WT	2	0.128803			WT	2	0.247418
	WT	2	0.118186			WT	2	0.16679
	WT	1	0.0931864			WT	1	0.170014
	WT	1	0.0980436			WT	1	0.110097
	WT	2	0.19499			WT	2	0.464744
	WT	0	0.101594			WT	0	0.136016
	WT	6	0.180494			WT	6	0.370421
	WT	0	0.09427			WT	0	0.128508
	WT	4	0.133975			WT	4	0.322762
	WT	0	0.143462			WT	0	0.287086
	WT	1	0.107903			WT	1	0.168365
	WT	6	0.197663			WT	6	0.424623
	WT	0	0.12863			WT	0	0.276076
	WT	0	0.0787706			WT	0	0.175215
	WT	1	0.0987563			WT	1	0.128219
	WT	6	0.159036			WT	6	0.254402
	WT	2	0.101206			WT	2	0.18922
	WT	0	0.0874582			WT	0	0.075215
	WT	0	0.142395			WT	0	0.255112
	WT	3	0.151308			WT	3	0.253249
	WT	0	0.132968			WT	0	0.132744
	WT	4	0.173344			WT	4	0.413273
	WT	1	0.110126			WT	1	0.172013
	WT	1	0.100116			WT	1	0.0599703
	WT	0	0.103685			WT	0	0.147985
	WT	0	0.0973886			WT	0	0.188697
	WT	3	0.17634			WT	3	0.326586
	WT	3	0.162194			WT	3	0.251664
	WT	2	0.087468			WT	2	0.124361
	WT	6	0.113949			WT	6	0.117007
	WT	2	0.137968			WT	2	0.187632
	WT	7	0.165725			WT	7	0.332502
	WT	0	0.125335			WT	0	0.263111
	WT	0	0.119762			WT	0	0.252916
	WT	6	0.185898			WT	6	0.340824
	WT	0	0.153043			WT	0	0.366146
	WT	3	0.149899			WT	3	0.25287
	WT	3	0.158936			WT	3	0.264627
	WT	1	0.099519			WT	1	0.119887
	WT	2	0.116307			WT	2	0.181349
	WT	2	0.108136			WT	2	0.13321
	WT	3	0.166604			WT	3	0.35316
	WT	0	0.116186			WT	0	0.215821
	WT	0	0.129083			WT	0	0.244757
	WT	1	0.0924053			WT	1	0.070668
	WT	1	0.11417			WT	1	0.13754
	WT	2	0.166472			WT	2	0.317171
	WT	2	0.113335			WT	2	0.192328
	WT	2	0.146724			WT	2	0.276803
	WT	0	0.129543			WT	0	0.29247
	WT	2	0.140004			WT	2	0.14894
	WT	6	0.122909			WT	6	0.0797736
	WT	0	0.108751			WT	0	0.0873847
	WT	2	0.198391			WT	2	0.369435
	WT	0	0.120882			WT	0	0.238955
	WT	0	0.140683			WT	0	0.302766
	WT	2	0.0732932			WT	2	0.0457328
	WT	2	0.164085			WT	2	0.308686
	WT	2	0.140425			WT	2	0.209515
	WT	0	0.108167			WT	0	0.171712
	WT	1	0.112518			WT	1	0.172989
	WT	0	0.0923654			WT	0	0.0246821
	WT	2	0.112955			WT	2	0.180503
	WT	0	0.107089			WT	0	0.145046
	WT	2	0.104716			WT	2	0.119185
	WT	6	0.182351			WT	6	0.365286
	WT	3	0.119327			WT	3	0.166117
	WT	2	0.142052			WT	2	0.185588
	WT	2	0.130975			WT	2	0.199091
	WT	1	0.103095			WT	1	0.117014
	WT	2	0.163481			WT	2	0.27313
	WT	0	0.116576			WT	0	0.181584
	WT	3	0.131543			WT	3	0.244332
	WT	1	0.112506			WT	1	0.0649071
	WT	2	0.103566			WT	2	0.147841
	WT	1	0.104859			WT	1	0.0686147
	WT	0	0.137525			WT	0	0.256143
	WT	2	0.116481			WT	2	0.095825
	WT	4	0.123251			WT	4	0.121611
	WT	4	0.126651			WT	4	0.178926
	WT	6	0.181446			WT	6	0.390749
	WT	0	0.0965901			WT	0	0.138846
	WT	2	0.138797			WT	2	0.264319
	WT	2	0.136338			WT	2	0.301345
	WT	2	0.115792			WT	2	0.248082
	WT	0	0.135507			WT	0	0.203289
	WT	4	0.155688			WT	4	0.315483
	WT	2	0.137713			WT	2	0.122913
	WT	0	0.103851			WT	0	0.100071
	WT	0	0.0979668			WT	0	0.165484
	WT	0	0.0943234			WT	0	0.093829
	WT	3	0.10522			WT	3	0.0821459
	WT	2	0.120233			WT	2	0.201124
	WT	1	0.0972371			WT	1	0.129389
	WT	4	0.150558			WT	4	0.319792
	WT	3	0.150732			WT	3	0.349422
	WT	3	0.155882			WT	3	0.294713
	WT	2	0.124387			WT	2	0.219619
	WT	3	0.145167			WT	3	0.166121
	WT	1	0.0982335			WT	1	0.183885
	WT	0	0.130037			WT	0	0.305488
	WT	1	0.112597			WT	1	0.14662
	WT	3	0.126893			WT	3	0.183665
	WT	1	0.100949			WT	1	0.0866954
	WT	3	0.13419			WT	3	0.322287
	WT	0	0.142119			WT	0	0.15384
	WT	0	0.120002			WT	0	0.233834
	WT	0	0.118272			WT	0	0.262993
	WT	7	0.13467			WT	7	0.320103
	WT	2	0.121179			WT	2	0.200509
	WT	0	0.114517			WT	0	0.134012
	WT	2	0.1108			WT	2	0.11638
	WT	0	0.126453			WT	0	0.222873
	WT	0	0.135437			WT	0	0.24465
	WT	1	0.11037			WT	1	0.222399
	WT	2	0.131026			WT	2	0.242583
	WT	3	0.139571			WT	3	0.287499
	WT	0	0.12456			WT	0	0.234163
	WT	0	0.127465			WT	0	0.253389
	WT	2	0.176067			WT	2	0.336307
	WT	2	0.149609			WT	2	0.30512
	WT	1	0.0971253			WT	1	0.166071
	WT	3	0.133428			WT	3	0.281933
	WT	3	0.136079			WT	3	0.21846
	WT	3	0.162612			WT	3	0.318649
	WT	2	0.147497			WT	2	0.23827
	WT	1	0.0915263			WT	1	0.0778468
	WT	0	0.106172			WT	0	0.129815
	WT	6	0.145722			WT	6	0.260741
	WT	2	0.178136			WT	2	0.356504
	WT	1	0.106631			WT	1	0.12852
	WT	0	0.108261			WT	0	0.211021
	WT	0	0.104396			WT	0	0.262341
	WT	0	0.120218			WT	0	0.30949
	WT	1	0.132706			WT	1	0.30382
	WT	3	0.136902			WT	3	0.271919
	WT	0	0.105476			WT	0	0.256626
	WT	0	0.107786			WT	0	0.233784
	WT	0	0.105923			WT	0	0.210812
	WT	0	0.0827222			WT	0	0.211056
	WT	0	0.0989625			WT	0	0.165563
	WT	1	0.0926345			WT	1	0.192437
	WT	7	0.119151			WT	7	0.302407
	WT	7	0.171063			WT	7	0.382626
	WT	2	0.103621			WT	2	0.057486
	WT	3	0.132492			WT	3	0.152991
	WT	6	0.151095			WT	6	0.187795
	WT	1	0.101489			WT	1	0.165972
	WT	1	0.102553			WT	1	0.134705
	WT	4	0.143255			WT	4	0.27203
	WT	0	0.126356			WT	0	0.0720914
	WT	0	0.10021			WT	0	0.0987763
	WT	3	0.156138			WT	3	0.188629
	WT	2	0.104604			WT	2	0.0968212
	WT	3	0.117519			WT	3	0.209526
	WT	1	0.106312			WT	1	0.117837
	WT	4	0.13091			WT	4	0.18217
	WT	0	0.0986321			WT	0	0.10491
	WT	1	0.103742			WT	1	0.159798
	WT	1	0.0992902			WT	1	0.0814287
	WT	2	0.137587			WT	2	0.251445
	WT	2	0.106935			WT	2	0.118671
	WT	0	0.106756			WT	0	0.189589
	WT	0	0.0839021			WT	0	0.0608576
	WT	2	0.0568521			WT	2	-0.165154
	WT	0	0.116679			WT	0	0.209248
	WT	6	0.177757			WT	6	0.320915
	WT	3	0.132685			WT	3	0.269251
	WT	0	0.135308			WT	0	0.261748
	WT	3	0.165927			WT	3	0.34852
	WT	1	0.12327			WT	1	0.135751
	WT	0	0.125521			WT	0	0.205632
	WT	3	0.143946			WT	3	0.297961
	WT	4	0.161735			WT	4	0.204668
	WT	0	0.108953			WT	0	0.233169
	WT	4	0.128078			WT	4	0.171423
	WT	0	0.133049			WT	0	0.228031
	WT	6	0.163485			WT	6	0.425031
	WT	2	0.12842			WT	2	0.190808
	WT	6	0.128736			WT	6	0.164372
	WT	1	0.101963			WT	1	0.12491
	WT	2	0.161697			WT	2	0.274813
	WT	1	0.106724			WT	1	0.186605
	WT	1	0.109535			WT	1	0.0698773
	WT	1	0.114517			WT	1	0.162043
	WT	1	0.0902236			WT	1	0.0782178
	WT	0	0.114403			WT	0	0.206503
	WT	3	0.110321			WT	3	0.17479
	WT	1	0.0905566			WT	1	0.126469
	WT	2	0.0804991			WT	2	0.116493
	WT	0	0.10026			WT	0	0.139961
	WT	1	0.108502			WT	1	0.152407
	WT	6	0.183904			WT	6	0.347372
	WT	2	0.119873			WT	2	0.106694
	WT	2	0.150483			WT	2	0.246202
	WT	0	0.0876338			WT	0	0.0801171
	WT	2	0.142325			WT	2	0.236119
	WT	2	0.101443			WT	2	0.186153
	WT	2	0.166126			WT	2	0.362886
	WT	1	0.114945			WT	1	0.164014
	WT	0	0.124163			WT	0	0.177991
	WT	7	0.143335			WT	7	0.262119
	WT	0	0.132369			WT	0	0.218904
	WT	2	0.114993			WT	2	0.193936
	WT	0	0.102231			WT	0	0.0458671
	WT	0	0.116681			WT	0	0.245765
	WT	4	0.146106			WT	4	0.276556
	WT	1	0.0977749			WT	1	0.0521224
	WT	3	0.141358			WT	3	0.252016
	WT	6	0.13733			WT	6	0.203431
	WT	0	0.109348			WT	0	0.178313
	WT	0	0.106345			WT	0	0.0729722
	WT	2	0.12447			WT	2	0.202061
	WT	1	0.111869			WT	1	0.0938254
	WT	4	0.11505			WT	4	0.210045
	WT	0	0.159449			WT	0	0.26463
	WT	2	0.103694			WT	2	0.113305
	WT	6	0.208853			WT	6	0.467946
	WT	3	0.150884			WT	3	0.278211
	WT	2	0.135586			WT	2	0.21476
	WT	2	0.11714			WT	2	0.103801
	WT	3	0.142608			WT	3	0.233923
	WT	2	0.15084			WT	2	0.294428
	WT	6	0.145815			WT	6	0.269611
	WT	2	0.107292			WT	2	0.194457
	WT	0	0.121305			WT	0	0.293153
	WT	2	0.14819			WT	2	0.246391
	WT	0	0.0751632			WT	0	0.120701
	WT	7	0.152918			WT	7	0.315704
	WT	0	0.12598			WT	0	0.158361
	WT	0	0.0963545			WT	0	0.121976
	WT	0	0.0980526			WT	0	0.0941421
	WT	0	0.0970956			WT	0	0.246855
	WT	0	0.11014			WT	0	0.209126
	WT	3	0.121874			WT	3	0.23507
	WT	1	0.0892049			WT	1	0.110795
	WT	0	0.133902			WT	0	0.203596
	WT	4	0.121974			WT	4	0.15671
	WT	6	0.187352			WT	6	0.336055
	WT	1	0.0653025			WT	1	0.0124693
	WT	6	0.131917			WT	6	0.275588
	WT	0	0.118775			WT	0	0.211089
	WT	1	0.106473			WT	1	0.0842183
	WT	2	0.150095			WT	2	0.503556
	WT	3	0.120255			WT	3	0.171296
	WT	0	0.114533			WT	0	0.187078
	WT	1	0.101497			WT	1	0.133112
	WT	1	0.0891257			WT	1	0.183506
	WT	0	0.138267			WT	0	0.29946
	WT	3	0.156242			WT	3	0.368446
	WT	1	0.105501			WT	1	0.10218
	WT	2	0.0975659			WT	2	0.141934
	WT	3	0.12197			WT	3	0.298576
	WT	0	0.0714655			WT	0	0.185244
	WT	1	0.113599			WT	1	0.205313
	WT	1	0.115948			WT	1	0.066946
	WT	1	0.122994			WT	1	0.129955
	WT	0	0.128545			WT	0	0.250254
	WT	0	0.111755			WT	0	0.231767
	WT	2	0.101376			WT	2	0.107134
	WT	1	0.0766307			WT	1	0.140413
	WT	0	0.116254			WT	0	0.192536
	WT	6	0.130408			WT	6	0.283178
	WT	2	0.154579			WT	2	0.253496
	WT	0	0.102219			WT	0	0.203164
	WT	0	0.121514			WT	0	0.190353
	WT	2	0.134456			WT	2	0.220276
	WT	3	0.143036			WT	3	0.225694
	WT	0	0.149026			WT	0	0.238659
	WT	2	0.126258			WT	2	0.0573255
	WT	0	0.123488			WT	0	0.234227
	WT	4	0.132285			WT	4	0.208802
	WT	4	0.137417			WT	4	0.22317
	WT	1	0.109827			WT	1	0.0980657
	WT	2	0.167023			WT	2	0.376264
	WT	1	0.119393			WT	1	0.148314
	WT	0	0.109132			WT	0	0.0222992
	WT	4	0.150391			WT	4	0.261161
	WT	2	0.125466			WT	2	0.185309
	WT	2	0.161462			WT	2	0.274902
	WT	0	0.129428			WT	0	0.198502
	WT	1	0.0785722			WT	1	0.0672493
	WT	1	0.112831			WT	1	0.166527
	WT	4	0.130632			WT	4	0.274415
	WT	1	0.115757			WT	1	0.172134
	WT	2	0.117416			WT	2	0.134826
	WT	1	0.122981			WT	1	0.19043
	WT	2	0.111118			WT	2	0.269004
	WT	1	0.102235			WT	1	0.155522
	WT	4	0.136315			WT	4	0.177843
	WT	4	0.121627			WT	4	0.276272
	WT	1	0.123038			WT	1	0.232546
	WT	0	0.121273			WT	0	0.180247
	WT	6	0.182112			WT	6	0.349491
	WT	0	0.0996317			WT	0	0.212323
	WT	0	0.138114			WT	0	0.185134
	WT	1	0.0802666			WT	1	0.0895583
	WT	3	0.15651			WT	3	0.260402
	WT	2	0.116832			WT	2	0.216462
	WT	7	0.157124			WT	7	0.299645
	WT	2	0.122502			WT	2	0.203338
	WT	4	0.192892			WT	4	0.38896
	WT	3	0.141049			WT	3	0.346576
	WT	0	0.112586			WT	0	0.189609
	WT	3	0.12901			WT	3	0.368843
	WT	6	0.224368			WT	6	0.45557
	WT	0	0.104509			WT	0	0.148423
	WT	0	0.117692			WT	0	0.229803
	WT	4	0.126228			WT	4	0.151829
	WT	1	0.115634			WT	1	0.136615
	WT	3	0.16777			WT	3	0.26928
	WT	2	0.147092			WT	2	0.305973
	WT	0	0.118443			WT	0	0.179387
	WT	0	0.0890181			WT	0	0.0489504
	WT	0	0.129357			WT	0	0.236018
	WT	3	0.125256			WT	3	0.246293
	WT	0	0.0969676			WT	0	0.133988
	WT	2	0.114058			WT	2	0.163928
	WT	3	0.145115			WT	3	0.307976
	WT	2	0.141609			WT	2	0.249396
	WT	7	0.147495			WT	7	0.373209
	WT	1	0.0768066			WT	1	-0.0226721
	WT	2	0.172461			WT	2	0.389522
	WT	3	0.1793			WT	3	0.43088
	WT	4	0.128223			WT	4	0.297399
	WT	3	0.125068			WT	3	0.186895
	WT	4	0.15738			WT	4	0.328793
	WT	2	0.204094			WT	2	0.435125
	WT	0	0.0807027			WT	0	0.0519857
	WT	2	0.11667			WT	2	0.22835
	WT	0	0.129564			WT	0	0.239215
	WT	0	0.0951748			WT	0	0.134093
	WT	6	0.178917			WT	6	0.483078
	WT	3	0.165062			WT	3	0.319585
	WT	0	0.147578			WT	0	0.327425
	WT	0	0.0955329			WT	0	0.217011
	WT	2	0.135251			WT	2	0.296203
	WT	2	0.103392			WT	2	0.180954
	WT	1	0.113284			WT	1	0.229821
	WT	1	0.0900747			WT	1	0.242526
	WT	0	0.149962			WT	0	0.361
	WT	0	0.128585			WT	0	0.231798
	WT	1	0.107054			WT	1	0.168106
	WT	6	0.189324			WT	6	0.405427
	WT	2	0.102054			WT	2	0.171415
	WT	2	0.105631			WT	2	0.0632507
	WT	1	0.0767805			WT	1	0.0364736
	WT	2	0.142507			WT	2	0.224069
	WT	1	0.105112			WT	1	0.0931085
	WT	3	0.132201			WT	3	0.22035
	WT	0	0.113926			WT	0	0.232105
	WT	0	0.101143			WT	0	0.223777
	WT	0	0.149476			WT	0	0.337962
	WT	0	0.141622			WT	0	0.268916
	WT	2	0.112929			WT	2	0.122274
	WT	2	0.135461			WT	2	0.214269
	WT	0	0.0744068			WT	0	0.095203
	WT	4	0.149452			WT	4	0.302931
	WT	2	0.123782			WT	2	0.275682
	WT	0	0.134467			WT	0	0.253813
	WT	2	0.125855			WT	2	0.193282
	WT	2	0.100971			WT	2	0.0750724
	WT	2	0.107139			WT	2	0.0982497
	WT	1	0.112103			WT	1	0.179343
	WT	0	0.127842			WT	0	0.186288
	WT	7	0.157523			WT	7	0.260253
	WT	0	0.127272			WT	0	0.299239
	WT	2	0.0967591			WT	2	0.127193
	WT	2	0.115456			WT	2	0.169749
	WT	6	0.159499			WT	6	0.333584
	WT	0	0.121234			WT	0	0.268124
	WT	1	0.0914949			WT	1	0.116167
	WT	2	0.167218			WT	2	0.352497
	WT	2	0.106084			WT	2	0.14322
	WT	0	0.136855			WT	0	0.255583
	WT	2	0.139135			WT	2	0.311025
	WT	2	0.107889			WT	2	0.155003
	WT	0	0.099852			WT	0	0.144014
	WT	0	0.108396			WT	0	0.131572
	WT	0	0.115085			WT	0	0.18597
	WT	0	0.117922			WT	0	0.193618
	WT	1	0.112953			WT	1	0.148634
	WT	6	0.1666			WT	6	0.304582
	WT	2	0.10358			WT	2	0.175026
	WT	6	0.103012			WT	6	0.169177
	WT	0	0.152025			WT	0	0.306192
	WT	2	0.120362			WT	2	0.156791
	WT	1	0.113356			WT	1	0.176429
	WT	1	0.109776			WT	1	0.211054
	WT	0	0.0881209			WT	0	0.170831
	WT	2	0.0950837			WT	2	0.0791935
	WT	0	0.131295			WT	0	0.256912
	WT	1	0.102445			WT	1	0.125719
	WT	3	0.131376			WT	3	0.304269
	WT	2	0.105542			WT	2	0.111579
	WT	2	0.189339			WT	2	0.404677
	WT	4	0.117102			WT	4	0.150631
	WT	1	0.119634			WT	1	0.122798
	WT	6	0.108706			WT	6	0.224433
	WT	2	0.1583			WT	2	0.253766
	WT	1	0.134714			WT	1	0.242009
	WT	1	0.100147			WT	1	0.0639218
	WT	2	0.112885			WT	2	0.0947406
	WT	3	0.139765			WT	3	0.283317
	WT	0	0.114755			WT	0	0.0924223
	WT	0	0.108597			WT	0	0.154668
	WT	1	0.113877			WT	1	0.127569
	WT	7	0.153481			WT	7	0.248154
	WT	1	0.114724			WT	1	0.221112
	WT	0	0.103597			WT	0	0.136583
	WT	0	0.0940045			WT	0	0.0711971
	WT	1	0.11132			WT	1	0.15202
	WT	1	0.0612939			WT	1	0.0256306
	WT	0	0.110039			WT	0	0.141037
	WT	2	0.111731			WT	2	0.0324372
	WT	6	0.153983			WT	6	0.296649
	WT	4	0.114808			WT	4	0.107033
	WT	1	0.105429			WT	1	0.109756
	WT	3	0.178529			WT	3	0.45925
	WT	1	0.094327			WT	1	0.0844892
	WT	0	0.110879			WT	0	0.219555
	WT	1	0.106038			WT	1	0.241439
	WT	2	0.112955			WT	2	0.166382
	WT	2	0.0795638			WT	2	0.0155664
	WT	4	0.141204			WT	4	0.313964
	WT	0	0.127543			WT	0	0.303379
	WT	2	0.133866			WT	2	0.170517
	WT	1	0.116816			WT	1	0.241226
	WT	1	0.0924525			WT	1	0.120378
	WT	6	0.139357			WT	6	0.281814
	WT	6	0.165871			WT	6	0.388076
	WT	7	0.129458			WT	7	0.17
	WT	0	0.132149			WT	0	0.234965
	WT	1	0.119081			WT	1	0.163932
	WT	3	0.101511			WT	3	0.233588
	WT	0	0.0599067			WT	0	0.0503794
	WT	2	0.122951			WT	2	0.20465
	WT	1	0.0796638			WT	1	0.08392
	WT	3	0.15381			WT	3	0.404386
	WT	4	0.138437			WT	4	0.351251
	WT	1	0.107977			WT	1	0.210267
	WT	2	0.122894			WT	2	0.139558
	WT	4	0.174708			WT	4	0.385366
	WT	2	0.136626			WT	2	0.301615
	WT	1	0.107897			WT	1	0.115955
	WT	4	0.130502			WT	4	0.241077
	WT	3	0.153063			WT	3	0.332336
	WT	1	0.105769			WT	1	0.128489
	WT	0	0.124015			WT	0	0.228475
	WT	0	0.143906			WT	0	0.327094
	WT	8	0.130939			WT	8	0.225435
	WT	1	0.0809244			WT	1	0.0795946
	WT	0	0.0770886			WT	0	0.161214
	WT	4	0.149652			WT	4	0.279226
	WT	4	0.137096			WT	4	0.219503
	WT	1	0.128173			WT	1	0.313893
	WT	0	0.130474			WT	0	0.263106
	WT	1	0.103672			WT	1	0.104593
	WT	1	0.114687			WT	1	0.254041
	WT	1	0.130476			WT	1	0.249706
	WT	1	0.115431			WT	1	0.198444
	WT	1	0.13111			WT	1	0.0964254
	WT	1	0.116895			WT	1	0.151388
	WT	1	0.0897847			WT	1	0.0652999
	WT	1	0.107887			WT	1	0.102039
	WT	1	0.0818863			WT	1	0.0899898
	WT	1	0.123791			WT	1	0.125566
	WT	8	0.139097			WT	8	0.288585
	WT	0	0.122967			WT	0	0.153259
	WT	1	0.114936			WT	1	0.226201
	WT	0	0.119385			WT	0	0.191583
	WT	7	0.155975			WT	7	0.363464
	WT	4	0.151724			WT	4	0.317041
	WT	0	0.140322			WT	0	0.255127
	WT	2	0.15183			WT	2	0.215392
	WT	0	0.149877			WT	0	0.323894
	WT	4	0.143887			WT	4	0.260385
	WT	0	0.138274			WT	0	0.269296
	WT	2	0.0846599			WT	2	0.114422
	WT	2	0.150348			WT	2	0.206038
	WT	3	0.137037			WT	3	0.279816
	WT	0	0.119745			WT	0	0.108934
	WT	2	0.118029			WT	2	0.0931084
	WT	0	0.119047			WT	0	0.192017
	WT	2	0.143983			WT	2	0.201117
	WT	2	0.127039			WT	2	0.210222
	WT	1	0.101123			WT	1	0.159719
	WT	2	0.0982832			WT	2	0.151605
	WT	2	0.103146			WT	2	0.115438
	WT	6	0.136501			WT	6	0.259959
	WT	0	0.109818			WT	0	0.222203
	WT	1	0.098795			WT	1	0.0526318
	WT	1	0.101944			WT	1	0.135172
	WT	7	0.140623			WT	7	0.285696
	WT	4	0.160833			WT	4	0.269927
	WT	4	0.145448			WT	4	0.256106
	WT	2	0.126979			WT	2	0.193908
	WT	0	0.116205			WT	0	0.0925862
	WT	2	0.125441			WT	2	0.142071
	WT	3	0.157134			WT	3	0.358502
	WT	2	0.147825			WT	2	0.31144
	WT	1	0.0741869			WT	1	0.105821
	WT	4	0.138097			WT	4	0.211527
	WT	2	0.112029			WT	2	0.207863
	WT	0	0.137843			WT	0	0.147307
	WT	4	0.135761			WT	4	0.252005
	WT	4	0.163242			WT	4	0.285153
	WT	0	0.111136			WT	0	0.136945
	WT	2	0.104815			WT	2	0.185067
	WT	0	0.0974792			WT	0	0.134768
	WT	4	0.132792			WT	4	0.273432
	WT	0	0.104686			WT	0	0.133766
	WT	1	0.106824			WT	1	0.0996898
	WT	1	0.106533			WT	1	0.148152
	WT	2	0.131357			WT	2	0.182975
	WT	1	0.111791			WT	1	0.186009
	WT	0	0.106422			WT	0	0.0468989
	WT	4	0.10634			WT	4	0.0201279
	WT	1	0.114445			WT	1	0.0699945
	WT	1	0.127471			WT	1	0.218293
	WT	2	0.0774028			WT	2	0.102045
	WT	0	0.110187			WT	0	0.184285
	WT	0	0.1213			WT	0	0.21666
	WT	4	0.144977			WT	4	0.199832
	WT	3	0.136718			WT	3	0.220105
	WT	1	0.0999454			WT	1	0.0785061
	WT	0	0.120515			WT	0	0.169496
	WT	7	0.139252			WT	7	0.22177
	WT	0	0.12108			WT	0	0.295905
	WT	6	0.140372			WT	6	0.186552
	WT	0	0.122451			WT	0	0.350394
	WT	2	0.109308			WT	2	0.229912
	WT	7	0.136466			WT	7	0.278456
	WT	2	0.134531			WT	2	0.165735
	WT	7	0.141943			WT	7	0.207633
	WT	7	0.204116			WT	7	0.389362
	WT	2	0.11106			WT	2	0.0876418
	WT	0	0.0949232			WT	0	0.100101
	WT	4	0.142886			WT	4	0.19596
	WT	1	0.120293			WT	1	0.204081
	WT	7	0.150778			WT	7	0.310376
	WT	6	0.168979			WT	6	0.343996
	WT	2	0.127366			WT	2	0.158934
	WT	3	0.154949			WT	3	0.260384
	WT	7	0.15561			WT	7	0.205303
	WT	6	0.162171			WT	6	0.33757
	WT	6	0.167602			WT	6	0.246165
	WT	1	0.135737			WT	1	0.1509
	WT	3	0.157116			WT	3	0.266657
	WT	0	0.120244			WT	0	0.186973
	WT	0	0.107514			WT	0	0.140328
	WT	1	0.102831			WT	1	0.116724
	WT	6	0.182746			WT	6	0.34959
	WT	2	0.0954678			WT	2	0.101215
	WT	2	0.107716			WT	2	0.207921
	WT	1	0.126031			WT	1	0.165798
	WT	1	0.0825694			WT	1	0.148596
	WT	6	0.10763			WT	6	0.205496
	WT	6	0.150578			WT	6	0.244657
	WT	0	0.136711			WT	0	0.291639
	WT	2	0.108837			WT	2	0.186475
	WT	3	0.117371			WT	3	0.237462
	WT	1	0.0940416			WT	1	0.120629
	WT	2	0.126343			WT	2	0.12434
	WT	0	0.126388			WT	0	0.182391
	WT	6	0.127467			WT	6	0.196388
	WT	0	0.123025			WT	0	0.173134
	WT	1	0.123875			WT	1	0.311559
	WT	1	0.0981568			WT	1	0.117238
	WT	0	0.152012			WT	0	0.240596
	WT	2	0.131456			WT	2	0.235886
	WT	6	0.173001			WT	6	0.275889
	WT	1	0.0988115			WT	1	0.161213
	WT	0	0.144472			WT	0	0.350505
	WT	0	0.128455			WT	0	0.243269
	WT	3	0.181899			WT	3	0.420075
	WT	2	0.102198			WT	2	0.197236
	WT	0	0.104974			WT	0	0.0249484
	WT	0	0.119004			WT	0	0.205187
	WT	0	0.102814			WT	0	0.155193
	WT	0	0.110373			WT	0	0.133528
	WT	2	0.107744			WT	2	0.146232
	WT	2	0.118717			WT	2	0.161683
	WT	2	0.0942401			WT	2	0.094413
	WT	6	0.175115			WT	6	0.349221
	WT	0	0.136086			WT	0	0.311799
	WT	4	0.176727			WT	4	0.339047
	WT	0	0.103435			WT	0	0.121043
	WT	2	0.181934			WT	2	0.276125
	WT	2	0.112928			WT	2	0.228408
	WT	3	0.148394			WT	3	0.30892
	WT	2	0.144311			WT	2	0.17776
	WT	0	0.129043			WT	0	0.179552
	WT	0	0.125293			WT	0	0.208197
	WT	2	0.094171			WT	2	0.0662846
	WT	2	0.14211			WT	2	0.213971
	WT	2	0.125681			WT	2	0.230427
	WT	2	0.115063			WT	2	0.139257
	WT	2	0.105082			WT	2	0.0556374
	WT	1	0.107504			WT	1	0.0630943
	WT	6	0.194016			WT	6	0.288916
	WT	2	0.116657			WT	2	0.202089
	WT	6	0.182895			WT	6	0.310692
	WT	2	0.134119			WT	2	0.213859
	WT	0	0.0944068			WT	0	0.0971887
	WT	0	0.107347			WT	0	0.199765
	WT	2	0.116417			WT	2	0.202296
	WT	0	0.112877			WT	0	0.179445
	WT	6	0.15036			WT	6	0.360373
	WT	3	0.135416			WT	3	0.245289
	WT	0	0.110862			WT	0	0.281359
	WT	2	0.0986909			WT	2	0.188043
	WT	3	0.157344			WT	3	0.253476
	WT	3	0.126026			WT	3	0.15611
	WT	1	0.101694			WT	1	0.106274
	WT	0	0.129663			WT	0	0.241571
	WT	0	0.0961598			WT	0	0.21452
	WT	3	0.12022			WT	3	0.202108
	WT	3	0.137114			WT	3	0.234265
	WT	1	0.126576			WT	1	0.280441
	WT	0	0.149807			WT	0	0.261518
	WT	2	0.111965			WT	2	0.124783
	WT	3	0.132878			WT	3	0.265903
	WT	6	0.17683			WT	6	0.290124
	WT	0	0.102518			WT	0	0.104275
	WT	1	0.0995982			WT	1	0.089071
	WT	1	0.109221			WT	1	0.1426
	WT	3	0.1533			WT	3	0.271846
	WT	0	0.100669			WT	0	0.0895589
	WT	2	0.113806			WT	2	0.1267
	WT	0	0.101301			WT	0	0.143931
	WT	7	0.125912			WT	7	0.234789
	WT	3	0.165333			WT	3	0.257229
	WT	6	0.16368			WT	6	0.220784
	WT	2	0.120692			WT	2	0.279669
	WT	0	0.108398			WT	0	0.133675
	WT	2	0.103941			WT	2	0.116296
	WT	1	0.0776534			WT	1	0.0895711
	WT	2	0.116985			WT	2	0.112325
	WT	2	0.13175			WT	2	0.26506
	WT	0	0.13792			WT	0	0.272041
	WT	0	0.105356			WT	0	0.179712
	WT	0	0.114815			WT	0	0.226239
	WT	2	0.147125			WT	2	0.249887
	WT	7	0.15023			WT	7	0.347032
	WT	0	0.129235			WT	0	0.0317482
	WT	3	0.15663			WT	3	0.367017
	WT	0	0.101053			WT	0	0.224895
	WT	2	0.116368			WT	2	0.163127
	WT	3	0.149121			WT	3	0.267008
	WT	1	0.0932711			WT	1	0.0116986
	WT	0	0.135213			WT	0	0.179693
	WT	0	0.111593			WT	0	0.120337
	WT	0	0.132414			WT	0	0.243685
	WT	0	0.143195			WT	0	0.155497
	WT	2	0.115334			WT	2	0.124883
	WT	7	0.110955			WT	7	0.182919
	WT	6	0.204312			WT	6	0.379068
	WT	0	0.106942			WT	0	0.192527
	WT	2	0.138571			WT	2	0.180382
	WT	1	0.117305			WT	1	0.16171
	WT	0	0.0987313			WT	0	0.142119
	WT	0	0.135153			WT	0	0.207949
	WT	3	0.136122			WT	3	0.287995
	WT	0	0.111003			WT	0	0.201396
	WT	3	0.118423			WT	3	0.218247
	WT	2	0.12389			WT	2	0.181694
	WT	1	0.0605516			WT	1	-0.0314961
	WT	1	0.113405			WT	1	0.202451
	WT	6	0.225059			WT	6	0.441664
	WT	0	0.129206			WT	0	0.247963
	WT	1	0.0944208			WT	1	0.0721283
	WT	0	0.116752			WT	0	0.0698583
	WT	2	0.102933			WT	2	0.183566
	WT	2	0.108549			WT	2	0.0669823
	WT	4	0.135149			WT	4	0.20708
	WT	1	0.108301			WT	1	0.194105
	WT	1	0.103989			WT	1	0.0961142
	WT	0	0.126893			WT	0	0.175289
	WT	2	0.123501			WT	2	0.16029
	WT	1	0.0922909			WT	1	0.12967
	WT	3	0.115958			WT	3	0.259894
	WT	1	0.0787343			WT	1	0.170069
	WT	0	0.0633553			WT	0	0.114278
	WT	1	0.105326			WT	1	0.125583
	WT	0	0.106801			WT	0	0.175262
	WT	1	0.0914034			WT	1	0.115643
	WT	1	0.120774			WT	1	0.18847
	WT	0	0.106576			WT	0	0.128574
	WT	2	0.102434			WT	2	0.148553
	WT	4	0.165115			WT	4	0.345373
	WT	0	0.0908372			WT	0	0.273104
	WT	0	0.132868			WT	0	0.209676
	WT	2	0.159497			WT	2	0.330685
	WT	2	0.175193			WT	2	0.291985
	WT	2	0.180452			WT	2	0.332329
	WT	0	0.132483			WT	0	0.337088
	WT	0	0.126334			WT	0	0.175836
	WT	3	0.136835			WT	3	0.222231
	WT	6	0.176376			WT	6	0.312424
	WT	0	0.0849923			WT	0	0.0914503
	WT	1	0.0973406			WT	1	0.175508
	WT	0	0.133721			WT	0	0.251028
	WT	1	0.106849			WT	1	0.150766
	WT	6	0.202779			WT	6	0.406868
	WT	1	0.117888			WT	1	0.168979
	WT	2	0.132829			WT	2	0.163533
	WT	1	0.116888			WT	1	0.0670567
	WT	2	0.102956			WT	2	0.176543
	WT	0	0.128948			WT	0	0.229403
	WT	0	0.0777631			WT	0	0.0370384
	WT	0	0.140159			WT	0	0.21191
	WT	0	0.125973			WT	0	0.274304
	WT	0	0.129604			WT	0	0.221309
	WT	2	0.15249			WT	2	0.226297
	WT	0	0.097378			WT	0	0.0591363
	WT	2	0.0982217			WT	2	0.0513278
	WT	2	0.126604			WT	2	0.153501
	WT	6	0.192937			WT	6	0.346443
	WT	4	0.115885			WT	4	0.18926
	WT	0	0.109881			WT	0	0.192231
	WT	6	0.0914495			WT	6	0.0725774
	WT	1	0.0903972			WT	1	0.134769
	WT	1	0.102207			WT	1	0.155761
	WT	4	0.160343			WT	4	0.344109
	WT	1	0.0929404			WT	1	0.175028
	WT	1	0.0995171			WT	1	0.116947
	WT	6	0.136743			WT	6	0.183053
	WT	0	0.124655			WT	0	0.169609
	WT	0	0.116911			WT	0	0.174153
	WT	0	0.104323			WT	0	0.194241
	WT	1	0.106211			WT	1	0.1601
	WT	0	0.134429			WT	0	0.161529
	WT	2	0.105785			WT	2	0.204244
	WT	2	0.173541			WT	2	0.347248
	WT	1	0.0746344			WT	1	0.0935366
	WT	0	0.127924			WT	0	0.228155
	WT	0	0.112419			WT	0	0.16802
	WT	6	0.124883			WT	6	0.308715
	WT	2	0.110347			WT	2	0.193599
	WT	3	0.167462			WT	3	0.351725
	WT	0	0.086954			WT	0	0.172831
	WT	2	0.109997			WT	2	0.129242
	WT	1	0.11674			WT	1	0.183685
	WT	0	0.139595			WT	0	0.252683
	WT	0	0.0968435			WT	0	0.130668
	WT	2	0.109983			WT	2	0.194489
	WT	0	0.118975			WT	0	0.203655
	WT	1	0.114115			WT	1	0.159352
	WT	0	0.0978229			WT	0	0.0628642
	WT	0	0.103489			WT	0	0.188032
	WT	2	0.133007			WT	2	0.305794
	WT	1	0.0873528			WT	1	0.0663447
	WT	2	0.135486			WT	2	0.28259
	WT	0	0.117161			WT	0	0.249254
	WT	4	0.137582			WT	4	0.247963
	WT	3	0.12947			WT	3	0.180529
	WT	3	0.145501			WT	3	0.386662
	WT	0	0.120174			WT	0	0.187509
	WT	1	0.119368			WT	1	0.212927
	WT	1	0.0827801			WT	1	0.0398897
	WT	0	0.138458			WT	0	0.268658
	WT	1	0.103892			WT	1	0.175681
	WT	4	0.155602			WT	4	0.281144
	WT	0	0.12222			WT	0	0.209819
	WT	0	0.113516			WT	0	0.175038
	WT	1	0.0894429			WT	1	0.127673
	WT	0	0.0803332			WT	0	0.0620567
	WT	2	0.131903			WT	2	0.168595
	WT	1	0.10982			WT	1	0.154995
	WT	2	0.109144			WT	2	0.0697765
	WT	2	0.140246			WT	2	0.248142
	WT	0	0.0826016			WT	0	0.126591
	WT	0	0.143158			WT	0	0.279048
	WT	0	0.135973			WT	0	0.221451
	WT	3	0.140598			WT	3	0.216149
	WT	2	0.115118			WT	2	0.104774
	WT	0	0.109365			WT	0	0.137385
	WT	7	0.099582			WT	7	0.229587
	WT	2	0.137791			WT	2	0.27316
	WT	0	0.126544			WT	0	0.286202
	WT	2	0.10974			WT	2	0.144084
	WT	2	0.106041			WT	2	0.18413
	WT	0	0.126969			WT	0	0.228185
	WT	0	0.0935336			WT	0	0.261945
	WT	1	0.081829			WT	1	0.0629411
	WT	2	0.131738			WT	2	0.2456
	WT	3	0.153391			WT	3	0.323795
	WT	1	0.0802477			WT	1	0.07244
	WT	7	0.14735			WT	7	0.266926
	WT	0	0.0831753			WT	0	0.0218292
	WT	7	0.160454			WT	7	0.232683
	WT	0	0.106902			WT	0	0.147951
	WT	6	0.14073			WT	6	0.321259
	WT	1	0.117203			WT	1	0.169855
	WT	3	0.126717			WT	3	0.161251
	WT	0	0.0883346			WT	0	0.0967023
	WT	1	0.0854505			WT	1	0.0138593
	WT	1	0.0636358			WT	1	0.0514799
	WT	1	0.0903094			WT	1	0.0610571
	WT	0	0.0980002			WT	0	0.080687
	WT	6	0.125867			WT	6	0.302932
	WT	4	0.151205			WT	4	0.21066
	WT	2	0.131567			WT	2	0.224804
	WT	3	0.155123			WT	3	0.295213
	WT	3	0.144442			WT	3	0.23569
	WT	0	0.0675413			WT	0	0.0594383
	WT	3	0.127746			WT	3	0.154326
	WT	0	0.108659			WT	0	0.186259
	WT	1	0.0904496			WT	1	0.0104096
	WT	3	0.136838			WT	3	0.231403
	WT	0	0.127016			WT	0	0.200097
	WT	0	0.137891			WT	0	0.313093
	WT	2	0.104311			WT	2	0.158117
	WT	0	0.0861744			WT	0	0.0325125
	WT	2	0.0958018			WT	2	0.151677
	WT	2	0.110364			WT	2	0.0972559
	WT	0	0.0930414			WT	0	0.103129
	WT	2	0.113782			WT	2	0.0845534
	WT	0	0.0968242			WT	0	0.217712
	WT	2	0.103205			WT	2	0.143216
	WT	0	0.114412			WT	0	0.215265
	WT	1	0.116276			WT	1	0.201299
	WT	3	0.139111			WT	3	0.311121
	WT	1	0.101347			WT	1	0.118692
	WT	0	0.103999			WT	0	0.181891
	WT	6	0.164535			WT	6	0.248913
	WT	0	0.114594			WT	0	0.12817
	WT	2	0.136828			WT	2	0.305423
	WT	1	0.114271			WT	1	0.137245
	WT	0	0.112915			WT	0	0.14083
	WT	0	0.116306			WT	0	0.112504
	WT	0	0.0981813			WT	0	0.0592497
	WT	0	0.0759039			WT	0	0.0722658
	WT	1	0.0858768			WT	1	0.180839
	WT	1	0.102607			WT	1	0.169922
	WT	1	0.107205			WT	1	0.201902
	WT	4	0.181516			WT	4	0.344371
	WT	6	0.141076			WT	6	0.252575
	WT	0	0.125482			WT	0	0.227018
	WT	3	0.112122			WT	3	0.16995
	WT	0	0.133289			WT	0	0.257294
	WT	2	0.0857102			WT	2	0.00950828
	WT	4	0.137473			WT	4	0.278313
	WT	2	0.108804			WT	2	0.259494
	WT	0	0.146901			WT	0	0.278455
	WT	0	0.0870595			WT	0	0.195712
	WT	2	0.0845512			WT	2	0.0627138
	WT	0	0.0859338			WT	0	0.0278297
	WT	0	0.0955202			WT	0	0.0867011
	WT	3	0.188822			WT	3	0.367985
	WT	3	0.138125			WT	3	0.257249
	WT	6	0.195527			WT	6	0.478853
	WT	0	0.101524			WT	0	0.210044
	WT	2	0.118917			WT	2	0.229646
	WT	3	0.168222			WT	3	0.356648
	WT	0	0.110358			WT	0	0.162129
	WT	2	0.0902044			WT	2	0.0728821
	WT	0	0.10698			WT	0	0.118882
	WT	6	0.15599			WT	6	0.371788
	WT	3	0.134424			WT	3	0.190755
	WT	2	0.104007			WT	2	0.119731
	WT	2	0.20505			WT	2	0.388612
	WT	3	0.120393			WT	3	0.142914
	WT	4	0.106129			WT	4	0.293014
	WT	0	0.0941798			WT	0	0.219449
	WT	0	0.132175			WT	0	0.280722
	WT	0	0.116642			WT	0	0.152837
	WT	6	0.176323			WT	6	0.333651
	WT	0	0.109018			WT	0	0.179157
	WT	0	0.0962914			WT	0	0.0892554
	WT	2	0.144374			WT	2	0.261915
	WT	1	0.118469			WT	1	0.183811
	WT	2	0.136926			WT	2	0.229268
	WT	2	0.104689			WT	2	0.0870735
	WT	0	0.114204			WT	0	0.246896
	WT	1	0.110891			WT	1	0.170052
	WT	6	0.163781			WT	6	0.261205
	WT	3	0.151789			WT	3	0.368967
	WT	4	0.177115			WT	4	0.31724
	WT	1	0.0761875			WT	1	0.134241
	WT	0	0.127941			WT	0	0.198703
	WT	2	0.108328			WT	2	0.13063
	WT	2	0.112494			WT	2	0.109156
	WT	4	0.157684			WT	4	0.326366
	WT	1	0.127203			WT	1	0.150825
	WT	0	0.0973583			WT	0	0.126791
	WT	1	0.0975726			WT	1	0.0271954
	WT	0	0.110563			WT	0	0.112973
	WT	0	0.104995			WT	0	0.167969
	WT	2	0.132088			WT	2	0.234877
	WT	0	0.124639			WT	0	0.1976
	WT	1	0.0717957			WT	1	0.0524458
	WT	0	0.108824			WT	0	0.0949301
	WT	1	0.111875			WT	1	0.129337
	WT	1	0.0901856			WT	1	0.140278
	WT	1	0.0937947			WT	1	0.084077
	WT	1	0.0887818			WT	1	0.0139567
	WT	0	0.140155			WT	0	0.374775
	WT	2	0.0914148			WT	2	0.105884
	WT	0	0.0906014			WT	0	0.0642747
	WT	1	0.122116			WT	1	0.246534
	WT	1	0.0827786			WT	1	-0.00329972
	WT	0	0.0677648			WT	0	0.034647
	WT	2	0.109926			WT	2	0.210111
	WT	2	0.138702			WT	2	0.109833
	WT	0	0.11456			WT	0	0.0961235
	WT	0	0.123257			WT	0	0.227895
	WT	2	0.148051			WT	2	0.292855
	WT	6	0.138303			WT	6	0.294719
	WT	0	0.108515			WT	0	0.201407
	WT	3	0.176711			WT	3	0.356141
	WT	0	0.0986995			WT	0	0.195284
	WT	1	0.0983311			WT	1	0.150717
	WT	2	0.0811561			WT	2	0.139616
	WT	0	0.101786			WT	0	0.126342
	WT	3	0.143506			WT	3	0.25149
	WT	3	0.147521			WT	3	0.308263
	WT	6	0.173619			WT	6	0.320828
	WT	2	0.148685			WT	2	0.318256
	WT	0	0.12812			WT	0	0.182686
	WT	0	0.117386			WT	0	0.210329
	WT	1	0.0672262			WT	1	0.00975009
	WT	1	0.0867393			WT	1	0.085685
	WT	3	0.160282			WT	3	0.371119
	WT	2	0.176873			WT	2	0.281022
	WT	1	0.0890777			WT	1	0.168083
	WT	6	0.241526			WT	6	0.423199
	WT	2	0.103187			WT	2	0.17075
	WT	2	0.162453			WT	2	0.353475
	WT	0	0.111367			WT	0	0.162819
	WT	1	0.0976233			WT	1	0.0190968
	WT	0	0.100849			WT	0	0.0964708
	WT	6	0.132934			WT	6	0.266293
	WT	1	0.0938259			WT	1	0.0921893
	WT	2	0.126557			WT	2	0.225416
	WT	0	0.124319			WT	0	0.200583
	WT	6	0.147964			WT	6	0.175806
	WT	0	0.135559			WT	0	0.228037
	WT	0	0.0728448			WT	0	0.125726
	WT	0	0.0975008			WT	0	0.0917919
	WT	4	0.0746797			WT	4	0.116901
	WT	1	0.113066			WT	1	0.148402
	WT	0	0.0957951			WT	0	0.127713
	WT	3	0.151952			WT	3	0.246271
	WT	4	0.128981			WT	4	0.207974
	WT	1	0.102334			WT	1	0.0505196
	WT	0	0.101537			WT	0	0.0574587
	WT	6	0.20166			WT	6	0.360145
	WT	0	0.105909			WT	0	0.100783
	WT	0	0.121829			WT	0	0.142297
	WT	0	0.116359			WT	0	0.305444
	WT	1	0.0789311			WT	1	0.0104549
	WT	0	0.116614			WT	0	0.0881114
	WT	6	0.154616			WT	6	0.292389
	WT	2	0.13367			WT	2	0.221652
	WT	1	0.130387			WT	1	0.200256
	WT	2	0.104216			WT	2	0.0993121
	WT	3	0.128301			WT	3	0.245453
	WT	1	0.118744			WT	1	0.137655
	WT	7	0.139831			WT	7	0.22524
	WT	4	0.173903			WT	4	0.32086
[truncated: 44,562 more rows]

## Sheet: Fig.2b
	H3.1 K36								H3.1 K27
		KO_LZ			WT_LZ					KO_LZ			WT_LZ
	H3.1_K36ME0	1.04428	1.01832	1.03013	1.00501	0.981306	1.01369		H3.1_K27ME0	0.976324	0.907373	0.91336	0.98125	0.972374	1.04638
	H3.1_K36ME1	0.945191	0.977078	1.00196	1.00023	1.04597	0.953798		H3.1_K27ME1	1.02743	1.01819	0.98822	0.999593	1.00792	0.992483
	H3.1_K36ME2	0.873721	0.899003	0.839015	1.00535	0.994002	1.00065		H3.1_K27ME2	1.02191	1.07248	1.09527	1.01982	0.999312	0.980866
	H3.1_K36ME3	0.948118	1.02402	0.976182	0.983449	1.02952	0.987026		H3.1_K27ME3	0.912414	0.985661	0.972959	0.987421	1.06714	0.945442
	H3.1_K36AC	0.76	0.761927	1.09111	0.689041	1.53568	0.775277		H3.1_K27AC	0.896365	0.790281	0.832888	1.00073	1.02152	0.977747
	H3.3 K36								H3.3 K27
		KO_LZ			WT_LZ					KO_LZ			WT_LZ
	H3.3_K36ME0	0.962814	1.00269	1.01724	0.981961	0.942834	1.0752		H3.3_K27ME0	1.01792	0.97207	0.940222	1.00645	0.969022	1.02453
	H3.3_K36ME1	1.05213	0.95933	1.02553	0.922555	1.023	1.05444		H3.3_K27ME1	1.07379	1.04147	1.05665	1.01759	1.07464	0.907769
	H3.3_K36ME2	0.957454	0.947482	0.907812	1.05406	1.00162	0.944318		H3.3_K27ME2	0.935743	0.998778	1.00086	1.03032	0.937195	1.03248
	H3.3_K36ME3	1.04497	1.0952	1.0835	0.993236	1.09907	0.907697		H3.3_K27ME3	0.922805	1.01574	0.961634	0.938684	1.00749	1.05383
	H3.3_K36AC	1.32855	1.06845	1.08392	1.02125	1.05533	0.923419		H3.3_K27AC	1.01746	0.911273	1.06622	0.900863	1.03832	1.06082

## Sheet: Fig.2d
	Relative H3K36me2 levels
	WT	KO
	0.764626	0.385906
	0.343054	0.900702
	1.74834	0.56037
	1.52741	0.231592
	1.11706	0.837475
	1.16698	0.928571
	1.38192	0.810724
	1	0.51748
	1.77653	0.50146
	0.764442	0.445286
	0.922741	0.234994
	0.883062	0.18482
	1.08294	0.661491
	0.562349	0.410808
	0.921466	0.479218
	0.462303	0.433112
	1.29525	0.231773
	1.25098	0.388218
	1.90294	0.555758
	0.955224	0.622254
	1.05475	0.612248
	0.701813	0.625692
	0.510048	0.65862
	1.60388	0.62
	0.287936	0.766796
	0.635115	0.645611
	0.942741	1.36553
	0.93633	1.06349
	0.934595	0.945788
	0.762436	0.552611
	1.44043	0.75758
	1.96361	0.1347
	0.517413	0.437694
	0.943942	0.228784
	3.14815	0.804129
	1.29256	0.542111
	1.41121	0.88843
	1.00535	0.537919
	2.13725	0.763793
	0.677826	0.751897
	0.93574	0.34297
	1.02635	0.21963
	0.969041	0.465315
	0.914246	0.248184
	1.11474	0.683944
	1.73846	0.884332
	0.776772	0.672539
	0.763636	0.825
	0.564199	0.718089
	0.388354	0.77696
	0.412063	0.888889
	0.340312	0.693436
	0.678985	0.589781
	0.86643	0.833329
	1.35609	0.626642
	0.487805	0.857211
	1.18475	0.919338
	0.604031	1.13565
	1.6948	0.736174
	1.40206	0.759836
	1.33962	0.469361
	1.3709	0.631027
	0.937207	0.765995
	0.289924	0.573982
	1.24667	0.481288
	2.94231	0.715205
	1.01961	0.347514
	1.38586	1.85337
	0.729356	0.290323
	0.586738	0.590909
	0.357702	0.844011
	0.410163	0.630606
	1.20944	0.535294
	1.19223	0.662596
	0.868232	0.725591
	0.963686	0.597861
	1.38845	0.916667
	1.54111	0.47412
	1.19184	0.212264
	1.37063	0.355987
	1.20081	0.489948
	1.61439	0.916667
	1.81366	0.810213
	1.5469	0.833183
	1.61244	0.667955
	1.24242	0.484043
	0.603537	1.13542
	0.707857	0.656501
	0.684357	0.722082
	0.520717	0.833209
	1.171	0.75933
	0.532104	0.60177
	0.949873	0.454545
	1.13403	1.2322
	1.34418	0.350252
	4.49285	0.431038
	1.00475	0.258997
	1.28944	0.639232
	0.52324	0.548783
	0.595066	0.705135
	1.33216	0.902369
	1.6403	0.149632
	1.24235	0.623812
	0.658537	0.792118
	0.688028	0.722217
	2.06975	0.859971
	2.72442	0.516129
	1.45487	0.72016
	0.956831	0.4798
	0.951322	0.555368
	0.966457	0.80115
	0.659387	1.0393
	0.327271	0.648977
	0.737616	0.535343
	0.351935	0.610277
	0.241873	0.284329
	0.205181	0.565076
	0.23982	1.17987
	0.792742	0.211471
	0.564055	0.243625
	0.641509	0.650805
	0.955556	0.618095
	0.734513	0.844525
	0.434019	0.678571
	0.823636	0.650497
	0.557898	0.490937
	0.92939	0.803848
	1.26657	1.08343
	0.329843	0.785065
	0.60767	1.03311
	0.743266	0.45233
	2.05901	1.13305
	2.0673	0.539417
	1.06452	0.692112
	2.61728	0.665818
	1.59974	0.612022
	0.950681	1.37838
	1.54958	0.569385
	0.590214	0.443573
	0.554697	0.164269
	1.32433	0.392826
	2.45157	0.213412
	0.995229	0.266667
	2.09219	0.658248
	0.96687	1.1991
	0.703819	1.20779
	0.860119	0.648418
	1.90566	0.731497
	0.701054	0.200977
	0.844548	0.602682
	1.1305	0.820661
	1.91531	0.496197
	1.2591	0.718185
	0.280702	0.23342
	1.1769	0.273163
	1.58688	0.246699
	1.45823	0.843588
	0.925687	0.803774
	2.2593	0.738814
	1.2342	0.905294
	0.772267	1.15574
	1.83638	0.824089
	1.81121	0.8276
	1.9263	0.794431
	0.719243	0.751916
	0.798782	0.877341
	0.607954	0.889172
	0.615047	0.802684
	0.687533	2.20824
	0.342657	0.122254
	0.471116	0.389081
	0.658621	2.05168
	0.398543	0.678963
	0.918576	0.596425
	1.5561	0.679777
	1.84701	0.313566
	0.821957	0.771973
	0.945735	2.16595
	0.610783	0.932857
	1.16129	0.740966
	1.04135	0.901126
	0.441773	0.917488
	1.03277	0.422222
	0.521512	0.742689
	0.39287	0.720689
	1.19199	0.28513
	0.934256	0.372803
	1.7955	0.446838
	0.910629	0.546221
	1.16667	0.714441
	0.578074	0.544022
	0.447106	0.577934
	1.38241	0.54501
	1.30108	0.492114
	1.31264	0.719263
	1.67342	0.669216
	1.51558	0.746663
	1.00578	1.11881
	1.24428	0.614035
	0.630374	0.976489
	1.19033	0.964042
	1.40891	0.390696
	1.39727	0.217578
	0.591871	0.180766
	0.900482	0.564511
	1.70053	1
	0.973735	0.802234
	0.662349	0.310986
	1.63781	0.451202
	1.03871	0.722819
	1.3176	0.816034
	1.0434	0.916507
	0.869201	0.576062
	0.36186	0.872453
	0.808745	0.767243
	0.932889	1.03876
	1.73421	0.691867
	0.62345	0.891908
	1.27806	0.595859
	1.35306	0.982906
	0.583698	0.782785
	0.54254	0.48
	0.34524	0.589854
	0.59479	0.196819
	0.498645	0.573588
	2.57114	1.00924
	1.02645	1.06897
	1.14979	0.728851
	0.925918	0.901361
	0.389292	0.49042
	0.377334	0.741442
	0.341772	0.696074
	0.621947	0.87374
	0.516428	0.813942
	1.06273	0.744262
	1.25425	1.13774
	0.808011	1.00324
	0.725	0.859881
	0.942307	0.901099
	1.3515	0.855668
	1.72094	1.31416
	0.25217	1.14474
	0.699874	0.626203
	0.952241	1.13399
	0.769669	0.59342
	0.551103	2.42678
	0.501323	0.905882
	0.710637	1.02334
	0.768247	0.973407
	0.512742	0.359386
	0.582342	1.05505
	1.12092	0.455479
	1.1708	1.63971
	1.1734	0.738068
	0.706782	0.946463
	0.744479	0.963353
	1.32529	1.3591
	0.796993	0.803646
	0.695964	1.34426
	1.01924	1.23327
	1.47232	1.15363
	0.61948	1.11171
	2.38983	0.417669
	1.76893	0.843414
	0.557659	0.744363
	0.500841	0.366781
	1.21887	0.94552
	0.885869	0.960226
	2.02083	0.650598
	0.921817	0.504742
	0.930435	1.10971
	0.769734	0.916363
	0.658284	1.06969
	0.720297	0.974425
	0.804775	1.19334
	1.15625	0.894779
	0.760114	1.06158
	2.24078	0.553758
	0.771376	0.447233
	2.01428	1.00952
	2.39486	0.684537
	2.02851	1.1125
	0.654068	1.10031
	2.86427	0.966852
	0.501772	0.635256
	1.59507	0.883612
	1.41742	0.774011
	0.807673	0.703349
	0.716593	0.988506
	0.907718	0.741393
	1.22003	1.0719
	0.918151	0.77591
	0.815074	1.24115
	0.689327	0.655078
	1.75595	0.838983
	0.652632	0.308514
	1.1311	1.23745
	0.528156	1.16559
	1.32969	0.961506
	0.62459	0.715116
	1.89346	0.828689
	0.86658	0.849294
	0.841517	0.456546
	0.851753	0.55
	1.67502	1.48668
	1.9342	1.02454
	1.08202	1.22806
	0.848716	0.640678
	0.875174	1.03764
	0.577953	1.20222
	1.04661	1.16723
	1.89937	0.776791
	0.807746	1.11181
	0.738806	0.575615
	0.969569	1.03977
	0.628205	0.925813
	0.91736	1.23032
	0.797848	0.808674
	1.14764	0.949153
	0.511253	0.959184
	1.3645	0.705492
	1.70588	0.572683
	1.847	0.974758
	1.62171	0.824235
	0.940043	0.638228
	0.741092	0.965778
	1.46725	1.50987
	1.19611	0.936058
	1.4898	1.47444
	0.680512	0.581341
	1.14802	0.887995
	1.59436	0.805285
	1.21677	1.34615
	1.04357	1.23246
	1.09675	0.717668
	2.31892	1.29032
	1.24845	0.958404
	3.07506	0.668829
	0.852017	0.714422
	0.446429	1.15494
	1.0455	0.823517
	1.30321	1.30476
	1.47674	0.684032
	1.03634	0.503483
	0.814619	0.524612
	0.768781	1.25771
	0.827952	1.42949
	0.713165	0.404416
	3.27273	1.00758
	0.547364	1.03322
	1.38239	0.343601
	0.622223	0.194001
	1.29871	0.245299
	1.35659	0.987814
	1.86667	1.03493
	0.60282	2.3411
	0.807718	1.22463
	0.996513	0.928769
	1.81188	1.20875
	2.32591	1.15308
	1.13541	1.40484
	0.392391	1.18975
	0.801373	1.94024
	1.04236	1.43404
	0.824315	0.845127
	2.82357	0.468818
	0.766961	0.559583
	2.80018	0.861571
	1.83333	0.604463
	0.781226	0.552419
	1.39023	0.277684
	0.716535	0.218894
	1.0913	0.20077
	1.34493	0.559028
	0.998409	0.485027
	0.60625	1.12521
	0.562092	0.421525
	0.58	0.662722
	0.601795	0.427178
	0.568773	0.673337
	1.49809	0.42385
	1.09375	0.582382
	1.10091	0.60564
	1.20442	0.385367
	1.53409	0.661668
	1.40354	0.893657
	2.26719	0.709312
	1.25255	0.710252
	0.740243	0.84153
	0.95082	1.44706
	0.649351	0.55776
	0.713957	0.929236
	2.05556	0.483034
	0.462417	1.28571
	0.761573	0.433333
	0.335227	0.515132
	0.488985	2.9554
	0.84375	0.505858
	0.649841	0.989627
	1.15143	0.88615
	0.865229	0.728166
	0.706297	1.2195
	0.829997	1.42157
	0.97489	0.733065
	0.953214	0.526373
	1.46728	0.533799
	0.762196	0.512254
	0.816754	1.08672
	1.24069	0.817204
	1.25824	0.323942
	1.03407	1.18955
	0.478803	0.897615
	1.01639	1.25752
	0.866589	0.416506
	0.85326	0.478053
	1.58334	0.228374
	0.612505	0.468928
	1.4008	0.288029
	1.10875	0.161641
	1.9684	0.240889
	1.57557	0.292683
	1.13724	0.419889
	1.38271	0.226586
	0.644986	0.450184
	0.783715	0.322825
	0.263156	0.415992
	2.05161	1.00706
	0.61212	1.31708
	1.31197	0.573402
	0.891892	1.2087
	0.85258	0.542646
	0.931895	0.350984
	1.64286	0.810851
	1.26337	0.423784
	2.17718	0.592784
	0.979591	0.419894
	1.36906	0.541953
	1.46256	0.495289
	1.51864	0.336677
	0.647731	0.469963
	1.4895	1.15081
	1.86136	0.476717
	1.07702	0.473944
	0.65707	0.36499
	0.771739	0.483416
	2.02857	0.505587
	2.11264	0.978926
	2.78723	0.694849
	1.42623	0.538176
	2.14448	0.887106
	1.58333	1.10671
	1.93413	0.562437
	1.48942	1.21986
	1.44303	0.84507
	1.25526	0.916799
	2.91195	1.23472
	1.28405	1.10042
	1.61664	1.05901
	2.4023	0.934229
	2.44061	0.352381
	0.970625	0.319277
	1.11593	0.669686
	0.688437	1.64838
	0.581393	1.27224
	1.54741	1.33202
	1.02299	0.843453
	1.22976	1.15506
	1.73197	1.21517
	0.557325	0.581209
	0.688087	0.364881
	0.876892	0.830718
	0.756148	0.4533
	0.874527	0.48533
	0.928839	0.456822
	0.850659	0.837209
	0.778125	0.667763
	0.669513	0.352113
	0.425764	0.380451
	0.747788	0.520985
	0.889362	0.532867
	0.601241	0.379248
	0.438892	1.10453
	1.53514	1.23728
	1.82472	1.34972
	2.0918	0.811343
	3.38433	0.327441
	0.810249	0.335833
	0.533333	0.45781
	0.781621	0.248473
	0.62614	1.20515
	1.05299	0.262035
	0.659294	0.360389
	2.52582	0.607256
	1.05044	0.477312
	1.49913	0.266289
	0.702128	1.07438
	1.28626	0.320165
	1.91176	0.292059
	0.46375	0.496037
	0.812683	0.24478
	0.470783	0.555556
	0.46802	0.2901
	0.752957	0.305677
	0.639618	0.277108
	2.02437	0.516667
	1.79083	0.606452
	0.703502	0.190852
	1.18277	0.13078
	1.27074	0.212767
	0.350725	0.712696
	1.34343	0.428162
	1.8914	0.186134
	1.3098	0.649764
	3.38115	0.379397
	1.53779	0.237914
	1.20239	0.89039
	1.03438	0.41978
	1.0583	0.462331
	0.924244	0.541098
	0.530897	0.577525
	0.631206	0.913827
	0.512807	0.615385
	0.462745	0.858809
	0.794472	0.474656
	1.3595	0.588123
	0.394663	0.494741
	0.423303	0.306259
	0.991228	0.282918
	1.18048	0.678281
	1.00148	0.881556
	1.24285	1.0613
	0.642983	0.771625
	1.05696	0.877927
	0.732394	0.798818
	0.547943	0.462826
	0.885208	0.141119
	0.557022	0.612143
	2.18403	0.753764
	1.61812	1.16316
	1.2531	0.226087
	3.0975	0.565333
	1.33392	0.774648
	0.794224	0.515675
	0.589091	0.289157
	0.534573	0.31863
	2.02661	0.475413
	2.30249	0.55502
	0.647509	0.539234
	0.243146	0.303003
	0.366142	0.61899
	1.17524	0.234277
	0.582801	0.323384
	2.12539	0.548437
	0.934602	0.225275
	0.919444	0.291084
	0.790717	0.732687
	1.67628	0.870036
	1.42604	0.639888
	0.908593	0.283649
	0.982803	0.187773
	0.674728	1.03846
	0.768349	0.312081
	1.41015	0.754768
	1.73069	0.355919
	2.01681	0.681814
	0.501429	0.849091
	1.90476	0.165513
	2.28193	0.45684
	0.965398	0.746811
	0.70339	0.421174
	0.455935	0.66734
	1.17391	0.702218
	0.624454	0.952974
	1.61374	1.30287
	1.2145	0.346967
	1.24348	0.442203
	1.02818	0.744361
	1.37229	0.423032
	1.12245	0.240223
	0.388252	0.154354
	1.02174	0.131915
	0.949812	0.300576
	0.483036	0.633333
	1.20561	0.489328
	0.480101	0.877193
	1.19111	0.312748
	0.937337	1.82609
	1.21514	0.635555
	0.463267	0.661654
	1.60771	0.673321
	0.770149	0.692416
	0.95978	0.217408
	1.1351	0.461537
	0.652542	1.14451
	1.21528	0.679432
	1.1424	0.77411
	0.746662	0.523691
	1.21739	0.302058
	1.45763	0.458906
	0.852201	0.539148
	0.590847	1.54589
	0.929676	0.839018
	1.01081	0.807161
	1.58549	1.18818
	1.27582	0.923305
	0.904666	0.876772
	2.07826	1.03774
	2.06641	1.0881
	0.50846	1.41693
	0.864658	0.60339
	0.523877	1.03883
	0.932465	0.99022
	1.61112	0.610497
	0.563636	1.28917
	1.32172	1.11698
	0.88249	1.3094
	1.0583	0.642674
	1.59816	0.259818
	1.71296	1.99719
	0.953528	0.561743
	0.815006	1.35715
	0.54666	0.840541
	1.28679	0.488163
	1.836	1.25804
	1.55607	0.269899
	1.30015	1.77548
	2.3705	0.450288
	1.20263	1.2122
	1.11029	1.96345
	0.943431	0.987186
	1.45275	0.937731
	0.611782	1.21999
	1.00448	0.388269
	2.38462	0.370691
	1.51075	0.94856
	0.757426	1.72827
	0.609091	0.954559
	1.80375	0.612512
	0.656036	1.49598
	0.864077	0.48934
	0.321101	0.399273
	1.09695	0.384495
	0.655254	0.988219
	0.553813	1.01177
	0.879154	1.48434
	0.813417	0.520602
	1.92632	0.531076
	2.85717	0.774275
	2.94318	0.421553
	1.23098	0.620193
	2.40915	0.968878
	2.9309	0.925769
	3.54763	1.04361
	0.432763	0.835422
	1.20005	0.56108
	1.30877	0.916667
	0.785256	1.3841
	0.785078	1.08668
	0.619361	1.1717
	0.96474	1.1172
	0.78602	1.12222
	2.6232	1.27358
	1.59588	1.34963
	2.52411	0.969181
	0.351064	1.14493
	1.34787	1.30371
	1.34887	1.1568
	1.30883	1.11782
	0.357141	1.28139
	1.15313	1.66231
	0.510845	0.570382
	1.04465	1.13825
	2.62315	1.31584
	3.06073	1.08545
	0.877982	1.89648
	1.52187	0.895495
	0.964096	0.809544
	0.49793	1.4951
	2.09611	0.952283
	0.218074	1.42942
	0.644025	1.2082
	0.388081	1.11085
	1.19479	1.16807
	1.62667	1.8172
	2.07427	0.572429
	1.34961	0.95098
	0.588584	0.371654
	1.63114	1.05533
	0.553719	0.74107
	1.23902	1.25105
	2.84232	1.10142
	2.17187	1.27683
	1.94448	0.885728
	0.697989	0.42767
	0.565854	0.999054
	1.02701	1.04247
	0.602532	0.886532
	1.8689	1.07298
	0.325217	0.388368
	0.470721	0.749042
	2.89412	1.15366
	0.866389	0.943173
	0.866656	0.366909
	0.741483	1.00222
	0.625661	0.650219
	0.818697	0.879289
	2.11111	0.822222
	1.27593	0.581849
	1.38512	0.968762
	1.26136	0.587478
	0.821228	0.665358
	1.5621	0.801022
	1.36387	0.630285
	3.22255	0.762127
	2.05071	0.724108
	2.03252	0.538988
	0.451836	0.435484
	2.61235	1.08134
	1.1308	0.848711
	0.768034	1.18283
	0.628788	1.13654
	1.08165	1.09538
	1.1653	0.491138
	1.89061	0.283747
	1.61816	0.694444
	1.72854	0.755946
	1.29787	1.21172
	2.54286	1.19149
	1.02216	1.22167
	1.22389	0.691891
	1.04568	0.684207
	1.0131	1.10879
	0.925163	0.934393
	0.734092	0.58341
	3.11703	1.14112
	1.40989	1.11902
	2.25777	0.87845
	1.19754	1.40847
	1.22034	1.21578
	1.20672	1.51284
	1.42893	0.345538
	0.384844	0.555556
	0.781405	0.598521
	0.537604	0.604651
	2.57464	0.893868
	0.745392	0.536073
	0.587508	0.990566
	0.509155	0.58334
	0.618026	0.851612
	0.887607	1.05044
	0.635817	0.389628
	1.48866	0.623123
	0.920861	0.863147
	0.991968	0.353125
	0.863062	1.0625
	0.447214	1.05961
	0.605798	0.973394
	0.962385	1.63859
	1.28275	0.666659
	1.88872	0.898211
	0.57467	0.760812
	1.56061	1.25
	1.97105	0.637576
	0.558772	0.382538
	1.74074	0.880835
	2.16378	0.248809
	0.984416	1.3012
	0.373192	0.943163
	0.35983	0.728041
	0.499628	1.3065
	0.874749	1.39587
	1.26903	0.9614
	0.414653	1.57233
	2.39775	0.548709
	0.45203	0.961225
	0.582445	0.552949
	0.96876	0.591275
	0.711019	0.899405
	0.431356	1.03238
	0.942222	0.357519
	1.82305	0.949607
	1.17861	1.1488
	0.705619	1.12026
	0.539832	0.84125
	1.61593	0.497561
	0.460847	0.520101
	1.81868	1.16981
	0.56315	1.16552
	1.19347	0.220044
	1.61675	0.779916
	0.846561	1.14898
	0.696615	1.47476
	1.22417	1.08592
	0.868578	1.222
	0.879606	1.00538
	1.71805	1.4069
	1.32143	0.685294
	0.426421	0.683585
	0.255422	0.70147
	1.27912	0.649892
	0.899111	0.843008
	2.32479	1.31893
	1.51147	1.27
	1.82752	1.18052
	1.5339	0.328265
	1.40949	0.875
	0.643479	0.866667
	1.64804	1.24434
	2.41118	0.882549
	0.894607	0.993902
	1.07131	1.08986
	0.815443	0.342863
	1.46409	0.907955
	4.43182	1.00601
	1.68539	0.705362
	1.08889	1.13443
	1.11679	1.22038
	1.17204	0.995489
	0.763144	0.639676
	1.23225	1.16981
	0.884936	1.36285
	0.89875	1.0974
	0.448276	0.967495
	1.98	1.01938
	1.11418	0.513331
	0.78782	0.925975
	1.78069	0.407603
	1.60323	0.780003
	0.620756	0.259777
	0.843675	0.729448
	1.4695	0.492746
	0.895994	0.445669
	0.395225	0.390036
	2.49125	0.873327
	0.703715	0.691196
	1.68927	0.77
	0.522408	0.89532
	3.14222	1.13531
	2.35052	0.949039
	0.622422	0.518984
	1.126	0.854237
	3.70526	1.15
	1.64665	0.941074
	0.756686	0.620198
	0.798639	0.96102
	0.353065	0.387597
	1.05603	0.519231
	0.549102	0.769017
	2.83176	0.990227
	0.46616	0.469807
	1.01124	0.797232
	0.274336	1.30091
	0.538051	0.669857
	0.565003	0.979021
	0.845169	0.576573
	1.04018	0.759706
	0.512249	1.39524
	0.978495	0.701299
	0.362076	1.6
	1.12329	1.36183
	2.10706	1.0482
	0.53722	0.41842
	1.19571	1.91412
	0.422927	1.08385
	1.38405	2.33969
	1.2704	0.698818
	1.16573	0.851461
	0.792421	0.876979
	1.27737	0.524862
	1.3397	0.90147
	1.03409	1.06958
	0.852941	0.857844
	0.839066	0.638239
	1.53028	0.87234
	0.904176	0.802752
	0.811051	0.626506
	1.31632	0.865689
	1.05419	1.28264
	1.00229	0.306693
	1.66892	1.00921
	1.06164	1.10545
	0.842349	1.30233
	1.08827	1.27998
	0.906997	0.648097
	0.986085	0.921428
	0.875784	1.12918
	2.62668	0.421167
	1.19565	1.28591
	2.56617	0.950463
	0.350758	0.255827
	1.29108	0.610757
	1.28515	1.11497
	0.760218	1.03448
	1.80851	0.429036
	0.504128	1.41302
	0.911621	1.15188
	0.572663	2.26036
	0.678934	2.66278
	0.684401	2.16811
	2.33552	2.16727
	2.37308	2.13155
	0.629518	2.17978
	0.443652	0.892443
	1.54545	1.41085
	1.10434	0.651799
	0.553994	0.668127
	0.560847	0.624302
	0.714778	0.558974
	0.418889	0.692366
	0.523334	0.722105
	0.68193	0.854197
	0.969254	0.438512
	1.39533	0.790403
	0.708811	1.11513
	1.16087	0.301301
	0.437958	0.487861
	0.731468	0.725
	0.386733	2.28918
	0.89072	1.87092
	0.481753	0.760298
	1.55	0.62469
	0.92963	2.07459
	0.339451	0.374057
	1.4947	2.57065
	1.42785	2.06585
	0.675676	1.72789
	0.958945	2.97882
	1.16205	1.06497
	0.815868	0.677853
	0.631378	1.75536
	0.557279	1.62475
	2.54265	1.20866
	0.779341	0.590027
	1.35553	0.327882
		0.918224
		3.20493
		3.25568
		1.15793
		0.506675
		0.741454
		0.624378
		0.539529
		1.0732
		0.634145
		1.4117
		1.2734
		1.37027
		0.8284
		1.00474
		1.06437
		0.700579
		0.499681
		1.22516
		0.530847
		1.23464
		0.88672
		0.901208
		1.27584
		1.81818
		1.13169
		1.06798
		1.21429
		0.953125
		0.831181
		0.759495
		0.568442
		1.4208
		1.29611
		1.07753
		0.717148
		1.04997
		0.575098
		0.530623
		0.43029
		1.43396
		1.18182
		2.97778
		0.388506
		0.690088
		0.802222
		1.0252
		1.01247
		1.58638
		1.32565
		2.65675
		1.47945
		1.18203
		0.5806
		1.81901
		1.11771
		0.91425
		0.680066
		1.41488
		2.28252
		0.814287
		1.10215
		1.27331
		1.82401
		1.58914
		0.369807
		0.327311
		0.750415
		1.07552
		0.427729
		0.831461
		1.04261
		1.28945
		1.00593
		1.14904
		0.817787
		1.21569
		1.19318
		2.11275
		0.591094
		2.23494
		0.645354
		0.751617
		0.509359
		0.727505
		0.557322
		1.2203
		1.82564
		1.56985
		0.611165
		1.01176
		0.713873
		0.642409
		0.811888
		0.709469
		0.556183
		0.37013
		1.26527
		1.74247
		1.6479
		0.79711
		1.64668
		0.430108
		0.55159
		0.882225
		1.05247
		1.22411
		0.75
		0.557837
		0.465753
		1.69767
		2.43171
		0.656312
		0.48459
		0.403183
		2.77219
		2.74987
		1.2826
		1.3407
		0.485921
		0.627119
		0.590319
		0.372226
		0.458846
		1.37357
		1.68596
		2.91356
		0.685206
		0.682274
		0.47248
		0.703922
		0.479897
		0.467377
		1.89423
		2.12766
		0.38815
		1.29545
		0.605799
		2.16149
		1.257
		1.24107
		0.53954
		0.944444
		1.11912
		0.996915
		1.48446
		1.54329
		0.417035
		0.894278
		0.923077
		1.29202
		0.902383
		0.959018
		1.82927
		1.42926
		1.00095
		1.06257
		1.51111
		0.492337
		1.55191
		0.980588
		1.59539
		3.03853
		0.815284
		1.98008
		1.10594
		1.08612
		0.815783
		1.22776
		1.28793
		0.752976
		1.3
		1.69703
		1.17971
		1.29778
		0.914202
		1.38756
		1.42383
		1.18676
		0.791247
		0.987579
		1.97778
		2.31325
		1.01998
		0.99411
		0.962106
		0.821549
		1.30566
		0.608105
		2.4849
		1.27645
		2.16597
		1.46105
		1.54051
		1.30003
		1.07594
		0.987288
		0.455933
		1.28586
		1.39873
		1.08022
		1.04478
		1.18191
		1.16357
		1
		1.43797
		1.37643
		0.913043
		1.28206
		0.936503
		1.59056
		0.794667
		1.1282
		1.6738
		1.50674
		1.36291
		1.07569
		1.06335
		2.08039
		2.09144
		1.1158
		1.68293
		1.07113
		0.764614
		0.748839
		1.40726
		2.03819
		1.44186
		2.74074
		1.64126
		1.73961
		1.08191
		0.648749
		0.915695
		1.09681
		1.04408
		3.44706
		1.95982
		2.01535
		1.38641
		1.17723
		1.40034
		1.32687
		2.35445
		1.49341
		1.04353
		4.16171
		3.152
		0.747775
		2.4731
		2.59009
		2.14646
		1.50104
		3.66496
		1.13002
		1.79971
		1.66835
		1.88576
		1.15672
		1.18734
		0.496937
		0.601078
		1.97132
		3.88104
		0.904064
		0.919463
		0.787688
		1.04506
		4.36774
		1.43665
		1.10173
		3.25531
		1.94742
		1.94344
		1.97333
		2.90152
		3.79285
		3.14286
		0.945902
		1.59134
		2.53333
		0.796909
		5.16296
		1.84483
		0.727532
		2.20804
		0.697396
		4.30952
		2.49214
		0.970178
		0.553066
		1.32203
		1.38542
		0.84629
		1.16387
		1.45741
		2.59454
		0.737385
		1.11111
		1.07913
		1.236
		2.17952
		0.832714
		2.31507
		1.0384
		1.14832
		1.82222
		2.69182
		2.35685
		1.03602
		0.607122
		1.76608
		4.54644
		2.34478
		1.83591
		2.08346
		2.50526
		3.42164
		1.08701
		1.96729
		1.6221
		1.37269
		2.30459
		1.84782
		1.30152
		1.74164
		0.862185
		1.79117
		1.90722
		0.766945
		2.52381
		1.54974
		1.09023
		1.07051
		1.3055
		1.61732
		2.32798
		3.05747
		1.10221
		1.82452
		1.69512
		3.03678
		2.25035
		2.75202
		1.95396
		2.28071
		1.22481
		1.27987
		2.08977
		1.9727
		2.14032
		0.795491
		0.841651
		2.59668
		1.72181
		1.37833

## Sheet: Fig.2e
	H3K36me2 MFI
	WT								KO
	7338	6557	6622	8789	4851	4815	7188	4511	8186	5049	5004	3484	2967	2393	3009	3120	2751

## Sheet: Fig3d
	WT	C3: MYC, C4: KDM2A		KO	C3: MYC, C4: KDM2A
	Label	Mean		Label	Mean
	C3-WT_Kd+me3 copy\WT2_K36me3_x20_x1.5_#1.tif	36.444		C3-KO_Kd+me3 copy\BIC1_K36me3_x20_x1.5_#2.tif	44.595
	C3-WT_Kd+me3 copy\WT2_K36me3_x20_x1.5_#1.tif	39.667		C3-KO_Kd+me3 copy\BIC1_K36me3_x20_x1.5_#2.tif	51.389
	C3-WT_Kd+me3 copy\WT2_K36me3_x20_x1.5_#1.tif	36.358		C3-KO_Kd+me3 copy\BIC1_K36me3_x20_x1.5_#2.tif	30.8
	C3-WT_Kd+me3 copy\WT2_K36me3_x20_x1.5_#1.tif	45.154		C3-KO_Kd+me3 copy\BIC1_K36me3_x20_x1.5_#2.tif	51.927
	C3-WT_Kd+me3 copy\WT2_K36me3_x20_x1.5_#1.tif	50.5		C3-KO_Kd+me3 copy\BIC1_K36me3_x20_x1.5_#2.tif	42.375
	C3-WT_Kd+me3 copy\WT2_K36me3_x20_x1.5_#1.tif	59.963		C3-KO_Kd+me3 copy\BIC1_K36me3_x20_x1.5_#2.tif	22.375
	C3-WT_Kd+me3 copy\WT2_K36me3_x20_x1.5_#1.tif	56.25		C3-KO_Kd+me3 copy\BIC1_K36me3_x20_x1.5_#2.tif	64.308
	C3-WT_Kd+me3 copy\WT2_K36me3_x20_x1.5_#1.tif	52.294		C3-KO_Kd+me3 copy\BIC1_K36me3_x20_x1.5_#2.tif	44.667
	C3-WT_Kd+me3 copy\WT2_K36me3_x20_x1.5_#1.tif	26.037		C3-KO_Kd+me3 copy\BIC1_K36me3_x20_x1.5_#2.tif	26.333
	C3-WT_Kd+me3 copy\WT2_K36me3_x20_x1.5_#1.tif	53.5		C3-KO_Kd+me3 copy\BIC1_K36me3_x20_x1.5_#2.tif	58.05
	C3-WT_Kd+me3 copy\WT2_K36me3_x20_x1.5_#1.tif	44.241		C3-KO_Kd+me3 copy\BIC1_K36me3_x20_x1.5_#2.tif	46.957
	C3-WT_Kd+me3 copy\WT2_K36me3_x20_x1.5_#1.tif	43.933		C3-KO_Kd+me3 copy\BIC1_K36me3_x20_x1.5_#2.tif	34
	C3-WT_Kd+me3 copy\WT2_K36me3_x20_x1.5_#1.tif	39.452		C3-KO_Kd+me3 copy\BIC1_K36me3_x20_x1.5_#2.tif	18.417
	C3-WT_Kd+me3 copy\WT2_K36me3_x20_x1.5_#1.tif	70.382		C3-KO_Kd+me3 copy\BIC1_K36me3_x20_x1.5_#2.tif	69
	C3-WT_Kd+me3 copy\WT2_K36me3_x20_x1.5_#1.tif	138.895		C3-KO_Kd+me3 copy\BIC1_K36me3_x20_x1.5_#2.tif	32.875
	C3-WT_Kd+me3 copy\WT2_K36me3_x20_x1.5_#1.tif	96		C3-KO_Kd+me3 copy\BIC1_K36me3_x20_x1.5_#2.tif	31
	C3-WT_Kd+me3 copy\WT2_K36me3_x20_x1.5_#1.tif	51.405		C3-KO_Kd+me3 copy\BIC1_K36me3_x20_x1.5_#2.tif	37.098
	C3-WT_Kd+me3 copy\WT2_K36me3_x20_x1.5_#1.tif	32.333		C3-KO_Kd+me3 copy\BIC1_K36me3_x20_x1.5_#2.tif	22.838
	C3-WT_Kd+me3 copy\WT2_K36me3_x20_x1.5_#1.tif	201.089		C3-KO_Kd+me3 copy\BIC1_K36me3_x20_x1.5_#2.tif	13
	C3-WT_Kd+me3 copy\WT2_K36me3_x20_x1.5_#1.tif	35.971		C3-KO_Kd+me3 copy\BIC1_K36me3_x20_x1.5_#2.tif	20.571
	C3-WT_Kd+me3 copy\WT2_K36me3_x20_x1.5_#1.tif	150.125		C3-KO_Kd+me3 copy\BIC1_K36me3_x20_x1.5_#2.tif	31.889
	C3-WT_Kd+me3 copy\WT2_K36me3_x20_x1.5_#1.tif	41		C3-KO_Kd+me3 copy\BIC1_K36me3_x20_x1.5_#2.tif	28.212
	C3-WT_Kd+me3 copy\WT2_K36me3_x20_x1.5_#1.tif	33.065		C3-KO_Kd+me3 copy\BIC1_K36me3_x20_x1.5_#2.tif	20.286
	C3-WT_Kd+me3 copy\WT2_K36me3_x20_x1.5_#1.tif	79		C3-KO_Kd+me3 copy\BIC1_K36me3_x20_x1.5_#2.tif	13
	C3-WT_Kd+me3 copy\WT2_K36me3_x20_x1.5_#1.tif	75.923		C3-KO_Kd+me3 copy\BIC1_K36me3_x20_x1.5_#2.tif	27.102
	C3-WT_Kd+me3 copy\WT2_K36me3_x20_x1.5_#1.tif	54.25		C3-KO_Kd+me3 copy\BIC1_K36me3_x20_x1.5_#2.tif	19.8
	C3-WT_Kd+me3 copy\WT2_K36me3_x20_x1.5_#1.tif	189.216		C3-KO_Kd+me3 copy\BIC1_K36me3_x20_x1.5_#2.tif	21.5
	C3-WT_Kd+me3 copy\WT2_K36me3_x20_x1.5_#1.tif	32.684		C3-KO_Kd+me3 copy\BIC1_K36me3_x20_x1.5_#2.tif	30
	C3-WT_Kd+me3 copy\WT2_K36me3_x20_x1.5_#1.tif	35.075		C3-KO_Kd+me3 copy\BIC1_K36me3_x20_x1.5_#2.tif	30.298
	C3-WT_Kd+me3 copy\WT2_K36me3_x20_x1.5_#1.tif	24.5		C3-KO_Kd+me3 copy\BIC1_K36me3_x20_x1.5_#2.tif	20.786
	C3-WT_Kd+me3 copy\WT2_K36me3_x20_x1.5_#1.tif	36.382		C3-KO_Kd+me3 copy\BIC1_K36me3_x20_x1.5_#2.tif	29.867
	C3-WT_Kd+me3 copy\WT2_K36me3_x20_x1.5_#1.tif	36.38		C3-KO_Kd+me3 copy\BIC1_K36me3_x20_x1.5_#2.tif	21.65
	C3-WT_Kd+me3 copy\WT2_K36me3_x20_x1.5_#1.tif	27.231		C3-KO_Kd+me3 copy\BIC1_K36me3_x20_x1.5_#2.tif	27.446
	C3-WT_Kd+me3 copy\WT2_K36me3_x20_x1.5_#1.tif	31.474		C3-KO_Kd+me3 copy\BIC1_K36me3_x20_x1.5_#2.tif	29.158
	C3-WT_Kd+me3 copy\WT2_K36me3_x20_x1.5_#1.tif	34.333		C3-KO_Kd+me3 copy\BIC1_K36me3_x20_x1.5_#2.tif	34.871
	C3-WT_Kd+me3 copy\WT2_K36me3_x20_x1.5_#1.tif	56.528		C3-KO_Kd+me3 copy\BIC1_K36me3_x20_x1.5_#2.tif	19.9
	C3-WT_Kd+me3 copy\WT2_K36me3_x20_x1.5_#1.tif	45.879		C3-KO_Kd+me3 copy\BIC1_K36me3_x20_x1.5_#2.tif	26
	C3-WT_Kd+me3 copy\WT2_K36me3_x20_x1.5_#1.tif	44		C3-KO_Kd+me3 copy\BIC1_K36me3_x20_x1.5_#2.tif	29
	C3-WT_Kd+me3 copy\WT2_K36me3_x20_x1.5_#1.tif	44.167		C3-KO_Kd+me3 copy\BIC1_K36me3_x20_x1.5_#2.tif	18.957
	C3-WT_Kd+me3 copy\WT2_K36me3_x20_x1.5_#1.tif	43.929		C3-KO_Kd+me3 copy\BIC1_K36me3_x20_x1.5_#2.tif	28
	C3-WT_Kd+me3 copy\WT2_K36me3_x20_x1.5_#1.tif	35		C3-KO_Kd+me3 copy\BIC1_K36me3_x20_x1.5_#2.tif	18.535
	C3-WT_Kd+me3 copy\WT2_K36me3_x20_x1.5_#1.tif	61.193		C3-KO_Kd+me3 copy\BIC1_K36me3_x20_x1.5_#2.tif	18.4
	C3-WT_Kd+me3 copy\WT2_K36me3_x20_x1.5_#1.tif	40.182		C3-KO_Kd+me3 copy\BIC1_K36me3_x20_x1.5_#2.tif	22.606
	C3-WT_Kd+me3 copy\WT2_K36me3_x20_x1.5_#1.tif	43.333		C3-KO_Kd+me3 copy\BIC1_K36me3_x20_x1.5_#2.tif	24.923
	C3-WT_Kd+me3 copy\WT2_K36me3_x20_x1.5_#1.tif	45.974		C3-KO_Kd+me3 copy\BIC1_K36me3_x20_x1.5_#2.tif	18.344
	C3-WT_Kd+me3 copy\WT2_K36me3_x20_x1.5_#1.tif	51		C3-KO_Kd+me3 copy\BIC1_K36me3_x20_x1.5_#2.tif	18
	C3-WT_Kd+me3 copy\WT2_K36me3_x20_x1.5_#1.tif	50.37		C3-KO_Kd+me3 copy\BIC1_K36me3_x20_x1.5_#2.tif	23.231
	C3-WT_Kd+me3 copy\WT2_K36me3_x20_x1.5_#1.tif	55.357		C3-KO_Kd+me3 copy\BIC1_K36me3_x20_x1.5_#2.tif	19.818
	C3-WT_Kd+me3 copy\WT2_K36me3_x20_x1.5_#1.tif	32.936		C3-KO_Kd+me3 copy\BIC1_K36me3_x20_x1.5_#2.tif	18.974
	C3-WT_Kd+me3 copy\WT2_K36me3_x20_x1.5_#1.tif	40		C3-KO_Kd+me3 copy\BIC1_K36me3_x20_x1.5_#2.tif	27.022
	C3-WT_Kd+me3 copy\WT2_K36me3_x20_x1.5_#1.tif	168.957		C3-KO_Kd+me3 copy\BIC1_K36me3_x20_x1.5_#2.tif	38.333
	C3-WT_Kd+me3 copy\WT2_K36me3_x20_x1.5_#1.tif	42.438		C3-KO_Kd+me3 copy\BIC1_K36me3_x20_x1.5_#2.tif	29.222
	C3-WT_Kd+me3 copy\WT2_K36me3_x20_x1.5_#1.tif	38.029		C3-KO_Kd+me3 copy\BIC1_K36me3_x20_x1.5_#2.tif	34.357
	C3-WT_Kd+me3 copy\WT2_K36me3_x20_x1.5_#1.tif	34.5		C3-KO_Kd+me3 copy\BIC1_K36me3_x20_x1.5_#2.tif	22.905
	C3-WT_Kd+me3 copy\WT2_K36me3_x20_x1.5_#1.tif	55.327		C3-KO_Kd+me3 copy\BIC1_K36me3_x20_x1.5_#2.tif	24.917
	C3-WT_Kd+me3 copy\WT2_K36me3_x20_x1.5_#1.tif	34		C3-KO_Kd+me3 copy\BIC1_K36me3_x20_x1.5_#2.tif	16.537
	C3-WT_Kd+me3 copy\WT2_K36me3_x20_x1.5_#1.tif	57.578		C3-KO_Kd+me3 copy\BIC1_K36me3_x20_x1.5_#2.tif	21.625
	C3-WT_Kd+me3 copy\WT2_K36me3_x20_x1.5_#1.tif	51.444		C3-KO_Kd+me3 copy\BIC1_K36me3_x20_x1.5_#2.tif	26.429
	C3-WT_Kd+me3 copy\WT2_K36me3_x20_x1.5_#1.tif	41.267		C3-KO_Kd+me3 copy\BIC1_K36me3_x20_x1.5_#2.tif	25.607
	C3-WT_Kd+me3 copy\WT2_K36me3_x20_x1.5_#1.tif	74.7		C3-KO_Kd+me3 copy\BIC1_K36me3_x20_x1.5_#2.tif	21.25
	C3-WT_Kd+me3 copy\WT2_K36me3_x20_x1.5_#1.tif	64		C3-KO_Kd+me3 copy\BIC1_K36me3_x20_x1.5_#2.tif	29.586
	C3-WT_Kd+me3 copy\WT2_K36me3_x20_x1.5_#1.tif	36.564		C3-KO_Kd+me3 copy\BIC1_K36me3_x20_x1.5_#2.tif	19.727
	C3-WT_Kd+me3 copy\WT2_K36me3_x20_x1.5_#1.tif	27.571		C3-KO_Kd+me3 copy\BIC1_K36me3_x20_x1.5_#2.tif	35.25
	C3-WT_Kd+me3 copy\WT2_K36me3_x20_x1.5_#1.tif	51.739		C3-KO_Kd+me3 copy\BIC1_K36me3_x20_x1.5_#2.tif	43.71
	C3-WT_Kd+me3 copy\WT2_K36me3_x20_x1.5_#1.tif	82.95		C3-KO_Kd+me3 copy\BIC1_K36me3_x20_x1.5_#2.tif	25.391
	C3-WT_Kd+me3 copy\WT2_K36me3_x20_x1.5_#1.tif	62		C3-KO_Kd+me3 copy\BIC1_K36me3_x20_x1.5_#2.tif	20.625
	C3-WT_Kd+me3 copy\WT2_K36me3_x20_x1.5_#1.tif	65.27		C3-KO_Kd+me3 copy\BIC1_K36me3_x20_x1.5_#2.tif	12
	C3-WT_Kd+me3 copy\WT2_K36me3_x20_x1.5_#1.tif	32.314		C3-KO_Kd+me3 copy\BIC1_K36me3_x20_x1.5_#2.tif	17.806
	C3-WT_Kd+me3 copy\WT2_K36me3_x20_x1.5_#1.tif	93.611		C3-KO_Kd+me3 copy\BIC1_K36me3_x20_x1.5_#2.tif	31.905
	C3-WT_Kd+me3 copy\WT2_K36me3_x20_x1.5_#1.tif	203.25		C3-KO_Kd+me3 copy\BIC1_K36me3_x20_x1.5_#2.tif	24.909
	C3-WT_Kd+me3 copy\WT2_K36me3_x20_x1.5_#1.tif	100.067		C3-KO_Kd+me3 copy\BIC1_K36me3_x20_x1.5_#2.tif	24.322
	C3-WT_Kd+me3 copy\WT2_K36me3_x20_x1.5_#1.tif	47.091		C3-KO_Kd+me3 copy\BIC1_K36me3_x20_x1.5_#2.tif	17.938
	C3-WT_Kd+me3 copy\WT2_K36me3_x20_x1.5_#1.tif	59		C3-KO_Kd+me3 copy\BIC1_K36me3_x20_x1.5_#2.tif	36.737
	C3-WT_Kd+me3 copy\WT2_K36me3_x20_x1.5_#1.tif	50.545		C3-KO_Kd+me3 copy\BIC1_K36me3_x20_x1.5_#2.tif	26.041
	C3-WT_Kd+me3 copy\WT2_K36me3_x20_x1.5_#1.tif	49.167		C3-KO_Kd+me3 copy\BIC1_K36me3_x20_x1.5_#2.tif	21.891
	C3-WT_Kd+me3 copy\WT2_K36me3_x20_x1.5_#1.tif	31.714		C3-KO_Kd+me3 copy\BIC1_K36me3_x20_x1.5_#2.tif	19.818
	C3-WT_Kd+me3 copy\WT2_K36me3_x20_x1.5_#1.tif	57.476		C3-KO_Kd+me3 copy\BIC1_K36me3_x20_x1.5_#2.tif	66.5
	C3-WT_Kd+me3 copy\WT2_K36me3_x20_x1.5_#1.tif	62.667		C3-KO_Kd+me3 copy\BIC1_K36me3_x20_x1.5_#2.tif	23.705
	C3-WT_Kd+me3 copy\WT2_K36me3_x20_x1.5_#1.tif	31		C3-KO_Kd+me3 copy\BIC1_K36me3_x20_x1.5_#2.tif	26.692
	C3-WT_Kd+me3 copy\WT2_K36me3_x20_x1.5_#1.tif	68.925		C3-KO_Kd+me3 copy\BIC1_K36me3_x20_x1.5_#2.tif	19
	C3-WT_Kd+me3 copy\WT2_K36me3_x20_x1.5_#1.tif	35.926		C3-KO_Kd+me3 copy\BIC1_K36me3_x20_x1.5_#2.tif	18.099
	C3-WT_Kd+me3 copy\WT2_K36me3_x20_x1.5_#1.tif	27.5		C3-KO_Kd+me3 copy\BIC1_K36me3_x20_x1.5_#2.tif	64.7
	C3-WT_Kd+me3 copy\WT2_K36me3_x20_x1.5_#1.tif	31.375		C3-KO_Kd+me3 copy\BIC1_K36me3_x20_x1.5_#2.tif	26.063
	C3-WT_Kd+me3 copy\WT2_K36me3_x20_x1.5_#1.tif	30.5		C3-KO_Kd+me3 copy\BIC1_K36me3_x20_x1.5_#2.tif	24.5
	C3-WT_Kd+me3 copy\WT2_K36me3_x20_x1.5_#1.tif	50.065		C3-KO_Kd+me3 copy\BIC1_K36me3_x20_x1.5_#2.tif	25.364
	C3-WT_Kd+me3 copy\WT2_K36me3_x20_x1.5_#1.tif	40.564		C3-KO_Kd+me3 copy\BIC1_K36me3_x20_x1.5_#2.tif	24
	C3-WT_Kd+me3 copy\WT2_K36me3_x20_x1.5_#1.tif	24.333		C3-KO_Kd+me3 copy\BIC1_K36me3_x20_x1.5_#2.tif	20.67
	C3-WT_Kd+me3 copy\WT2_K36me3_x20_x1.5_#1.tif	51.625		C3-KO_Kd+me3 copy\BIC1_K36me3_x20_x1.5_#2.tif	25.571
	C3-WT_Kd+me3 copy\WT2_K36me3_x20_x1.5_#1.tif	45.838		C3-KO_Kd+me3 copy\BIC1_K36me3_x20_x1.5_#2.tif	21.842
	C3-WT_Kd+me3 copy\WT2_K36me3_x20_x1.5_#1.tif	86.696		C3-KO_Kd+me3 copy\BIC1_K36me3_x20_x1.5_#2.tif	19.7
	C3-WT_Kd+me3 copy\WT2_K36me3_x20_x1.5_#1.tif	33.667		C3-KO_Kd+me3 copy\BIC1_K36me3_x20_x1.5_#2.tif	21.615
	C3-WT_Kd+me3 copy\WT2_K36me3_x20_x1.5_#1.tif	74.089		C3-KO_Kd+me3 copy\BIC1_K36me3_x20_x1.5_#2.tif	45.014
	C3-WT_Kd+me3 copy\WT2_K36me3_x20_x1.5_#1.tif	43.586		C3-KO_Kd+me3 copy\BIC1_K36me3_x20_x1.5_#2.tif	18.625
	C3-WT_Kd+me3 copy\WT2_K36me3_x20_x1.5_#1.tif	46.938		C3-KO_Kd+me3 copy\BIC1_K36me3_x20_x1.5_#2.tif	28.61
	C3-WT_Kd+me3 copy\WT2_K36me3_x20_x1.5_#1.tif	24.933		C3-KO_Kd+me3 copy\BIC1_K36me3_x20_x1.5_#2.tif	24.75
	C3-WT_Kd+me3 copy\WT2_K36me3_x20_x1.5_#1.tif	39.286		C3-KO_Kd+me3 copy\BIC1_K36me3_x20_x1.5_#2.tif	23
	C3-WT_Kd+me3 copy\WT2_K36me3_x20_x1.5_#1.tif	73.108		C3-KO_Kd+me3 copy\BIC1_K36me3_x20_x1.5_#2.tif	22.362
	C3-WT_Kd+me3 copy\WT2_K36me3_x20_x1.5_#1.tif	47.222		C3-KO_Kd+me3 copy\BIC1_K36me3_x20_x1.5_#2.tif	16.5
	C3-WT_Kd+me3 copy\WT2_K36me3_x20_x1.5_#1.tif	71.444		C3-KO_Kd+me3 copy\BIC1_K36me3_x20_x1.5_#2.tif	21.507
	C3-WT_Kd+me3 copy\WT2_K36me3_x20_x1.5_#1.tif	56.8		C3-KO_Kd+me3 copy\BIC1_K36me3_x20_x1.5_#2.tif	131.591
	C3-WT_Kd+me3 copy\WT2_K36me3_x20_x1.5_#1.tif	41.416		C3-KO_Kd+me3 copy\BIC1_K36me3_x20_x1.5_#2.tif	19.2
	C3-WT_Kd+me3 copy\WT2_K36me3_x20_x1.5_#1.tif	40		C3-KO_Kd+me3 copy\BIC1_K36me3_x20_x1.5_#2.tif	26.38
	C3-WT_Kd+me3 copy\WT2_K36me3_x20_x1.5_#1.tif	34.944		C3-KO_Kd+me3 copy\BIC1_K36me3_x20_x1.5_#2.tif	23.396
	C3-WT_Kd+me3 copy\WT2_K36me3_x20_x1.5_#1.tif	51.5		C3-KO_Kd+me3 copy\BIC1_K36me3_x20_x1.5_#2.tif	28
	C3-WT_Kd+me3 copy\WT2_K36me3_x20_x1.5_#1.tif	39.581		C3-KO_Kd+me3 copy\BIC1_K36me3_x20_x1.5_#2.tif	13.5
	C3-WT_Kd+me3 copy\WT2_K36me3_x20_x1.5_#1.tif	64.846		C3-KO_Kd+me3 copy\BIC1_K36me3_x20_x1.5_#2.tif	20.826
	C3-WT_Kd+me3 copy\WT2_K36me3_x20_x1.5_#1.tif	61.7		C3-KO_Kd+me3 copy\BIC1_K36me3_x20_x1.5_#2.tif	48.786
	C3-WT_Kd+me3 copy\WT2_K36me3_x20_x1.5_#1.tif	47.854		C3-KO_Kd+me3 copy\BIC1_K36me3_x20_x1.5_#2.tif	24.075
	C3-WT_Kd+me3 copy\WT2_K36me3_x20_x1.5_#1.tif	33.333		C3-KO_Kd+me3 copy\BIC1_K36me3_x20_x1.5_#2.tif	31.824
	C3-WT_Kd+me3 copy\WT2_K36me3_x20_x1.5_#1.tif	57.786		C3-KO_Kd+me3 copy\BIC1_K36me3_x20_x1.5_#2.tif	19.595
	C3-WT_Kd+me3 copy\WT2_K36me3_x20_x1.5_#1.tif	43.138		C3-KO_Kd+me3 copy\BIC1_K36me3_x20_x1.5_#2.tif	26.333
	C3-WT_Kd+me3 copy\WT2_K36me3_x20_x1.5_#1.tif	67		C3-KO_Kd+me3 copy\BIC1_K36me3_x20_x1.5_#2.tif	21.793
	C3-WT_Kd+me3 copy\WT2_K36me3_x20_x1.5_#1.tif	54.778		C3-KO_Kd+me3 copy\BIC1_K36me3_x20_x1.5_#2.tif	23.083
	C3-WT_Kd+me3 copy\WT2_K36me3_x20_x1.5_#1.tif	41.6		C3-KO_Kd+me3 copy\BIC1_K36me3_x20_x1.5_#2.tif	18.368
	C3-WT_Kd+me3 copy\WT2_K36me3_x20_x1.5_#1.tif	43.5		C3-KO_Kd+me3 copy\BIC1_K36me3_x20_x1.5_#2.tif	20.207
	C3-WT_Kd+me3 copy\WT2_K36me3_x20_x1.5_#1.tif	58		C3-KO_Kd+me3 copy\BIC1_K36me3_x20_x1.5_#2.tif	20
	C3-WT_Kd+me3 copy\WT2_K36me3_x20_x1.5_#1.tif	45.938		C3-KO_Kd+me3 copy\BIC1_K36me3_x20_x1.5_#2.tif	24.174
	C3-WT_Kd+me3 copy\WT2_K36me3_x20_x1.5_#1.tif	52		C3-KO_Kd+me3 copy\BIC1_K36me3_x20_x1.5_#2.tif	21.125
	C3-WT_Kd+me3 copy\WT2_K36me3_x20_x1.5_#1.tif	94.4		C3-KO_Kd+me3 copy\BIC1_K36me3_x20_x1.5_#2.tif	41.059
	C3-WT_Kd+me3 copy\WT2_K36me3_x20_x1.5_#1.tif	41.207		C3-KO_Kd+me3 copy\BIC1_K36me3_x20_x1.5_#2.tif	27.333
	C3-WT_Kd+me3 copy\WT2_K36me3_x20_x1.5_#1.tif	50.6		C3-KO_Kd+me3 copy\BIC1_K36me3_x20_x1.5_#2.tif	14.2
	C3-WT_Kd+me3 copy\WT2_K36me3_x20_x1.5_#1.tif	70.654		C3-KO_Kd+me3 copy\BIC1_K36me3_x20_x1.5_#2.tif	21.947
	C3-WT_Kd+me3 copy\WT2_K36me3_x20_x1.5_#1.tif	29.057		C3-KO_Kd+me3 copy\BIC1_K36me3_x20_x1.5_#2.tif	23.63
	C3-WT_Kd+me3 copy\WT2_K36me3_x20_x1.5_#1.tif	50.791		C3-KO_Kd+me3 copy\BIC1_K36me3_x20_x1.5_#2.tif	25.836
	C3-WT_Kd+me3 copy\WT2_K36me3_x20_x1.5_#1.tif	55.429		C3-KO_Kd+me3 copy\BIC1_K36me3_x20_x1.5_#2.tif	20.096
	C3-WT_Kd+me3 copy\WT2_K36me3_x20_x1.5_#1.tif	38.828		C3-KO_Kd+me3 copy\BIC1_K36me3_x20_x1.5_#2.tif	22.35
	C3-WT_Kd+me3 copy\WT2_K36me3_x20_x1.5_#1.tif	45.156		C3-KO_Kd+me3 copy\BIC1_K36me3_x20_x1.5_#2.tif	20.167
	C3-WT_Kd+me3 copy\WT2_K36me3_x20_x1.5_#1.tif	27		C3-KO_Kd+me3 copy\BIC1_K36me3_x20_x1.5_#2.tif	22.2
	C3-WT_Kd+me3 copy\WT2_K36me3_x20_x1.5_#1.tif	34.237		C3-KO_Kd+me3 copy\BIC1_K36me3_x20_x1.5_#2.tif	25.216
	C3-WT_Kd+me3 copy\WT2_K36me3_x20_x1.5_#1.tif	46.667		C3-KO_Kd+me3 copy\BIC1_K36me3_x20_x1.5_#2.tif	30.046
	C3-WT_Kd+me3 copy\WT2_K36me3_x20_x1.5_#1.tif	58.659		C3-KO_Kd+me3 copy\BIC1_K36me3_x20_x1.5_#2.tif	37.057
	C3-WT_Kd+me3 copy\WT2_K36me3_x20_x1.5_#1.tif	92.542		C3-KO_Kd+me3 copy\BIC1_K36me3_x20_x1.5_#2.tif	33.391
	C3-WT_Kd+me3 copy\WT2_K36me3_x20_x1.5_#1.tif	31.333		C3-KO_Kd+me3 copy\BIC1_K36me3_x20_x1.5_#2.tif	32.6
	C3-WT_Kd+me3 copy\WT2_K36me3_x20_x1.5_#1.tif	116.355		C3-KO_Kd+me3 copy\BIC1_K36me3_x20_x1.5_#2.tif	30.667
	C3-WT_Kd+me3 copy\WT2_K36me3_x20_x1.5_#1.tif	29.333		C3-KO_Kd+me3 copy\BIC1_K36me3_x20_x1.5_#2.tif	23.647
	C3-WT_Kd+me3 copy\WT2_K36me3_x20_x1.5_#1.tif	38		C3-KO_Kd+me3 copy\BIC1_K36me3_x20_x1.5_#2.tif	97.778
	C3-WT_Kd+me3 copy\WT2_K36me3_x20_x1.5_#1.tif	57.757		C3-KO_Kd+me3 copy\BIC1_K36me3_x20_x1.5_#2.tif	20.364
	C3-WT_Kd+me3 copy\WT2_K36me3_x20_x1.5_#1.tif	31.4		C3-KO_Kd+me3 copy\BIC1_K36me3_x20_x1.5_#2.tif	105.28
	C3-WT_Kd+me3 copy\WT2_K36me3_x20_x1.5_#1.tif	43.114		C3-KO_Kd+me3 copy\BIC1_K36me3_x20_x1.5_#2.tif	25.588
	C3-WT_Kd+me3 copy\WT2_K36me3_x20_x1.5_#1.tif	39.75		C3-KO_Kd+me3 copy\BIC1_K36me3_x20_x1.5_#2.tif	22.347
	C3-WT_Kd+me3 copy\WT2_K36me3_x20_x1.5_#1.tif	59		C3-KO_Kd+me3 copy\BIC1_K36me3_x20_x1.5_#2.tif	23.2
	C3-WT_Kd+me3 copy\WT2_K36me3_x20_x1.5_#1.tif	39.087		C3-KO_Kd+me3 copy\BIC1_K36me3_x20_x1.5_#2.tif	21.783
	C3-WT_Kd+me3 copy\WT2_K36me3_x20_x1.5_#1.tif	41.841		C3-KO_Kd+me3 copy\BIC1_K36me3_x20_x1.5_#2.tif	32.103
	C3-WT_Kd+me3 copy\WT2_K36me3_x20_x1.5_#1.tif	43.025		C3-KO_Kd+me3 copy\BIC1_K36me3_x20_x1.5_#2.tif	35.75
	C3-WT_Kd+me3 copy\WT2_K36me3_x20_x1.5_#1.tif	204.054		C3-KO_Kd+me3 copy\BIC1_K36me3_x20_x1.5_#2.tif	26.778
	C3-WT_Kd+me3 copy\WT2_K36me3_x20_x1.5_#1.tif	211.5		C3-KO_Kd+me3 copy\BIC1_K36me3_x20_x1.5_#2.tif	22.963
	C3-WT_Kd+me3 copy\WT2_K36me3_x20_x1.5_#1.tif	42		C3-KO_Kd+me3 copy\BIC1_K36me3_x20_x1.5_#2.tif	127.5
	C3-WT_Kd+me3 copy\WT2_K36me3_x20_x1.5_#1.tif	35.4		C3-KO_Kd+me3 copy\BIC1_K36me3_x20_x1.5_#2.tif	26.357
	C3-WT_Kd+me3 copy\WT2_K36me3_x20_x1.5_#1.tif	24.25		C3-KO_Kd+me3 copy\BIC1_K36me3_x20_x1.5_#2.tif	39.25
	C3-WT_Kd+me3 copy\WT2_K36me3_x20_x1.5_#1.tif	49.111		C3-KO_Kd+me3 copy\BIC1_K36me3_x20_x1.5_#2.tif	27.603
	C3-WT_Kd+me3 copy\WT2_K36me3_x20_x1.5_#1.tif	60.222		C3-KO_Kd+me3 copy\BIC1_K36me3_x20_x1.5_#2.tif	26.257
	C3-WT_Kd+me3 copy\WT2_K36me3_x20_x1.5_#1.tif	46.25		C3-KO_Kd+me3 copy\BIC1_K36me3_x20_x1.5_#2.tif	20.41
	C3-WT_Kd+me3 copy\WT2_K36me3_x20_x1.5_#1.tif	133.9		C3-KO_Kd+me3 copy\BIC1_K36me3_x20_x1.5_#2.tif	20.923
	C3-WT_Kd+me3 copy\WT2_K36me3_x20_x1.5_#1.tif	51.889		C3-KO_Kd+me3 copy\BIC1_K36me3_x20_x1.5_#2.tif	24.145
	C3-WT_Kd+me3 copy\WT2_K36me3_x20_x1.5_#1.tif	65.467		C3-KO_Kd+me3 copy\BIC1_K36me3_x20_x1.5_#2.tif	20.2
	C3-WT_Kd+me3 copy\WT2_K36me3_x20_x1.5_#1.tif	52.478		C3-KO_Kd+me3 copy\BIC1_K36me3_x20_x1.5_#2.tif	32.6
	C3-WT_Kd+me3 copy\WT2_K36me3_x20_x1.5_#1.tif	47.667		C3-KO_Kd+me3 copy\BIC1_K36me3_x20_x1.5_#2.tif	25.652
	C3-WT_Kd+me3 copy\WT2_K36me3_x20_x1.5_#1.tif	25		C3-KO_Kd+me3 copy\BIC1_K36me3_x20_x1.5_#2.tif	82.957
	C3-WT_Kd+me3 copy\WT2_K36me3_x20_x1.5_#1.tif	32.147		C3-KO_Kd+me3 copy\BIC1_K36me3_x20_x1.5_#2.tif	18.568
	C3-WT_Kd+me3 copy\WT2_K36me3_x20_x1.5_#1.tif	32.74		C3-KO_Kd+me3 copy\BIC1_K36me3_x20_x1.5_#2.tif	47.667
	C3-WT_Kd+me3 copy\WT2_K36me3_x20_x1.5_#1.tif	134.492		C3-KO_Kd+me3 copy\BIC1_K36me3_x20_x1.5_#2.tif	18.702
	C3-WT_Kd+me3 copy\WT2_K36me3_x20_x1.5_#1.tif	45.364		C3-KO_Kd+me3 copy\BIC1_K36me3_x20_x1.5_#2.tif	23.5
	C3-WT_Kd+me3 copy\WT2_K36me3_x20_x1.5_#1.tif	28.756		C3-KO_Kd+me3 copy\BIC1_K36me3_x20_x1.5_#2.tif	23
	C3-WT_Kd+me3 copy\WT2_K36me3_x20_x1.5_#1.tif	39.026		C3-KO_Kd+me3 copy\BIC1_K36me3_x20_x1.5_#2.tif	17.5
	C3-WT_Kd+me3 copy\WT2_K36me3_x20_x1.5_#1.tif	44.333		C3-KO_Kd+me3 copy\BIC1_K36me3_x20_x1.5_#2.tif	127.765
	C3-WT_Kd+me3 copy\WT2_K36me3_x20_x1.5_#1.tif	43.324		C3-KO_Kd+me3 copy\BIC1_K36me3_x20_x1.5_#2.tif	36.755
	C3-WT_Kd+me3 copy\WT2_K36me3_x20_x1.5_#1.tif	34.263		C3-KO_Kd+me3 copy\BIC1_K36me3_x20_x1.5_#2.tif	36.519
	C3-WT_Kd+me3 copy\WT2_K36me3_x20_x1.5_#1.tif	51.299		C3-KO_Kd+me3 copy\BIC1_K36me3_x20_x1.5_#2.tif	28
	C3-WT_Kd+me3 copy\WT2_K36me3_x20_x1.5_#1.tif	51		C3-KO_Kd+me3 copy\BIC1_K36me3_x20_x1.5_#2.tif	25.341
	C3-WT_Kd+me3 copy\WT2_K36me3_x20_x1.5_#1.tif	42.556		C3-KO_Kd+me3 copy\BIC1_K36me3_x20_x1.5_#2.tif	25
	C3-WT_Kd+me3 copy\WT2_K36me3_x20_x1.5_#1.tif	155		C3-KO_Kd+me3 copy\BIC1_K36me3_x20_x1.5_#2.tif	132.787
	C3-WT_Kd+me3 copy\WT2_K36me3_x20_x1.5_#1.tif	29.333		C3-KO_Kd+me3 copy\BIC1_K36me3_x20_x1.5_#2.tif	26.458
	C3-WT_Kd+me3 copy\WT2_K36me3_x20_x1.5_#1.tif	36.1		C3-KO_Kd+me3 copy\BIC1_K36me3_x20_x1.5_#2.tif	18.84
	C3-WT_Kd+me3 copy\WT2_K36me3_x20_x1.5_#1.tif	41.458		C3-KO_Kd+me3 copy\BIC1_K36me3_x20_x1.5_#2.tif	21
	C3-WT_Kd+me3 copy\WT2_K36me3_x20_x1.5_#1.tif	26.583		C3-KO_Kd+me3 copy\BIC1_K36me3_x20_x1.5_#2.tif	19.053
	C3-WT_Kd+me3 copy\WT2_K36me3_x20_x1.5_#1.tif	38.932		C3-KO_Kd+me3 copy\BIC1_K36me3_x20_x1.5_#2.tif	35.688
	C3-WT_Kd+me3 copy\WT2_K36me3_x20_x1.5_#1.tif	66		C3-KO_Kd+me3 copy\BIC1_K36me3_x20_x1.5_#2.tif	22.212
	C3-WT_Kd+me3 copy\WT2_K36me3_x20_x1.5_#1.tif	103.062		C3-KO_Kd+me3 copy\BIC1_K36me3_x20_x1.5_#2.tif	15.955
	C3-WT_Kd+me3 copy\WT2_K36me3_x20_x1.5_#1.tif	36.604		C3-KO_Kd+me3 copy\BIC1_K36me3_x20_x1.5_#2.tif	18.833
	C3-WT_Kd+me3 copy\WT2_K36me3_x20_x1.5_#1.tif	75		C3-KO_Kd+me3 copy\BIC1_K36me3_x20_x1.5_#2.tif	30.667
	C3-WT_Kd+me3 copy\WT2_K36me3_x20_x1.5_#1.tif	148.012		C3-KO_Kd+me3 copy\BIC1_K36me3_x20_x1.5_#2.tif	17.513
	C3-WT_Kd+me3 copy\WT2_K36me3_x20_x1.5_#1.tif	45.6		C3-KO_Kd+me3 copy\BIC1_K36me3_x20_x1.5_#2.tif	42.458
	C3-WT_Kd+me3 copy\WT2_K36me3_x20_x1.5_#1.tif	39.145		C3-KO_Kd+me3 copy\BIC1_K36me3_x20_x1.5_#2.tif	19.102
	C3-WT_Kd+me3 copy\WT2_K36me3_x20_x1.5_#1.tif	32.75		C3-KO_Kd+me3 copy\BIC1_K36me3_x20_x1.5_#2.tif	24.246
	C3-WT_Kd+me3 copy\WT2_K36me3_x20_x1.5_#1.tif	46.354		C3-KO_Kd+me3 copy\BIC1_K36me3_x20_x1.5_#2.tif	26
	C3-WT_Kd+me3 copy\WT2_K36me3_x20_x1.5_#1.tif	28.722		C3-KO_Kd+me3 copy\BIC1_K36me3_x20_x1.5_#2.tif	31.505
	C3-WT_Kd+me3 copy\WT2_K36me3_x20_x1.5_#1.tif	29.286		C3-KO_Kd+me3 copy\BIC1_K36me3_x20_x1.5_#2.tif	22.4
	C3-WT_Kd+me3 copy\WT2_K36me3_x20_x1.5_#1.tif	52.839		C3-KO_Kd+me3 copy\BIC1_K36me3_x20_x1.5_#2.tif	43.886
	C3-WT_Kd+me3 copy\WT2_K36me3_x20_x1.5_#1.tif	39.049		C3-KO_Kd+me3 copy\BIC1_K36me3_x20_x1.5_#2.tif	23.081
	C3-WT_Kd+me3 copy\WT2_K36me3_x20_x1.5_#1.tif	177.455		C3-KO_Kd+me3 copy\BIC1_K36me3_x20_x1.5_#2.tif	19.655
	C3-WT_Kd+me3 copy\WT2_K36me3_x20_x1.5_#1.tif	35		C3-KO_Kd+me3 copy\BIC1_K36me3_x20_x1.5_#2.tif	20.636
	C3-WT_Kd+me3 copy\WT2_K36me3_x20_x1.5_#1.tif	33		C3-KO_Kd+me3 copy\BIC1_K36me3_x20_x1.5_#2.tif	22.929
	C3-WT_Kd+me3 copy\WT2_K36me3_x20_x1.5_#1.tif	61.688		C3-KO_Kd+me3 copy\BIC1_K36me3_x20_x1.5_#2.tif	29.857
	C3-WT_Kd+me3 copy\WT2_K36me3_x20_x1.5_#1.tif	49		C3-KO_Kd+me3 copy\BIC1_K36me3_x20_x1.5_#2.tif	18.125
	C3-WT_Kd+me3 copy\WT2_K36me3_x20_x1.5_#1.tif	113.25		C3-KO_Kd+me3 copy\BIC1_K36me3_x20_x1.5_#2.tif	39.5
	C3-WT_Kd+me3 copy\WT2_K36me3_x20_x1.5_#1.tif	40.5		C3-KO_Kd+me3 copy\BIC1_K36me3_x20_x1.5_#2.tif	40.5
	C3-WT_Kd+me3 copy\WT2_K36me3_x20_x1.5_#1.tif	58.9		C3-KO_Kd+me3 copy\BIC1_K36me3_x20_x1.5_#2.tif	39.629
	C3-WT_Kd+me3 copy\WT2_K36me3_x20_x1.5_#1.tif	159.333		C3-KO_Kd+me3 copy\BIC1_K36me3_x20_x1.5_#2.tif	20.938
	C3-WT_Kd+me3 copy\WT2_K36me3_x20_x1.5_#1.tif	186.545		C3-KO_Kd+me3 copy\BIC1_K36me3_x20_x1.5_#2.tif	20.727
	C3-WT_Kd+me3 copy\WT2_K36me3_x20_x1.5_#1.tif	131		C3-KO_Kd+me3 copy\BIC1_K36me3_x20_x1.5_#2.tif	16.792
	C3-WT_Kd+me3 copy\WT2_K36me3_x20_x1.5_#1.tif	30.667		C3-KO_Kd+me3 copy\BIC1_K36me3_x20_x1.5_#2.tif	24.4
	C3-WT_Kd+me3 copy\WT2_K36me3_x20_x1.5_#1.tif	66		C3-KO_Kd+me3 copy\BIC1_K36me3_x20_x1.5_#2.tif	25.667
	C3-WT_Kd+me3 copy\WT2_K36me3_x20_x1.5_#1.tif	47		C3-KO_Kd+me3 copy\BIC1_K36me3_x20_x1.5_#2.tif	24.212
	C3-WT_Kd+me3 copy\WT2_K36me3_x20_x1.5_#1.tif	57.536		C3-KO_Kd+me3 copy\BIC1_K36me3_x20_x1.5_#2.tif	23.629
	C3-WT_Kd+me3 copy\WT2_K36me3_x20_x1.5_#1.tif	154.439		C3-KO_Kd+me3 copy\BIC1_K36me3_x20_x1.5_#2.tif	35.565
	C3-WT_Kd+me3 copy\WT2_K36me3_x20_x1.5_#1.tif	49.733		C3-KO_Kd+me3 copy\BIC1_K36me3_x20_x1.5_#2.tif	18.037
	C3-WT_Kd+me3 copy\WT2_K36me3_x20_x1.5_#1.tif	255		C3-KO_Kd+me3 copy\BIC1_K36me3_x20_x1.5_#2.tif	21.958
	C3-WT_Kd+me3 copy\WT2_K36me3_x20_x1.5_#1.tif	56.925		C3-KO_Kd+me3 copy\BIC1_K36me3_x20_x1.5_#2.tif	24.294
	C3-WT_Kd+me3 copy\WT2_K36me3_x20_x1.5_#1.tif	159		C3-KO_Kd+me3 copy\BIC1_K36me3_x20_x1.5_#2.tif	47.333
	C3-WT_Kd+me3 copy\WT2_K36me3_x20_x1.5_#1.tif	31.111		C3-KO_Kd+me3 copy\BIC1_K36me3_x20_x1.5_#2.tif	57.182
	C3-WT_Kd+me3 copy\WT2_K36me3_x20_x1.5_#1.tif	65.739		C3-KO_Kd+me3 copy\BIC1_K36me3_x20_x1.5_#2.tif	24.488
	C3-WT_Kd+me3 copy\WT2_K36me3_x20_x1.5_#1.tif	70.838		C3-KO_Kd+me3 copy\BIC1_K36me3_x20_x1.5_#2.tif	24.308
	C3-WT_Kd+me3 copy\WT2_K36me3_x20_x1.5_#1.tif	34.887		C3-KO_Kd+me3 copy\BIC1_K36me3_x20_x1.5_#2.tif	24.36
	C3-WT_Kd+me3 copy\WT2_K36me3_x20_x1.5_#1.tif	53.179		C3-KO_Kd+me3 copy\BIC1_K36me3_x20_x1.5_#2.tif	20
	C3-WT_Kd+me3 copy\WT2_K36me3_x20_x1.5_#1.tif	32.051		C3-KO_Kd+me3 copy\BIC1_K36me3_x20_x1.5_#2.tif	32.333
	C3-WT_Kd+me3 copy\WT2_K36me3_x20_x1.5_#1.tif	49.341		C3-KO_Kd+me3 copy\BIC1_K36me3_x20_x1.5_#2.tif	26.452
	C3-WT_Kd+me3 copy\WT2_K36me3_x20_x1.5_#1.tif	27.667		C3-KO_Kd+me3 copy\BIC1_K36me3_x20_x1.5_#2.tif	32
	C3-WT_Kd+me3 copy\WT2_K36me3_x20_x1.5_#1.tif	54.38		C3-KO_Kd+me3 copy\BIC1_K36me3_x20_x1.5_#2.tif	28.367
	C3-WT_Kd+me3 copy\WT2_K36me3_x20_x1.5_#1.tif	38.176		C3-KO_Kd+me3 copy\BIC1_K36me3_x20_x1.5_#2.tif	30.341
	C3-WT_Kd+me3 copy\WT2_K36me3_x20_x1.5_#1.tif	66.75		C3-KO_Kd+me3 copy\BIC1_K36me3_x20_x1.5_#2.tif	31.615
	C3-WT_Kd+me3 copy\WT2_K36me3_x20_x1.5_#1.tif	38		C3-KO_Kd+me3 copy\BIC1_K36me3_x20_x1.5_#2.tif	17.875
	C3-WT_Kd+me3 copy\WT2_K36me3_x20_x1.5_#1.tif	107		C3-KO_Kd+me3 copy\BIC1_K36me3_x20_x1.5_#2.tif	29.5
	C3-WT_Kd+me3 copy\WT2_K36me3_x20_x1.5_#1.tif	54.516		C3-KO_Kd+me3 copy\BIC1_K36me3_x20_x1.5_#2.tif	26.426
	C3-WT_Kd+me3 copy\WT2_K36me3_x20_x1.5_#1.tif	56.167		C3-KO_Kd+me3 copy\BIC1_K36me3_x20_x1.5_#2.tif	27.167
	C3-WT_Kd+me3 copy\WT2_K36me3_x20_x1.5_#1.tif	35.095		C3-KO_Kd+me3 copy\BIC1_K36me3_x20_x1.5_#2.tif	21.348
	C3-WT_Kd+me3 copy\WT2_K36me3_x20_x1.5_#1.tif	35.733		C3-KO_Kd+me3 copy\BIC1_K36me3_x20_x1.5_#2.tif	15.444
	C3-WT_Kd+me3 copy\WT2_K36me3_x20_x1.5_#1.tif	35.3		C3-KO_Kd+me3 copy\BIC1_K36me3_x20_x1.5_#2.tif	26
	C3-WT_Kd+me3 copy\WT2_K36me3_x20_x1.5_#1.tif	36.565		C3-KO_Kd+me3 copy\BIC1_K36me3_x20_x1.5_#2.tif	15.886
	C3-WT_Kd+me3 copy\WT2_K36me3_x20_x1.5_#1.tif	49		C3-KO_Kd+me3 copy\BIC1_K36me3_x20_x1.5_#2.tif	23.091
	C3-WT_Kd+me3 copy\WT2_K36me3_x20_x1.5_#1.tif	30.867		C3-KO_Kd+me3 copy\BIC1_K36me3_x20_x1.5_#2.tif	35.903
	C3-WT_Kd+me3 copy\WT2_K36me3_x20_x1.5_#1.tif	51		C3-KO_Kd+me3 copy\BIC1_K36me3_x20_x1.5_#2.tif	25.111
	C3-WT_Kd+me3 copy\WT2_K36me3_x20_x1.5_#1.tif	51.75		C3-KO_Kd+me3 copy\BIC1_K36me3_x20_x1.5_#2.tif	38.25
	C3-WT_Kd+me3 copy\WT2_K36me3_x20_x1.5_#1.tif	47.75		C3-KO_Kd+me3 copy\BIC1_K36me3_x20_x1.5_#2.tif	26.889
	C3-WT_Kd+me3 copy\WT2_K36me3_x20_x1.5_#1.tif	38.889		C3-KO_Kd+me3 copy\BIC1_K36me3_x20_x1.5_#2.tif	25.591
	C3-WT_Kd+me3 copy\WT2_K36me3_x20_x1.5_#1.tif	37.288		C3-KO_Kd+me3 copy\BIC1_K36me3_x20_x1.5_#2.tif	14.571
	C3-WT_Kd+me3 copy\WT2_K36me3_x20_x1.5_#1.tif	63.453		C3-KO_Kd+me3 copy\BIC1_K36me3_x20_x1.5_#2.tif	22.515
	C3-WT_Kd+me3 copy\WT2_K36me3_x20_x1.5_#1.tif	38.444		C3-KO_Kd+me3 copy\BIC1_K36me3_x20_x1.5_#2.tif	19.283
	C3-WT_Kd+me3 copy\WT2_K36me3_x20_x1.5_#1.tif	22.188		C3-KO_Kd+me3 copy\BIC1_K36me3_x20_x1.5_#2.tif	16.298
	C3-WT_Kd+me3 copy\WT2_K36me3_x20_x1.5_#1.tif	48.5		C3-KO_Kd+me3 copy\BIC1_K36me3_x20_x1.5_#2.tif	26.115
	C3-WT_Kd+me3 copy\WT2_K36me3_x20_x1.5_#1.tif	47.667		C3-KO_Kd+me3 copy\BIC1_K36me3_x20_x1.5_#2.tif	26.05
	C3-WT_Kd+me3 copy\WT2_K36me3_x20_x1.5_#1.tif	43.8		C3-KO_Kd+me3 copy\BIC1_K36me3_x20_x1.5_#2.tif	20.905
	C3-WT_Kd+me3 copy\WT2_K36me3_x20_x1.5_#1.tif	37.098		C3-KO_Kd+me3 copy\BIC1_K36me3_x20_x1.5_#2.tif	31.447
	C3-WT_Kd+me3 copy\WT2_K36me3_x20_x1.5_#1.tif	36		C3-KO_Kd+me3 copy\BIC1_K36me3_x20_x1.5_#2.tif	39.667
	C3-WT_Kd+me3 copy\WT2_K36me3_x20_x1.5_#1.tif	43.176		C3-KO_Kd+me3 copy\BIC1_K36me3_x20_x1.5_#2.tif	18.898
	C3-WT_Kd+me3 copy\WT2_K36me3_x20_x1.5_#1.tif	45.261		C3-KO_Kd+me3 copy\BIC1_K36me3_x20_x1.5_#2.tif	30.667
	C3-WT_Kd+me3 copy\WT2_K36me3_x20_x1.5_#1.tif	46.5		C3-KO_Kd+me3 copy\BIC1_K36me3_x20_x1.5_#2.tif	71.105
	C3-WT_Kd+me3 copy\WT2_K36me3_x20_x1.5_#1.tif	38.276		C3-KO_Kd+me3 copy\BIC1_K36me3_x20_x1.5_#2.tif	28.111
	C3-WT_Kd+me3 copy\WT2_K36me3_x20_x1.5_#1.tif	53.561		C3-KO_Kd+me3 copy\BIC1_K36me3_x20_x1.5_#2.tif	26.167
	C3-WT_Kd+me3 copy\WT2_K36me3_x20_x1.5_#1.tif	46		C3-KO_Kd+me3 copy\BIC1_K36me3_x20_x1.5_#2.tif	16.077
	C3-WT_Kd+me3 copy\WT2_K36me3_x20_x1.5_#1.tif	35.833		C3-KO_Kd+me3 copy\BIC1_K36me3_x20_x1.5_#2.tif	23.455
	C3-WT_Kd+me3 copy\WT2_K36me3_x20_x1.5_#1.tif	42.738		C3-KO_Kd+me3 copy\BIC1_K36me3_x20_x1.5_#2.tif	32.136
	C3-WT_Kd+me3 copy\WT2_K36me3_x20_x1.5_#1.tif	45.833		C3-KO_Kd+me3 copy\BIC1_K36me3_x20_x1.5_#2.tif	33.457
	C3-WT_Kd+me3 copy\WT2_K36me3_x20_x1.5_#1.tif	40.933		C3-KO_Kd+me3 copy\BIC1_K36me3_x20_x1.5_#2.tif	24.955
	C3-WT_Kd+me3 copy\WT2_K36me3_x20_x1.5_#1.tif	48.103		C3-KO_Kd+me3 copy\BIC1_K36me3_x20_x1.5_#2.tif	24.597
	C3-WT_Kd+me3 copy\WT2_K36me3_x20_x1.5_#1.tif	51.667		C3-KO_Kd+me3 copy\BIC1_K36me3_x20_x1.5_#2.tif	22.684
	C3-WT_Kd+me3 copy\WT2_K36me3_x20_x1.5_#1.tif	29.526		C3-KO_Kd+me3 copy\BIC1_K36me3_x20_x1.5_#2.tif	19.833
	C3-WT_Kd+me3 copy\WT2_K36me3_x20_x1.5_#1.tif	34.5		C3-KO_Kd+me3 copy\BIC1_K36me3_x20_x1.5_#2.tif	20.574
	C3-WT_Kd+me3 copy\WT2_K36me3_x20_x1.5_#1.tif	64.739		C3-KO_Kd+me3 copy\BIC1_K36me3_x20_x1.5_#2.tif	18.946
	C3-WT_Kd+me3 copy\WT2_K36me3_x20_x1.5_#1.tif	32.2		C3-KO_Kd+me3 copy\BIC1_K36me3_x20_x1.5_#2.tif	31.706
	C3-WT_Kd+me3 copy\WT2_K36me3_x20_x1.5_#1.tif	42.298		C3-KO_Kd+me3 copy\BIC1_K36me3_x20_x1.5_#2.tif	23.912
	C3-WT_Kd+me3 copy\WT2_K36me3_x20_x1.5_#1.tif	59.118		C3-KO_Kd+me3 copy\BIC1_K36me3_x20_x1.5_#2.tif	31.444
	C3-WT_Kd+me3 copy\WT2_K36me3_x20_x1.5_#1.tif	74.462		C3-KO_Kd+me3 copy\BIC1_K36me3_x20_x1.5_#2.tif	24.435
	C3-WT_Kd+me3 copy\WT2_K36me3_x20_x1.5_#1.tif	47		C3-KO_Kd+me3 copy\BIC1_K36me3_x20_x1.5_#2.tif	21.226
	C3-WT_Kd+me3 copy\WT2_K36me3_x20_x1.5_#1.tif	51		C3-KO_Kd+me3 copy\BIC1_K36me3_x20_x1.5_#2.tif	18.812
	C3-WT_Kd+me3 copy\WT2_K36me3_x20_x1.5_#1.tif	39.143		C3-KO_Kd+me3 copy\BIC1_K36me3_x20_x1.5_#2.tif	22.371
	C3-WT_Kd+me3 copy\WT2_K36me3_x20_x1.5_#1.tif	38.062		C3-KO_Kd+me3 copy\BIC1_K36me3_x20_x1.5_#2.tif	106.935
	C3-WT_Kd+me3 copy\WT2_K36me3_x20_x1.5_#1.tif	199.321		C3-KO_Kd+me3 copy\BIC1_K36me3_x20_x1.5_#2.tif	28.955
	C3-WT_Kd+me3 copy\WT2_K36me3_x20_x1.5_#1.tif	233.5		C3-KO_Kd+me3 copy\BIC1_K36me3_x20_x1.5_#2.tif	19.5
	C3-WT_Kd+me3 copy\WT2_K36me3_x20_x1.5_#1.tif	29.061		C3-KO_Kd+me3 copy\BIC1_K36me3_x20_x1.5_#2.tif	21
	C3-WT_Kd+me3 copy\WT2_K36me3_x20_x1.5_#1.tif	52.913		C3-KO_Kd+me3 copy\BIC1_K36me3_x20_x1.5_#2.tif	27
	C3-WT_Kd+me3 copy\WT2_K36me3_x20_x1.5_#1.tif	62.192		C3-KO_Kd+me3 copy\BIC1_K36me3_x20_x1.5_#2.tif	83.095
	C3-WT_Kd+me3 copy\WT2_K36me3_x20_x1.5_#1.tif	213.9		C3-KO_Kd+me3 copy\BIC1_K36me3_x20_x1.5_#2.tif	31.571
	C3-WT_Kd+me3 copy\WT2_K36me3_x20_x1.5_#1.tif	158.068		C3-KO_Kd+me3 copy\BIC1_K36me3_x20_x1.5_#2.tif	23.891
	C3-WT_Kd+me3 copy\WT2_K36me3_x20_x1.5_#1.tif	210.532		C3-KO_Kd+me3 copy\BIC1_K36me3_x20_x1.5_#2.tif	15.875
	C3-WT_Kd+me3 copy\WT2_K36me3_x20_x1.5_#1.tif	164.99		C3-KO_Kd+me3 copy\BIC1_K36me3_x20_x1.5_#2.tif	31.164
	C3-WT_Kd+me3 copy\WT2_K36me3_x20_x1.5_#1.tif	74.915		C3-KO_Kd+me3 copy\BIC1_K36me3_x20_x1.5_#2.tif	26.765
	C3-WT_Kd+me3 copy\WT2_K36me3_x20_x1.5_#1.tif	39.333		C3-KO_Kd+me3 copy\BIC1_K36me3_x20_x1.5_#2.tif	26.75
	C3-WT_Kd+me3 copy\WT2_K36me3_x20_x1.5_#1.tif	47.333		C3-KO_Kd+me3 copy\BIC1_K36me3_x20_x1.5_#2.tif	26.422
	C3-WT_Kd+me3 copy\WT2_K36me3_x20_x1.5_#1.tif	33.115		C3-KO_Kd+me3 copy\BIC1_K36me3_x20_x1.5_#2.tif	20.882
	C3-WT_Kd+me3 copy\WT2_K36me3_x20_x1.5_#1.tif	42.25		C3-KO_Kd+me3 copy\BIC1_K36me3_x20_x1.5_#2.tif	21.5
	C3-WT_Kd+me3 copy\WT2_K36me3_x20_x1.5_#1.tif	52.371		C3-KO_Kd+me3 copy\BIC1_K36me3_x20_x1.5_#2.tif	16.488
	C3-WT_Kd+me3 copy\WT2_K36me3_x20_x1.5_#1.tif	39.043		C3-KO_Kd+me3 copy\BIC1_K36me3_x20_x1.5_#2.tif	27.243
	C3-WT_Kd+me3 copy\WT2_K36me3_x20_x1.5_#1.tif	62.5		C3-KO_Kd+me3 copy\BIC1_K36me3_x20_x1.5_#2.tif	25.704
	C3-WT_Kd+me3 copy\WT2_K36me3_x20_x1.5_#1.tif	126.75		C3-KO_Kd+me3 copy\BIC1_K36me3_x20_x1.5_#2.tif	43.288
	C3-WT_Kd+me3 copy\WT2_K36me3_x20_x1.5_#1.tif	33.889		C3-KO_Kd+me3 copy\BIC1_K36me3_x20_x1.5_#2.tif	25.185
	C3-WT_Kd+me3 copy\WT2_K36me3_x20_x1.5_#1.tif	41		C3-KO_Kd+me3 copy\BIC1_K36me3_x20_x1.5_#2.tif	20.941
	C3-WT_Kd+me3 copy\WT2_K36me3_x20_x1.5_#1.tif	62.236		C3-KO_Kd+me3 copy\BIC1_K36me3_x20_x1.5_#2.tif	15.708
	C3-WT_Kd+me3 copy\WT2_K36me3_x20_x1.5_#1.tif	195.598		C3-KO_Kd+me3 copy\BIC1_K36me3_x20_x1.5_#2.tif	15
	C3-WT_Kd+me3 copy\WT2_K36me3_x20_x1.5_#1.tif	35.457		C3-KO_Kd+me3 copy\BIC1_K36me3_x20_x1.5_#2.tif	20.326
	C3-WT_Kd+me3 copy\WT2_K36me3_x20_x1.5_#1.tif	170.231		C3-KO_Kd+me3 copy\BIC1_K36me3_x20_x1.5_#2.tif	16.667
	C3-WT_Kd+me3 copy\WT2_K36me3_x20_x1.5_#1.tif	37.448		C3-KO_Kd+me3 copy\BIC1_K36me3_x20_x1.5_#2.tif	23.231
	C3-WT_Kd+me3 copy\WT2_K36me3_x20_x1.5_#1.tif	38.27		C3-KO_Kd+me3 copy\BIC1_K36me3_x20_x1.5_#2.tif	21.684
	C3-WT_Kd+me3 copy\WT2_K36me3_x20_x1.5_#1.tif	34		C3-KO_Kd+me3 copy\BIC1_K36me3_x20_x1.5_#2.tif	30.5
	C3-WT_Kd+me3 copy\WT2_K36me3_x20_x1.5_#1.tif	25.565		C3-KO_Kd+me3 copy\BIC1_K36me3_x20_x1.5_#2.tif	28.571
	C3-WT_Kd+me3 copy\WT2_K36me3_x20_x1.5_#1.tif	113.985		C3-KO_Kd+me3 copy\BIC1_K36me3_x20_x1.5_#2.tif	26.448
	C3-WT_Kd+me3 copy\WT2_K36me3_x20_x1.5_#1.tif	55.9		C3-KO_Kd+me3 copy\BIC1_K36me3_x20_x1.5_#2.tif	27
	C3-WT_Kd+me3 copy\WT2_K36me3_x20_x1.5_#1.tif	38.2		C3-KO_Kd+me3 copy\BIC1_K36me3_x20_x1.5_#2.tif	32.066
	C3-WT_Kd+me3 copy\WT2_K36me3_x20_x1.5_#1.tif	43.545		C3-KO_Kd+me3 copy\BIC1_K36me3_x20_x1.5_#2.tif	16.478
	C3-WT_Kd+me3 copy\WT2_K36me3_x20_x1.5_#1.tif	40.654		C3-KO_Kd+me3 copy\BIC1_K36me3_x20_x1.5_#2.tif	28.833
	C3-WT_Kd+me3 copy\WT2_K36me3_x20_x1.5_#1.tif	48.815		C3-KO_Kd+me3 copy\BIC1_K36me3_x20_x1.5_#2.tif	26.441
	C3-WT_Kd+me3 copy\WT2_K36me3_x20_x1.5_#1.tif	66.208		C3-KO_Kd+me3 copy\BIC1_K36me3_x20_x1.5_#2.tif	22.036
	C3-WT_Kd+me3 copy\WT2_K36me3_x20_x1.5_#1.tif	238.515		C3-KO_Kd+me3 copy\BIC1_K36me3_x20_x1.5_#2.tif	23
	C3-WT_Kd+me3 copy\WT2_K36me3_x20_x1.5_#1.tif	21		C3-KO_Kd+me3 copy\BIC1_K36me3_x20_x1.5_#2.tif	18.6
	C3-WT_Kd+me3 copy\WT2_K36me3_x20_x1.5_#1.tif	42.5		C3-KO_Kd+me3 copy\BIC1_K36me3_x20_x1.5_#2.tif	23
	C3-WT_Kd+me3 copy\WT2_K36me3_x20_x1.5_#1.tif	255		C3-KO_Kd+me3 copy\BIC1_K36me3_x20_x1.5_#2.tif	23.44
	C3-WT_Kd+me3 copy\WT2_K36me3_x20_x1.5_#1.tif	255		C3-KO_Kd+me3 copy\BIC1_K36me3_x20_x1.5_#2.tif	32
	C3-WT_Kd+me3 copy\WT2_K36me3_x20_x1.5_#1.tif	31.824		C3-KO_Kd+me3 copy\BIC1_K36me3_x20_x1.5_#2.tif	23.961
	C3-WT_Kd+me3 copy\WT2_K36me3_x20_x1.5_#1.tif	26.4		C3-KO_Kd+me3 copy\BIC1_K36me3_x20_x1.5_#2.tif	28.667
	C3-WT_Kd+me3 copy\WT2_K36me3_x20_x1.5_#1.tif	33.051		C3-KO_Kd+me3 copy\BIC1_K36me3_x20_x1.5_#2.tif	24.421
	C3-WT_Kd+me3 copy\WT2_K36me3_x20_x1.5_#1.tif	36		C3-KO_Kd+me3 copy\BIC1_K36me3_x20_x1.5_#2.tif	31.923
	C3-WT_Kd+me3 copy\WT2_K36me3_x20_x1.5_#1.tif	58.667		C3-KO_Kd+me3 copy\BIC1_K36me3_x20_x1.5_#2.tif	25.5
	C3-WT_Kd+me3 copy\WT2_K36me3_x20_x1.5_#1.tif	219		C3-KO_Kd+me3 copy\BIC1_K36me3_x20_x1.5_#2.tif	20.433
	C3-WT_Kd+me3 copy\WT2_K36me3_x20_x1.5_#1.tif	40.2		C3-KO_Kd+me3 copy\BIC1_K36me3_x20_x1.5_#2.tif	25.12
	C3-WT_Kd+me3 copy\WT2_K36me3_x20_x1.5_#1.tif	32.208		C3-KO_Kd+me3 copy\BIC1_K36me3_x20_x1.5_#2.tif	18.778
	C3-WT_Kd+me3 copy\WT2_K36me3_x20_x1.5_#1.tif	37.043		C3-KO_Kd+me3 copy\BIC1_K36me3_x20_x1.5_#2.tif	39.714
	C3-WT_Kd+me3 copy\WT2_K36me3_x20_x1.5_#1.tif	60.923		C3-KO_Kd+me3 copy\BIC1_K36me3_x20_x1.5_#2.tif	25.621
	C3-WT_Kd+me3 copy\WT2_K36me3_x20_x1.5_#1.tif	66		C3-KO_Kd+me3 copy\BIC1_K36me3_x20_x1.5_#2.tif	22.786
	C3-WT_Kd+me3 copy\WT2_K36me3_x20_x1.5_#1.tif	180.435		C3-KO_Kd+me3 copy\BIC1_K36me3_x20_x1.5_#2.tif	20.778
	C3-WT_Kd+me3 copy\WT2_K36me3_x20_x1.5_#1.tif	155.886		C3-KO_Kd+me3 copy\BIC1_K36me3_x20_x1.5_#2.tif	16.8
	C3-WT_Kd+me3 copy\WT2_K36me3_x20_x1.5_#1.tif	31.214		C3-KO_Kd+me3 copy\BIC1_K36me3_x20_x1.5_#2.tif	21.875
	C3-WT_Kd+me3 copy\WT2_K36me3_x20_x1.5_#1.tif	41.926		C3-KO_Kd+me3 copy\BIC1_K36me3_x20_x1.5_#2.tif	31.273
	C3-WT_Kd+me3 copy\WT2_K36me3_x20_x1.5_#1.tif	35		C3-KO_Kd+me3 copy\BIC1_K36me3_x20_x1.5_#2.tif	26.724
	C3-WT_Kd+me3 copy\WT2_K36me3_x20_x1.5_#1.tif	62.524		C3-KO_Kd+me3 copy\BIC1_K36me3_x20_x1.5_#2.tif	31.845
	C3-WT_Kd+me3 copy\WT2_K36me3_x20_x1.5_#1.tif	131.5		C3-KO_Kd+me3 copy\BIC1_K36me3_x20_x1.5_#2.tif	30.712
	C3-WT_Kd+me3 copy\WT2_K36me3_x20_x1.5_#1.tif	146.177		C3-KO_Kd+me3 copy\BIC1_K36me3_x20_x1.5_#2.tif	30
	C3-WT_Kd+me3 copy\WT2_K36me3_x20_x1.5_#1.tif	65.844		C3-KO_Kd+me3 copy\BIC1_K36me3_x20_x1.5_#2.tif	14.75
	C3-WT_Kd+me3 copy\WT2_K36me3_x20_x1.5_#1.tif	70.32		C3-KO_Kd+me3 copy\BIC1_K36me3_x20_x1.5_#2.tif	27.911
	C3-WT_Kd+me3 copy\WT2_K36me3_x20_x1.5_#1.tif	42.474		C3-KO_Kd+me3 copy\BIC1_K36me3_x20_x1.5_#2.tif	44.197
	C3-WT_Kd+me3 copy\WT2_K36me3_x20_x1.5_#1.tif	201.333		C3-KO_Kd+me3 copy\BIC1_K36me3_x20_x1.5_#2.tif	18.556
	C3-WT_Kd+me3 copy\WT2_K36me3_x20_x1.5_#1.tif	155.5		C3-KO_Kd+me3 copy\BIC1_K36me3_x20_x1.5_#2.tif	33.421
	C3-WT_Kd+me3 copy\WT2_K36me3_x20_x1.5_#1.tif	48.333		C3-KO_Kd+me3 copy\BIC1_K36me3_x20_x1.5_#2.tif	23.385
	C3-WT_Kd+me3 copy\WT2_K36me3_x20_x1.5_#1.tif	52.72		C3-KO_Kd+me3 copy\BIC1_K36me3_x20_x1.5_#2.tif	25.56
	C3-WT_Kd+me3 copy\WT2_K36me3_x20_x1.5_#1.tif	109.588		C3-KO_Kd+me3 copy\BIC1_K36me3_x20_x1.5_#2.tif	28.625
	C3-WT_Kd+me3 copy\WT2_K36me3_x20_x1.5_#1.tif	29.222		C3-KO_Kd+me3 copy\BIC1_K36me3_x20_x1.5_#2.tif	24.333
	C3-WT_Kd+me3 copy\WT2_K36me3_x20_x1.5_#1.tif	63.5		C3-KO_Kd+me3 copy\BIC1_K36me3_x20_x1.5_#2.tif	21.894
	C3-WT_Kd+me3 copy\WT2_K36me3_x20_x1.5_#1.tif	84		C3-KO_Kd+me3 copy\BIC1_K36me3_x20_x1.5_#2.tif	20.75
	C3-WT_Kd+me3 copy\WT2_K36me3_x20_x1.5_#1.tif	76.154		C3-KO_Kd+me3 copy\BIC1_K36me3_x20_x1.5_#2.tif	26.976
	C3-WT_Kd+me3 copy\WT2_K36me3_x20_x1.5_#1.tif	38.111		C3-KO_Kd+me3 copy\BIC1_K36me3_x20_x1.5_#2.tif	23.591
	C3-WT_Kd+me3 copy\WT2_K36me3_x20_x1.5_#1.tif	48.76		C3-KO_Kd+me3 copy\BIC1_K36me3_x20_x1.5_#2.tif	25.692
	C3-WT_Kd+me3 copy\WT2_K36me3_x20_x1.5_#1.tif	67		C3-KO_Kd+me3 copy\BIC1_K36me3_x20_x1.5_#2.tif	27.2
	C3-WT_Kd+me3 copy\WT2_K36me3_x20_x1.5_#1.tif	52.5		C3-KO_Kd+me3 copy\BIC1_K36me3_x20_x1.5_#2.tif	17.52
	C3-WT_Kd+me3 copy\WT2_K36me3_x20_x1.5_#1.tif	41.222		C3-KO_Kd+me3 copy\BIC1_K36me3_x20_x1.5_#2.tif	30.25
	C3-WT_Kd+me3 copy\WT2_K36me3_x20_x1.5_#1.tif	47.75		C3-KO_Kd+me3 copy\BIC1_K36me3_x20_x1.5_#2.tif	23.234
	C3-WT_Kd+me3 copy\WT2_K36me3_x20_x1.5_#1.tif	62.472		C3-KO_Kd+me3 copy\BIC1_K36me3_x20_x1.5_#2.tif	36.131
	C3-WT_Kd+me3 copy\WT2_K36me3_x20_x1.5_#1.tif	73		C3-KO_Kd+me3 copy\BIC1_K36me3_x20_x1.5_#2.tif	32.696
	C3-WT_Kd+me3 copy\WT2_K36me3_x20_x1.5_#1.tif	68.797		C3-KO_Kd+me3 copy\BIC1_K36me3_x20_x1.5_#2.tif	33.174
	C3-WT_Kd+me3 copy\WT2_K36me3_x20_x1.5_#1.tif	38.895		C3-KO_Kd+me3 copy\BIC1_K36me3_x20_x1.5_#2.tif	29.448
	C3-WT_Kd+me3 copy\WT2_K36me3_x20_x1.5_#1.tif	56.261		C3-KO_Kd+me3 copy\BIC1_K36me3_x20_x1.5_#2.tif	26.571
	C3-WT_Kd+me3 copy\WT2_K36me3_x20_x1.5_#1.tif	34.571		C3-KO_Kd+me3 copy\BIC1_K36me3_x20_x1.5_#2.tif	41.333
	C3-WT_Kd+me3 copy\WT2_K36me3_x20_x1.5_#1.tif	49.857		C3-KO_Kd+me3 copy\BIC1_K36me3_x20_x1.5_#2.tif	22.273
	C3-WT_Kd+me3 copy\WT2_K36me3_x20_x1.5_#1.tif	44.529		C3-KO_Kd+me3 copy\BIC1_K36me3_x20_x1.5_#2.tif	24.95
	C3-WT_Kd+me3 copy\WT2_K36me3_x20_x1.5_#1.tif	154.667		C3-KO_Kd+me3 copy\BIC1_K36me3_x20_x1.5_#2.tif	23.25
	C3-WT_Kd+me3 copy\WT2_K36me3_x20_x1.5_#1.tif	47.667		C3-KO_Kd+me3 copy\BIC1_K36me3_x20_x1.5_#2.tif	69.5
	C3-WT_Kd+me3 copy\WT2_K36me3_x20_x1.5_#1.tif	23		C3-KO_Kd+me3 copy\BIC1_K36me3_x20_x1.5_#2.tif	32
	C3-WT_Kd+me3 copy\WT2_K36me3_x20_x1.5_#1.tif	59.844		C3-KO_Kd+me3 copy\BIC1_K36me3_x20_x1.5_#2.tif	29.797
	C3-WT_Kd+me3 copy\WT2_K36me3_x20_x1.5_#1.tif	39.4		C3-KO_Kd+me3 copy\BIC1_K36me3_x20_x1.5_#2.tif	31.727
	C3-WT_Kd+me3 copy\WT2_K36me3_x20_x1.5_#1.tif	48.089		C3-KO_Kd+me3 copy\BIC1_K36me3_x20_x1.5_#2.tif	20.57
	C3-WT_Kd+me3 copy\WT2_K36me3_x20_x1.5_#1.tif	94.583		C3-KO_Kd+me3 copy\BIC1_K36me3_x20_x1.5_#2.tif	22.8
	C3-WT_Kd+me3 copy\WT2_K36me3_x20_x1.5_#1.tif	67.911		C3-KO_Kd+me3 copy\BIC1_K36me3_x20_x1.5_#2.tif	38.583
	C3-WT_Kd+me3 copy\WT2_K36me3_x20_x1.5_#1.tif	52.778		C3-KO_Kd+me3 copy\BIC1_K36me3_x20_x1.5_#2.tif	25.551
	C3-WT_Kd+me3 copy\WT2_K36me3_x20_x1.5_#1.tif	56.615		C3-KO_Kd+me3 copy\BIC1_K36me3_x20_x1.5_#2.tif	23.652
	C3-WT_Kd+me3 copy\WT2_K36me3_x20_x1.5_#1.tif	44.381		C3-KO_Kd+me3 copy\BIC1_K36me3_x20_x1.5_#2.tif	47.647
	C3-WT_Kd+me3 copy\WT2_K36me3_x20_x1.5_#1.tif	41.455		C3-KO_Kd+me3 copy\BIC1_K36me3_x20_x1.5_#2.tif	24.792
	C3-WT_Kd+me3 copy\WT2_K36me3_x20_x1.5_#1.tif	46		C3-KO_Kd+me3 copy\BIC1_K36me3_x20_x1.5_#2.tif	33.226
	C3-WT_Kd+me3 copy\WT2_K36me3_x20_x1.5_#1.tif	49.279		C3-KO_Kd+me3 copy\BIC1_K36me3_x20_x1.5_#2.tif	19.75
	C3-WT_Kd+me3 copy\WT2_K36me3_x20_x1.5_#1.tif	55.844		C3-KO_Kd+me3 copy\BIC1_K36me3_x20_x1.5_#2.tif	32.303
	C3-WT_Kd+me3 copy\WT2_K36me3_x20_x1.5_#1.tif	61.167		C3-KO_Kd+me3 copy\BIC1_K36me3_x20_x1.5_#2.tif	107.222
	C3-WT_Kd+me3 copy\WT2_K36me3_x20_x1.5_#1.tif	75.806		C3-KO_Kd+me3 copy\BIC1_K36me3_x20_x1.5_#2.tif	22.415
	C3-WT_Kd+me3 copy\WT2_K36me3_x20_x1.5_#1.tif	177.135		C3-KO_Kd+me3 copy\BIC1_K36me3_x20_x1.5_#2.tif	27.953
	C3-WT_Kd+me3 copy\WT2_K36me3_x20_x1.5_#1.tif	38.571		C3-KO_Kd+me3 copy\BIC1_K36me3_x20_x1.5_#2.tif	20.818
	C3-WT_Kd+me3 copy\WT2_K36me3_x20_x1.5_#1.tif	56.909		C3-KO_Kd+me3 copy\BIC1_K36me3_x20_x1.5_#2.tif	23.806
	C3-WT_Kd+me3 copy\WT2_K36me3_x20_x1.5_#1.tif	35.8		C3-KO_Kd+me3 copy\BIC1_K36me3_x20_x1.5_#2.tif	20.622
	C3-WT_Kd+me3 copy\WT2_K36me3_x20_x1.5_#1.tif	40.456		C3-KO_Kd+me3 copy\BIC1_K36me3_x20_x1.5_#2.tif	28.9
	C3-WT_Kd+me3 copy\WT2_K36me3_x20_x1.5_#1.tif	57.571		C3-KO_Kd+me3 copy\BIC1_K36me3_x20_x1.5_#2.tif	25.2
	C3-WT_Kd+me3 copy\WT2_K36me3_x20_x1.5_#1.tif	58.091		C3-KO_Kd+me3 copy\BIC1_K36me3_x20_x1.5_#2.tif	88.244
	C3-WT_Kd+me3 copy\WT2_K36me3_x20_x1.5_#1.tif	38		C3-KO_Kd+me3 copy\BIC1_K36me3_x20_x1.5_#2.tif	23.6
	C3-WT_Kd+me3 copy\WT2_K36me3_x20_x1.5_#1.tif	47.2		C3-KO_Kd+me3 copy\BIC1_K36me3_x20_x1.5_#2.tif	38.667
	C3-WT_Kd+me3 copy\WT2_K36me3_x20_x1.5_#1.tif	36		C3-KO_Kd+me3 copy\BIC1_K36me3_x20_x1.5_#2.tif	27.256
	C3-WT_Kd+me3 copy\WT2_K36me3_x20_x1.5_#1.tif	51.033		C3-KO_Kd+me3 copy\BIC1_K36me3_x20_x1.5_#2.tif	26.824
	C3-WT_Kd+me3 copy\WT2_K36me3_x20_x1.5_#1.tif	56.5		C3-KO_Kd+me3 copy\BIC1_K36me3_x20_x1.5_#2.tif	19.561
	C3-WT_Kd+me3 copy\WT2_K36me3_x20_x1.5_#1.tif	65.238		C3-KO_Kd+me3 copy\BIC1_K36me3_x20_x1.5_#2.tif	37.103
	C3-WT_Kd+me3 copy\WT2_K36me3_x20_x1.5_#1.tif	51.818		C3-KO_Kd+me3 copy\BIC1_K36me3_x20_x1.5_#2.tif	31.227
	C3-WT_Kd+me3 copy\WT2_K36me3_x20_x1.5_#1.tif	65.776		C3-KO_Kd+me3 copy\BIC1_K36me3_x20_x1.5_#2.tif	36.286
	C3-WT_Kd+me3 copy\WT2_K36me3_x20_x1.5_#1.tif	43		C3-KO_Kd+me3 copy\BIC1_K36me3_x20_x1.5_#2.tif	43.036
	C3-WT_Kd+me3 copy\WT2_K36me3_x20_x1.5_#1.tif	57		C3-KO_Kd+me3 copy\BIC1_K36me3_x20_x1.5_#2.tif	23.85
	C3-WT_Kd+me3 copy\WT2_K36me3_x20_x1.5_#1.tif	31.474		C3-KO_Kd+me3 copy\BIC1_K36me3_x20_x1.5_#2.tif	21
	C3-WT_Kd+me3 copy\WT2_K36me3_x20_x1.5_#1.tif	28.312		C3-KO_Kd+me3 copy\BIC1_K36me3_x20_x1.5_#2.tif	38.31
	C3-WT_Kd+me3 copy\WT2_K36me3_x20_x1.5_#1.tif	51.333		C3-KO_Kd+me3 copy\BIC1_K36me3_x20_x1.5_#2.tif	21.4
	C3-WT_Kd+me3 copy\WT2_K36me3_x20_x1.5_#1.tif	49.75		C3-KO_Kd+me3 copy\BIC1_K36me3_x20_x1.5_#2.tif	29.929
	C3-WT_Kd+me3 copy\WT2_K36me3_x20_x1.5_#1.tif	40.104		C3-KO_Kd+me3 copy\BIC1_K36me3_x20_x1.5_#2.tif	27.667
	C3-WT_Kd+me3 copy\WT2_K36me3_x20_x1.5_#1.tif	112.761		C3-KO_Kd+me3 copy\BIC1_K36me3_x20_x1.5_#2.tif	28.875
	C3-WT_Kd+me3 copy\WT2_K36me3_x20_x1.5_#1.tif	101.545		C3-KO_Kd+me3 copy\BIC1_K36me3_x20_x1.5_#2.tif	32.556
	C3-WT_Kd+me3 copy\WT2_K36me3_x20_x1.5_#1.tif	44.176		C3-KO_Kd+me3 copy\BIC1_K36me3_x20_x1.5_#2.tif	30.444
	C3-WT_Kd+me3 copy\WT2_K36me3_x20_x1.5_#1.tif	61		C3-KO_Kd+me3 copy\BIC1_K36me3_x20_x1.5_#2.tif	33.733
	C3-WT_Kd+me3 copy\WT2_K36me3_x20_x1.5_#1.tif	38.417		C3-KO_Kd+me3 copy\BIC1_K36me3_x20_x1.5_#2.tif	23
	C3-WT_Kd+me3 copy\WT2_K36me3_x20_x1.5_#1.tif	47		C3-KO_Kd+me3 copy\BIC1_K36me3_x20_x1.5_#2.tif	27.778
	C3-WT_Kd+me3 copy\WT2_K36me3_x20_x1.5_#1.tif	58.81		C3-KO_Kd+me3 copy\BIC1_K36me3_x20_x1.5_#2.tif	33.9
	C3-WT_Kd+me3 copy\WT2_K36me3_x20_x1.5_#1.tif	43.184		C3-KO_Kd+me3 copy\BIC1_K36me3_x20_x1.5_#2.tif	20.347
	C3-WT_Kd+me3 copy\WT2_K36me3_x20_x1.5_#1.tif	33.2		C3-KO_Kd+me3 copy\BIC1_K36me3_x20_x1.5_#2.tif	100.727
	C3-WT_Kd+me3 copy\WT2_K36me3_x20_x1.5_#1.tif	41.947		C3-KO_Kd+me3 copy\BIC1_K36me3_x20_x1.5_#2.tif	26.418
	C3-WT_Kd+me3 copy\WT2_K36me3_x20_x1.5_#1.tif	23.6		C3-KO_Kd+me3 copy\BIC1_K36me3_x20_x1.5_#2.tif	28.712
	C3-WT_Kd+me3 copy\WT2_K36me3_x20_x1.5_#1.tif	63.5		C3-KO_Kd+me3 copy\BIC1_K36me3_x20_x1.5_#2.tif	33.69
	C3-WT_Kd+me3 copy\WT2_K36me3_x20_x1.5_#1.tif	32		C3-KO_Kd+me3 copy\BIC1_K36me3_x20_x1.5_#2.tif	31
	C3-WT_Kd+me3 copy\WT2_K36me3_x20_x1.5_#1.tif	115.279		C3-KO_Kd+me3 copy\BIC1_K36me3_x20_x1.5_#2.tif	30.629
	C3-WT_Kd+me3 copy\WT2_K36me3_x20_x1.5_#1.tif	47.724		C3-KO_Kd+me3 copy\BIC1_K36me3_x20_x1.5_#2.tif	19.5
	C3-WT_Kd+me3 copy\WT2_K36me3_x20_x1.5_#1.tif	234.114		C3-KO_Kd+me3 copy\BIC1_K36me3_x20_x1.5_#2.tif	31.818
	C3-WT_Kd+me3 copy\WT2_K36me3_x20_x1.5_#1.tif	26.75		C3-KO_Kd+me3 copy\BIC1_K36me3_x20_x1.5_#2.tif	23.667
	C3-WT_Kd+me3 copy\WT2_K36me3_x20_x1.5_#1.tif	117.429		C3-KO_Kd+me3 copy\BIC1_K36me3_x20_x1.5_#2.tif	34.318
	C3-WT_Kd+me3 copy\WT2_K36me3_x20_x1.5_#1.tif	29.857		C3-KO_Kd+me3 copy\BIC1_K36me3_x20_x1.5_#2.tif	25
	C3-WT_Kd+me3 copy\WT2_K36me3_x20_x1.5_#1.tif	53.3		C3-KO_Kd+me3 copy\BIC1_K36me3_x20_x1.5_#2.tif	30.969
	C3-WT_Kd+me3 copy\WT2_K36me3_x20_x1.5_#1.tif	49.441		C3-KO_Kd+me3 copy\BIC1_K36me3_x20_x1.5_#2.tif	30.429
	C3-WT_Kd+me3 copy\WT2_K36me3_x20_x1.5_#1.tif	32.698		C3-KO_Kd+me3 copy\BIC1_K36me3_x20_x1.5_#2.tif	24.833
	C3-WT_Kd+me3 copy\WT2_K36me3_x20_x1.5_#1.tif	35.464		C3-KO_Kd+me3 copy\BIC1_K36me3_x20_x1.5_#2.tif	28.86
	C3-WT_Kd+me3 copy\WT2_K36me3_x20_x1.5_#1.tif	41.818		C3-KO_Kd+me3 copy\BIC1_K36me3_x20_x1.5_#2.tif	27.333
	C3-WT_Kd+me3 copy\WT2_K36me3_x20_x1.5_#1.tif	67.524		C3-KO_Kd+me3 copy\BIC1_K36me3_x20_x1.5_#2.tif	28.36
	C3-WT_Kd+me3 copy\WT2_K36me3_x20_x1.5_#1.tif	35.053		C3-KO_Kd+me3 copy\BIC1_K36me3_x20_x1.5_#2.tif	17.88
	C3-WT_Kd+me3 copy\WT2_K36me3_x20_x1.5_#1.tif	35		C3-KO_Kd+me3 copy\BIC1_K36me3_x20_x1.5_#2.tif	27.429
	C3-WT_Kd+me3 copy\WT2_K36me3_x20_x1.5_#1.tif	49.167		C3-KO_Kd+me3 copy\BIC1_K36me3_x20_x1.5_#2.tif	20.522
	C3-WT_Kd+me3 copy\WT2_K36me3_x20_x1.5_#1.tif	41.415		C3-KO_Kd+me3 copy\BIC1_K36me3_x20_x1.5_#2.tif	17.129
	C3-WT_Kd+me3 copy\WT2_K36me3_x20_x1.5_#1.tif	143.321		C3-KO_Kd+me3 copy\BIC1_K36me3_x20_x1.5_#2.tif	30.696
	C3-WT_Kd+me3 copy\WT2_K36me3_x20_x1.5_#1.tif	33		C3-KO_Kd+me3 copy\BIC1_K36me3_x20_x1.5_#2.tif	30.027
	C3-WT_Kd+me3 copy\WT2_K36me3_x20_x1.5_#1.tif	203.667		C3-KO_Kd+me3 copy\BIC1_K36me3_x20_x1.5_#2.tif	29.341
	C3-WT_Kd+me3 copy\WT2_K36me3_x20_x1.5_#1.tif	84.143		C3-KO_Kd+me3 copy\BIC1_K36me3_x20_x1.5_#2.tif	29.516
	C3-WT_Kd+me3 copy\WT2_K36me3_x20_x1.5_#1.tif	35.147		C3-KO_Kd+me3 copy\BIC1_K36me3_x20_x1.5_#2.tif	27.667
	C3-WT_Kd+me3 copy\WT2_K36me3_x20_x1.5_#1.tif	109.25		C3-KO_Kd+me3 copy\BIC1_K36me3_x20_x1.5_#2.tif	25.784
	C3-WT_Kd+me3 copy\WT2_K36me3_x20_x1.5_#1.tif	200.5		C3-KO_Kd+me3 copy\BIC1_K36me3_x20_x1.5_#2.tif	35
	C3-WT_Kd+me3 copy\WT2_K36me3_x20_x1.5_#1.tif	33.286		C3-KO_Kd+me3 copy\BIC1_K36me3_x20_x1.5_#2.tif	27.629
	C3-WT_Kd+me3 copy\WT2_K36me3_x20_x1.5_#1.tif	149		C3-KO_Kd+me3 copy\BIC1_K36me3_x20_x1.5_#2.tif	17.593
	C3-WT_Kd+me3 copy\WT2_K36me3_x20_x1.5_#1.tif	32.5		C3-KO_Kd+me3 copy\BIC1_K36me3_x20_x1.5_#2.tif	25.368
	C3-WT_Kd+me3 copy\WT2_K36me3_x20_x1.5_#1.tif	255		C3-KO_Kd+me3 copy\BIC1_K36me3_x20_x1.5_#2.tif	21.37
	C3-WT_Kd+me3 copy\WT2_K36me3_x20_x1.5_#1.tif	34.889		C3-KO_Kd+me3 copy\BIC1_K36me3_x20_x1.5_#2.tif	24.733
	C3-WT_Kd+me3 copy\WT2_K36me3_x20_x1.5_#1.tif	51		C3-KO_Kd+me3 copy\BIC1_K36me3_x20_x1.5_#2.tif	35.371
	C3-WT_Kd+me3 copy\WT2_K36me3_x20_x1.5_#1.tif	248.742		C3-KO_Kd+me3 copy\BIC1_K36me3_x20_x1.5_#2.tif	25.462
	C3-WT_Kd+me3 copy\WT2_K36me3_x20_x1.5_#1.tif	49.966		C3-KO_Kd+me3 copy\BIC1_K36me3_x20_x1.5_#2.tif	28.96
	C3-WT_Kd+me3 copy\WT2_K36me3_x20_x1.5_#1.tif	30.25		C3-KO_Kd+me3 copy\BIC1_K36me3_x20_x1.5_#2.tif	22.5
	C3-WT_Kd+me3 copy\WT2_K36me3_x20_x1.5_#1.tif	15.688		C3-KO_Kd+me3 copy\BIC1_K36me3_x20_x1.5_#2.tif	24.744
	C3-WT_Kd+me3 copy\WT2_K36me3_x20_x1.5_#1.tif	34.935		C3-KO_Kd+me3 copy\BIC1_K36me3_x20_x1.5_#2.tif	13
	C3-WT_Kd+me3 copy\WT2_K36me3_x20_x1.5_#1.tif	245.458		C3-KO_Kd+me3 copy\BIC1_K36me3_x20_x1.5_#2.tif	26.619
	C3-WT_Kd+me3 copy\WT2_K36me3_x20_x1.5_#1.tif	41.562		C3-KO_Kd+me3 copy\BIC1_K36me3_x20_x1.5_#2.tif	18.45
	C3-WT_Kd+me3 copy\WT2_K36me3_x20_x1.5_#1.tif	255		C3-KO_Kd+me3 copy\BIC1_K36me3_x20_x1.5_#2.tif	23.81
	C3-WT_Kd+me3 copy\WT2_K36me3_x20_x1.5_#1.tif	27.6		C3-KO_Kd+me3 copy\BIC1_K36me3_x20_x1.5_#2.tif	22.4
	C3-WT_Kd+me3 copy\WT2_K36me3_x20_x1.5_#1.tif	88.696		C3-KO_Kd+me3 copy\BIC1_K36me3_x20_x1.5_#2.tif	38.583
	C3-WT_Kd+me3 copy\WT2_K36me3_x20_x1.5_#1.tif	34.553		C3-KO_Kd+me3 copy\BIC1_K36me3_x20_x1.5_#2.tif	22.824
	C3-WT_Kd+me3 copy\WT2_K36me3_x20_x1.5_#1.tif	255		C3-KO_Kd+me3 copy\BIC1_K36me3_x20_x1.5_#2.tif	22.312
	C3-WT_Kd+me3 copy\WT2_K36me3_x20_x1.5_#1.tif	59.4		C3-KO_Kd+me3 copy\BIC1_K36me3_x20_x1.5_#2.tif	30.857
	C3-WT_Kd+me3 copy\WT2_K36me3_x20_x1.5_#1.tif	40.667		C3-KO_Kd+me3 copy\BIC1_K36me3_x20_x1.5_#2.tif	31
	C3-WT_Kd+me3 copy\WT2_K36me3_x20_x1.5_#1.tif	40.936		C3-KO_Kd+me3 copy\BIC1_K36me3_x20_x1.5_#2.tif	24.647
	C3-WT_Kd+me3 copy\WT2_K36me3_x20_x1.5_#1.tif	60.4		C3-KO_Kd+me3 copy\BIC1_K36me3_x20_x1.5_#2.tif	22.778
	C3-WT_Kd+me3 copy\WT2_K36me3_x20_x1.5_#1.tif	31.5		C3-KO_Kd+me3 copy\BIC1_K36me3_x20_x1.5_#2.tif	19.842
	C3-WT_Kd+me3 copy\WT2_K36me3_x20_x1.5_#1.tif	205.818		C3-KO_Kd+me3 copy\BIC1_K36me3_x20_x1.5_#2.tif	35.24
	C3-WT_Kd+me3 copy\WT2_K36me3_x20_x1.5_#1.tif	50		C3-KO_Kd+me3 copy\BIC1_K36me3_x20_x1.5_#2.tif	27.485
	C3-WT_Kd+me3 copy\WT2_K36me3_x20_x1.5_#1.tif	79.133		C3-KO_Kd+me3 copy\BIC1_K36me3_x20_x1.5_#2.tif	29.125
	C3-WT_Kd+me3 copy\WT2_K36me3_x20_x1.5_#1.tif	34.219		C3-KO_Kd+me3 copy\BIC1_K36me3_x20_x1.5_#2.tif	19.235
	C3-WT_Kd+me3 copy\WT2_K36me3_x20_x1.5_#1.tif	215.083		C3-KO_Kd+me3 copy\BIC1_K36me3_x20_x1.5_#2.tif	30.5
	C3-WT_Kd+me3 copy\WT2_K36me3_x20_x1.5_#1.tif	103.222		C3-KO_Kd+me3 copy\BIC1_K36me3_x20_x1.5_#2.tif	18.867
	C3-WT_Kd+me3 copy\WT2_K36me3_x20_x1.5_#1.tif	40.579		C3-KO_Kd+me3 copy\BIC1_K36me3_x20_x1.5_#2.tif	34.341
	C3-WT_Kd+me3 copy\WT2_K36me3_x20_x1.5_#1.tif	57.75		C3-KO_Kd+me3 copy\BIC1_K36me3_x20_x1.5_#2.tif	31.359
	C3-WT_Kd+me3 copy\WT2_K36me3_x20_x1.5_#1.tif	55		C3-KO_Kd+me3 copy\BIC1_K36me3_x20_x1.5_#2.tif	25.923
	C3-WT_Kd+me3 copy\WT2_K36me3_x20_x1.5_#1.tif	118.502		C3-KO_Kd+me3 copy\BIC1_K36me3_x20_x1.5_#2.tif	23.318
	C3-WT_Kd+me3 copy\WT2_K36me3_x20_x1.5_#1.tif	24.781		C3-KO_Kd+me3 copy\BIC1_K36me3_x20_x1.5_#2.tif	27.526
	C3-WT_Kd+me3 copy\WT2_K36me3_x20_x1.5_#1.tif	36.333		C3-KO_Kd+me3 copy\BIC1_K36me3_x20_x1.5_#2.tif	41.808
	C3-WT_Kd+me3 copy\WT2_K36me3_x20_x1.5_#1.tif	40.333		C3-KO_Kd+me3 copy\BIC1_K36me3_x20_x1.5_#2.tif	23.385
	C3-WT_Kd+me3 copy\WT2_K36me3_x20_x1.5_#1.tif	48.25		C3-KO_Kd+me3 copy\BIC1_K36me3_x20_x1.5_#2.tif	11.5
	C3-WT_Kd+me3 copy\WT2_K36me3_x20_x1.5_#1.tif	23		C3-KO_Kd+me3 copy\BIC1_K36me3_x20_x1.5_#2.tif	115.481
	C3-WT_Kd+me3 copy\WT2_K36me3_x20_x1.5_#1.tif	43.333		C3-KO_Kd+me3 copy\BIC1_K36me3_x20_x1.5_#2.tif	20
	C3-WT_Kd+me3 copy\WT2_K36me3_x20_x1.5_#1.tif	46.722		C3-KO_Kd+me3 copy\BIC1_K36me3_x20_x1.5_#2.tif	27.15
	C3-WT_Kd+me3 copy\WT2_K36me3_x20_x1.5_#1.tif	55.575		C3-KO_Kd+me3 copy\BIC1_K36me3_x20_x1.5_#2.tif	34.286
	C3-WT_Kd+me3 copy\WT2_K36me3_x20_x1.5_#1.tif	105.947		C3-KO_Kd+me3 copy\BIC1_K36me3_x20_x1.5_#2.tif	18.455
	C3-WT_Kd+me3 copy\WT2_K36me3_x20_x1.5_#1.tif	43.696		C3-KO_Kd+me3 copy\BIC1_K36me3_x20_x1.5_#2.tif	120.129
	C3-WT_Kd+me3 copy\WT2_K36me3_x20_x1.5_#1.tif	35		C3-KO_Kd+me3 copy\BIC1_K36me3_x20_x1.5_#2.tif	58.519
	C3-WT_Kd+me3 copy\WT2_K36me3_x20_x1.5_#1.tif	63.955		C3-KO_Kd+me3 copy\BIC1_K36me3_x20_x1.5_#2.tif	16.636
	C3-WT_Kd+me3 copy\WT2_K36me3_x20_x1.5_#1.tif	25		C3-KO_Kd+me3 copy\BIC1_K36me3_x20_x1.5_#2.tif	32.5
	C3-WT_Kd+me3 copy\WT2_K36me3_x20_x1.5_#1.tif	41.7		C3-KO_Kd+me3 copy\BIC1_K36me3_x20_x1.5_#2.tif	29.207
	C3-WT_Kd+me3 copy\WT2_K36me3_x20_x1.5_#1.tif	237.469		C3-KO_Kd+me3 copy\BIC1_K36me3_x20_x1.5_#2.tif	21.172
	C3-WT_Kd+me3 copy\WT2_K36me3_x20_x1.5_#1.tif	51.241		C3-KO_Kd+me3 copy\BIC1_K36me3_x20_x1.5_#2.tif	27
	C3-WT_Kd+me3 copy\WT2_K36me3_x20_x1.5_#1.tif	45		C3-KO_Kd+me3 copy\BIC1_K36me3_x20_x1.5_#2.tif	32.727
	C3-WT_Kd+me3 copy\WT2_K36me3_x20_x1.5_#1.tif	62		C3-KO_Kd+me3 copy\BIC1_K36me3_x20_x1.5_#2.tif	30
	C3-WT_Kd+me3 copy\WT2_K36me3_x20_x1.5_#1.tif	38.148		C3-KO_Kd+me3 copy\BIC1_K36me3_x20_x1.5_#2.tif	22.527
	C3-WT_Kd+me3 copy\WT2_K36me3_x20_x1.5_#1.tif	58.253		C3-KO_Kd+me3 copy\BIC1_K36me3_x20_x1.5_#2.tif	26.864
	C3-WT_Kd+me3 copy\WT2_K36me3_x20_x1.5_#1.tif	44.6		C3-KO_Kd+me3 copy\BIC1_K36me3_x20_x1.5_#2.tif	30.652
	C3-WT_Kd+me3 copy\WT2_K36me3_x20_x1.5_#1.tif	204.667		C3-KO_Kd+me3 copy\BIC1_K36me3_x20_x1.5_#2.tif	31.227
	C3-WT_Kd+me3 copy\WT2_K36me3_x20_x1.5_#1.tif	46.75		C3-KO_Kd+me3 copy\BIC1_K36me3_x20_x1.5_#2.tif	27.71
	C3-WT_Kd+me3 copy\WT2_K36me3_x20_x1.5_#1.tif	42.267		C3-KO_Kd+me3 copy\BIC1_K36me3_x20_x1.5_#2.tif	24.209
	C3-WT_Kd+me3 copy\WT2_K36me3_x20_x1.5_#1.tif	54.452		C3-KO_Kd+me3 copy\BIC1_K36me3_x20_x1.5_#2.tif	57.286
	C3-WT_Kd+me3 copy\WT2_K36me3_x20_x1.5_#1.tif	35.793		C3-KO_Kd+me3 copy\BIC1_K36me3_x20_x1.5_#2.tif	24.701
	C3-WT_Kd+me3 copy\WT2_K36me3_x20_x1.5_#1.tif	33.2		C3-KO_Kd+me3 copy\BIC1_K36me3_x20_x1.5_#2.tif	25
	C3-WT_Kd+me3 copy\WT2_K36me3_x20_x1.5_#1.tif	43.333		C3-KO_Kd+me3 copy\BIC1_K36me3_x20_x1.5_#2.tif	42.516
	C3-WT_Kd+me3 copy\WT2_K36me3_x20_x1.5_#1.tif	43.125		C3-KO_Kd+me3 copy\BIC1_K36me3_x20_x1.5_#2.tif	22.545
	C3-WT_Kd+me3 copy\WT2_K36me3_x20_x1.5_#1.tif	53.75		C3-KO_Kd+me3 copy\BIC1_K36me3_x20_x1.5_#2.tif	22.641
	C3-WT_Kd+me3 copy\WT2_K36me3_x20_x1.5_#1.tif	47.333		C3-KO_Kd+me3 copy\BIC1_K36me3_x20_x1.5_#2.tif	37.241
	C3-WT_Kd+me3 copy\WT2_K36me3_x20_x1.5_#1.tif	36.25		C3-KO_Kd+me3 copy\BIC1_K36me3_x20_x1.5_#2.tif	26.25
	C3-WT_Kd+me3 copy\WT2_K36me3_x20_x1.5_#1.tif	43.5		C3-KO_Kd+me3 copy\BIC1_K36me3_x20_x1.5_#2.tif	30.25
	C3-WT_Kd+me3 copy\WT2_K36me3_x20_x1.5_#1.tif	49.8		C3-KO_Kd+me3 copy\BIC1_K36me3_x20_x1.5_#2.tif	138.861
	C3-WT_Kd+me3 copy\WT2_K36me3_x20_x1.5_#1.tif	43.171		C3-KO_Kd+me3 copy\BIC1_K36me3_x20_x1.5_#2.tif	23.583
	C3-WT_Kd+me3 copy\WT2_K36me3_x20_x1.5_#1.tif	35.5		C3-KO_Kd+me3 copy\BIC1_K36me3_x20_x1.5_#2.tif	27.488
	C3-WT_Kd+me3 copy\WT2_K36me3_x20_x1.5_#1.tif	51.5		C3-KO_Kd+me3 copy\BIC1_K36me3_x20_x1.5_#2.tif	80.957
	C3-WT_Kd+me3 copy\WT2_K36me3_x20_x1.5_#1.tif	91.595		C3-KO_Kd+me3 copy\BIC1_K36me3_x20_x1.5_#2.tif	161.667
	C3-WT_Kd+me3 copy\WT2_K36me3_x20_x1.5_#1.tif	35.438		C3-KO_Kd+me3 copy\BIC1_K36me3_x20_x1.5_#2.tif	40.863
	C3-WT_Kd+me3 copy\WT2_K36me3_x20_x1.5_#1.tif	53.229		C3-KO_Kd+me3 copy\BIC1_K36me3_x20_x1.5_#2.tif	41.5
	C3-WT_Kd+me3 copy\WT2_K36me3_x20_x1.5_#1.tif	46.75		C3-KO_Kd+me3 copy\BIC1_K36me3_x20_x1.5_#2.tif	23.511
	C3-WT_Kd+me3 copy\WT2_K36me3_x20_x1.5_#1.tif	36.22		C3-KO_Kd+me3 copy\BIC1_K36me3_x20_x1.5_#2.tif	32.286
	C3-WT_Kd+me3 copy\WT2_K36me3_x20_x1.5_#1.tif	34		C3-KO_Kd+me3 copy\BIC1_K36me3_x20_x1.5_#2.tif	22.95
	C3-WT_Kd+me3 copy\WT2_K36me3_x20_x1.5_#1.tif	40.85		C3-KO_Kd+me3 copy\BIC1_K36me3_x20_x1.5_#2.tif	98.917
	C3-WT_Kd+me3 copy\WT2_K36me3_x20_x1.5_#1.tif	49.516		C3-KO_Kd+me3 copy\BIC1_K36me3_x20_x1.5_#2.tif	151.296
	C3-WT_Kd+me3 copy\WT2_K36me3_x20_x1.5_#1.tif	52.724		C3-KO_Kd+me3 copy\BIC1_K36me3_x20_x1.5_#2.tif	29.111
	C3-WT_Kd+me3 copy\WT2_K36me3_x20_x1.5_#1.tif	174.123		C3-KO_Kd+me3 copy\BIC1_K36me3_x20_x1.5_#2.tif	20.667
	C3-WT_Kd+me3 copy\WT2_K36me3_x20_x1.5_#1.tif	34.667		C3-KO_Kd+me3 copy\BIC1_K36me3_x20_x1.5_#2.tif	29.273
	C3-WT_Kd+me3 copy\WT2_K36me3_x20_x1.5_#1.tif	31		C3-KO_Kd+me3 copy\BIC1_K36me3_x20_x1.5_#2.tif	29.277
	C3-WT_Kd+me3 copy\WT2_K36me3_x20_x1.5_#1.tif	35.105		C3-KO_Kd+me3 copy\BIC1_K36me3_x20_x1.5_#2.tif	40.948
	C3-WT_Kd+me3 copy\WT2_K36me3_x20_x1.5_#1.tif	75.815		C3-KO_Kd+me3 copy\BIC1_K36me3_x20_x1.5_#2.tif	28.1
	C3-WT_Kd+me3 copy\WT2_K36me3_x20_x1.5_#1.tif	44.25		C3-KO_Kd+me3 copy\BIC1_K36me3_x20_x1.5_#2.tif	19
	C3-WT_Kd+me3 copy\WT2_K36me3_x20_x1.5_#1.tif	197.5		C3-KO_Kd+me3 copy\BIC1_K36me3_x20_x1.5_#2.tif	22.625
	C3-WT_Kd+me3 copy\WT2_K36me3_x20_x1.5_#1.tif	50.61		C3-KO_Kd+me3 copy\BIC1_K36me3_x20_x1.5_#2.tif	23.333
	C3-WT_Kd+me3 copy\WT2_K36me3_x20_x1.5_#1.tif	47		C3-KO_Kd+me3 copy\BIC1_K36me3_x20_x1.5_#2.tif	27.833
	C3-WT_Kd+me3 copy\WT2_K36me3_x20_x1.5_#1.tif	60.462		C3-KO_Kd+me3 copy\BIC1_K36me3_x20_x1.5_#2.tif	132.773
	C3-WT_Kd+me3 copy\WT2_K36me3_x20_x1.5_#1.tif	43.364		C3-KO_Kd+me3 copy\BIC1_K36me3_x20_x1.5_#2.tif	13.2
	C3-WT_Kd+me3 copy\WT2_K36me3_x20_x1.5_#1.tif	44.444		C3-KO_Kd+me3 copy\BIC1_K36me3_x20_x1.5_#2.tif	46.125
	C3-WT_Kd+me3 copy\WT2_K36me3_x20_x1.5_#1.tif	36.556		C3-KO_Kd+me3 copy\BIC1_K36me3_x20_x1.5_#2.tif	62.466
	C3-WT_Kd+me3 copy\WT2_K36me3_x20_x1.5_#1.tif	28		C3-KO_Kd+me3 copy\BIC1_K36me3_x20_x1.5_#2.tif	51.333
	C3-WT_Kd+me3 copy\WT2_K36me3_x20_x1.5_#1.tif	25.8		C3-KO_Kd+me3 copy\BIC1_K36me3_x20_x1.5_#2.tif	18.016
	C3-WT_Kd+me3 copy\WT2_K36me3_x20_x1.5_#1.tif	137.27		C3-KO_Kd+me3 copy\BIC1_K36me3_x20_x1.5_#2.tif	40.824
	C3-WT_Kd+me3 copy\WT2_K36me3_x20_x1.5_#1.tif	51.438		C3-KO_Kd+me3 copy\BIC1_K36me3_x20_x1.5_#2.tif	26.5
	C3-WT_Kd+me3 copy\WT2_K36me3_x20_x1.5_#1.tif	82.024		C3-KO_Kd+me3 copy\BIC1_K36me3_x20_x1.5_#2.tif	17.889
	C3-WT_Kd+me3 copy\WT2_K36me3_x20_x1.5_#1.tif	27.143		C3-KO_Kd+me3 copy\BIC1_K36me3_x20_x1.5_#2.tif	71
	C3-WT_Kd+me3 copy\WT2_K36me3_x20_x1.5_#1.tif	34.967		C3-KO_Kd+me3 copy\BIC1_K36me3_x20_x1.5_#2.tif	21.137
	C3-WT_Kd+me3 copy\WT2_K36me3_x20_x1.5_#1.tif	46.543		C3-KO_Kd+me3 copy\BIC1_K36me3_x20_x1.5_#2.tif	78.067
	C3-WT_Kd+me3 copy\WT2_K36me3_x20_x1.5_#1.tif	90.339		C3-KO_Kd+me3 copy\BIC1_K36me3_x20_x1.5_#2.tif	30
	C3-WT_Kd+me3 copy\WT2_K36me3_x20_x1.5_#1.tif	37.758		C3-KO_Kd+me3 copy\BIC1_K36me3_x20_x1.5_#2.tif	17.75
	C3-WT_Kd+me3 copy\WT2_K36me3_x20_x1.5_#1.tif	51.889		C3-KO_Kd+me3 copy\BIC1_K36me3_x20_x1.5_#2.tif	27.571
	C3-WT_Kd+me3 copy\WT2_K36me3_x20_x1.5_#1.tif	31.692		C3-KO_Kd+me3 copy\BIC1_K36me3_x20_x1.5_#2.tif	21.826
	C3-WT_Kd+me3 copy\WT2_K36me3_x20_x1.5_#1.tif	30.883		C3-KO_Kd+me3 copy\BIC1_K36me3_x20_x1.5_#2.tif	19.765
	C3-WT_Kd+me3 copy\WT2_K36me3_x20_x1.5_#1.tif	42.154		C3-KO_Kd+me3 copy\BIC1_K36me3_x20_x1.5_#2.tif	19.667
	C3-WT_Kd+me3 copy\WT2_K36me3_x20_x1.5_#1.tif	91.443		C3-KO_Kd+me3 copy\BIC1_K36me3_x20_x1.5_#2.tif	24.735
	C3-WT_Kd+me3 copy\WT2_K36me3_x20_x1.5_#1.tif	47		C3-KO_Kd+me3 copy\BIC1_K36me3_x20_x1.5_#2.tif	16.308
	C3-WT_Kd+me3 copy\WT2_K36me3_x20_x1.5_#1.tif	28.404		C3-KO_Kd+me3 copy\BIC1_K36me3_x20_x1.5_#2.tif	18.1
	C3-WT_Kd+me3 copy\WT2_K36me3_x20_x1.5_#1.tif	39.667		C3-KO_Kd+me3 copy\BIC1_K36me3_x20_x1.5_#2.tif	20.333
	C3-WT_Kd+me3 copy\WT2_K36me3_x20_x1.5_#1.tif	34.562		C3-KO_Kd+me3 copy\BIC1_K36me3_x20_x1.5_#2.tif	25.75
	C3-WT_Kd+me3 copy\WT2_K36me3_x20_x1.5_#1.tif	38.276		C3-KO_Kd+me3 copy\BIC1_K36me3_x20_x1.5_#2.tif	42
	C3-WT_Kd+me3 copy\WT2_K36me3_x20_x1.5_#1.tif	44.75		C3-KO_Kd+me3 copy\BIC1_K36me3_x20_x1.5_#2.tif	27
	C3-WT_Kd+me3 copy\WT2_K36me3_x20_x1.5_#1.tif	48		C3-KO_Kd+me3 copy\BIC1_K36me3_x20_x1.5_#2.tif	18.629
	C3-WT_Kd+me3 copy\WT2_K36me3_x20_x1.5_#1.tif	51.727		C3-KO_Kd+me3 copy\BIC1_K36me3_x20_x1.5_#2.tif	23.842
	C3-WT_Kd+me3 copy\WT2_K36me3_x20_x1.5_#1.tif	139.308		C3-KO_Kd+me3 copy\BIC1_K36me3_x20_x1.5_#2.tif	18.5
	C3-WT_Kd+me3 copy\WT2_K36me3_x20_x1.5_#1.tif	56.222		C3-KO_Kd+me3 copy\BIC1_K36me3_x20_x1.5_#2.tif	26.346
	C3-WT_Kd+me3 copy\WT2_K36me3_x20_x1.5_#1.tif	46.769		C3-KO_Kd+me3 copy\BIC1_K36me3_x20_x1.5_#2.tif	23.192
	C3-WT_Kd+me3 copy\WT2_K36me3_x20_x1.5_#1.tif	47.846		C3-KO_Kd+me3 copy\BIC1_K36me3_x20_x1.5_#2.tif	20.316
	C3-WT_Kd+me3 copy\WT2_K36me3_x20_x1.5_#1.tif	38.444		C3-KO_Kd+me3 copy\BIC1_K36me3_x20_x1.5_#2.tif	73.045
	C3-WT_Kd+me3 copy\WT2_K36me3_x20_x1.5_#1.tif	49.286		C3-KO_Kd+me3 copy\BIC1_K36me3_x20_x1.5_#2.tif	33.75
	C3-WT_Kd+me3 copy\WT2_K36me3_x20_x1.5_#1.tif	56.406		C3-KO_Kd+me3 copy\BIC1_K36me3_x20_x1.5_#2.tif	27.2
	C3-WT_Kd+me3 copy\WT2_K36me3_x20_x1.5_#1.tif	41.5		C3-KO_Kd+me3 copy\BIC1_K36me3_x20_x1.5_#2.tif	111.425
	C3-WT_Kd+me3 copy\WT2_K36me3_x20_x1.5_#1.tif	45		C3-KO_Kd+me3 copy\BIC1_K36me3_x20_x1.5_#2.tif	28.667
	C3-WT_Kd+me3 copy\WT2_K36me3_x20_x1.5_#1.tif	53.583		C3-KO_Kd+me3 copy\BIC1_K36me3_x20_x1.5_#2.tif	23.889
	C3-WT_Kd+me3 copy\WT2_K36me3_x20_x1.5_#1.tif	40.857		C3-KO_Kd+me3 copy\BIC1_K36me3_x20_x1.5_#2.tif	25.865
	C3-WT_Kd+me3 copy\WT2_K36me3_x20_x1.5_#1.tif	47.766		C3-KO_Kd+me3 copy\BIC1_K36me3_x20_x1.5_#2.tif	31.5
	C3-WT_Kd+me3 copy\WT2_K36me3_x20_x1.5_#1.tif	51.2		C3-KO_Kd+me3 copy\BIC1_K36me3_x20_x1.5_#2.tif	25.13
	C3-WT_Kd+me3 copy\WT2_K36me3_x20_x1.5_#1.tif	47.536		C3-KO_Kd+me3 copy\BIC1_K36me3_x20_x1.5_#2.tif	115.167
	C3-WT_Kd+me3 copy\WT2_K36me3_x20_x1.5_#1.tif	60.231		C3-KO_Kd+me3 copy\BIC1_K36me3_x20_x1.5_#2.tif	32.645
	C3-WT_Kd+me3 copy\WT2_K36me3_x20_x1.5_#1.tif	46.611		C3-KO_Kd+me3 copy\BIC1_K36me3_x20_x1.5_#2.tif	33.275
	C3-WT_Kd+me3 copy\WT2_K36me3_x20_x1.5_#1.tif	37.83		C3-KO_Kd+me3 copy\BIC1_K36me3_x20_x1.5_#2.tif	27.35
	C3-WT_Kd+me3 copy\WT2_K36me3_x20_x1.5_#1.tif	91.973		C3-KO_Kd+me3 copy\BIC1_K36me3_x20_x1.5_#2.tif	18.125
	C3-WT_Kd+me3 copy\WT2_K36me3_x20_x1.5_#1.tif	41.833		C3-KO_Kd+me3 copy\BIC1_K36me3_x20_x1.5_#2.tif	41.667
	C3-WT_Kd+me3 copy\WT2_K36me3_x20_x1.5_#1.tif	39.417		C3-KO_Kd+me3 copy\BIC1_K36me3_x20_x1.5_#2.tif	22.32
	C3-WT_Kd+me3 copy\WT2_K36me3_x20_x1.5_#1.tif	31.7		C3-KO_Kd+me3 copy\BIC1_K36me3_x20_x1.5_#2.tif	20.305
	C3-WT_Kd+me3 copy\WT2_K36me3_x20_x1.5_#1.tif	63.333		C3-KO_Kd+me3 copy\BIC1_K36me3_x20_x1.5_#2.tif	27.234
	C3-WT_Kd+me3 copy\WT2_K36me3_x20_x1.5_#1.tif	34.667		C3-KO_Kd+me3 copy\BIC1_K36me3_x20_x1.5_#2.tif	27
	C3-WT_Kd+me3 copy\WT2_K36me3_x20_x1.5_#1.tif	50.414		C3-KO_Kd+me3 copy\BIC1_K36me3_x20_x1.5_#2.tif	21.9
	C3-WT_Kd+me3 copy\WT2_K36me3_x20_x1.5_#1.tif	59.667		C3-KO_Kd+me3 copy\BIC1_K36me3_x20_x1.5_#2.tif	23.696
	C3-WT_Kd+me3 copy\WT2_K36me3_x20_x1.5_#1.tif	42.795		C3-KO_Kd+me3 copy\BIC1_K36me3_x20_x1.5_#2.tif	21.027
	C3-WT_Kd+me3 copy\WT2_K36me3_x20_x1.5_#1.tif	68		C3-KO_Kd+me3 copy\BIC1_K36me3_x20_x1.5_#2.tif	18.667
	C3-WT_Kd+me3 copy\WT2_K36me3_x20_x1.5_#1.tif	64.621		C3-KO_Kd+me3 copy\BIC1_K36me3_x20_x1.5_#2.tif	20.22
	C3-WT_Kd+me3 copy\WT2_K36me3_x20_x1.5_#1.tif	67.206		C3-KO_Kd+me3 copy\BIC1_K36me3_x20_x1.5_#2.tif	33.042
	C3-WT_Kd+me3 copy\WT2_K36me3_x20_x1.5_#1.tif	62.821		C3-KO_Kd+me3 copy\BIC1_K36me3_x20_x1.5_#2.tif	20.818
	C3-WT_Kd+me3 copy\WT2_K36me3_x20_x1.5_#1.tif	41.588		C3-KO_Kd+me3 copy\BIC1_K36me3_x20_x1.5_#2.tif	25.6
	C3-WT_Kd+me3 copy\WT2_K36me3_x20_x1.5_#1.tif	47		C3-KO_Kd+me3 copy\BIC1_K36me3_x20_x1.5_#2.tif	16.333
	C3-WT_Kd+me3 copy\WT2_K36me3_x20_x1.5_#1.tif	89.593		C3-KO_Kd+me3 copy\BIC1_K36me3_x20_x1.5_#2.tif	13.111
	C3-WT_Kd+me3 copy\WT2_K36me3_x20_x1.5_#1.tif	51		C3-KO_Kd+me3 copy\BIC1_K36me3_x20_x1.5_#2.tif	27.9
	C3-WT_Kd+me3 copy\WT2_K36me3_x20_x1.5_#1.tif	46.067		C3-KO_Kd+me3 copy\BIC1_K36me3_x20_x1.5_#2.tif	18.562
	C3-WT_Kd+me3 copy\WT2_K36me3_x20_x1.5_#1.tif	54.8		C3-KO_Kd+me3 copy\BIC1_K36me3_x20_x1.5_#2.tif	27.444
	C3-WT_Kd+me3 copy\WT2_K36me3_x20_x1.5_#1.tif	53.071		C3-KO_Kd+me3 copy\BIC1_K36me3_x20_x1.5_#2.tif	17.778
	C3-WT_Kd+me3 copy\WT2_K36me3_x20_x1.5_#1.tif	54.284		C3-KO_Kd+me3 copy\BIC1_K36me3_x20_x1.5_#2.tif	24.171
	C3-WT_Kd+me3 copy\WT2_K36me3_x20_x1.5_#1.tif	64.333		C3-KO_Kd+me3 copy\BIC1_K36me3_x20_x1.5_#2.tif	21.146
	C3-WT_Kd+me3 copy\WT2_K36me3_x20_x1.5_#1.tif	43.8		C3-KO_Kd+me3 copy\BIC1_K36me3_x20_x1.5_#2.tif	26.75
	C3-WT_Kd+me3 copy\WT2_K36me3_x20_x1.5_#1.tif	49.222		C3-KO_Kd+me3 copy\BIC1_K36me3_x20_x1.5_#2.tif	29.375
	C3-WT_Kd+me3 copy\WT2_K36me3_x20_x1.5_#1.tif	58.163		C3-KO_Kd+me3 copy\BIC1_K36me3_x20_x1.5_#2.tif	23.286
	C3-WT_Kd+me3 copy\WT2_K36me3_x20_x1.5_#1.tif	71.821		C3-KO_Kd+me3 copy\BIC1_K36me3_x20_x1.5_#2.tif	18.488
	C3-WT_Kd+me3 copy\WT2_K36me3_x20_x1.5_#1.tif	36.074		C3-KO_Kd+me3 copy\BIC1_K36me3_x20_x1.5_#2.tif	39.308
	C3-WT_Kd+me3 copy\WT2_K36me3_x20_x1.5_#1.tif	43.838		C3-KO_Kd+me3 copy\BIC1_K36me3_x20_x1.5_#2.tif	25.6
	C3-WT_Kd+me3 copy\WT2_K36me3_x20_x1.5_#1.tif	212.485		C3-KO_Kd+me3 copy\BIC1_K36me3_x20_x1.5_#2.tif	22.923
	C3-WT_Kd+me3 copy\WT2_K36me3_x20_x1.5_#1.tif	39.5		C3-KO_Kd+me3 copy\BIC1_K36me3_x20_x1.5_#2.tif	27.184
	C3-WT_Kd+me3 copy\WT2_K36me3_x20_x1.5_#1.tif	56.163		C3-KO_Kd+me3 copy\BIC1_K36me3_x20_x1.5_#2.tif	23.694
	C3-WT_Kd+me3 copy\WT2_K36me3_x20_x1.5_#1.tif	49.676		C3-KO_Kd+me3 copy\BIC1_K36me3_x20_x1.5_#2.tif	27.667
	C3-WT_Kd+me3 copy\WT2_K36me3_x20_x1.5_#1.tif	52		C3-KO_Kd+me3 copy\BIC1_K36me3_x20_x1.5_#2.tif	30.667
	C3-WT_Kd+me3 copy\WT2_K36me3_x20_x1.5_#1.tif	34.554		C3-KO_Kd+me3 copy\BIC1_K36me3_x20_x1.5_#2.tif	35.857
	C3-WT_Kd+me3 copy\WT2_K36me3_x20_x1.5_#1.tif	45.75		C3-KO_Kd+me3 copy\BIC1_K36me3_x20_x1.5_#2.tif	21
	C3-WT_Kd+me3 copy\WT2_K36me3_x20_x1.5_#1.tif	50.286		C3-KO_Kd+me3 copy\BIC1_K36me3_x20_x1.5_#2.tif	24.2
	C3-WT_Kd+me3 copy\WT2_K36me3_x20_x1.5_#1.tif	44		C3-KO_Kd+me3 copy\BIC1_K36me3_x20_x1.5_#2.tif	25.818
	C3-WT_Kd+me3 copy\WT2_K36me3_x20_x1.5_#1.tif	32.227		C3-KO_Kd+me3 copy\BIC1_K36me3_x20_x1.5_#2.tif	27.738
	C3-WT_Kd+me3 copy\WT2_K36me3_x20_x1.5_#1.tif	48.375		C3-KO_Kd+me3 copy\BIC1_K36me3_x20_x1.5_#2.tif	27.583
	C3-WT_Kd+me3 copy\WT2_K36me3_x20_x1.5_#1.tif	38		C3-KO_Kd+me3 copy\BIC1_K36me3_x20_x1.5_#2.tif	24.2
	C3-WT_Kd+me3 copy\WT2_K36me3_x20_x1.5_#1.tif	45.429		C3-KO_Kd+me3 copy\BIC1_K36me3_x20_x1.5_#2.tif	27.064
	C3-WT_Kd+me3 copy\WT2_K36me3_x20_x1.5_#1.tif	32.769		C3-KO_Kd+me3 copy\BIC1_K36me3_x20_x1.5_#2.tif	29.275
	C3-WT_Kd+me3 copy\WT2_K36me3_x20_x1.5_#1.tif	48.173		C3-KO_Kd+me3 copy\BIC1_K36me3_x20_x1.5_#2.tif	29.156
	C3-WT_Kd+me3 copy\WT2_K36me3_x20_x1.5_#1.tif	45.5		C3-KO_Kd+me3 copy\BIC1_K36me3_x20_x1.5_#2.tif	24.15
	C3-WT_Kd+me3 copy\WT2_K36me3_x20_x1.5_#1.tif	65.371		C3-KO_Kd+me3 copy\BIC1_K36me3_x20_x1.5_#2.tif	22.717
	C3-WT_Kd+me3 copy\WT2_K36me3_x20_x1.5_#1.tif	37.667		C3-KO_Kd+me3 copy\BIC1_K36me3_x20_x1.5_#2.tif	28.917
	C3-WT_Kd+me3 copy\WT2_K36me3_x20_x1.5_#1.tif	41.5		C3-KO_Kd+me3 copy\BIC1_K36me3_x20_x1.5_#2.tif	27.386
	C3-WT_Kd+me3 copy\WT2_K36me3_x20_x1.5_#1.tif	49.939		C3-KO_Kd+me3 copy\BIC1_K36me3_x20_x1.5_#2.tif	35.188
	C3-WT_Kd+me3 copy\WT2_K36me3_x20_x1.5_#1.tif	38.6		C3-KO_Kd+me3 copy\BIC1_K36me3_x20_x1.5_#2.tif	32.643
	C3-WT_Kd+me3 copy\WT2_K36me3_x20_x1.5_#1.tif	156.071		C3-KO_Kd+me3 copy\BIC1_K36me3_x20_x1.5_#2.tif	30.167
	C3-WT_Kd+me3 copy\WT2_K36me3_x20_x1.5_#1.tif	46.471		C3-KO_Kd+me3 copy\BIC1_K36me3_x20_x1.5_#2.tif	26.792
	C3-WT_Kd+me3 copy\WT2_K36me3_x20_x1.5_#1.tif	42.968		C3-KO_Kd+me3 copy\BIC1_K36me3_x20_x1.5_#2.tif	20.771
	C3-WT_Kd+me3 copy\WT2_K36me3_x20_x1.5_#1.tif	64		C3-KO_Kd+me3 copy\BIC1_K36me3_x20_x1.5_#2.tif	51.851
	C3-WT_Kd+me3 copy\WT2_K36me3_x20_x1.5_#1.tif	37.5		C3-KO_Kd+me3 copy\BIC1_K36me3_x20_x1.5_#2.tif	20.656
	C3-WT_Kd+me3 copy\WT2_K36me3_x20_x1.5_#1.tif	103.538		C3-KO_Kd+me3 copy\BIC1_K36me3_x20_x1.5_#2.tif	15.025
	C3-WT_Kd+me3 copy\WT2_K36me3_x20_x1.5_#1.tif	31.771		C3-KO_Kd+me3 copy\BIC1_K36me3_x20_x1.5_#2.tif	33.096
	C3-WT_Kd+me3 copy\WT2_K36me3_x20_x1.5_#1.tif	45.987		C3-KO_Kd+me3 copy\BIC1_K36me3_x20_x1.5_#2.tif	21.25
	C3-WT_Kd+me3 copy\WT2_K36me3_x20_x1.5_#1.tif	44.094		C3-KO_Kd+me3 copy\BIC1_K36me3_x20_x1.5_#2.tif	23.333
	C3-WT_Kd+me3 copy\WT2_K36me3_x20_x1.5_#1.tif	41.2		C3-KO_Kd+me3 copy\BIC1_K36me3_x20_x1.5_#2.tif	115.032
	C3-WT_Kd+me3 copy\WT2_K36me3_x20_x1.5_#1.tif	51.348		C3-KO_Kd+me3 copy\BIC1_K36me3_x20_x1.5_#2.tif	69.417
	C3-WT_Kd+me3 copy\WT2_K36me3_x20_x1.5_#1.tif	46.303		C3-KO_Kd+me3 copy\BIC1_K36me3_x20_x1.5_#2.tif	36.07
	C3-WT_Kd+me3 copy\WT2_K36me3_x20_x1.5_#1.tif	58		C3-KO_Kd+me3 copy\BIC1_K36me3_x20_x1.5_#2.tif	30
	C3-WT_Kd+me3 copy\WT2_K36me3_x20_x1.5_#1.tif	59.059		C3-KO_Kd+me3 copy\BIC1_K36me3_x20_x1.5_#2.tif	31.125
	C3-WT_Kd+me3 copy\WT2_K36me3_x20_x1.5_#1.tif	54.273		C3-KO_Kd+me3 copy\BIC1_K36me3_x20_x1.5_#2.tif	34.462
	C3-WT_Kd+me3 copy\WT2_K36me3_x20_x1.5_#1.tif	45.143		C3-KO_Kd+me3 copy\BIC1_K36me3_x20_x1.5_#2.tif	32.895
	C3-WT_Kd+me3 copy\WT2_K36me3_x20_x1.5_#1.tif	48.169		C3-KO_Kd+me3 copy\BIC1_K36me3_x20_x1.5_#2.tif	30.702
	C3-WT_Kd+me3 copy\WT2_K36me3_x20_x1.5_#1.tif	63.439		C3-KO_Kd+me3 copy\BIC1_K36me3_x20_x1.5_#2.tif	28.7
	C3-WT_Kd+me3 copy\WT2_K36me3_x20_x1.5_#1.tif	31.881		C3-KO_Kd+me3 copy\BIC1_K36me3_x20_x1.5_#2.tif	32.5
	C3-WT_Kd+me3 copy\WT2_K36me3_x20_x1.5_#1.tif	47.692		C3-KO_Kd+me3 copy\BIC1_K36me3_x20_x1.5_#2.tif	27.474
	C3-WT_Kd+me3 copy\WT2_K36me3_x20_x1.5_#1.tif	33.2		C3-KO_Kd+me3 copy\BIC1_K36me3_x20_x1.5_#2.tif	41.95
	C3-WT_Kd+me3 copy\WT2_K36me3_x20_x1.5_#1.tif	35		C3-KO_Kd+me3 copy\BIC1_K36me3_x20_x1.5_#2.tif	24.393
	C3-WT_Kd+me3 copy\WT2_K36me3_x20_x1.5_#1.tif	45.429		C3-KO_Kd+me3 copy\BIC1_K36me3_x20_x1.5_#2.tif	20.5
	C3-WT_Kd+me3 copy\WT2_K36me3_x20_x1.5_#1.tif	44.2		C3-KO_Kd+me3 copy\BIC1_K36me3_x20_x1.5_#2.tif	18.455
	C3-WT_Kd+me3 copy\WT2_K36me3_x20_x1.5_#1.tif	36.909		C3-KO_Kd+me3 copy\BIC1_K36me3_x20_x1.5_#2.tif	28.917
	C3-WT_Kd+me3 copy\WT2_K36me3_x20_x1.5_#1.tif	43.429		C3-KO_Kd+me3 copy\BIC1_K36me3_x20_x1.5_#2.tif	19
	C3-WT_Kd+me3 copy\WT2_K36me3_x20_x1.5_#1.tif	45.111		C3-KO_Kd+me3 copy\BIC1_K36me3_x20_x1.5_#2.tif	27.435
	C3-WT_Kd+me3 copy\WT2_K36me3_x20_x1.5_#1.tif	43.447		C3-KO_Kd+me3 copy\BIC1_K36me3_x20_x1.5_#2.tif	22.316
	C3-WT_Kd+me3 copy\WT2_K36me3_x20_x1.5_#1.tif	41.667		C3-KO_Kd+me3 copy\BIC1_K36me3_x20_x1.5_#2.tif	27.308
	C3-WT_Kd+me3 copy\WT2_K36me3_x20_x1.5_#1.tif	70.765		C3-KO_Kd+me3 copy\BIC1_K36me3_x20_x1.5_#2.tif	30.889
	C3-WT_Kd+me3 copy\WT2_K36me3_x20_x1.5_#1.tif	58.462		C3-KO_Kd+me3 copy\BIC1_K36me3_x20_x1.5_#2.tif	17.333
	C3-WT_Kd+me3 copy\WT2_K36me3_x20_x1.5_#1.tif	39.667		C3-KO_Kd+me3 copy\BIC1_K36me3_x20_x1.5_#2.tif	24
	C3-WT_Kd+me3 copy\WT2_K36me3_x20_x1.5_#1.tif	84.22		C3-KO_Kd+me3 copy\BIC1_K36me3_x20_x1.5_#2.tif	24.658
	C3-WT_Kd+me3 copy\WT2_K36me3_x20_x1.5_#1.tif	37.778		C3-KO_Kd+me3 copy\BIC1_K36me3_x20_x1.5_#2.tif	37.731
	C3-WT_Kd+me3 copy\WT2_K36me3_x20_x1.5_#1.tif	40.792		C3-KO_Kd+me3 copy\BIC1_K36me3_x20_x1.5_#2.tif	16.05
	C3-WT_Kd+me3 copy\WT2_K36me3_x20_x1.5_#1.tif	40.2		C3-KO_Kd+me3 copy\BIC1_K36me3_x20_x1.5_#2.tif	33.143
	C3-WT_Kd+me3 copy\WT2_K36me3_x20_x1.5_#1.tif	30.389		C3-KO_Kd+me3 copy\BIC1_K36me3_x20_x1.5_#2.tif	20.846
	C3-WT_Kd+me3 copy\WT2_K36me3_x20_x1.5_#1.tif	56		C3-KO_Kd+me3 copy\BIC1_K36me3_x20_x1.5_#2.tif	18.5
	C3-WT_Kd+me3 copy\WT2_K36me3_x20_x1.5_#1.tif	44.475		C3-KO_Kd+me3 copy\BIC1_K36me3_x20_x1.5_#2.tif	28.818
	C3-WT_Kd+me3 copy\WT2_K36me3_x20_x1.5_#1.tif	76.5		C3-KO_Kd+me3 copy\BIC1_K36me3_x20_x1.5_#2.tif	19
	C3-WT_Kd+me3 copy\WT2_K36me3_x20_x1.5_#1.tif	62.273		C3-KO_Kd+me3 copy\BIC1_K36me3_x20_x1.5_#2.tif	39.829
	C3-WT_Kd+me3 copy\WT2_K36me3_x20_x1.5_#1.tif	51		C3-KO_Kd+me3 copy\BIC1_K36me3_x20_x1.5_#2.tif	38.188
	C3-WT_Kd+me3 copy\WT2_K36me3_x20_x1.5_#1.tif	61.5		C3-KO_Kd+me3 copy\BIC1_K36me3_x20_x1.5_#2.tif	34.114
	C3-WT_Kd+me3 copy\WT2_K36me3_x20_x1.5_#1.tif	45.5		C3-KO_Kd+me3 copy\BIC1_K36me3_x20_x1.5_#2.tif	20.5
	C3-WT_Kd+me3 copy\WT2_K36me3_x20_x1.5_#1.tif	28.208		C3-KO_Kd+me3 copy\BIC1_K36me3_x20_x1.5_#2.tif	29.821
	C3-WT_Kd+me3 copy\WT2_K36me3_x20_x1.5_#1.tif	47.778		C3-KO_Kd+me3 copy\BIC1_K36me3_x20_x1.5_#2.tif	30.25
	C3-WT_Kd+me3 copy\WT2_K36me3_x20_x1.5_#1.tif	58.082		C3-KO_Kd+me3 copy\BIC1_K36me3_x20_x1.5_#2.tif	27.736
	C3-WT_Kd+me3 copy\WT2_K36me3_x20_x1.5_#1.tif	61.663		C3-KO_Kd+me3 copy\BIC1_K36me3_x20_x1.5_#2.tif	13.794
	C3-WT_Kd+me3 copy\WT2_K36me3_x20_x1.5_#1.tif	59.125		C3-KO_Kd+me3 copy\BIC1_K36me3_x20_x1.5_#2.tif	26.273
	C3-WT_Kd+me3 copy\WT2_K36me3_x20_x1.5_#1.tif	37.667		C3-KO_Kd+me3 copy\BIC1_K36me3_x20_x1.5_#2.tif	30.5
	C3-WT_Kd+me3 copy\WT2_K36me3_x20_x1.5_#1.tif	40.25		C3-KO_Kd+me3 copy\BIC1_K36me3_x20_x1.5_#2.tif	33.941
	C3-WT_Kd+me3 copy\WT2_K36me3_x20_x1.5_#1.tif	39.321		C3-KO_Kd+me3 copy\BIC1_K36me3_x20_x1.5_#2.tif	27.917
	C3-WT_Kd+me3 copy\WT2_K36me3_x20_x1.5_#1.tif	32.889		C3-KO_Kd+me3 copy\BIC1_K36me3_x20_x1.5_#2.tif	38.043
	C3-WT_Kd+me3 copy\WT2_K36me3_x20_x1.5_#1.tif	38.167		C3-KO_Kd+me3 copy\BIC1_K36me3_x20_x1.5_#2.tif	27.607
	C3-WT_Kd+me3 copy\WT2_K36me3_x20_x1.5_#1.tif	41.455		C3-KO_Kd+me3 copy\BIC1_K36me3_x20_x1.5_#2.tif	41.6
	C3-WT_Kd+me3 copy\WT2_K36me3_x20_x1.5_#1.tif	53.808		C3-KO_Kd+me3 copy\BIC1_K36me3_x20_x1.5_#2.tif	28.85
	C3-WT_Kd+me3 copy\WT2_K36me3_x20_x1.5_#1.tif	68.184		C3-KO_Kd+me3 copy\BIC1_K36me3_x20_x1.5_#2.tif	95.81
	C3-WT_Kd+me3 copy\WT2_K36me3_x20_x1.5_#1.tif	37.682		C3-KO_Kd+me3 copy\BIC1_K36me3_x20_x1.5_#2.tif	37.517
	C3-WT_Kd+me3 copy\WT2_K36me3_x20_x1.5_#1.tif	24.957		C3-KO_Kd+me3 copy\BIC1_K36me3_x20_x1.5_#2.tif	32.714
	C3-WT_Kd+me3 copy\WT2_K36me3_x20_x1.5_#1.tif	62.667		C3-KO_Kd+me3 copy\BIC1_K36me3_x20_x1.5_#2.tif	37.747
	C3-WT_Kd+me3 copy\WT2_K36me3_x20_x1.5_#1.tif	63		C3-KO_Kd+me3 copy\BIC1_K36me3_x20_x1.5_#2.tif	16.955
	C3-WT_Kd+me3 copy\WT2_K36me3_x20_x1.5_#1.tif	41.571		C3-KO_Kd+me3 copy\BIC1_K36me3_x20_x1.5_#2.tif	13.2
	C3-WT_Kd+me3 copy\WT2_K36me3_x20_x1.5_#1.tif	41.167		C3-KO_Kd+me3 copy\BIC1_K36me3_x20_x1.5_#2.tif	25.8
	C3-WT_Kd+me3 copy\WT2_K36me3_x20_x1.5_#1.tif	40		C3-KO_Kd+me3 copy\BIC1_K36me3_x20_x1.5_#2.tif	43.8
	C3-WT_Kd+me3 copy\WT2_K36me3_x20_x1.5_#1.tif	74.143		C3-KO_Kd+me3 copy\BIC1_K36me3_x20_x1.5_#2.tif	18.667
	C3-WT_Kd+me3 copy\WT2_K36me3_x20_x1.5_#1.tif	50.4		C3-KO_Kd+me3 copy\BIC1_K36me3_x20_x1.5_#2.tif	30.75
	C3-WT_Kd+me3 copy\WT2_K36me3_x20_x1.5_#1.tif	54.438		C3-KO_Kd+me3 copy\BIC1_K36me3_x20_x1.5_#2.tif	62.196
	C3-WT_Kd+me3 copy\WT2_K36me3_x20_x1.5_#1.tif	53.9		C3-KO_Kd+me3 copy\BIC1_K36me3_x20_x1.5_#2.tif	62.625
	C3-WT_Kd+me3 copy\WT2_K36me3_x20_x1.5_#1.tif	50.368		C3-KO_Kd+me3 copy\BIC1_K36me3_x20_x1.5_#2.tif	108.317
	C3-WT_Kd+me3 copy\WT2_K36me3_x20_x1.5_#1.tif	37.88		C3-KO_Kd+me3 copy\BIC1_K36me3_x20_x1.5_#2.tif	29.6
	C3-WT_Kd+me3 copy\WT2_K36me3_x20_x1.5_#1.tif	44.357		C3-KO_Kd+me3 copy\BIC1_K36me3_x20_x1.5_#2.tif	32.143
	C3-WT_Kd+me3 copy\WT2_K36me3_x20_x1.5_#1.tif	74.6		C3-KO_Kd+me3 copy\BIC1_K36me3_x20_x1.5_#2.tif	104.714
	C3-WT_Kd+me3 copy\WT2_K36me3_x20_x1.5_#1.tif	54.978		C3-KO_Kd+me3 copy\BIC1_K36me3_x20_x1.5_#2.tif	27.361
	C3-WT_Kd+me3 copy\WT2_K36me3_x20_x1.5_#1.tif	40.971		C3-KO_Kd+me3 copy\BIC1_K36me3_x20_x1.5_#2.tif	25.234
	C3-WT_Kd+me3 copy\WT2_K36me3_x20_x1.5_#1.tif	38.579		C3-KO_Kd+me3 copy\BIC1_K36me3_x20_x1.5_#2.tif	24
	C3-WT_Kd+me3 copy\WT2_K36me3_x20_x1.5_#1.tif	38.889		C3-KO_Kd+me3 copy\BIC1_K36me3_x20_x1.5_#2.tif	26.942
	C3-WT_Kd+me3 copy\WT2_K36me3_x20_x1.5_#1.tif	62.85		C3-KO_Kd+me3 copy\BIC1_K36me3_x20_x1.5_#2.tif	78.37
	C3-WT_Kd+me3 copy\WT2_K36me3_x20_x1.5_#1.tif	40.967		C3-KO_Kd+me3 copy\BIC1_K36me3_x20_x1.5_#2.tif	25
	C3-WT_Kd+me3 copy\WT2_K36me3_x20_x1.5_#1.tif	53.333		C3-KO_Kd+me3 copy\BIC1_K36me3_x20_x1.5_#2.tif	77.2
	C3-WT_Kd+me3 copy\WT2_K36me3_x20_x1.5_#1.tif	116.917		C3-KO_Kd+me3 copy\BIC1_K36me3_x20_x1.5_#2.tif	24.306
	C3-WT_Kd+me3 copy\WT2_K36me3_x20_x1.5_#1.tif	46.25		C3-KO_Kd+me3 copy\BIC1_K36me3_x20_x1.5_#2.tif	45
	C3-WT_Kd+me3 copy\WT2_K36me3_x20_x1.5_#1.tif	34.375		C3-KO_Kd+me3 copy\BIC1_K36me3_x20_x1.5_#2.tif	20
	C3-WT_Kd+me3 copy\WT2_K36me3_x20_x1.5_#1.tif	36.878		C3-KO_Kd+me3 copy\BIC1_K36me3_x20_x1.5_#2.tif	22
	C3-WT_Kd+me3 copy\WT2_K36me3_x20_x1.5_#1.tif	141.667		C3-KO_Kd+me3 copy\BIC1_K36me3_x20_x1.5_#2.tif	47.765
	C3-WT_Kd+me3 copy\WT2_K36me3_x20_x1.5_#1.tif	44.088		C3-KO_Kd+me3 copy\BIC1_K36me3_x20_x1.5_#2.tif	34.333
	C3-WT_Kd+me3 copy\WT2_K36me3_x20_x1.5_#1.tif	49.5		C3-KO_Kd+me3 copy\BIC1_K36me3_x20_x1.5_#2.tif	33.083
	C3-WT_Kd+me3 copy\WT2_K36me3_x20_x1.5_#1.tif	29.63		C3-KO_Kd+me3 copy\BIC1_K36me3_x20_x1.5_#2.tif	26.223
	C3-WT_Kd+me3 copy\WT2_K36me3_x20_x1.5_#1.tif	49.5		C3-KO_Kd+me3 copy\BIC1_K36me3_x20_x1.5_#2.tif	30.183
	C3-WT_Kd+me3 copy\WT2_K36me3_x20_x1.5_#1.tif	58		C3-KO_Kd+me3 copy\BIC1_K36me3_x20_x1.5_#2.tif	22.375
	C3-WT_Kd+me3 copy\WT2_K36me3_x20_x1.5_#1.tif	30.48		C3-KO_Kd+me3 copy\BIC1_K36me3_x20_x1.5_#2.tif	24.93
	C3-WT_Kd+me3 copy\WT2_K36me3_x20_x1.5_#1.tif	37.2		C3-KO_Kd+me3 copy\BIC1_K36me3_x20_x1.5_#2.tif	99.667
	C3-WT_Kd+me3 copy\WT2_K36me3_x20_x1.5_#1.tif	48.262		C3-KO_Kd+me3 copy\BIC1_K36me3_x20_x1.5_#2.tif	26.244
	C3-WT_Kd+me3 copy\WT2_K36me3_x20_x1.5_#1.tif	45.703		C3-KO_Kd+me3 copy\BIC1_K36me3_x20_x1.5_#2.tif	104.8
	C3-WT_Kd+me3 copy\WT2_K36me3_x20_x1.5_#1.tif	45.902		C3-KO_Kd+me3 copy\BIC1_K36me3_x20_x1.5_#2.tif	23.899
	C3-WT_Kd+me3 copy\WT2_K36me3_x20_x1.5_#1.tif	46.4		C3-KO_Kd+me3 copy\BIC1_K36me3_x20_x1.5_#2.tif	29.45
	C3-WT_Kd+me3 copy\WT2_K36me3_x20_x1.5_#1.tif	153.364		C3-KO_Kd+me3 copy\BIC1_K36me3_x20_x1.5_#2.tif	28
	C3-WT_Kd+me3 copy\WT2_K36me3_x20_x1.5_#1.tif	59.238		C3-KO_Kd+me3 copy\BIC1_K36me3_x20_x1.5_#2.tif	38
	C3-WT_Kd+me3 copy\WT2_K36me3_x20_x1.5_#1.tif	46.192		C3-KO_Kd+me3 copy\BIC1_K36me3_x20_x1.5_#2.tif	95.833
	C3-WT_Kd+me3 copy\WT2_K36me3_x20_x1.5_#1.tif	50.368		C3-KO_Kd+me3 copy\BIC1_K36me3_x20_x1.5_#2.tif	23.667
	C3-WT_Kd+me3 copy\WT2_K36me3_x20_x1.5_#1.tif	54.875		C3-KO_Kd+me3 copy\BIC1_K36me3_x20_x1.5_#2.tif	26.884
	C3-WT_Kd+me3 copy\WT2_K36me3_x20_x1.5_#1.tif	69.78		C3-KO_Kd+me3 copy\BIC1_K36me3_x20_x1.5_#2.tif	22
	C3-WT_Kd+me3 copy\WT2_K36me3_x20_x1.5_#1.tif	48.545		C3-KO_Kd+me3 copy\BIC1_K36me3_x20_x1.5_#2.tif	28
	C3-WT_Kd+me3 copy\WT2_K36me3_x20_x1.5_#1.tif	54.033		C3-KO_Kd+me3 copy\BIC1_K36me3_x20_x1.5_#2.tif	32.939
	C3-WT_Kd+me3 copy\WT2_K36me3_x20_x1.5_#1.tif	30.5		C3-KO_Kd+me3 copy\BIC1_K36me3_x20_x1.5_#2.tif	32.204
	C3-WT_Kd+me3 copy\WT2_K36me3_x20_x1.5_#1.tif	77.164		C3-KO_Kd+me3 copy\BIC1_K36me3_x20_x1.5_#2.tif	24.636
	C3-WT_Kd+me3 copy\WT2_K36me3_x20_x1.5_#1.tif	54		C3-KO_Kd+me3 copy\BIC1_K36me3_x20_x1.5_#2.tif	12.5
	C3-WT_Kd+me3 copy\WT2_K36me3_x20_x1.5_#1.tif	50.174		C3-KO_Kd+me3 copy\BIC1_K36me3_x20_x1.5_#2.tif	22
	C3-WT_Kd+me3 copy\WT2_K36me3_x20_x1.5_#1.tif	130.667		C3-KO_Kd+me3 copy\BIC1_K36me3_x20_x1.5_#2.tif	15
	C3-WT_Kd+me3 copy\WT2_K36me3_x20_x1.5_#1.tif	42.5		C3-KO_Kd+me3 copy\BIC1_K36me3_x20_x1.5_#2.tif	23.033
	C3-WT_Kd+me3 copy\WT2_K36me3_x20_x1.5_#1.tif	42.818		C3-KO_Kd+me3 copy\BIC1_K36me3_x20_x1.5_#2.tif	28.143
	C3-WT_Kd+me3 copy\WT2_K36me3_x20_x1.5_#1.tif	46.031		C3-KO_Kd+me3 copy\BIC1_K36me3_x20_x1.5_#2.tif	29.938
	C3-WT_Kd+me3 copy\WT2_K36me3_x20_x1.5_#1.tif	67		C3-KO_Kd+me3 copy\BIC1_K36me3_x20_x1.5_#2.tif	30.578
	C3-WT_Kd+me3 copy\WT2_K36me3_x20_x1.5_#1.tif	37.25		C3-KO_Kd+me3 copy\BIC1_K36me3_x20_x1.5_#2.tif	35.692
	C3-WT_Kd+me3 copy\WT2_K36me3_x20_x1.5_#1.tif	49.111		C3-KO_Kd+me3 copy\BIC1_K36me3_x20_x1.5_#2.tif	32.75
	C3-WT_Kd+me3 copy\WT2_K36me3_x20_x1.5_#1.tif	36.444		C3-KO_Kd+me3 copy\BIC1_K36me3_x20_x1.5_#2.tif	20.25
	C3-WT_Kd+me3 copy\WT2_K36me3_x20_x1.5_#1.tif	26.556		C3-KO_Kd+me3 copy\BIC1_K36me3_x20_x1.5_#2.tif	32.864
	C3-WT_Kd+me3 copy\WT2_K36me3_x20_x1.5_#1.tif	190		C3-KO_Kd+me3 copy\BIC1_K36me3_x20_x1.5_#2.tif	26.76
	C3-WT_Kd+me3 copy\WT2_K36me3_x20_x1.5_#1.tif	164.333		C3-KO_Kd+me3 copy\BIC1_K36me3_x20_x1.5_#2.tif	35.429
	C3-WT_Kd+me3 copy\WT2_K36me3_x20_x1.5_#1.tif	50.375		C3-KO_Kd+me3 copy\BIC1_K36me3_x20_x1.5_#2.tif	25.8
	C3-WT_Kd+me3 copy\WT2_K36me3_x20_x1.5_#1.tif	42.92		C3-KO_Kd+me3 copy\BIC1_K36me3_x20_x1.5_#2.tif	39.303
	C3-WT_Kd+me3 copy\WT2_K36me3_x20_x1.5_#1.tif	67		C3-KO_Kd+me3 copy\BIC1_K36me3_x20_x1.5_#2.tif	21.471
	C3-WT_Kd+me3 copy\WT2_K36me3_x20_x1.5_#1.tif	130.581		C3-KO_Kd+me3 copy\BIC1_K36me3_x20_x1.5_#2.tif	23.444
	C3-WT_Kd+me3 copy\WT2_K36me3_x20_x1.5_#1.tif	31.867		C3-KO_Kd+me3 copy\BIC1_K36me3_x20_x1.5_#2.tif	25.947
	C3-WT_Kd+me3 copy\WT2_K36me3_x20_x1.5_#1.tif	44		C3-KO_Kd+me3 copy\BIC1_K36me3_x20_x1.5_#2.tif	31.255
	C3-WT_Kd+me3 copy\WT2_K36me3_x20_x1.5_#1.tif	46.754		C3-KO_Kd+me3 copy\BIC1_K36me3_x20_x1.5_#2.tif	29.333
	C3-WT_Kd+me3 copy\WT2_K36me3_x20_x1.5_#1.tif	81.2		C3-KO_Kd+me3 copy\BIC1_K36me3_x20_x1.5_#2.tif	16.902
	C3-WT_Kd+me3 copy\WT2_K36me3_x20_x1.5_#1.tif	42.396		C3-KO_Kd+me3 copy\BIC1_K36me3_x20_x1.5_#2.tif	30.125
	C3-WT_Kd+me3 copy\WT2_K36me3_x20_x1.5_#1.tif	31.818		C3-KO_Kd+me3 copy\BIC1_K36me3_x20_x1.5_#2.tif	29.5
	C3-WT_Kd+me3 copy\WT2_K36me3_x20_x1.5_#1.tif	35		C3-KO_Kd+me3 copy\BIC1_K36me3_x20_x1.5_#2.tif	55.5
	C3-WT_Kd+me3 copy\WT2_K36me3_x20_x1.5_#1.tif	54.333		C3-KO_Kd+me3 copy\BIC1_K36me3_x20_x1.5_#2.tif	34.324
	C3-WT_Kd+me3 copy\WT2_K36me3_x20_x1.5_#1.tif	54.261		C3-KO_Kd+me3 copy\BIC1_K36me3_x20_x1.5_#2.tif	19.667
	C3-WT_Kd+me3 copy\WT2_K36me3_x20_x1.5_#1.tif	87.885		C3-KO_Kd+me3 copy\BIC1_K36me3_x20_x1.5_#2.tif	23.838
	C3-WT_Kd+me3 copy\WT2_K36me3_x20_x1.5_#1.tif	181.889		C3-KO_Kd+me3 copy\BIC1_K36me3_x20_x1.5_#2.tif	28.5
	C3-WT_Kd+me3 copy\WT2_K36me3_x20_x1.5_#1.tif	67		C3-KO_Kd+me3 copy\BIC1_K36me3_x20_x1.5_#2.tif	34.5
	C3-WT_Kd+me3 copy\WT2_K36me3_x20_x1.5_#1.tif	36.053		C3-KO_Kd+me3 copy\BIC1_K36me3_x20_x1.5_#2.tif	34.339
	C3-WT_Kd+me3 copy\WT2_K36me3_x20_x1.5_#1.tif	44.158		C3-KO_Kd+me3 copy\BIC1_K36me3_x20_x1.5_#2.tif	24.035
	C3-WT_Kd+me3 copy\WT2_K36me3_x20_x1.5_#1.tif	35.091		C3-KO_Kd+me3 copy\BIC1_K36me3_x20_x1.5_#2.tif	27.273
	C3-WT_Kd+me3 copy\WT2_K36me3_x20_x1.5_#1.tif	36		C3-KO_Kd+me3 copy\BIC1_K36me3_x20_x1.5_#2.tif	20
	C3-WT_Kd+me3 copy\WT2_K36me3_x20_x1.5_#1.tif	37.659		C3-KO_Kd+me3 copy\BIC1_K36me3_x20_x1.5_#2.tif	26.479
	C3-WT_Kd+me3 copy\WT2_K36me3_x20_x1.5_#1.tif	39.5		C3-KO_Kd+me3 copy\BIC1_K36me3_x20_x1.5_#2.tif	35.333
	C3-WT_Kd+me3 copy\WT2_K36me3_x20_x1.5_#1.tif	53.7		C3-KO_Kd+me3 copy\BIC1_K36me3_x20_x1.5_#2.tif	19.455
	C3-WT_Kd+me3 copy\WT2_K36me3_x20_x1.5_#1.tif	73.069		C3-KO_Kd+me3 copy\BIC1_K36me3_x20_x1.5_#2.tif	33
	C3-WT_Kd+me3 copy\WT2_K36me3_x20_x1.5_#1.tif	37.591		C3-KO_Kd+me3 copy\BIC1_K36me3_x20_x1.5_#2.tif	26.65
	C3-WT_Kd+me3 copy\WT2_K36me3_x20_x1.5_#1.tif	45		C3-KO_Kd+me3 copy\BIC1_K36me3_x20_x1.5_#2.tif	17.8
	C3-WT_Kd+me3 copy\WT2_K36me3_x20_x1.5_#1.tif	110.227		C3-KO_Kd+me3 copy\BIC1_K36me3_x20_x1.5_#2.tif	24.333
	C3-WT_Kd+me3 copy\WT2_K36me3_x20_x1.5_#1.tif	80.556		C3-KO_Kd+me3 copy\BIC1_K36me3_x20_x1.5_#2.tif	26.678
	C3-WT_Kd+me3 copy\WT2_K36me3_x20_x1.5_#1.tif	27.281		C3-KO_Kd+me3 copy\BIC1_K36me3_x20_x1.5_#2.tif	24.923
	C3-WT_Kd+me3 copy\WT2_K36me3_x20_x1.5_#1.tif	46.632		C3-KO_Kd+me3 copy\BIC1_K36me3_x20_x1.5_#2.tif	19
	C3-WT_Kd+me3 copy\WT2_K36me3_x20_x1.5_#1.tif	58.111		C3-KO_Kd+me3 copy\BIC1_K36me3_x20_x1.5_#2.tif	38.257
	C3-WT_Kd+me3 copy\WT2_K36me3_x20_x1.5_#1.tif	63		C3-KO_Kd+me3 copy\BIC1_K36me3_x20_x1.5_#2.tif	35.97
	C3-WT_Kd+me3 copy\WT2_K36me3_x20_x1.5_#1.tif	53		C3-KO_Kd+me3 copy\BIC1_K36me3_x20_x1.5_#2.tif	41
	C3-WT_Kd+me3 copy\WT2_K36me3_x20_x1.5_#1.tif	55.222		C3-KO_Kd+me3 copy\BIC1_K36me3_x20_x1.5_#2.tif	45.619
	C3-WT_Kd+me3 copy\WT2_K36me3_x20_x1.5_#1.tif	33.389		C3-KO_Kd+me3 copy\BIC1_K36me3_x20_x1.5_#2.tif	35.077
	C3-WT_Kd+me3 copy\WT2_K36me3_x20_x1.5_#1.tif	60.5		C3-KO_Kd+me3 copy\BIC1_K36me3_x20_x1.5_#2.tif	18.652
	C3-WT_Kd+me3 copy\WT2_K36me3_x20_x1.5_#1.tif	55.739		C3-KO_Kd+me3 copy\BIC1_K36me3_x20_x1.5_#2.tif	46.5
	C3-WT_Kd+me3 copy\WT2_K36me3_x20_x1.5_#1.tif	40.344		C3-KO_Kd+me3 copy\BIC1_K36me3_x20_x1.5_#2.tif	22
	C3-WT_Kd+me3 copy\WT2_K36me3_x20_x1.5_#1.tif	35		C3-KO_Kd+me3 copy\BIC1_K36me3_x20_x1.5_#2.tif	29.4
	C3-WT_Kd+me3 copy\WT2_K36me3_x20_x1.5_#1.tif	46.742		C3-KO_Kd+me3 copy\BIC1_K36me3_x20_x1.5_#2.tif	49.074
	C3-WT_Kd+me3 copy\WT2_K36me3_x20_x1.5_#1.tif	42.472		C3-KO_Kd+me3 copy\BIC1_K36me3_x20_x1.5_#2.tif	45.213
	C3-WT_Kd+me3 copy\WT2_K36me3_x20_x1.5_#1.tif	38.324		C3-KO_Kd+me3 copy\BIC1_K36me3_x20_x1.5_#2.tif	30.667
	C3-WT_Kd+me3 copy\WT2_K36me3_x20_x1.5_#1.tif	87.538		C3-KO_Kd+me3 copy\BIC1_K36me3_x20_x1.5_#2.tif	21.566
	C3-WT_Kd+me3 copy\WT2_K36me3_x20_x1.5_#1.tif	51		C3-KO_Kd+me3 copy\BIC1_K36me3_x20_x1.5_#2.tif	30.88
	C3-WT_Kd+me3 copy\WT2_K36me3_x20_x1.5_#1.tif	59		C3-KO_Kd+me3 copy\BIC1_K36me3_x20_x1.5_#2.tif	27.444
	C3-WT_Kd+me3 copy\WT2_K36me3_x20_x1.5_#1.tif	86.348		C3-KO_Kd+me3 copy\BIC1_K36me3_x20_x1.5_#2.tif	35.032
	C3-WT_Kd+me3 copy\WT2_K36me3_x20_x1.5_#1.tif	64.903		C3-KO_Kd+me3 copy\BIC1_K36me3_x20_x1.5_#2.tif	20.421
	C3-WT_Kd+me3 copy\WT2_K36me3_x20_x1.5_#1.tif	32.087		C3-KO_Kd+me3 copy\BIC1_K36me3_x20_x1.5_#2.tif	22.5
	C3-WT_Kd+me3 copy\WT2_K36me3_x20_x1.5_#1.tif	56.933		C3-KO_Kd+me3 copy\BIC1_K36me3_x20_x1.5_#2.tif	16.714
	C3-WT_Kd+me3 copy\WT2_K36me3_x20_x1.5_#1.tif	35		C3-KO_Kd+me3 copy\BIC1_K36me3_x20_x1.5_#2.tif	34
	C3-WT_Kd+me3 copy\WT2_K36me3_x20_x1.5_#1.tif	46.6		C3-KO_Kd+me3 copy\BIC1_K36me3_x20_x1.5_#2.tif	17.238
	C3-WT_Kd+me3 copy\WT2_K36me3_x20_x1.5_#1.tif	70.069		C3-KO_Kd+me3 copy\BIC1_K36me3_x20_x1.5_#2.tif	46
	C3-WT_Kd+me3 copy\WT2_K36me3_x20_x1.5_#1.tif	35.667		C3-KO_Kd+me3 copy\BIC1_K36me3_x20_x1.5_#2.tif	24.48
	C3-WT_Kd+me3 copy\WT2_K36me3_x20_x1.5_#1.tif	35.182		C3-KO_Kd+me3 copy\BIC1_K36me3_x20_x1.5_#2.tif	15.5
	C3-WT_Kd+me3 copy\WT2_K36me3_x20_x1.5_#1.tif	39		C3-KO_Kd+me3 copy\BIC1_K36me3_x20_x1.5_#2.tif	35.707
	C3-WT_Kd+me3 copy\WT2_K36me3_x20_x1.5_#1.tif	49		C3-KO_Kd+me3 copy\BIC1_K36me3_x20_x1.5_#2.tif	26.75
	C3-WT_Kd+me3 copy\WT2_K36me3_x20_x1.5_#1.tif	48.577		C3-KO_Kd+me3 copy\BIC1_K36me3_x20_x1.5_#2.tif	19.778
	C3-WT_Kd+me3 copy\WT2_K36me3_x20_x1.5_#1.tif	35.836		C3-KO_Kd+me3 copy\BIC1_K36me3_x20_x1.5_#2.tif	29.377
	C3-WT_Kd+me3 copy\WT2_K36me3_x20_x1.5_#1.tif	60.722		C3-KO_Kd+me3 copy\BIC1_K36me3_x20_x1.5_#2.tif	28.81
	C3-WT_Kd+me3 copy\WT2_K36me3_x20_x1.5_#1.tif	45.846		C3-KO_Kd+me3 copy\BIC1_K36me3_x20_x1.5_#2.tif	30
	C3-WT_Kd+me3 copy\WT2_K36me3_x20_x1.5_#1.tif	105.4		C3-KO_Kd+me3 copy\BIC1_K36me3_x20_x1.5_#2.tif	32.412
	C3-WT_Kd+me3 copy\WT2_K36me3_x20_x1.5_#1.tif	40.25		C3-KO_Kd+me3 copy\BIC1_K36me3_x20_x1.5_#2.tif	31
	C3-WT_Kd+me3 copy\WT2_K36me3_x20_x1.5_#1.tif	162.434		C3-KO_Kd+me3 copy\BIC1_K36me3_x20_x1.5_#2.tif	28.683
	C3-WT_Kd+me3 copy\WT2_K36me3_x20_x1.5_#1.tif	57.645		C3-KO_Kd+me3 copy\BIC1_K36me3_x20_x1.5_#2.tif	44.667
	C3-WT_Kd+me3 copy\WT2_K36me3_x20_x1.5_#1.tif	25.222		C3-KO_Kd+me3 copy\BIC1_K36me3_x20_x1.5_#2.tif	35.875
	C3-WT_Kd+me3 copy\WT2_K36me3_x20_x1.5_#1.tif	41.333		C3-KO_Kd+me3 copy\BIC1_K36me3_x20_x1.5_#2.tif	25.54
	C3-WT_Kd+me3 copy\WT2_K36me3_x20_x1.5_#1.tif	53.909		C3-KO_Kd+me3 copy\BIC1_K36me3_x20_x1.5_#2.tif	25.5
	C4-WT_Kd+me3 copy\WT2_K36me3_x20_x1.5_#1.tif	71.5		C3-KO_Kd+me3 copy\BIC1_K36me3_x20_x1.5_#2.tif	37.2
	C4-WT_Kd+me3 copy\WT2_K36me3_x20_x1.5_#1.tif	76.667		C3-KO_Kd+me3 copy\BIC1_K36me3_x20_x1.5_#2.tif	39.667
	C4-WT_Kd+me3 copy\WT2_K36me3_x20_x1.5_#1.tif	69.736		C3-KO_Kd+me3 copy\BIC1_K36me3_x20_x1.5_#2.tif	21.75
	C4-WT_Kd+me3 copy\WT2_K36me3_x20_x1.5_#1.tif	76.923		C3-KO_Kd+me3 copy\BIC1_K36me3_x20_x1.5_#2.tif	22.8
	C4-WT_Kd+me3 copy\WT2_K36me3_x20_x1.5_#1.tif	98		C3-KO_Kd+me3 copy\BIC1_K36me3_x20_x1.5_#2.tif	50
	C4-WT_Kd+me3 copy\WT2_K36me3_x20_x1.5_#1.tif	96.704		C3-KO_Kd+me3 copy\BIC1_K36me3_x20_x1.5_#2.tif	19
	C4-WT_Kd+me3 copy\WT2_K36me3_x20_x1.5_#1.tif	109.875		C3-KO_Kd+me3 copy\BIC1_K36me3_x20_x1.5_#2.tif	104.087
	C4-WT_Kd+me3 copy\WT2_K36me3_x20_x1.5_#1.tif	73.294		C3-KO_Kd+me3 copy\BIC1_K36me3_x20_x1.5_#2.tif	45.283
	C4-WT_Kd+me3 copy\WT2_K36me3_x20_x1.5_#1.tif	68.481		C3-KO_Kd+me3 copy\BIC1_K36me3_x20_x1.5_#2.tif	50.038
	C4-WT_Kd+me3 copy\WT2_K36me3_x20_x1.5_#1.tif	94.25		C4-KO_Kd+me3 copy\BIC1_K36me3_x20_x1.5_#2.tif	131.486
	C4-WT_Kd+me3 copy\WT2_K36me3_x20_x1.5_#1.tif	76.741		C4-KO_Kd+me3 copy\BIC1_K36me3_x20_x1.5_#2.tif	81.25
	C4-WT_Kd+me3 copy\WT2_K36me3_x20_x1.5_#1.tif	83.822		C4-KO_Kd+me3 copy\BIC1_K36me3_x20_x1.5_#2.tif	69.6
	C4-WT_Kd+me3 copy\WT2_K36me3_x20_x1.5_#1.tif	75.342		C4-KO_Kd+me3 copy\BIC1_K36me3_x20_x1.5_#2.tif	102.982
	C4-WT_Kd+me3 copy\WT2_K36me3_x20_x1.5_#1.tif	90.559		C4-KO_Kd+me3 copy\BIC1_K36me3_x20_x1.5_#2.tif	83.875
	C4-WT_Kd+me3 copy\WT2_K36me3_x20_x1.5_#1.tif	156.579		C4-KO_Kd+me3 copy\BIC1_K36me3_x20_x1.5_#2.tif	60.375
	C4-WT_Kd+me3 copy\WT2_K36me3_x20_x1.5_#1.tif	96		C4-KO_Kd+me3 copy\BIC1_K36me3_x20_x1.5_#2.tif	135.615
	C4-WT_Kd+me3 copy\WT2_K36me3_x20_x1.5_#1.tif	80.532		C4-KO_Kd+me3 copy\BIC1_K36me3_x20_x1.5_#2.tif	84.833
	C4-WT_Kd+me3 copy\WT2_K36me3_x20_x1.5_#1.tif	67.833		C4-KO_Kd+me3 copy\BIC1_K36me3_x20_x1.5_#2.tif	82.5
	C4-WT_Kd+me3 copy\WT2_K36me3_x20_x1.5_#1.tif	204.821		C4-KO_Kd+me3 copy\BIC1_K36me3_x20_x1.5_#2.tif	117.1
	C4-WT_Kd+me3 copy\WT2_K36me3_x20_x1.5_#1.tif	72.765		C4-KO_Kd+me3 copy\BIC1_K36me3_x20_x1.5_#2.tif	93.16
	C4-WT_Kd+me3 copy\WT2_K36me3_x20_x1.5_#1.tif	148.5		C4-KO_Kd+me3 copy\BIC1_K36me3_x20_x1.5_#2.tif	75.5
	C4-WT_Kd+me3 copy\WT2_K36me3_x20_x1.5_#1.tif	68		C4-KO_Kd+me3 copy\BIC1_K36me3_x20_x1.5_#2.tif	67.5
	C4-WT_Kd+me3 copy\WT2_K36me3_x20_x1.5_#1.tif	64.323		C4-KO_Kd+me3 copy\BIC1_K36me3_x20_x1.5_#2.tif	129
	C4-WT_Kd+me3 copy\WT2_K36me3_x20_x1.5_#1.tif	108		C4-KO_Kd+me3 copy\BIC1_K36me3_x20_x1.5_#2.tif	138.75
	C4-WT_Kd+me3 copy\WT2_K36me3_x20_x1.5_#1.tif	71.615		C4-KO_Kd+me3 copy\BIC1_K36me3_x20_x1.5_#2.tif	79.148
	C4-WT_Kd+me3 copy\WT2_K36me3_x20_x1.5_#1.tif	92.375		C4-KO_Kd+me3 copy\BIC1_K36me3_x20_x1.5_#2.tif	90.922
	C4-WT_Kd+me3 copy\WT2_K36me3_x20_x1.5_#1.tif	148.353		C4-KO_Kd+me3 copy\BIC1_K36me3_x20_x1.5_#2.tif	68.892
	C4-WT_Kd+me3 copy\WT2_K36me3_x20_x1.5_#1.tif	68.684		C4-KO_Kd+me3 copy\BIC1_K36me3_x20_x1.5_#2.tif	52
	C4-WT_Kd+me3 copy\WT2_K36me3_x20_x1.5_#1.tif	75.25		C4-KO_Kd+me3 copy\BIC1_K36me3_x20_x1.5_#2.tif	65
	C4-WT_Kd+me3 copy\WT2_K36me3_x20_x1.5_#1.tif	56		C4-KO_Kd+me3 copy\BIC1_K36me3_x20_x1.5_#2.tif	76.222
	C4-WT_Kd+me3 copy\WT2_K36me3_x20_x1.5_#1.tif	71.706		C4-KO_Kd+me3 copy\BIC1_K36me3_x20_x1.5_#2.tif	91.475
	C4-WT_Kd+me3 copy\WT2_K36me3_x20_x1.5_#1.tif	67.9		C4-KO_Kd+me3 copy\BIC1_K36me3_x20_x1.5_#2.tif	63.381
	C4-WT_Kd+me3 copy\WT2_K36me3_x20_x1.5_#1.tif	58.513		C4-KO_Kd+me3 copy\BIC1_K36me3_x20_x1.5_#2.tif	48.5
	C4-WT_Kd+me3 copy\WT2_K36me3_x20_x1.5_#1.tif	58.053		C4-KO_Kd+me3 copy\BIC1_K36me3_x20_x1.5_#2.tif	77.735
	C4-WT_Kd+me3 copy\WT2_K36me3_x20_x1.5_#1.tif	62.333		C4-KO_Kd+me3 copy\BIC1_K36me3_x20_x1.5_#2.tif	70.76
	C4-WT_Kd+me3 copy\WT2_K36me3_x20_x1.5_#1.tif	79		C4-KO_Kd+me3 copy\BIC1_K36me3_x20_x1.5_#2.tif	71
	C4-WT_Kd+me3 copy\WT2_K36me3_x20_x1.5_#1.tif	81.552		C4-KO_Kd+me3 copy\BIC1_K36me3_x20_x1.5_#2.tif	105.588
	C4-WT_Kd+me3 copy\WT2_K36me3_x20_x1.5_#1.tif	82.515		C4-KO_Kd+me3 copy\BIC1_K36me3_x20_x1.5_#2.tif	87.404
	C4-WT_Kd+me3 copy\WT2_K36me3_x20_x1.5_#1.tif	80.5		C4-KO_Kd+me3 copy\BIC1_K36me3_x20_x1.5_#2.tif	62.071
	C4-WT_Kd+me3 copy\WT2_K36me3_x20_x1.5_#1.tif	76.929		C4-KO_Kd+me3 copy\BIC1_K36me3_x20_x1.5_#2.tif	74.733
	C4-WT_Kd+me3 copy\WT2_K36me3_x20_x1.5_#1.tif	66.774		C4-KO_Kd+me3 copy\BIC1_K36me3_x20_x1.5_#2.tif	78.95
	C4-WT_Kd+me3 copy\WT2_K36me3_x20_x1.5_#1.tif	103.855		C4-KO_Kd+me3 copy\BIC1_K36me3_x20_x1.5_#2.tif	92.969
	C4-WT_Kd+me3 copy\WT2_K36me3_x20_x1.5_#1.tif	65.727		C4-KO_Kd+me3 copy\BIC1_K36me3_x20_x1.5_#2.tif	118.947
	C4-WT_Kd+me3 copy\WT2_K36me3_x20_x1.5_#1.tif	85		C4-KO_Kd+me3 copy\BIC1_K36me3_x20_x1.5_#2.tif	94.742
	C4-WT_Kd+me3 copy\WT2_K36me3_x20_x1.5_#1.tif	67.247		C4-KO_Kd+me3 copy\BIC1_K36me3_x20_x1.5_#2.tif	70.525
	C4-WT_Kd+me3 copy\WT2_K36me3_x20_x1.5_#1.tif	83		C4-KO_Kd+me3 copy\BIC1_K36me3_x20_x1.5_#2.tif	108
	C4-WT_Kd+me3 copy\WT2_K36me3_x20_x1.5_#1.tif	97.704		C4-KO_Kd+me3 copy\BIC1_K36me3_x20_x1.5_#2.tif	113
	C4-WT_Kd+me3 copy\WT2_K36me3_x20_x1.5_#1.tif	94.571		C4-KO_Kd+me3 copy\BIC1_K36me3_x20_x1.5_#2.tif	76.5
	C4-WT_Kd+me3 copy\WT2_K36me3_x20_x1.5_#1.tif	62.553		C4-KO_Kd+me3 copy\BIC1_K36me3_x20_x1.5_#2.tif	75
	C4-WT_Kd+me3 copy\WT2_K36me3_x20_x1.5_#1.tif	67.667		C4-KO_Kd+me3 copy\BIC1_K36me3_x20_x1.5_#2.tif	69.593
	C4-WT_Kd+me3 copy\WT2_K36me3_x20_x1.5_#1.tif	213.435		C4-KO_Kd+me3 copy\BIC1_K36me3_x20_x1.5_#2.tif	66.6
	C4-WT_Kd+me3 copy\WT2_K36me3_x20_x1.5_#1.tif	72.125		C4-KO_Kd+me3 copy\BIC1_K36me3_x20_x1.5_#2.tif	74.636
	C4-WT_Kd+me3 copy\WT2_K36me3_x20_x1.5_#1.tif	71.882		C4-KO_Kd+me3 copy\BIC1_K36me3_x20_x1.5_#2.tif	83.962
	C4-WT_Kd+me3 copy\WT2_K36me3_x20_x1.5_#1.tif	51.5		C4-KO_Kd+me3 copy\BIC1_K36me3_x20_x1.5_#2.tif	64.125
	C4-WT_Kd+me3 copy\WT2_K36me3_x20_x1.5_#1.tif	80.891		C4-KO_Kd+me3 copy\BIC1_K36me3_x20_x1.5_#2.tif	73.184
	C4-WT_Kd+me3 copy\WT2_K36me3_x20_x1.5_#1.tif	103		C4-KO_Kd+me3 copy\BIC1_K36me3_x20_x1.5_#2.tif	82.077
	C4-WT_Kd+me3 copy\WT2_K36me3_x20_x1.5_#1.tif	84.956		C4-KO_Kd+me3 copy\BIC1_K36me3_x20_x1.5_#2.tif	70.364
	C4-WT_Kd+me3 copy\WT2_K36me3_x20_x1.5_#1.tif	79.511		C4-KO_Kd+me3 copy\BIC1_K36me3_x20_x1.5_#2.tif	70.59
	C4-WT_Kd+me3 copy\WT2_K36me3_x20_x1.5_#1.tif	87.6		C4-KO_Kd+me3 copy\BIC1_K36me3_x20_x1.5_#2.tif	93.978
	C4-WT_Kd+me3 copy\WT2_K36me3_x20_x1.5_#1.tif	72.5		C4-KO_Kd+me3 copy\BIC1_K36me3_x20_x1.5_#2.tif	89.333
	C4-WT_Kd+me3 copy\WT2_K36me3_x20_x1.5_#1.tif	97		C4-KO_Kd+me3 copy\BIC1_K36me3_x20_x1.5_#2.tif	64.222
	C4-WT_Kd+me3 copy\WT2_K36me3_x20_x1.5_#1.tif	67.362		C4-KO_Kd+me3 copy\BIC1_K36me3_x20_x1.5_#2.tif	89.071
	C4-WT_Kd+me3 copy\WT2_K36me3_x20_x1.5_#1.tif	58.571		C4-KO_Kd+me3 copy\BIC1_K36me3_x20_x1.5_#2.tif	90.476
	C4-WT_Kd+me3 copy\WT2_K36me3_x20_x1.5_#1.tif	94.87		C4-KO_Kd+me3 copy\BIC1_K36me3_x20_x1.5_#2.tif	78.5
	C4-WT_Kd+me3 copy\WT2_K36me3_x20_x1.5_#1.tif	82.4		C4-KO_Kd+me3 copy\BIC1_K36me3_x20_x1.5_#2.tif	67.244
	C4-WT_Kd+me3 copy\WT2_K36me3_x20_x1.5_#1.tif	109.1		C4-KO_Kd+me3 copy\BIC1_K36me3_x20_x1.5_#2.tif	75.875
	C4-WT_Kd+me3 copy\WT2_K36me3_x20_x1.5_#1.tif	65.857		C4-KO_Kd+me3 copy\BIC1_K36me3_x20_x1.5_#2.tif	101.314
	C4-WT_Kd+me3 copy\WT2_K36me3_x20_x1.5_#1.tif	61.296		C4-KO_Kd+me3 copy\BIC1_K36me3_x20_x1.5_#2.tif	84.571
	C4-WT_Kd+me3 copy\WT2_K36me3_x20_x1.5_#1.tif	117.833		C4-KO_Kd+me3 copy\BIC1_K36me3_x20_x1.5_#2.tif	64
	C4-WT_Kd+me3 copy\WT2_K36me3_x20_x1.5_#1.tif	85		C4-KO_Kd+me3 copy\BIC1_K36me3_x20_x1.5_#2.tif	81.448
	C4-WT_Kd+me3 copy\WT2_K36me3_x20_x1.5_#1.tif	73.167		C4-KO_Kd+me3 copy\BIC1_K36me3_x20_x1.5_#2.tif	66.242
	C4-WT_Kd+me3 copy\WT2_K36me3_x20_x1.5_#1.tif	85.818		C4-KO_Kd+me3 copy\BIC1_K36me3_x20_x1.5_#2.tif	94.25
	C4-WT_Kd+me3 copy\WT2_K36me3_x20_x1.5_#1.tif	82.889		C4-KO_Kd+me3 copy\BIC1_K36me3_x20_x1.5_#2.tif	84.516
	C4-WT_Kd+me3 copy\WT2_K36me3_x20_x1.5_#1.tif	87.788		C4-KO_Kd+me3 copy\BIC1_K36me3_x20_x1.5_#2.tif	99.739
	C4-WT_Kd+me3 copy\WT2_K36me3_x20_x1.5_#1.tif	72		C4-KO_Kd+me3 copy\BIC1_K36me3_x20_x1.5_#2.tif	72.188
	C4-WT_Kd+me3 copy\WT2_K36me3_x20_x1.5_#1.tif	67.571		C4-KO_Kd+me3 copy\BIC1_K36me3_x20_x1.5_#2.tif	45
	C4-WT_Kd+me3 copy\WT2_K36me3_x20_x1.5_#1.tif	83.333		C4-KO_Kd+me3 copy\BIC1_K36me3_x20_x1.5_#2.tif	69.111
	C4-WT_Kd+me3 copy\WT2_K36me3_x20_x1.5_#1.tif	89.667		C4-KO_Kd+me3 copy\BIC1_K36me3_x20_x1.5_#2.tif	76.881
	C4-WT_Kd+me3 copy\WT2_K36me3_x20_x1.5_#1.tif	62		C4-KO_Kd+me3 copy\BIC1_K36me3_x20_x1.5_#2.tif	83.318
	C4-WT_Kd+me3 copy\WT2_K36me3_x20_x1.5_#1.tif	99.94		C4-KO_Kd+me3 copy\BIC1_K36me3_x20_x1.5_#2.tif	78.254
	C4-WT_Kd+me3 copy\WT2_K36me3_x20_x1.5_#1.tif	64.889		C4-KO_Kd+me3 copy\BIC1_K36me3_x20_x1.5_#2.tif	75.281
	C4-WT_Kd+me3 copy\WT2_K36me3_x20_x1.5_#1.tif	54.833		C4-KO_Kd+me3 copy\BIC1_K36me3_x20_x1.5_#2.tif	64.632
	C4-WT_Kd+me3 copy\WT2_K36me3_x20_x1.5_#1.tif	67.1		C4-KO_Kd+me3 copy\BIC1_K36me3_x20_x1.5_#2.tif	75.388
	C4-WT_Kd+me3 copy\WT2_K36me3_x20_x1.5_#1.tif	72.444		C4-KO_Kd+me3 copy\BIC1_K36me3_x20_x1.5_#2.tif	83.2
	C4-WT_Kd+me3 copy\WT2_K36me3_x20_x1.5_#1.tif	84.226		C4-KO_Kd+me3 copy\BIC1_K36me3_x20_x1.5_#2.tif	78.636
	C4-WT_Kd+me3 copy\WT2_K36me3_x20_x1.5_#1.tif	75		C4-KO_Kd+me3 copy\BIC1_K36me3_x20_x1.5_#2.tif	159.375
	C4-WT_Kd+me3 copy\WT2_K36me3_x20_x1.5_#1.tif	59.333		C4-KO_Kd+me3 copy\BIC1_K36me3_x20_x1.5_#2.tif	83.114
	C4-WT_Kd+me3 copy\WT2_K36me3_x20_x1.5_#1.tif	90.125		C4-KO_Kd+me3 copy\BIC1_K36me3_x20_x1.5_#2.tif	89.654
	C4-WT_Kd+me3 copy\WT2_K36me3_x20_x1.5_#1.tif	75.562		C4-KO_Kd+me3 copy\BIC1_K36me3_x20_x1.5_#2.tif	70
	C4-WT_Kd+me3 copy\WT2_K36me3_x20_x1.5_#1.tif	91.161		C4-KO_Kd+me3 copy\BIC1_K36me3_x20_x1.5_#2.tif	71.352
	C4-WT_Kd+me3 copy\WT2_K36me3_x20_x1.5_#1.tif	67.111		C4-KO_Kd+me3 copy\BIC1_K36me3_x20_x1.5_#2.tif	86.625
	C4-WT_Kd+me3 copy\WT2_K36me3_x20_x1.5_#1.tif	78.733		C4-KO_Kd+me3 copy\BIC1_K36me3_x20_x1.5_#2.tif	75.811
	C4-WT_Kd+me3 copy\WT2_K36me3_x20_x1.5_#1.tif	104.931		C4-KO_Kd+me3 copy\BIC1_K36me3_x20_x1.5_#2.tif	80
	C4-WT_Kd+me3 copy\WT2_K36me3_x20_x1.5_#1.tif	83		C4-KO_Kd+me3 copy\BIC1_K36me3_x20_x1.5_#2.tif	94.455
	C4-WT_Kd+me3 copy\WT2_K36me3_x20_x1.5_#1.tif	58.533		C4-KO_Kd+me3 copy\BIC1_K36me3_x20_x1.5_#2.tif	85.429
	C4-WT_Kd+me3 copy\WT2_K36me3_x20_x1.5_#1.tif	70.714		C4-KO_Kd+me3 copy\BIC1_K36me3_x20_x1.5_#2.tif	82.223
	C4-WT_Kd+me3 copy\WT2_K36me3_x20_x1.5_#1.tif	82.015		C4-KO_Kd+me3 copy\BIC1_K36me3_x20_x1.5_#2.tif	107.429
	C4-WT_Kd+me3 copy\WT2_K36me3_x20_x1.5_#1.tif	85.111		C4-KO_Kd+me3 copy\BIC1_K36me3_x20_x1.5_#2.tif	64.526
	C4-WT_Kd+me3 copy\WT2_K36me3_x20_x1.5_#1.tif	115.444		C4-KO_Kd+me3 copy\BIC1_K36me3_x20_x1.5_#2.tif	83.2
	C4-WT_Kd+me3 copy\WT2_K36me3_x20_x1.5_#1.tif	77		C4-KO_Kd+me3 copy\BIC1_K36me3_x20_x1.5_#2.tif	73.077
	C4-WT_Kd+me3 copy\WT2_K36me3_x20_x1.5_#1.tif	73.208		C4-KO_Kd+me3 copy\BIC1_K36me3_x20_x1.5_#2.tif	88.704
	C4-WT_Kd+me3 copy\WT2_K36me3_x20_x1.5_#1.tif	72		C4-KO_Kd+me3 copy\BIC1_K36me3_x20_x1.5_#2.tif	80.075
	C4-WT_Kd+me3 copy\WT2_K36me3_x20_x1.5_#1.tif	61.083		C4-KO_Kd+me3 copy\BIC1_K36me3_x20_x1.5_#2.tif	112.341
	C4-WT_Kd+me3 copy\WT2_K36me3_x20_x1.5_#1.tif	65.605		C4-KO_Kd+me3 copy\BIC1_K36me3_x20_x1.5_#2.tif	75
	C4-WT_Kd+me3 copy\WT2_K36me3_x20_x1.5_#1.tif	74.387		C4-KO_Kd+me3 copy\BIC1_K36me3_x20_x1.5_#2.tif	87.333
	C4-WT_Kd+me3 copy\WT2_K36me3_x20_x1.5_#1.tif	113.192		C4-KO_Kd+me3 copy\BIC1_K36me3_x20_x1.5_#2.tif	71
	C4-WT_Kd+me3 copy\WT2_K36me3_x20_x1.5_#1.tif	106.65		C4-KO_Kd+me3 copy\BIC1_K36me3_x20_x1.5_#2.tif	62.5
	C4-WT_Kd+me3 copy\WT2_K36me3_x20_x1.5_#1.tif	84.583		C4-KO_Kd+me3 copy\BIC1_K36me3_x20_x1.5_#2.tif	77.932
	C4-WT_Kd+me3 copy\WT2_K36me3_x20_x1.5_#1.tif	48.667		C4-KO_Kd+me3 copy\BIC1_K36me3_x20_x1.5_#2.tif	154.5
	C4-WT_Kd+me3 copy\WT2_K36me3_x20_x1.5_#1.tif	76.043		C4-KO_Kd+me3 copy\BIC1_K36me3_x20_x1.5_#2.tif	76.4
	C4-WT_Kd+me3 copy\WT2_K36me3_x20_x1.5_#1.tif	65.379		C4-KO_Kd+me3 copy\BIC1_K36me3_x20_x1.5_#2.tif	79.84
	C4-WT_Kd+me3 copy\WT2_K36me3_x20_x1.5_#1.tif	113		C4-KO_Kd+me3 copy\BIC1_K36me3_x20_x1.5_#2.tif	69.943
	C4-WT_Kd+me3 copy\WT2_K36me3_x20_x1.5_#1.tif	89.222		C4-KO_Kd+me3 copy\BIC1_K36me3_x20_x1.5_#2.tif	78
	C4-WT_Kd+me3 copy\WT2_K36me3_x20_x1.5_#1.tif	78.2		C4-KO_Kd+me3 copy\BIC1_K36me3_x20_x1.5_#2.tif	66.5
	C4-WT_Kd+me3 copy\WT2_K36me3_x20_x1.5_#1.tif	81		C4-KO_Kd+me3 copy\BIC1_K36me3_x20_x1.5_#2.tif	81.761
	C4-WT_Kd+me3 copy\WT2_K36me3_x20_x1.5_#1.tif	92		C4-KO_Kd+me3 copy\BIC1_K36me3_x20_x1.5_#2.tif	110.167
	C4-WT_Kd+me3 copy\WT2_K36me3_x20_x1.5_#1.tif	88.719		C4-KO_Kd+me3 copy\BIC1_K36me3_x20_x1.5_#2.tif	96.325
	C4-WT_Kd+me3 copy\WT2_K36me3_x20_x1.5_#1.tif	94		C4-KO_Kd+me3 copy\BIC1_K36me3_x20_x1.5_#2.tif	109.529
	C4-WT_Kd+me3 copy\WT2_K36me3_x20_x1.5_#1.tif	75		C4-KO_Kd+me3 copy\BIC1_K36me3_x20_x1.5_#2.tif	68.865
	C4-WT_Kd+me3 copy\WT2_K36me3_x20_x1.5_#1.tif	68		C4-KO_Kd+me3 copy\BIC1_K36me3_x20_x1.5_#2.tif	93.333
	C4-WT_Kd+me3 copy\WT2_K36me3_x20_x1.5_#1.tif	65.8		C4-KO_Kd+me3 copy\BIC1_K36me3_x20_x1.5_#2.tif	77.586
	C4-WT_Kd+me3 copy\WT2_K36me3_x20_x1.5_#1.tif	112.442		C4-KO_Kd+me3 copy\BIC1_K36me3_x20_x1.5_#2.tif	95.583
	C4-WT_Kd+me3 copy\WT2_K36me3_x20_x1.5_#1.tif	63.086		C4-KO_Kd+me3 copy\BIC1_K36me3_x20_x1.5_#2.tif	72.947
	C4-WT_Kd+me3 copy\WT2_K36me3_x20_x1.5_#1.tif	81.14		C4-KO_Kd+me3 copy\BIC1_K36me3_x20_x1.5_#2.tif	82.759
	C4-WT_Kd+me3 copy\WT2_K36me3_x20_x1.5_#1.tif	85		C4-KO_Kd+me3 copy\BIC1_K36me3_x20_x1.5_#2.tif	77
	C4-WT_Kd+me3 copy\WT2_K36me3_x20_x1.5_#1.tif	72.707		C4-KO_Kd+me3 copy\BIC1_K36me3_x20_x1.5_#2.tif	72.841
	C4-WT_Kd+me3 copy\WT2_K36me3_x20_x1.5_#1.tif	84.578		C4-KO_Kd+me3 copy\BIC1_K36me3_x20_x1.5_#2.tif	74.667
	C4-WT_Kd+me3 copy\WT2_K36me3_x20_x1.5_#1.tif	51		C4-KO_Kd+me3 copy\BIC1_K36me3_x20_x1.5_#2.tif	127.118
	C4-WT_Kd+me3 copy\WT2_K36me3_x20_x1.5_#1.tif	68.22		C4-KO_Kd+me3 copy\BIC1_K36me3_x20_x1.5_#2.tif	108.417
	C4-WT_Kd+me3 copy\WT2_K36me3_x20_x1.5_#1.tif	77.833		C4-KO_Kd+me3 copy\BIC1_K36me3_x20_x1.5_#2.tif	67.7
	C4-WT_Kd+me3 copy\WT2_K36me3_x20_x1.5_#1.tif	76.23		C4-KO_Kd+me3 copy\BIC1_K36me3_x20_x1.5_#2.tif	88.895
	C4-WT_Kd+me3 copy\WT2_K36me3_x20_x1.5_#1.tif	103.5		C4-KO_Kd+me3 copy\BIC1_K36me3_x20_x1.5_#2.tif	72
	C4-WT_Kd+me3 copy\WT2_K36me3_x20_x1.5_#1.tif	64		C4-KO_Kd+me3 copy\BIC1_K36me3_x20_x1.5_#2.tif	75.691
	C4-WT_Kd+me3 copy\WT2_K36me3_x20_x1.5_#1.tif	113.097		C4-KO_Kd+me3 copy\BIC1_K36me3_x20_x1.5_#2.tif	75.327
	C4-WT_Kd+me3 copy\WT2_K36me3_x20_x1.5_#1.tif	68.333		C4-KO_Kd+me3 copy\BIC1_K36me3_x20_x1.5_#2.tif	87.612
	C4-WT_Kd+me3 copy\WT2_K36me3_x20_x1.5_#1.tif	80.702		C4-KO_Kd+me3 copy\BIC1_K36me3_x20_x1.5_#2.tif	68.25
	C4-WT_Kd+me3 copy\WT2_K36me3_x20_x1.5_#1.tif	62		C4-KO_Kd+me3 copy\BIC1_K36me3_x20_x1.5_#2.tif	78.8
	C4-WT_Kd+me3 copy\WT2_K36me3_x20_x1.5_#1.tif	62.4		C4-KO_Kd+me3 copy\BIC1_K36me3_x20_x1.5_#2.tif	85.568
	C4-WT_Kd+me3 copy\WT2_K36me3_x20_x1.5_#1.tif	84.477		C4-KO_Kd+me3 copy\BIC1_K36me3_x20_x1.5_#2.tif	79.6
	C4-WT_Kd+me3 copy\WT2_K36me3_x20_x1.5_#1.tif	58.25		C4-KO_Kd+me3 copy\BIC1_K36me3_x20_x1.5_#2.tif	130.429
	C4-WT_Kd+me3 copy\WT2_K36me3_x20_x1.5_#1.tif	85.9		C4-KO_Kd+me3 copy\BIC1_K36me3_x20_x1.5_#2.tif	90.239
	C4-WT_Kd+me3 copy\WT2_K36me3_x20_x1.5_#1.tif	78.326		C4-KO_Kd+me3 copy\BIC1_K36me3_x20_x1.5_#2.tif	74.2
	C4-WT_Kd+me3 copy\WT2_K36me3_x20_x1.5_#1.tif	85.333		C4-KO_Kd+me3 copy\BIC1_K36me3_x20_x1.5_#2.tif	92.333
	C4-WT_Kd+me3 copy\WT2_K36me3_x20_x1.5_#1.tif	66.975		C4-KO_Kd+me3 copy\BIC1_K36me3_x20_x1.5_#2.tif	77.471
	C4-WT_Kd+me3 copy\WT2_K36me3_x20_x1.5_#1.tif	165.27		C4-KO_Kd+me3 copy\BIC1_K36me3_x20_x1.5_#2.tif	129
	C4-WT_Kd+me3 copy\WT2_K36me3_x20_x1.5_#1.tif	206		C4-KO_Kd+me3 copy\BIC1_K36me3_x20_x1.5_#2.tif	80.409
	C4-WT_Kd+me3 copy\WT2_K36me3_x20_x1.5_#1.tif	81		C4-KO_Kd+me3 copy\BIC1_K36me3_x20_x1.5_#2.tif	174.36
	C4-WT_Kd+me3 copy\WT2_K36me3_x20_x1.5_#1.tif	59.85		C4-KO_Kd+me3 copy\BIC1_K36me3_x20_x1.5_#2.tif	86.059
	C4-WT_Kd+me3 copy\WT2_K36me3_x20_x1.5_#1.tif	53.75		C4-KO_Kd+me3 copy\BIC1_K36me3_x20_x1.5_#2.tif	85.878
	C4-WT_Kd+me3 copy\WT2_K36me3_x20_x1.5_#1.tif	94.667		C4-KO_Kd+me3 copy\BIC1_K36me3_x20_x1.5_#2.tif	89
	C4-WT_Kd+me3 copy\WT2_K36me3_x20_x1.5_#1.tif	94.349		C4-KO_Kd+me3 copy\BIC1_K36me3_x20_x1.5_#2.tif	65.652
	C4-WT_Kd+me3 copy\WT2_K36me3_x20_x1.5_#1.tif	54		C4-KO_Kd+me3 copy\BIC1_K36me3_x20_x1.5_#2.tif	83.293
	C4-WT_Kd+me3 copy\WT2_K36me3_x20_x1.5_#1.tif	128.6		C4-KO_Kd+me3 copy\BIC1_K36me3_x20_x1.5_#2.tif	88.208
	C4-WT_Kd+me3 copy\WT2_K36me3_x20_x1.5_#1.tif	68.574		C4-KO_Kd+me3 copy\BIC1_K36me3_x20_x1.5_#2.tif	97.37
	C4-WT_Kd+me3 copy\WT2_K36me3_x20_x1.5_#1.tif	113.178		C4-KO_Kd+me3 copy\BIC1_K36me3_x20_x1.5_#2.tif	81
	C4-WT_Kd+me3 copy\WT2_K36me3_x20_x1.5_#1.tif	103.13		C4-KO_Kd+me3 copy\BIC1_K36me3_x20_x1.5_#2.tif	179.562
	C4-WT_Kd+me3 copy\WT2_K36me3_x20_x1.5_#1.tif	105.667		C4-KO_Kd+me3 copy\BIC1_K36me3_x20_x1.5_#2.tif	112
	C4-WT_Kd+me3 copy\WT2_K36me3_x20_x1.5_#1.tif	46.5		C4-KO_Kd+me3 copy\BIC1_K36me3_x20_x1.5_#2.tif	99.25
	C4-WT_Kd+me3 copy\WT2_K36me3_x20_x1.5_#1.tif	64.279		C4-KO_Kd+me3 copy\BIC1_K36me3_x20_x1.5_#2.tif	82.5
	C4-WT_Kd+me3 copy\WT2_K36me3_x20_x1.5_#1.tif	68.403		C4-KO_Kd+me3 copy\BIC1_K36me3_x20_x1.5_#2.tif	103.446
	C4-WT_Kd+me3 copy\WT2_K36me3_x20_x1.5_#1.tif	130.525		C4-KO_Kd+me3 copy\BIC1_K36me3_x20_x1.5_#2.tif	66.897
	C4-WT_Kd+me3 copy\WT2_K36me3_x20_x1.5_#1.tif	88.636		C4-KO_Kd+me3 copy\BIC1_K36me3_x20_x1.5_#2.tif	79.923
	C4-WT_Kd+me3 copy\WT2_K36me3_x20_x1.5_#1.tif	59.878		C4-KO_Kd+me3 copy\BIC1_K36me3_x20_x1.5_#2.tif	91.301
	C4-WT_Kd+me3 copy\WT2_K36me3_x20_x1.5_#1.tif	76.789		C4-KO_Kd+me3 copy\BIC1_K36me3_x20_x1.5_#2.tif	70.6
	C4-WT_Kd+me3 copy\WT2_K36me3_x20_x1.5_#1.tif	81.833		C4-KO_Kd+me3 copy\BIC1_K36me3_x20_x1.5_#2.tif	112.8
	C4-WT_Kd+me3 copy\WT2_K36me3_x20_x1.5_#1.tif	86.529		C4-KO_Kd+me3 copy\BIC1_K36me3_x20_x1.5_#2.tif	80.478
	C4-WT_Kd+me3 copy\WT2_K36me3_x20_x1.5_#1.tif	67.526		C4-KO_Kd+me3 copy\BIC1_K36me3_x20_x1.5_#2.tif	132.787
	C4-WT_Kd+me3 copy\WT2_K36me3_x20_x1.5_#1.tif	69.805		C4-KO_Kd+me3 copy\BIC1_K36me3_x20_x1.5_#2.tif	80.662
	C4-WT_Kd+me3 copy\WT2_K36me3_x20_x1.5_#1.tif	76		C4-KO_Kd+me3 copy\BIC1_K36me3_x20_x1.5_#2.tif	135.944
	C4-WT_Kd+me3 copy\WT2_K36me3_x20_x1.5_#1.tif	78.083		C4-KO_Kd+me3 copy\BIC1_K36me3_x20_x1.5_#2.tif	81.561
	C4-WT_Kd+me3 copy\WT2_K36me3_x20_x1.5_#1.tif	143.667		C4-KO_Kd+me3 copy\BIC1_K36me3_x20_x1.5_#2.tif	85
	C4-WT_Kd+me3 copy\WT2_K36me3_x20_x1.5_#1.tif	50.333		C4-KO_Kd+me3 copy\BIC1_K36me3_x20_x1.5_#2.tif	117
	C4-WT_Kd+me3 copy\WT2_K36me3_x20_x1.5_#1.tif	74.125		C4-KO_Kd+me3 copy\BIC1_K36me3_x20_x1.5_#2.tif	74.75
	C4-WT_Kd+me3 copy\WT2_K36me3_x20_x1.5_#1.tif	77.814		C4-KO_Kd+me3 copy\BIC1_K36me3_x20_x1.5_#2.tif	203.882
	C4-WT_Kd+me3 copy\WT2_K36me3_x20_x1.5_#1.tif	55.5		C4-KO_Kd+me3 copy\BIC1_K36me3_x20_x1.5_#2.tif	87.792
	C4-WT_Kd+me3 copy\WT2_K36me3_x20_x1.5_#1.tif	70.507		C4-KO_Kd+me3 copy\BIC1_K36me3_x20_x1.5_#2.tif	83.037
	C4-WT_Kd+me3 copy\WT2_K36me3_x20_x1.5_#1.tif	98		C4-KO_Kd+me3 copy\BIC1_K36me3_x20_x1.5_#2.tif	102.75
	C4-WT_Kd+me3 copy\WT2_K36me3_x20_x1.5_#1.tif	167.188		C4-KO_Kd+me3 copy\BIC1_K36me3_x20_x1.5_#2.tif	99.439
	C4-WT_Kd+me3 copy\WT2_K36me3_x20_x1.5_#1.tif	66.188		C4-KO_Kd+me3 copy\BIC1_K36me3_x20_x1.5_#2.tif	87
	C4-WT_Kd+me3 copy\WT2_K36me3_x20_x1.5_#1.tif	130.688		C4-KO_Kd+me3 copy\BIC1_K36me3_x20_x1.5_#2.tif	159.387
	C4-WT_Kd+me3 copy\WT2_K36me3_x20_x1.5_#1.tif	167.756		C4-KO_Kd+me3 copy\BIC1_K36me3_x20_x1.5_#2.tif	81.932
	C4-WT_Kd+me3 copy\WT2_K36me3_x20_x1.5_#1.tif	63		C4-KO_Kd+me3 copy\BIC1_K36me3_x20_x1.5_#2.tif	70.52
	C4-WT_Kd+me3 copy\WT2_K36me3_x20_x1.5_#1.tif	73		C4-KO_Kd+me3 copy\BIC1_K36me3_x20_x1.5_#2.tif	103
	C4-WT_Kd+me3 copy\WT2_K36me3_x20_x1.5_#1.tif	62.75		C4-KO_Kd+me3 copy\BIC1_K36me3_x20_x1.5_#2.tif	71.474
	C4-WT_Kd+me3 copy\WT2_K36me3_x20_x1.5_#1.tif	86.917		C4-KO_Kd+me3 copy\BIC1_K36me3_x20_x1.5_#2.tif	87.844
	C4-WT_Kd+me3 copy\WT2_K36me3_x20_x1.5_#1.tif	59.778		C4-KO_Kd+me3 copy\BIC1_K36me3_x20_x1.5_#2.tif	78.727
	C4-WT_Kd+me3 copy\WT2_K36me3_x20_x1.5_#1.tif	52.571		C4-KO_Kd+me3 copy\BIC1_K36me3_x20_x1.5_#2.tif	68.545
	C4-WT_Kd+me3 copy\WT2_K36me3_x20_x1.5_#1.tif	79.161		C4-KO_Kd+me3 copy\BIC1_K36me3_x20_x1.5_#2.tif	66.5
	C4-WT_Kd+me3 copy\WT2_K36me3_x20_x1.5_#1.tif	70.689		C4-KO_Kd+me3 copy\BIC1_K36me3_x20_x1.5_#2.tif	98.333
	C4-WT_Kd+me3 copy\WT2_K36me3_x20_x1.5_#1.tif	183.788		C4-KO_Kd+me3 copy\BIC1_K36me3_x20_x1.5_#2.tif	73.949
	C4-WT_Kd+me3 copy\WT2_K36me3_x20_x1.5_#1.tif	65.086		C4-KO_Kd+me3 copy\BIC1_K36me3_x20_x1.5_#2.tif	90.875
	C4-WT_Kd+me3 copy\WT2_K36me3_x20_x1.5_#1.tif	63.143		C4-KO_Kd+me3 copy\BIC1_K36me3_x20_x1.5_#2.tif	77.271
	C4-WT_Kd+me3 copy\WT2_K36me3_x20_x1.5_#1.tif	100.125		C4-KO_Kd+me3 copy\BIC1_K36me3_x20_x1.5_#2.tif	84.723
	C4-WT_Kd+me3 copy\WT2_K36me3_x20_x1.5_#1.tif	75.5		C4-KO_Kd+me3 copy\BIC1_K36me3_x20_x1.5_#2.tif	85.375
	C4-WT_Kd+me3 copy\WT2_K36me3_x20_x1.5_#1.tif	82.25		C4-KO_Kd+me3 copy\BIC1_K36me3_x20_x1.5_#2.tif	84.441
	C4-WT_Kd+me3 copy\WT2_K36me3_x20_x1.5_#1.tif	73		C4-KO_Kd+me3 copy\BIC1_K36me3_x20_x1.5_#2.tif	90.7
	C4-WT_Kd+me3 copy\WT2_K36me3_x20_x1.5_#1.tif	87.7		C4-KO_Kd+me3 copy\BIC1_K36me3_x20_x1.5_#2.tif	151.114
	C4-WT_Kd+me3 copy\WT2_K36me3_x20_x1.5_#1.tif	221.667		C4-KO_Kd+me3 copy\BIC1_K36me3_x20_x1.5_#2.tif	75.622
	C4-WT_Kd+me3 copy\WT2_K36me3_x20_x1.5_#1.tif	166.818		C4-KO_Kd+me3 copy\BIC1_K36me3_x20_x1.5_#2.tif	76.328
	C4-WT_Kd+me3 copy\WT2_K36me3_x20_x1.5_#1.tif	78		C4-KO_Kd+me3 copy\BIC1_K36me3_x20_x1.5_#2.tif	71.727
	C4-WT_Kd+me3 copy\WT2_K36me3_x20_x1.5_#1.tif	59.667		C4-KO_Kd+me3 copy\BIC1_K36me3_x20_x1.5_#2.tif	111.786
	C4-WT_Kd+me3 copy\WT2_K36me3_x20_x1.5_#1.tif	71		C4-KO_Kd+me3 copy\BIC1_K36me3_x20_x1.5_#2.tif	84.714
	C4-WT_Kd+me3 copy\WT2_K36me3_x20_x1.5_#1.tif	74.3		C4-KO_Kd+me3 copy\BIC1_K36me3_x20_x1.5_#2.tif	67.75
	C4-WT_Kd+me3 copy\WT2_K36me3_x20_x1.5_#1.tif	104.071		C4-KO_Kd+me3 copy\BIC1_K36me3_x20_x1.5_#2.tif	142.75
	C4-WT_Kd+me3 copy\WT2_K36me3_x20_x1.5_#1.tif	154.485		C4-KO_Kd+me3 copy\BIC1_K36me3_x20_x1.5_#2.tif	144
	C4-WT_Kd+me3 copy\WT2_K36me3_x20_x1.5_#1.tif	83.8		C4-KO_Kd+me3 copy\BIC1_K36me3_x20_x1.5_#2.tif	75.686
	C4-WT_Kd+me3 copy\WT2_K36me3_x20_x1.5_#1.tif	222.8		C4-KO_Kd+me3 copy\BIC1_K36me3_x20_x1.5_#2.tif	89.844
	C4-WT_Kd+me3 copy\WT2_K36me3_x20_x1.5_#1.tif	100.962		C4-KO_Kd+me3 copy\BIC1_K36me3_x20_x1.5_#2.tif	78.273
	C4-WT_Kd+me3 copy\WT2_K36me3_x20_x1.5_#1.tif	192.5		C4-KO_Kd+me3 copy\BIC1_K36me3_x20_x1.5_#2.tif	70.917
	C4-WT_Kd+me3 copy\WT2_K36me3_x20_x1.5_#1.tif	57		C4-KO_Kd+me3 copy\BIC1_K36me3_x20_x1.5_#2.tif	95.778
	C4-WT_Kd+me3 copy\WT2_K36me3_x20_x1.5_#1.tif	90.957		C4-KO_Kd+me3 copy\BIC1_K36me3_x20_x1.5_#2.tif	86.667
	C4-WT_Kd+me3 copy\WT2_K36me3_x20_x1.5_#1.tif	80.081		C4-KO_Kd+me3 copy\BIC1_K36me3_x20_x1.5_#2.tif	89.242
	C4-WT_Kd+me3 copy\WT2_K36me3_x20_x1.5_#1.tif	72.761		C4-KO_Kd+me3 copy\BIC1_K36me3_x20_x1.5_#2.tif	71.429
	C4-WT_Kd+me3 copy\WT2_K36me3_x20_x1.5_#1.tif	98.75		C4-KO_Kd+me3 copy\BIC1_K36me3_x20_x1.5_#2.tif	78.348
	C4-WT_Kd+me3 copy\WT2_K36me3_x20_x1.5_#1.tif	65.744		C4-KO_Kd+me3 copy\BIC1_K36me3_x20_x1.5_#2.tif	72.889
	C4-WT_Kd+me3 copy\WT2_K36me3_x20_x1.5_#1.tif	88.705		C4-KO_Kd+me3 copy\BIC1_K36me3_x20_x1.5_#2.tif	68.958
	C4-WT_Kd+me3 copy\WT2_K36me3_x20_x1.5_#1.tif	61		C4-KO_Kd+me3 copy\BIC1_K36me3_x20_x1.5_#2.tif	74.765
	C4-WT_Kd+me3 copy\WT2_K36me3_x20_x1.5_#1.tif	91.63		C4-KO_Kd+me3 copy\BIC1_K36me3_x20_x1.5_#2.tif	83.333
	C4-WT_Kd+me3 copy\WT2_K36me3_x20_x1.5_#1.tif	83.784		C4-KO_Kd+me3 copy\BIC1_K36me3_x20_x1.5_#2.tif	79.909
	C4-WT_Kd+me3 copy\WT2_K36me3_x20_x1.5_#1.tif	106		C4-KO_Kd+me3 copy\BIC1_K36me3_x20_x1.5_#2.tif	75.976
	C4-WT_Kd+me3 copy\WT2_K36me3_x20_x1.5_#1.tif	64.692		C4-KO_Kd+me3 copy\BIC1_K36me3_x20_x1.5_#2.tif	89.564
	C4-WT_Kd+me3 copy\WT2_K36me3_x20_x1.5_#1.tif	210		C4-KO_Kd+me3 copy\BIC1_K36me3_x20_x1.5_#2.tif	80.067
	C4-WT_Kd+me3 copy\WT2_K36me3_x20_x1.5_#1.tif	75.742		C4-KO_Kd+me3 copy\BIC1_K36me3_x20_x1.5_#2.tif	70.667
	C4-WT_Kd+me3 copy\WT2_K36me3_x20_x1.5_#1.tif	87.833		C4-KO_Kd+me3 copy\BIC1_K36me3_x20_x1.5_#2.tif	139.667
	C4-WT_Kd+me3 copy\WT2_K36me3_x20_x1.5_#1.tif	75.714		C4-KO_Kd+me3 copy\BIC1_K36me3_x20_x1.5_#2.tif	79.161
	C4-WT_Kd+me3 copy\WT2_K36me3_x20_x1.5_#1.tif	67.756		C4-KO_Kd+me3 copy\BIC1_K36me3_x20_x1.5_#2.tif	89
	C4-WT_Kd+me3 copy\WT2_K36me3_x20_x1.5_#1.tif	62.6		C4-KO_Kd+me3 copy\BIC1_K36me3_x20_x1.5_#2.tif	112.551
	C4-WT_Kd+me3 copy\WT2_K36me3_x20_x1.5_#1.tif	71.848		C4-KO_Kd+me3 copy\BIC1_K36me3_x20_x1.5_#2.tif	92.318
	C4-WT_Kd+me3 copy\WT2_K36me3_x20_x1.5_#1.tif	79.9		C4-KO_Kd+me3 copy\BIC1_K36me3_x20_x1.5_#2.tif	87.154
	C4-WT_Kd+me3 copy\WT2_K36me3_x20_x1.5_#1.tif	59.8		C4-KO_Kd+me3 copy\BIC1_K36me3_x20_x1.5_#2.tif	62.625
	C4-WT_Kd+me3 copy\WT2_K36me3_x20_x1.5_#1.tif	86.603		C4-KO_Kd+me3 copy\BIC1_K36me3_x20_x1.5_#2.tif	142.188
	C4-WT_Kd+me3 copy\WT2_K36me3_x20_x1.5_#1.tif	79.25		C4-KO_Kd+me3 copy\BIC1_K36me3_x20_x1.5_#2.tif	76.296
	C4-WT_Kd+me3 copy\WT2_K36me3_x20_x1.5_#1.tif	87.75		C4-KO_Kd+me3 copy\BIC1_K36me3_x20_x1.5_#2.tif	85.333
	C4-WT_Kd+me3 copy\WT2_K36me3_x20_x1.5_#1.tif	70.222		C4-KO_Kd+me3 copy\BIC1_K36me3_x20_x1.5_#2.tif	72
	C4-WT_Kd+me3 copy\WT2_K36me3_x20_x1.5_#1.tif	71.288		C4-KO_Kd+me3 copy\BIC1_K36me3_x20_x1.5_#2.tif	70.111
	C4-WT_Kd+me3 copy\WT2_K36me3_x20_x1.5_#1.tif	75.594		C4-KO_Kd+me3 copy\BIC1_K36me3_x20_x1.5_#2.tif	92
	C4-WT_Kd+me3 copy\WT2_K36me3_x20_x1.5_#1.tif	68.361		C4-KO_Kd+me3 copy\BIC1_K36me3_x20_x1.5_#2.tif	66.229
	C4-WT_Kd+me3 copy\WT2_K36me3_x20_x1.5_#1.tif	52.125		C4-KO_Kd+me3 copy\BIC1_K36me3_x20_x1.5_#2.tif	72.345
	C4-WT_Kd+me3 copy\WT2_K36me3_x20_x1.5_#1.tif	73.667		C4-KO_Kd+me3 copy\BIC1_K36me3_x20_x1.5_#2.tif	73.226
	C4-WT_Kd+me3 copy\WT2_K36me3_x20_x1.5_#1.tif	64.667		C4-KO_Kd+me3 copy\BIC1_K36me3_x20_x1.5_#2.tif	69.056
	C4-WT_Kd+me3 copy\WT2_K36me3_x20_x1.5_#1.tif	62.4		C4-KO_Kd+me3 copy\BIC1_K36me3_x20_x1.5_#2.tif	87.25
	C4-WT_Kd+me3 copy\WT2_K36me3_x20_x1.5_#1.tif	69.738		C4-KO_Kd+me3 copy\BIC1_K36me3_x20_x1.5_#2.tif	79.111
	C4-WT_Kd+me3 copy\WT2_K36me3_x20_x1.5_#1.tif	62.25		C4-KO_Kd+me3 copy\BIC1_K36me3_x20_x1.5_#2.tif	94.886
	C4-WT_Kd+me3 copy\WT2_K36me3_x20_x1.5_#1.tif	64.059		C4-KO_Kd+me3 copy\BIC1_K36me3_x20_x1.5_#2.tif	68.5
	C4-WT_Kd+me3 copy\WT2_K36me3_x20_x1.5_#1.tif	70.522		C4-KO_Kd+me3 copy\BIC1_K36me3_x20_x1.5_#2.tif	73
	C4-WT_Kd+me3 copy\WT2_K36me3_x20_x1.5_#1.tif	79		C4-KO_Kd+me3 copy\BIC1_K36me3_x20_x1.5_#2.tif	74.37
	C4-WT_Kd+me3 copy\WT2_K36me3_x20_x1.5_#1.tif	68.414		C4-KO_Kd+me3 copy\BIC1_K36me3_x20_x1.5_#2.tif	73.07
	C4-WT_Kd+me3 copy\WT2_K36me3_x20_x1.5_#1.tif	83.902		C4-KO_Kd+me3 copy\BIC1_K36me3_x20_x1.5_#2.tif	72
	C4-WT_Kd+me3 copy\WT2_K36me3_x20_x1.5_#1.tif	71		C4-KO_Kd+me3 copy\BIC1_K36me3_x20_x1.5_#2.tif	75.85
	C4-WT_Kd+me3 copy\WT2_K36me3_x20_x1.5_#1.tif	68.333		C4-KO_Kd+me3 copy\BIC1_K36me3_x20_x1.5_#2.tif	69.952
	C4-WT_Kd+me3 copy\WT2_K36me3_x20_x1.5_#1.tif	67.738		C4-KO_Kd+me3 copy\BIC1_K36me3_x20_x1.5_#2.tif	105.298
	C4-WT_Kd+me3 copy\WT2_K36me3_x20_x1.5_#1.tif	86.833		C4-KO_Kd+me3 copy\BIC1_K36me3_x20_x1.5_#2.tif	87.333
	C4-WT_Kd+me3 copy\WT2_K36me3_x20_x1.5_#1.tif	59.733		C4-KO_Kd+me3 copy\BIC1_K36me3_x20_x1.5_#2.tif	77.157
	C4-WT_Kd+me3 copy\WT2_K36me3_x20_x1.5_#1.tif	84.874		C4-KO_Kd+me3 copy\BIC1_K36me3_x20_x1.5_#2.tif	117.889
	C4-WT_Kd+me3 copy\WT2_K36me3_x20_x1.5_#1.tif	86.5		C4-KO_Kd+me3 copy\BIC1_K36me3_x20_x1.5_#2.tif	114.421
	C4-WT_Kd+me3 copy\WT2_K36me3_x20_x1.5_#1.tif	65.895		C4-KO_Kd+me3 copy\BIC1_K36me3_x20_x1.5_#2.tif	86.889
	C4-WT_Kd+me3 copy\WT2_K36me3_x20_x1.5_#1.tif	83		C4-KO_Kd+me3 copy\BIC1_K36me3_x20_x1.5_#2.tif	123.889
	C4-WT_Kd+me3 copy\WT2_K36me3_x20_x1.5_#1.tif	102.609		C4-KO_Kd+me3 copy\BIC1_K36me3_x20_x1.5_#2.tif	66.077
	C4-WT_Kd+me3 copy\WT2_K36me3_x20_x1.5_#1.tif	59.7		C4-KO_Kd+me3 copy\BIC1_K36me3_x20_x1.5_#2.tif	82.782
	C4-WT_Kd+me3 copy\WT2_K36me3_x20_x1.5_#1.tif	80.702		C4-KO_Kd+me3 copy\BIC1_K36me3_x20_x1.5_#2.tif	84.636
	C4-WT_Kd+me3 copy\WT2_K36me3_x20_x1.5_#1.tif	86.49		C4-KO_Kd+me3 copy\BIC1_K36me3_x20_x1.5_#2.tif	94.714
	C4-WT_Kd+me3 copy\WT2_K36me3_x20_x1.5_#1.tif	100.942		C4-KO_Kd+me3 copy\BIC1_K36me3_x20_x1.5_#2.tif	75.091
	C4-WT_Kd+me3 copy\WT2_K36me3_x20_x1.5_#1.tif	74.5		C4-KO_Kd+me3 copy\BIC1_K36me3_x20_x1.5_#2.tif	81.284
	C4-WT_Kd+me3 copy\WT2_K36me3_x20_x1.5_#1.tif	74.867		C4-KO_Kd+me3 copy\BIC1_K36me3_x20_x1.5_#2.tif	89.632
	C4-WT_Kd+me3 copy\WT2_K36me3_x20_x1.5_#1.tif	85.476		C4-KO_Kd+me3 copy\BIC1_K36me3_x20_x1.5_#2.tif	68.5
	C4-WT_Kd+me3 copy\WT2_K36me3_x20_x1.5_#1.tif	65.125		C4-KO_Kd+me3 copy\BIC1_K36me3_x20_x1.5_#2.tif	71.333
	C4-WT_Kd+me3 copy\WT2_K36me3_x20_x1.5_#1.tif	115.536		C4-KO_Kd+me3 copy\BIC1_K36me3_x20_x1.5_#2.tif	78.161
	C4-WT_Kd+me3 copy\WT2_K36me3_x20_x1.5_#1.tif	120.833		C4-KO_Kd+me3 copy\BIC1_K36me3_x20_x1.5_#2.tif	82.471
	C4-WT_Kd+me3 copy\WT2_K36me3_x20_x1.5_#1.tif	66.959		C4-KO_Kd+me3 copy\BIC1_K36me3_x20_x1.5_#2.tif	76.118
	C4-WT_Kd+me3 copy\WT2_K36me3_x20_x1.5_#1.tif	122.913		C4-KO_Kd+me3 copy\BIC1_K36me3_x20_x1.5_#2.tif	72.889
	C4-WT_Kd+me3 copy\WT2_K36me3_x20_x1.5_#1.tif	83.385		C4-KO_Kd+me3 copy\BIC1_K36me3_x20_x1.5_#2.tif	89.913
	C4-WT_Kd+me3 copy\WT2_K36me3_x20_x1.5_#1.tif	128.6		C4-KO_Kd+me3 copy\BIC1_K36me3_x20_x1.5_#2.tif	79.321
	C4-WT_Kd+me3 copy\WT2_K36me3_x20_x1.5_#1.tif	143.386		C4-KO_Kd+me3 copy\BIC1_K36me3_x20_x1.5_#2.tif	85.312
	C4-WT_Kd+me3 copy\WT2_K36me3_x20_x1.5_#1.tif	161.702		C4-KO_Kd+me3 copy\BIC1_K36me3_x20_x1.5_#2.tif	70.823
	C4-WT_Kd+me3 copy\WT2_K36me3_x20_x1.5_#1.tif	116.222		C4-KO_Kd+me3 copy\BIC1_K36me3_x20_x1.5_#2.tif	163.348
	C4-WT_Kd+me3 copy\WT2_K36me3_x20_x1.5_#1.tif	75.535		C4-KO_Kd+me3 copy\BIC1_K36me3_x20_x1.5_#2.tif	88.636
	C4-WT_Kd+me3 copy\WT2_K36me3_x20_x1.5_#1.tif	70.444		C4-KO_Kd+me3 copy\BIC1_K36me3_x20_x1.5_#2.tif	87.214
	C4-WT_Kd+me3 copy\WT2_K36me3_x20_x1.5_#1.tif	92.667		C4-KO_Kd+me3 copy\BIC1_K36me3_x20_x1.5_#2.tif	88
	C4-WT_Kd+me3 copy\WT2_K36me3_x20_x1.5_#1.tif	71.981		C4-KO_Kd+me3 copy\BIC1_K36me3_x20_x1.5_#2.tif	78.545
	C4-WT_Kd+me3 copy\WT2_K36me3_x20_x1.5_#1.tif	62.75		C4-KO_Kd+me3 copy\BIC1_K36me3_x20_x1.5_#2.tif	167.952
	C4-WT_Kd+me3 copy\WT2_K36me3_x20_x1.5_#1.tif	66.371		C4-KO_Kd+me3 copy\BIC1_K36me3_x20_x1.5_#2.tif	82.229
	C4-WT_Kd+me3 copy\WT2_K36me3_x20_x1.5_#1.tif	88		C4-KO_Kd+me3 copy\BIC1_K36me3_x20_x1.5_#2.tif	80.087
	C4-WT_Kd+me3 copy\WT2_K36me3_x20_x1.5_#1.tif	97.167		C4-KO_Kd+me3 copy\BIC1_K36me3_x20_x1.5_#2.tif	61.875
	C4-WT_Kd+me3 copy\WT2_K36me3_x20_x1.5_#1.tif	129.25		C4-KO_Kd+me3 copy\BIC1_K36me3_x20_x1.5_#2.tif	96.885
	C4-WT_Kd+me3 copy\WT2_K36me3_x20_x1.5_#1.tif	63.889		C4-KO_Kd+me3 copy\BIC1_K36me3_x20_x1.5_#2.tif	89.118
	C4-WT_Kd+me3 copy\WT2_K36me3_x20_x1.5_#1.tif	66		C4-KO_Kd+me3 copy\BIC1_K36me3_x20_x1.5_#2.tif	95.375
	C4-WT_Kd+me3 copy\WT2_K36me3_x20_x1.5_#1.tif	75.718		C4-KO_Kd+me3 copy\BIC1_K36me3_x20_x1.5_#2.tif	102.778
	C4-WT_Kd+me3 copy\WT2_K36me3_x20_x1.5_#1.tif	163.707		C4-KO_Kd+me3 copy\BIC1_K36me3_x20_x1.5_#2.tif	75.529
	C4-WT_Kd+me3 copy\WT2_K36me3_x20_x1.5_#1.tif	76.6		C4-KO_Kd+me3 copy\BIC1_K36me3_x20_x1.5_#2.tif	86.725
	C4-WT_Kd+me3 copy\WT2_K36me3_x20_x1.5_#1.tif	153.538		C4-KO_Kd+me3 copy\BIC1_K36me3_x20_x1.5_#2.tif	74.395
	C4-WT_Kd+me3 copy\WT2_K36me3_x20_x1.5_#1.tif	76.345		C4-KO_Kd+me3 copy\BIC1_K36me3_x20_x1.5_#2.tif	72.514
	C4-WT_Kd+me3 copy\WT2_K36me3_x20_x1.5_#1.tif	67.892		C4-KO_Kd+me3 copy\BIC1_K36me3_x20_x1.5_#2.tif	86.815
	C4-WT_Kd+me3 copy\WT2_K36me3_x20_x1.5_#1.tif	64.111		C4-KO_Kd+me3 copy\BIC1_K36me3_x20_x1.5_#2.tif	118.385
	C4-WT_Kd+me3 copy\WT2_K36me3_x20_x1.5_#1.tif	72.274		C4-KO_Kd+me3 copy\BIC1_K36me3_x20_x1.5_#2.tif	69.333
	C4-WT_Kd+me3 copy\WT2_K36me3_x20_x1.5_#1.tif	129.938		C4-KO_Kd+me3 copy\BIC1_K36me3_x20_x1.5_#2.tif	84.059
	C4-WT_Kd+me3 copy\WT2_K36me3_x20_x1.5_#1.tif	98.25		C4-KO_Kd+me3 copy\BIC1_K36me3_x20_x1.5_#2.tif	64.521
	C4-WT_Kd+me3 copy\WT2_K36me3_x20_x1.5_#1.tif	78.6		C4-KO_Kd+me3 copy\BIC1_K36me3_x20_x1.5_#2.tif	57
	C4-WT_Kd+me3 copy\WT2_K36me3_x20_x1.5_#1.tif	68.909		C4-KO_Kd+me3 copy\BIC1_K36me3_x20_x1.5_#2.tif	82.07
	C4-WT_Kd+me3 copy\WT2_K36me3_x20_x1.5_#1.tif	79.865		C4-KO_Kd+me3 copy\BIC1_K36me3_x20_x1.5_#2.tif	63.667
	C4-WT_Kd+me3 copy\WT2_K36me3_x20_x1.5_#1.tif	72.963		C4-KO_Kd+me3 copy\BIC1_K36me3_x20_x1.5_#2.tif	77.154
	C4-WT_Kd+me3 copy\WT2_K36me3_x20_x1.5_#1.tif	73.646		C4-KO_Kd+me3 copy\BIC1_K36me3_x20_x1.5_#2.tif	84.289
	C4-WT_Kd+me3 copy\WT2_K36me3_x20_x1.5_#1.tif	194.75		C4-KO_Kd+me3 copy\BIC1_K36me3_x20_x1.5_#2.tif	101
	C4-WT_Kd+me3 copy\WT2_K36me3_x20_x1.5_#1.tif	66.333		C4-KO_Kd+me3 copy\BIC1_K36me3_x20_x1.5_#2.tif	82.738
	C4-WT_Kd+me3 copy\WT2_K36me3_x20_x1.5_#1.tif	102.667		C4-KO_Kd+me3 copy\BIC1_K36me3_x20_x1.5_#2.tif	80.931
	C4-WT_Kd+me3 copy\WT2_K36me3_x20_x1.5_#1.tif	170.5		C4-KO_Kd+me3 copy\BIC1_K36me3_x20_x1.5_#2.tif	78
	C4-WT_Kd+me3 copy\WT2_K36me3_x20_x1.5_#1.tif	223		C4-KO_Kd+me3 copy\BIC1_K36me3_x20_x1.5_#2.tif	94.461
	C4-WT_Kd+me3 copy\WT2_K36me3_x20_x1.5_#1.tif	63.176		C4-KO_Kd+me3 copy\BIC1_K36me3_x20_x1.5_#2.tif	88.261
	C4-WT_Kd+me3 copy\WT2_K36me3_x20_x1.5_#1.tif	65.6		C4-KO_Kd+me3 copy\BIC1_K36me3_x20_x1.5_#2.tif	76.667
	C4-WT_Kd+me3 copy\WT2_K36me3_x20_x1.5_#1.tif	83.103		C4-KO_Kd+me3 copy\BIC1_K36me3_x20_x1.5_#2.tif	85.338
	C4-WT_Kd+me3 copy\WT2_K36me3_x20_x1.5_#1.tif	67.212		C4-KO_Kd+me3 copy\BIC1_K36me3_x20_x1.5_#2.tif	87.214
	C4-WT_Kd+me3 copy\WT2_K36me3_x20_x1.5_#1.tif	100		C4-KO_Kd+me3 copy\BIC1_K36me3_x20_x1.5_#2.tif	97.63
	C4-WT_Kd+me3 copy\WT2_K36me3_x20_x1.5_#1.tif	213		C4-KO_Kd+me3 copy\BIC1_K36me3_x20_x1.5_#2.tif	79.35
	C4-WT_Kd+me3 copy\WT2_K36me3_x20_x1.5_#1.tif	68.133		C4-KO_Kd+me3 copy\BIC1_K36me3_x20_x1.5_#2.tif	75
	C4-WT_Kd+me3 copy\WT2_K36me3_x20_x1.5_#1.tif	70.458		C4-KO_Kd+me3 copy\BIC1_K36me3_x20_x1.5_#2.tif	97.96
	C4-WT_Kd+me3 copy\WT2_K36me3_x20_x1.5_#1.tif	80.87		C4-KO_Kd+me3 copy\BIC1_K36me3_x20_x1.5_#2.tif	82
	C4-WT_Kd+me3 copy\WT2_K36me3_x20_x1.5_#1.tif	89.769		C4-KO_Kd+me3 copy\BIC1_K36me3_x20_x1.5_#2.tif	81.699
	C4-WT_Kd+me3 copy\WT2_K36me3_x20_x1.5_#1.tif	70		C4-KO_Kd+me3 copy\BIC1_K36me3_x20_x1.5_#2.tif	77.042
	C4-WT_Kd+me3 copy\WT2_K36me3_x20_x1.5_#1.tif	151.652		C4-KO_Kd+me3 copy\BIC1_K36me3_x20_x1.5_#2.tif	90.368
	C4-WT_Kd+me3 copy\WT2_K36me3_x20_x1.5_#1.tif	142.705		C4-KO_Kd+me3 copy\BIC1_K36me3_x20_x1.5_#2.tif	89.346
	C4-WT_Kd+me3 copy\WT2_K36me3_x20_x1.5_#1.tif	61.714		C4-KO_Kd+me3 copy\BIC1_K36me3_x20_x1.5_#2.tif	87.5
	C4-WT_Kd+me3 copy\WT2_K36me3_x20_x1.5_#1.tif	71.148		C4-KO_Kd+me3 copy\BIC1_K36me3_x20_x1.5_#2.tif	72.167
	C4-WT_Kd+me3 copy\WT2_K36me3_x20_x1.5_#1.tif	77.444		C4-KO_Kd+me3 copy\BIC1_K36me3_x20_x1.5_#2.tif	98.96
	C4-WT_Kd+me3 copy\WT2_K36me3_x20_x1.5_#1.tif	96.317		C4-KO_Kd+me3 copy\BIC1_K36me3_x20_x1.5_#2.tif	74.222
	C4-WT_Kd+me3 copy\WT2_K36me3_x20_x1.5_#1.tif	125		C4-KO_Kd+me3 copy\BIC1_K36me3_x20_x1.5_#2.tif	88.833
	C4-WT_Kd+me3 copy\WT2_K36me3_x20_x1.5_#1.tif	142.806		C4-KO_Kd+me3 copy\BIC1_K36me3_x20_x1.5_#2.tif	75.655
	C4-WT_Kd+me3 copy\WT2_K36me3_x20_x1.5_#1.tif	112.125		C4-KO_Kd+me3 copy\BIC1_K36me3_x20_x1.5_#2.tif	68.286
	C4-WT_Kd+me3 copy\WT2_K36me3_x20_x1.5_#1.tif	104.72		C4-KO_Kd+me3 copy\BIC1_K36me3_x20_x1.5_#2.tif	69.778
	C4-WT_Kd+me3 copy\WT2_K36me3_x20_x1.5_#1.tif	63.053		C4-KO_Kd+me3 copy\BIC1_K36me3_x20_x1.5_#2.tif	76.4
	C4-WT_Kd+me3 copy\WT2_K36me3_x20_x1.5_#1.tif	178.667		C4-KO_Kd+me3 copy\BIC1_K36me3_x20_x1.5_#2.tif	89.125
	C4-WT_Kd+me3 copy\WT2_K36me3_x20_x1.5_#1.tif	156.5		C4-KO_Kd+me3 copy\BIC1_K36me3_x20_x1.5_#2.tif	84
	C4-WT_Kd+me3 copy\WT2_K36me3_x20_x1.5_#1.tif	70		C4-KO_Kd+me3 copy\BIC1_K36me3_x20_x1.5_#2.tif	82.828
	C4-WT_Kd+me3 copy\WT2_K36me3_x20_x1.5_#1.tif	70.4		C4-KO_Kd+me3 copy\BIC1_K36me3_x20_x1.5_#2.tif	94.931
	C4-WT_Kd+me3 copy\WT2_K36me3_x20_x1.5_#1.tif	105.216		C4-KO_Kd+me3 copy\BIC1_K36me3_x20_x1.5_#2.tif	91
	C4-WT_Kd+me3 copy\WT2_K36me3_x20_x1.5_#1.tif	66		C4-KO_Kd+me3 copy\BIC1_K36me3_x20_x1.5_#2.tif	113.5
	C4-WT_Kd+me3 copy\WT2_K36me3_x20_x1.5_#1.tif	104.604		C4-KO_Kd+me3 copy\BIC1_K36me3_x20_x1.5_#2.tif	65.5
	C4-WT_Kd+me3 copy\WT2_K36me3_x20_x1.5_#1.tif	78		C4-KO_Kd+me3 copy\BIC1_K36me3_x20_x1.5_#2.tif	88.022
	C4-WT_Kd+me3 copy\WT2_K36me3_x20_x1.5_#1.tif	75.192		C4-KO_Kd+me3 copy\BIC1_K36me3_x20_x1.5_#2.tif	94.015
	C4-WT_Kd+me3 copy\WT2_K36me3_x20_x1.5_#1.tif	55.556		C4-KO_Kd+me3 copy\BIC1_K36me3_x20_x1.5_#2.tif	61.111
	C4-WT_Kd+me3 copy\WT2_K36me3_x20_x1.5_#1.tif	84.88		C4-KO_Kd+me3 copy\BIC1_K36me3_x20_x1.5_#2.tif	94.368
	C4-WT_Kd+me3 copy\WT2_K36me3_x20_x1.5_#1.tif	77		C4-KO_Kd+me3 copy\BIC1_K36me3_x20_x1.5_#2.tif	79.615
	C4-WT_Kd+me3 copy\WT2_K36me3_x20_x1.5_#1.tif	78.611		C4-KO_Kd+me3 copy\BIC1_K36me3_x20_x1.5_#2.tif	90.4
	C4-WT_Kd+me3 copy\WT2_K36me3_x20_x1.5_#1.tif	69.333		C4-KO_Kd+me3 copy\BIC1_K36me3_x20_x1.5_#2.tif	70.812
	C4-WT_Kd+me3 copy\WT2_K36me3_x20_x1.5_#1.tif	89		C4-KO_Kd+me3 copy\BIC1_K36me3_x20_x1.5_#2.tif	70.667
	C4-WT_Kd+me3 copy\WT2_K36me3_x20_x1.5_#1.tif	82.458		C4-KO_Kd+me3 copy\BIC1_K36me3_x20_x1.5_#2.tif	73.489
	C4-WT_Kd+me3 copy\WT2_K36me3_x20_x1.5_#1.tif	99.4		C4-KO_Kd+me3 copy\BIC1_K36me3_x20_x1.5_#2.tif	69
	C4-WT_Kd+me3 copy\WT2_K36me3_x20_x1.5_#1.tif	98.729		C4-KO_Kd+me3 copy\BIC1_K36me3_x20_x1.5_#2.tif	83.929
	C4-WT_Kd+me3 copy\WT2_K36me3_x20_x1.5_#1.tif	76.789		C4-KO_Kd+me3 copy\BIC1_K36me3_x20_x1.5_#2.tif	82.182
	C4-WT_Kd+me3 copy\WT2_K36me3_x20_x1.5_#1.tif	87.043		C4-KO_Kd+me3 copy\BIC1_K36me3_x20_x1.5_#2.tif	69.077
	C4-WT_Kd+me3 copy\WT2_K36me3_x20_x1.5_#1.tif	72.905		C4-KO_Kd+me3 copy\BIC1_K36me3_x20_x1.5_#2.tif	84.429
	C4-WT_Kd+me3 copy\WT2_K36me3_x20_x1.5_#1.tif	76.286		C4-KO_Kd+me3 copy\BIC1_K36me3_x20_x1.5_#2.tif	72.08
	C4-WT_Kd+me3 copy\WT2_K36me3_x20_x1.5_#1.tif	71.353		C4-KO_Kd+me3 copy\BIC1_K36me3_x20_x1.5_#2.tif	96.5
	C4-WT_Kd+me3 copy\WT2_K36me3_x20_x1.5_#1.tif	79.333		C4-KO_Kd+me3 copy\BIC1_K36me3_x20_x1.5_#2.tif	72.404
	C4-WT_Kd+me3 copy\WT2_K36me3_x20_x1.5_#1.tif	83.667		C4-KO_Kd+me3 copy\BIC1_K36me3_x20_x1.5_#2.tif	92.197
	C4-WT_Kd+me3 copy\WT2_K36me3_x20_x1.5_#1.tif	46.333		C4-KO_Kd+me3 copy\BIC1_K36me3_x20_x1.5_#2.tif	90.957
	C4-WT_Kd+me3 copy\WT2_K36me3_x20_x1.5_#1.tif	98.125		C4-KO_Kd+me3 copy\BIC1_K36me3_x20_x1.5_#2.tif	94.978
	C4-WT_Kd+me3 copy\WT2_K36me3_x20_x1.5_#1.tif	64.9		C4-KO_Kd+me3 copy\BIC1_K36me3_x20_x1.5_#2.tif	69
	C4-WT_Kd+me3 copy\WT2_K36me3_x20_x1.5_#1.tif	69.43		C4-KO_Kd+me3 copy\BIC1_K36me3_x20_x1.5_#2.tif	82.143
	C4-WT_Kd+me3 copy\WT2_K36me3_x20_x1.5_#1.tif	89.667		C4-KO_Kd+me3 copy\BIC1_K36me3_x20_x1.5_#2.tif	66.111
	C4-WT_Kd+me3 copy\WT2_K36me3_x20_x1.5_#1.tif	100.161		C4-KO_Kd+me3 copy\BIC1_K36me3_x20_x1.5_#2.tif	87.409
	C4-WT_Kd+me3 copy\WT2_K36me3_x20_x1.5_#1.tif	81.444		C4-KO_Kd+me3 copy\BIC1_K36me3_x20_x1.5_#2.tif	82.05
	C4-WT_Kd+me3 copy\WT2_K36me3_x20_x1.5_#1.tif	76.731		C4-KO_Kd+me3 copy\BIC1_K36me3_x20_x1.5_#2.tif	75.75
	C4-WT_Kd+me3 copy\WT2_K36me3_x20_x1.5_#1.tif	74.167		C4-KO_Kd+me3 copy\BIC1_K36me3_x20_x1.5_#2.tif	99.444
	C4-WT_Kd+me3 copy\WT2_K36me3_x20_x1.5_#1.tif	71		C4-KO_Kd+me3 copy\BIC1_K36me3_x20_x1.5_#2.tif	92.333
	C4-WT_Kd+me3 copy\WT2_K36me3_x20_x1.5_#1.tif	71.333		C4-KO_Kd+me3 copy\BIC1_K36me3_x20_x1.5_#2.tif	94.851
	C4-WT_Kd+me3 copy\WT2_K36me3_x20_x1.5_#1.tif	73.557		C4-KO_Kd+me3 copy\BIC1_K36me3_x20_x1.5_#2.tif	97.636
	C4-WT_Kd+me3 copy\WT2_K36me3_x20_x1.5_#1.tif	80.25		C4-KO_Kd+me3 copy\BIC1_K36me3_x20_x1.5_#2.tif	82.418
	C4-WT_Kd+me3 copy\WT2_K36me3_x20_x1.5_#1.tif	68.667		C4-KO_Kd+me3 copy\BIC1_K36me3_x20_x1.5_#2.tif	107.4
	C4-WT_Kd+me3 copy\WT2_K36me3_x20_x1.5_#1.tif	84.694		C4-KO_Kd+me3 copy\BIC1_K36me3_x20_x1.5_#2.tif	76.375
	C4-WT_Kd+me3 copy\WT2_K36me3_x20_x1.5_#1.tif	170.865		C4-KO_Kd+me3 copy\BIC1_K36me3_x20_x1.5_#2.tif	90.102
	C4-WT_Kd+me3 copy\WT2_K36me3_x20_x1.5_#1.tif	71.286		C4-KO_Kd+me3 copy\BIC1_K36me3_x20_x1.5_#2.tif	82.174
	C4-WT_Kd+me3 copy\WT2_K36me3_x20_x1.5_#1.tif	98.818		C4-KO_Kd+me3 copy\BIC1_K36me3_x20_x1.5_#2.tif	87.324
	C4-WT_Kd+me3 copy\WT2_K36me3_x20_x1.5_#1.tif	64.8		C4-KO_Kd+me3 copy\BIC1_K36me3_x20_x1.5_#2.tif	70.167
	C4-WT_Kd+me3 copy\WT2_K36me3_x20_x1.5_#1.tif	69.579		C4-KO_Kd+me3 copy\BIC1_K36me3_x20_x1.5_#2.tif	106.698
	C4-WT_Kd+me3 copy\WT2_K36me3_x20_x1.5_#1.tif	91.571		C4-KO_Kd+me3 copy\BIC1_K36me3_x20_x1.5_#2.tif	65
	C4-WT_Kd+me3 copy\WT2_K36me3_x20_x1.5_#1.tif	86.818		C4-KO_Kd+me3 copy\BIC1_K36me3_x20_x1.5_#2.tif	123.152
	C4-WT_Kd+me3 copy\WT2_K36me3_x20_x1.5_#1.tif	61		C4-KO_Kd+me3 copy\BIC1_K36me3_x20_x1.5_#2.tif	186.63
	C4-WT_Kd+me3 copy\WT2_K36me3_x20_x1.5_#1.tif	67.2		C4-KO_Kd+me3 copy\BIC1_K36me3_x20_x1.5_#2.tif	76
	C4-WT_Kd+me3 copy\WT2_K36me3_x20_x1.5_#1.tif	58.25		C4-KO_Kd+me3 copy\BIC1_K36me3_x20_x1.5_#2.tif	75.535
	C4-WT_Kd+me3 copy\WT2_K36me3_x20_x1.5_#1.tif	86.1		C4-KO_Kd+me3 copy\BIC1_K36me3_x20_x1.5_#2.tif	68.364
	C4-WT_Kd+me3 copy\WT2_K36me3_x20_x1.5_#1.tif	89.5		C4-KO_Kd+me3 copy\BIC1_K36me3_x20_x1.5_#2.tif	84.111
	C4-WT_Kd+me3 copy\WT2_K36me3_x20_x1.5_#1.tif	84.524		C4-KO_Kd+me3 copy\BIC1_K36me3_x20_x1.5_#2.tif	75.646
	C4-WT_Kd+me3 copy\WT2_K36me3_x20_x1.5_#1.tif	84.273		C4-KO_Kd+me3 copy\BIC1_K36me3_x20_x1.5_#2.tif	99.433
	C4-WT_Kd+me3 copy\WT2_K36me3_x20_x1.5_#1.tif	88.061		C4-KO_Kd+me3 copy\BIC1_K36me3_x20_x1.5_#2.tif	81.4
	C4-WT_Kd+me3 copy\WT2_K36me3_x20_x1.5_#1.tif	72.2		C4-KO_Kd+me3 copy\BIC1_K36me3_x20_x1.5_#2.tif	118.098
	C4-WT_Kd+me3 copy\WT2_K36me3_x20_x1.5_#1.tif	89		C4-KO_Kd+me3 copy\BIC1_K36me3_x20_x1.5_#2.tif	78
	C4-WT_Kd+me3 copy\WT2_K36me3_x20_x1.5_#1.tif	63.868		C4-KO_Kd+me3 copy\BIC1_K36me3_x20_x1.5_#2.tif	89.667
	C4-WT_Kd+me3 copy\WT2_K36me3_x20_x1.5_#1.tif	60.875		C4-KO_Kd+me3 copy\BIC1_K36me3_x20_x1.5_#2.tif	89.641
	C4-WT_Kd+me3 copy\WT2_K36me3_x20_x1.5_#1.tif	85.667		C4-KO_Kd+me3 copy\BIC1_K36me3_x20_x1.5_#2.tif	74.941
	C4-WT_Kd+me3 copy\WT2_K36me3_x20_x1.5_#1.tif	80		C4-KO_Kd+me3 copy\BIC1_K36me3_x20_x1.5_#2.tif	79.756
	C4-WT_Kd+me3 copy\WT2_K36me3_x20_x1.5_#1.tif	70.479		C4-KO_Kd+me3 copy\BIC1_K36me3_x20_x1.5_#2.tif	98.621
	C4-WT_Kd+me3 copy\WT2_K36me3_x20_x1.5_#1.tif	111.194		C4-KO_Kd+me3 copy\BIC1_K36me3_x20_x1.5_#2.tif	90.864
	C4-WT_Kd+me3 copy\WT2_K36me3_x20_x1.5_#1.tif	93.682		C4-KO_Kd+me3 copy\BIC1_K36me3_x20_x1.5_#2.tif	147.143
	C4-WT_Kd+me3 copy\WT2_K36me3_x20_x1.5_#1.tif	73.765		C4-KO_Kd+me3 copy\BIC1_K36me3_x20_x1.5_#2.tif	100.929
	C4-WT_Kd+me3 copy\WT2_K36me3_x20_x1.5_#1.tif	82		C4-KO_Kd+me3 copy\BIC1_K36me3_x20_x1.5_#2.tif	77.35
	C4-WT_Kd+me3 copy\WT2_K36me3_x20_x1.5_#1.tif	72.611		C4-KO_Kd+me3 copy\BIC1_K36me3_x20_x1.5_#2.tif	66.5
	C4-WT_Kd+me3 copy\WT2_K36me3_x20_x1.5_#1.tif	94		C4-KO_Kd+me3 copy\BIC1_K36me3_x20_x1.5_#2.tif	114.241
	C4-WT_Kd+me3 copy\WT2_K36me3_x20_x1.5_#1.tif	101.095		C4-KO_Kd+me3 copy\BIC1_K36me3_x20_x1.5_#2.tif	73.6
	C4-WT_Kd+me3 copy\WT2_K36me3_x20_x1.5_#1.tif	84.618		C4-KO_Kd+me3 copy\BIC1_K36me3_x20_x1.5_#2.tif	85.129
	C4-WT_Kd+me3 copy\WT2_K36me3_x20_x1.5_#1.tif	69.6		C4-KO_Kd+me3 copy\BIC1_K36me3_x20_x1.5_#2.tif	81.667
	C4-WT_Kd+me3 copy\WT2_K36me3_x20_x1.5_#1.tif	74.947		C4-KO_Kd+me3 copy\BIC1_K36me3_x20_x1.5_#2.tif	92.625
	C4-WT_Kd+me3 copy\WT2_K36me3_x20_x1.5_#1.tif	50.4		C4-KO_Kd+me3 copy\BIC1_K36me3_x20_x1.5_#2.tif	88.074
	C4-WT_Kd+me3 copy\WT2_K36me3_x20_x1.5_#1.tif	84.5		C4-KO_Kd+me3 copy\BIC1_K36me3_x20_x1.5_#2.tif	77.056
	C4-WT_Kd+me3 copy\WT2_K36me3_x20_x1.5_#1.tif	75		C4-KO_Kd+me3 copy\BIC1_K36me3_x20_x1.5_#2.tif	98.1
	C4-WT_Kd+me3 copy\WT2_K36me3_x20_x1.5_#1.tif	126.459		C4-KO_Kd+me3 copy\BIC1_K36me3_x20_x1.5_#2.tif	74.5
	C4-WT_Kd+me3 copy\WT2_K36me3_x20_x1.5_#1.tif	93.828		C4-KO_Kd+me3 copy\BIC1_K36me3_x20_x1.5_#2.tif	70.333
	C4-WT_Kd+me3 copy\WT2_K36me3_x20_x1.5_#1.tif	195.029		C4-KO_Kd+me3 copy\BIC1_K36me3_x20_x1.5_#2.tif	91.533
	C4-WT_Kd+me3 copy\WT2_K36me3_x20_x1.5_#1.tif	72.438		C4-KO_Kd+me3 copy\BIC1_K36me3_x20_x1.5_#2.tif	87.293
	C4-WT_Kd+me3 copy\WT2_K36me3_x20_x1.5_#1.tif	110.714		C4-KO_Kd+me3 copy\BIC1_K36me3_x20_x1.5_#2.tif	119.273
	C4-WT_Kd+me3 copy\WT2_K36me3_x20_x1.5_#1.tif	59.429		C4-KO_Kd+me3 copy\BIC1_K36me3_x20_x1.5_#2.tif	74.855
	C4-WT_Kd+me3 copy\WT2_K36me3_x20_x1.5_#1.tif	70.35		C4-KO_Kd+me3 copy\BIC1_K36me3_x20_x1.5_#2.tif	91.538
	C4-WT_Kd+me3 copy\WT2_K36me3_x20_x1.5_#1.tif	91.912		C4-KO_Kd+me3 copy\BIC1_K36me3_x20_x1.5_#2.tif	90.414
	C4-WT_Kd+me3 copy\WT2_K36me3_x20_x1.5_#1.tif	62.163		C4-KO_Kd+me3 copy\BIC1_K36me3_x20_x1.5_#2.tif	77.25
	C4-WT_Kd+me3 copy\WT2_K36me3_x20_x1.5_#1.tif	79.679		C4-KO_Kd+me3 copy\BIC1_K36me3_x20_x1.5_#2.tif	83.257
	C4-WT_Kd+me3 copy\WT2_K36me3_x20_x1.5_#1.tif	84.727		C4-KO_Kd+me3 copy\BIC1_K36me3_x20_x1.5_#2.tif	76.333
	C4-WT_Kd+me3 copy\WT2_K36me3_x20_x1.5_#1.tif	109.714		C4-KO_Kd+me3 copy\BIC1_K36me3_x20_x1.5_#2.tif	124.455
	C4-WT_Kd+me3 copy\WT2_K36me3_x20_x1.5_#1.tif	81.08		C4-KO_Kd+me3 copy\BIC1_K36me3_x20_x1.5_#2.tif	73.5
	C4-WT_Kd+me3 copy\WT2_K36me3_x20_x1.5_#1.tif	84		C4-KO_Kd+me3 copy\BIC1_K36me3_x20_x1.5_#2.tif	154.864
	C4-WT_Kd+me3 copy\WT2_K36me3_x20_x1.5_#1.tif	82.333		C4-KO_Kd+me3 copy\BIC1_K36me3_x20_x1.5_#2.tif	76.25
	C4-WT_Kd+me3 copy\WT2_K36me3_x20_x1.5_#1.tif	75.634		C4-KO_Kd+me3 copy\BIC1_K36me3_x20_x1.5_#2.tif	85.344
	C4-WT_Kd+me3 copy\WT2_K36me3_x20_x1.5_#1.tif	154.071		C4-KO_Kd+me3 copy\BIC1_K36me3_x20_x1.5_#2.tif	84.929
	C4-WT_Kd+me3 copy\WT2_K36me3_x20_x1.5_#1.tif	64.5		C4-KO_Kd+me3 copy\BIC1_K36me3_x20_x1.5_#2.tif	70.167
	C4-WT_Kd+me3 copy\WT2_K36me3_x20_x1.5_#1.tif	167.167		C4-KO_Kd+me3 copy\BIC1_K36me3_x20_x1.5_#2.tif	92.246
	C4-WT_Kd+me3 copy\WT2_K36me3_x20_x1.5_#1.tif	95.429		C4-KO_Kd+me3 copy\BIC1_K36me3_x20_x1.5_#2.tif	89.5
	C4-WT_Kd+me3 copy\WT2_K36me3_x20_x1.5_#1.tif	73.647		C4-KO_Kd+me3 copy\BIC1_K36me3_x20_x1.5_#2.tif	85.84
	C4-WT_Kd+me3 copy\WT2_K36me3_x20_x1.5_#1.tif	118.729		C4-KO_Kd+me3 copy\BIC1_K36me3_x20_x1.5_#2.tif	68.77
	C4-WT_Kd+me3 copy\WT2_K36me3_x20_x1.5_#1.tif	200		C4-KO_Kd+me3 copy\BIC1_K36me3_x20_x1.5_#2.tif	88.571
	C4-WT_Kd+me3 copy\WT2_K36me3_x20_x1.5_#1.tif	70.286		C4-KO_Kd+me3 copy\BIC1_K36me3_x20_x1.5_#2.tif	76.174
	C4-WT_Kd+me3 copy\WT2_K36me3_x20_x1.5_#1.tif	118.5		C4-KO_Kd+me3 copy\BIC1_K36me3_x20_x1.5_#2.tif	71.355
	C4-WT_Kd+me3 copy\WT2_K36me3_x20_x1.5_#1.tif	51		C4-KO_Kd+me3 copy\BIC1_K36me3_x20_x1.5_#2.tif	100.5
	C4-WT_Kd+me3 copy\WT2_K36me3_x20_x1.5_#1.tif	227.5		C4-KO_Kd+me3 copy\BIC1_K36me3_x20_x1.5_#2.tif	83.27
	C4-WT_Kd+me3 copy\WT2_K36me3_x20_x1.5_#1.tif	72.944		C4-KO_Kd+me3 copy\BIC1_K36me3_x20_x1.5_#2.tif	80.756
	C4-WT_Kd+me3 copy\WT2_K36me3_x20_x1.5_#1.tif	105.667		C4-KO_Kd+me3 copy\BIC1_K36me3_x20_x1.5_#2.tif	95.871
	C4-WT_Kd+me3 copy\WT2_K36me3_x20_x1.5_#1.tif	216.758		C4-KO_Kd+me3 copy\BIC1_K36me3_x20_x1.5_#2.tif	79.727
	C4-WT_Kd+me3 copy\WT2_K36me3_x20_x1.5_#1.tif	80.085		C4-KO_Kd+me3 copy\BIC1_K36me3_x20_x1.5_#2.tif	98.773
	C4-WT_Kd+me3 copy\WT2_K36me3_x20_x1.5_#1.tif	69.812		C4-KO_Kd+me3 copy\BIC1_K36me3_x20_x1.5_#2.tif	120.5
	C4-WT_Kd+me3 copy\WT2_K36me3_x20_x1.5_#1.tif	56.875		C4-KO_Kd+me3 copy\BIC1_K36me3_x20_x1.5_#2.tif	84.886
	C4-WT_Kd+me3 copy\WT2_K36me3_x20_x1.5_#1.tif	74.968		C4-KO_Kd+me3 copy\BIC1_K36me3_x20_x1.5_#2.tif	68.407
	C4-WT_Kd+me3 copy\WT2_K36me3_x20_x1.5_#1.tif	196.237		C4-KO_Kd+me3 copy\BIC1_K36me3_x20_x1.5_#2.tif	67.421
	C4-WT_Kd+me3 copy\WT2_K36me3_x20_x1.5_#1.tif	98.625		C4-KO_Kd+me3 copy\BIC1_K36me3_x20_x1.5_#2.tif	81.435
	C4-WT_Kd+me3 copy\WT2_K36me3_x20_x1.5_#1.tif	192.688		C4-KO_Kd+me3 copy\BIC1_K36me3_x20_x1.5_#2.tif	69.533
	C4-WT_Kd+me3 copy\WT2_K36me3_x20_x1.5_#1.tif	72.8		C4-KO_Kd+me3 copy\BIC1_K36me3_x20_x1.5_#2.tif	73.229
	C4-WT_Kd+me3 copy\WT2_K36me3_x20_x1.5_#1.tif	122.348		C4-KO_Kd+me3 copy\BIC1_K36me3_x20_x1.5_#2.tif	86.615
	C4-WT_Kd+me3 copy\WT2_K36me3_x20_x1.5_#1.tif	81.064		C4-KO_Kd+me3 copy\BIC1_K36me3_x20_x1.5_#2.tif	102
	C4-WT_Kd+me3 copy\WT2_K36me3_x20_x1.5_#1.tif	255		C4-KO_Kd+me3 copy\BIC1_K36me3_x20_x1.5_#2.tif	80.5
	C4-WT_Kd+me3 copy\WT2_K36me3_x20_x1.5_#1.tif	104.2		C4-KO_Kd+me3 copy\BIC1_K36me3_x20_x1.5_#2.tif	85.974
	C4-WT_Kd+me3 copy\WT2_K36me3_x20_x1.5_#1.tif	101.256		C4-KO_Kd+me3 copy\BIC1_K36me3_x20_x1.5_#2.tif	60
	C4-WT_Kd+me3 copy\WT2_K36me3_x20_x1.5_#1.tif	95.149		C4-KO_Kd+me3 copy\BIC1_K36me3_x20_x1.5_#2.tif	86.81
	C4-WT_Kd+me3 copy\WT2_K36me3_x20_x1.5_#1.tif	111.267		C4-KO_Kd+me3 copy\BIC1_K36me3_x20_x1.5_#2.tif	72.5
	C4-WT_Kd+me3 copy\WT2_K36me3_x20_x1.5_#1.tif	64.286		C4-KO_Kd+me3 copy\BIC1_K36me3_x20_x1.5_#2.tif	68.81
	C4-WT_Kd+me3 copy\WT2_K36me3_x20_x1.5_#1.tif	189.364		C4-KO_Kd+me3 copy\BIC1_K36me3_x20_x1.5_#2.tif	67
	C4-WT_Kd+me3 copy\WT2_K36me3_x20_x1.5_#1.tif	64		C4-KO_Kd+me3 copy\BIC1_K36me3_x20_x1.5_#2.tif	97.25
	C4-WT_Kd+me3 copy\WT2_K36me3_x20_x1.5_#1.tif	104.533		C4-KO_Kd+me3 copy\BIC1_K36me3_x20_x1.5_#2.tif	71.941
	C4-WT_Kd+me3 copy\WT2_K36me3_x20_x1.5_#1.tif	73.531		C4-KO_Kd+me3 copy\BIC1_K36me3_x20_x1.5_#2.tif	82.406
	C4-WT_Kd+me3 copy\WT2_K36me3_x20_x1.5_#1.tif	162.333		C4-KO_Kd+me3 copy\BIC1_K36me3_x20_x1.5_#2.tif	81.786
	C4-WT_Kd+me3 copy\WT2_K36me3_x20_x1.5_#1.tif	125.111		C4-KO_Kd+me3 copy\BIC1_K36me3_x20_x1.5_#2.tif	68
	C4-WT_Kd+me3 copy\WT2_K36me3_x20_x1.5_#1.tif	94.105		C4-KO_Kd+me3 copy\BIC1_K36me3_x20_x1.5_#2.tif	85.176
	C4-WT_Kd+me3 copy\WT2_K36me3_x20_x1.5_#1.tif	103.125		C4-KO_Kd+me3 copy\BIC1_K36me3_x20_x1.5_#2.tif	76.111
	C4-WT_Kd+me3 copy\WT2_K36me3_x20_x1.5_#1.tif	75.667		C4-KO_Kd+me3 copy\BIC1_K36me3_x20_x1.5_#2.tif	62.737
	C4-WT_Kd+me3 copy\WT2_K36me3_x20_x1.5_#1.tif	107.314		C4-KO_Kd+me3 copy\BIC1_K36me3_x20_x1.5_#2.tif	71.92
	C4-WT_Kd+me3 copy\WT2_K36me3_x20_x1.5_#1.tif	64.656		C4-KO_Kd+me3 copy\BIC1_K36me3_x20_x1.5_#2.tif	69.606
	C4-WT_Kd+me3 copy\WT2_K36me3_x20_x1.5_#1.tif	74.75		C4-KO_Kd+me3 copy\BIC1_K36me3_x20_x1.5_#2.tif	101.875
	C4-WT_Kd+me3 copy\WT2_K36me3_x20_x1.5_#1.tif	83.333		C4-KO_Kd+me3 copy\BIC1_K36me3_x20_x1.5_#2.tif	70.206
	C4-WT_Kd+me3 copy\WT2_K36me3_x20_x1.5_#1.tif	120.5		C4-KO_Kd+me3 copy\BIC1_K36me3_x20_x1.5_#2.tif	102.7
	C4-WT_Kd+me3 copy\WT2_K36me3_x20_x1.5_#1.tif	59.625		C4-KO_Kd+me3 copy\BIC1_K36me3_x20_x1.5_#2.tif	70.2
	C4-WT_Kd+me3 copy\WT2_K36me3_x20_x1.5_#1.tif	79.208		C4-KO_Kd+me3 copy\BIC1_K36me3_x20_x1.5_#2.tif	89.756
	C4-WT_Kd+me3 copy\WT2_K36me3_x20_x1.5_#1.tif	96.056		C4-KO_Kd+me3 copy\BIC1_K36me3_x20_x1.5_#2.tif	85.795
	C4-WT_Kd+me3 copy\WT2_K36me3_x20_x1.5_#1.tif	93.95		C4-KO_Kd+me3 copy\BIC1_K36me3_x20_x1.5_#2.tif	94.308
	C4-WT_Kd+me3 copy\WT2_K36me3_x20_x1.5_#1.tif	108.105		C4-KO_Kd+me3 copy\BIC1_K36me3_x20_x1.5_#2.tif	82.273
	C4-WT_Kd+me3 copy\WT2_K36me3_x20_x1.5_#1.tif	79.826		C4-KO_Kd+me3 copy\BIC1_K36me3_x20_x1.5_#2.tif	76.263
	C4-WT_Kd+me3 copy\WT2_K36me3_x20_x1.5_#1.tif	58		C4-KO_Kd+me3 copy\BIC1_K36me3_x20_x1.5_#2.tif	84.769
	C4-WT_Kd+me3 copy\WT2_K36me3_x20_x1.5_#1.tif	100.727		C4-KO_Kd+me3 copy\BIC1_K36me3_x20_x1.5_#2.tif	77.667
	C4-WT_Kd+me3 copy\WT2_K36me3_x20_x1.5_#1.tif	66		C4-KO_Kd+me3 copy\BIC1_K36me3_x20_x1.5_#2.tif	39.25
	C4-WT_Kd+me3 copy\WT2_K36me3_x20_x1.5_#1.tif	76.9		C4-KO_Kd+me3 copy\BIC1_K36me3_x20_x1.5_#2.tif	137.222
	C4-WT_Kd+me3 copy\WT2_K36me3_x20_x1.5_#1.tif	194.449		C4-KO_Kd+me3 copy\BIC1_K36me3_x20_x1.5_#2.tif	70
	C4-WT_Kd+me3 copy\WT2_K36me3_x20_x1.5_#1.tif	101.38		C4-KO_Kd+me3 copy\BIC1_K36me3_x20_x1.5_#2.tif	82.1
	C4-WT_Kd+me3 copy\WT2_K36me3_x20_x1.5_#1.tif	81.5		C4-KO_Kd+me3 copy\BIC1_K36me3_x20_x1.5_#2.tif	88.5
	C4-WT_Kd+me3 copy\WT2_K36me3_x20_x1.5_#1.tif	111.4		C4-KO_Kd+me3 copy\BIC1_K36me3_x20_x1.5_#2.tif	83.091
	C4-WT_Kd+me3 copy\WT2_K36me3_x20_x1.5_#1.tif	81.037		C4-KO_Kd+me3 copy\BIC1_K36me3_x20_x1.5_#2.tif	134.065
	C4-WT_Kd+me3 copy\WT2_K36me3_x20_x1.5_#1.tif	91.667		C4-KO_Kd+me3 copy\BIC1_K36me3_x20_x1.5_#2.tif	104.667
	C4-WT_Kd+me3 copy\WT2_K36me3_x20_x1.5_#1.tif	59.8		C4-KO_Kd+me3 copy\BIC1_K36me3_x20_x1.5_#2.tif	60.909
	C4-WT_Kd+me3 copy\WT2_K36me3_x20_x1.5_#1.tif	153.381		C4-KO_Kd+me3 copy\BIC1_K36me3_x20_x1.5_#2.tif	89.5
	C4-WT_Kd+me3 copy\WT2_K36me3_x20_x1.5_#1.tif	95		C4-KO_Kd+me3 copy\BIC1_K36me3_x20_x1.5_#2.tif	90.069
	C4-WT_Kd+me3 copy\WT2_K36me3_x20_x1.5_#1.tif	80.133		C4-KO_Kd+me3 copy\BIC1_K36me3_x20_x1.5_#2.tif	76.172
	C4-WT_Kd+me3 copy\WT2_K36me3_x20_x1.5_#1.tif	93.71		C4-KO_Kd+me3 copy\BIC1_K36me3_x20_x1.5_#2.tif	77.818
	C4-WT_Kd+me3 copy\WT2_K36me3_x20_x1.5_#1.tif	79.621		C4-KO_Kd+me3 copy\BIC1_K36me3_x20_x1.5_#2.tif	102.818
	C4-WT_Kd+me3 copy\WT2_K36me3_x20_x1.5_#1.tif	58		C4-KO_Kd+me3 copy\BIC1_K36me3_x20_x1.5_#2.tif	95
	C4-WT_Kd+me3 copy\WT2_K36me3_x20_x1.5_#1.tif	79		C4-KO_Kd+me3 copy\BIC1_K36me3_x20_x1.5_#2.tif	91.118
	C4-WT_Kd+me3 copy\WT2_K36me3_x20_x1.5_#1.tif	66.688		C4-KO_Kd+me3 copy\BIC1_K36me3_x20_x1.5_#2.tif	71.818
	C4-WT_Kd+me3 copy\WT2_K36me3_x20_x1.5_#1.tif	84		C4-KO_Kd+me3 copy\BIC1_K36me3_x20_x1.5_#2.tif	114.783
	C4-WT_Kd+me3 copy\WT2_K36me3_x20_x1.5_#1.tif	72.292		C4-KO_Kd+me3 copy\BIC1_K36me3_x20_x1.5_#2.tif	73.636
	C4-WT_Kd+me3 copy\WT2_K36me3_x20_x1.5_#1.tif	77.75		C4-KO_Kd+me3 copy\BIC1_K36me3_x20_x1.5_#2.tif	89.419
	C4-WT_Kd+me3 copy\WT2_K36me3_x20_x1.5_#1.tif	74.917		C4-KO_Kd+me3 copy\BIC1_K36me3_x20_x1.5_#2.tif	80.558
	C4-WT_Kd+me3 copy\WT2_K36me3_x20_x1.5_#1.tif	83.2		C4-KO_Kd+me3 copy\BIC1_K36me3_x20_x1.5_#2.tif	98.048
	C4-WT_Kd+me3 copy\WT2_K36me3_x20_x1.5_#1.tif	80.057		C4-KO_Kd+me3 copy\BIC1_K36me3_x20_x1.5_#2.tif	77.06
	C4-WT_Kd+me3 copy\WT2_K36me3_x20_x1.5_#1.tif	61.75		C4-KO_Kd+me3 copy\BIC1_K36me3_x20_x1.5_#2.tif	77.5
	C4-WT_Kd+me3 copy\WT2_K36me3_x20_x1.5_#1.tif	84.75		C4-KO_Kd+me3 copy\BIC1_K36me3_x20_x1.5_#2.tif	107.484
	C4-WT_Kd+me3 copy\WT2_K36me3_x20_x1.5_#1.tif	114.054		C4-KO_Kd+me3 copy\BIC1_K36me3_x20_x1.5_#2.tif	73.636
	C4-WT_Kd+me3 copy\WT2_K36me3_x20_x1.5_#1.tif	65.938		C4-KO_Kd+me3 copy\BIC1_K36me3_x20_x1.5_#2.tif	74.188
	C4-WT_Kd+me3 copy\WT2_K36me3_x20_x1.5_#1.tif	90.857		C4-KO_Kd+me3 copy\BIC1_K36me3_x20_x1.5_#2.tif	102.414
	C4-WT_Kd+me3 copy\WT2_K36me3_x20_x1.5_#1.tif	84.25		C4-KO_Kd+me3 copy\BIC1_K36me3_x20_x1.5_#2.tif	78.938
	C4-WT_Kd+me3 copy\WT2_K36me3_x20_x1.5_#1.tif	72.585		C4-KO_Kd+me3 copy\BIC1_K36me3_x20_x1.5_#2.tif	88.786
	C4-WT_Kd+me3 copy\WT2_K36me3_x20_x1.5_#1.tif	64.333		C4-KO_Kd+me3 copy\BIC1_K36me3_x20_x1.5_#2.tif	220.333
	C4-WT_Kd+me3 copy\WT2_K36me3_x20_x1.5_#1.tif	74.775		C4-KO_Kd+me3 copy\BIC1_K36me3_x20_x1.5_#2.tif	85.208
	C4-WT_Kd+me3 copy\WT2_K36me3_x20_x1.5_#1.tif	85.065		C4-KO_Kd+me3 copy\BIC1_K36me3_x20_x1.5_#2.tif	74.535
	C4-WT_Kd+me3 copy\WT2_K36me3_x20_x1.5_#1.tif	102.069		C4-KO_Kd+me3 copy\BIC1_K36me3_x20_x1.5_#2.tif	122.343
	C4-WT_Kd+me3 copy\WT2_K36me3_x20_x1.5_#1.tif	138.932		C4-KO_Kd+me3 copy\BIC1_K36me3_x20_x1.5_#2.tif	243.267
	C4-WT_Kd+me3 copy\WT2_K36me3_x20_x1.5_#1.tif	71.364		C4-KO_Kd+me3 copy\BIC1_K36me3_x20_x1.5_#2.tif	101.451
	C4-WT_Kd+me3 copy\WT2_K36me3_x20_x1.5_#1.tif	64.667		C4-KO_Kd+me3 copy\BIC1_K36me3_x20_x1.5_#2.tif	107.125
	C4-WT_Kd+me3 copy\WT2_K36me3_x20_x1.5_#1.tif	70		C4-KO_Kd+me3 copy\BIC1_K36me3_x20_x1.5_#2.tif	84.978
	C4-WT_Kd+me3 copy\WT2_K36me3_x20_x1.5_#1.tif	84.444		C4-KO_Kd+me3 copy\BIC1_K36me3_x20_x1.5_#2.tif	92.393
	C4-WT_Kd+me3 copy\WT2_K36me3_x20_x1.5_#1.tif	70.75		C4-KO_Kd+me3 copy\BIC1_K36me3_x20_x1.5_#2.tif	76.65
	C4-WT_Kd+me3 copy\WT2_K36me3_x20_x1.5_#1.tif	125.25		C4-KO_Kd+me3 copy\BIC1_K36me3_x20_x1.5_#2.tif	139.986
	C4-WT_Kd+me3 copy\WT2_K36me3_x20_x1.5_#1.tif	87.878		C4-KO_Kd+me3 copy\BIC1_K36me3_x20_x1.5_#2.tif	204.556
	C4-WT_Kd+me3 copy\WT2_K36me3_x20_x1.5_#1.tif	116.143		C4-KO_Kd+me3 copy\BIC1_K36me3_x20_x1.5_#2.tif	75.333
	C4-WT_Kd+me3 copy\WT2_K36me3_x20_x1.5_#1.tif	98.923		C4-KO_Kd+me3 copy\BIC1_K36me3_x20_x1.5_#2.tif	62.167
	C4-WT_Kd+me3 copy\WT2_K36me3_x20_x1.5_#1.tif	84.455		C4-KO_Kd+me3 copy\BIC1_K36me3_x20_x1.5_#2.tif	88.773
	C4-WT_Kd+me3 copy\WT2_K36me3_x20_x1.5_#1.tif	71.778		C4-KO_Kd+me3 copy\BIC1_K36me3_x20_x1.5_#2.tif	83.489
	C4-WT_Kd+me3 copy\WT2_K36me3_x20_x1.5_#1.tif	67.667		C4-KO_Kd+me3 copy\BIC1_K36me3_x20_x1.5_#2.tif	101.362
	C4-WT_Kd+me3 copy\WT2_K36me3_x20_x1.5_#1.tif	53.8		C4-KO_Kd+me3 copy\BIC1_K36me3_x20_x1.5_#2.tif	109.25
	C4-WT_Kd+me3 copy\WT2_K36me3_x20_x1.5_#1.tif	51.8		C4-KO_Kd+me3 copy\BIC1_K36me3_x20_x1.5_#2.tif	60
	C4-WT_Kd+me3 copy\WT2_K36me3_x20_x1.5_#1.tif	127.919		C4-KO_Kd+me3 copy\BIC1_K36me3_x20_x1.5_#2.tif	79
	C4-WT_Kd+me3 copy\WT2_K36me3_x20_x1.5_#1.tif	83.844		C4-KO_Kd+me3 copy\BIC1_K36me3_x20_x1.5_#2.tif	68.667
	C4-WT_Kd+me3 copy\WT2_K36me3_x20_x1.5_#1.tif	71.049		C4-KO_Kd+me3 copy\BIC1_K36me3_x20_x1.5_#2.tif	79.5
	C4-WT_Kd+me3 copy\WT2_K36me3_x20_x1.5_#1.tif	52.429		C4-KO_Kd+me3 copy\BIC1_K36me3_x20_x1.5_#2.tif	202.909
	C4-WT_Kd+me3 copy\WT2_K36me3_x20_x1.5_#1.tif	79.767		C4-KO_Kd+me3 copy\BIC1_K36me3_x20_x1.5_#2.tif	64.2
	C4-WT_Kd+me3 copy\WT2_K36me3_x20_x1.5_#1.tif	83.143		C4-KO_Kd+me3 copy\BIC1_K36me3_x20_x1.5_#2.tif	92.875
	C4-WT_Kd+me3 copy\WT2_K36me3_x20_x1.5_#1.tif	109.016		C4-KO_Kd+me3 copy\BIC1_K36me3_x20_x1.5_#2.tif	101.328
	C4-WT_Kd+me3 copy\WT2_K36me3_x20_x1.5_#1.tif	67.419		C4-KO_Kd+me3 copy\BIC1_K36me3_x20_x1.5_#2.tif	84.667
	C4-WT_Kd+me3 copy\WT2_K36me3_x20_x1.5_#1.tif	90.222		C4-KO_Kd+me3 copy\BIC1_K36me3_x20_x1.5_#2.tif	66.71
	C4-WT_Kd+me3 copy\WT2_K36me3_x20_x1.5_#1.tif	57.385		C4-KO_Kd+me3 copy\BIC1_K36me3_x20_x1.5_#2.tif	97.647
	C4-WT_Kd+me3 copy\WT2_K36me3_x20_x1.5_#1.tif	71.683		C4-KO_Kd+me3 copy\BIC1_K36me3_x20_x1.5_#2.tif	89.978
	C4-WT_Kd+me3 copy\WT2_K36me3_x20_x1.5_#1.tif	86.077		C4-KO_Kd+me3 copy\BIC1_K36me3_x20_x1.5_#2.tif	73.667
	C4-WT_Kd+me3 copy\WT2_K36me3_x20_x1.5_#1.tif	106.7		C4-KO_Kd+me3 copy\BIC1_K36me3_x20_x1.5_#2.tif	143.75
	C4-WT_Kd+me3 copy\WT2_K36me3_x20_x1.5_#1.tif	79.333		C4-KO_Kd+me3 copy\BIC1_K36me3_x20_x1.5_#2.tif	74.412
	C4-WT_Kd+me3 copy\WT2_K36me3_x20_x1.5_#1.tif	66.316		C4-KO_Kd+me3 copy\BIC1_K36me3_x20_x1.5_#2.tif	106.533
	C4-WT_Kd+me3 copy\WT2_K36me3_x20_x1.5_#1.tif	64		C4-KO_Kd+me3 copy\BIC1_K36me3_x20_x1.5_#2.tif	67
	C4-WT_Kd+me3 copy\WT2_K36me3_x20_x1.5_#1.tif	71.312		C4-KO_Kd+me3 copy\BIC1_K36me3_x20_x1.5_#2.tif	73.25
	C4-WT_Kd+me3 copy\WT2_K36me3_x20_x1.5_#1.tif	69.793		C4-KO_Kd+me3 copy\BIC1_K36me3_x20_x1.5_#2.tif	76.286
	C4-WT_Kd+me3 copy\WT2_K36me3_x20_x1.5_#1.tif	73.062		C4-KO_Kd+me3 copy\BIC1_K36me3_x20_x1.5_#2.tif	77.217
	C4-WT_Kd+me3 copy\WT2_K36me3_x20_x1.5_#1.tif	95.938		C4-KO_Kd+me3 copy\BIC1_K36me3_x20_x1.5_#2.tif	70
	C4-WT_Kd+me3 copy\WT2_K36me3_x20_x1.5_#1.tif	85.636		C4-KO_Kd+me3 copy\BIC1_K36me3_x20_x1.5_#2.tif	59.889
	C4-WT_Kd+me3 copy\WT2_K36me3_x20_x1.5_#1.tif	134.385		C4-KO_Kd+me3 copy\BIC1_K36me3_x20_x1.5_#2.tif	78.662
	C4-WT_Kd+me3 copy\WT2_K36me3_x20_x1.5_#1.tif	76.833		C4-KO_Kd+me3 copy\BIC1_K36me3_x20_x1.5_#2.tif	80.846
	C4-WT_Kd+me3 copy\WT2_K36me3_x20_x1.5_#1.tif	88.487		C4-KO_Kd+me3 copy\BIC1_K36me3_x20_x1.5_#2.tif	96.3
	C4-WT_Kd+me3 copy\WT2_K36me3_x20_x1.5_#1.tif	70.385		C4-KO_Kd+me3 copy\BIC1_K36me3_x20_x1.5_#2.tif	66.444
	C4-WT_Kd+me3 copy\WT2_K36me3_x20_x1.5_#1.tif	79.444		C4-KO_Kd+me3 copy\BIC1_K36me3_x20_x1.5_#2.tif	82.75
	C4-WT_Kd+me3 copy\WT2_K36me3_x20_x1.5_#1.tif	79.429		C4-KO_Kd+me3 copy\BIC1_K36me3_x20_x1.5_#2.tif	80.667
	C4-WT_Kd+me3 copy\WT2_K36me3_x20_x1.5_#1.tif	94.812		C4-KO_Kd+me3 copy\BIC1_K36me3_x20_x1.5_#2.tif	92.5
	C4-WT_Kd+me3 copy\WT2_K36me3_x20_x1.5_#1.tif	74.938		C4-KO_Kd+me3 copy\BIC1_K36me3_x20_x1.5_#2.tif	79.1
	C4-WT_Kd+me3 copy\WT2_K36me3_x20_x1.5_#1.tif	83.667		C4-KO_Kd+me3 copy\BIC1_K36me3_x20_x1.5_#2.tif	112.842
	C4-WT_Kd+me3 copy\WT2_K36me3_x20_x1.5_#1.tif	91.917		C4-KO_Kd+me3 copy\BIC1_K36me3_x20_x1.5_#2.tif	70
	C4-WT_Kd+me3 copy\WT2_K36me3_x20_x1.5_#1.tif	67.786		C4-KO_Kd+me3 copy\BIC1_K36me3_x20_x1.5_#2.tif	81.038
	C4-WT_Kd+me3 copy\WT2_K36me3_x20_x1.5_#1.tif	90.128		C4-KO_Kd+me3 copy\BIC1_K36me3_x20_x1.5_#2.tif	75.192
	C4-WT_Kd+me3 copy\WT2_K36me3_x20_x1.5_#1.tif	83.4		C4-KO_Kd+me3 copy\BIC1_K36me3_x20_x1.5_#2.tif	75.81
	C4-WT_Kd+me3 copy\WT2_K36me3_x20_x1.5_#1.tif	90.571		C4-KO_Kd+me3 copy\BIC1_K36me3_x20_x1.5_#2.tif	137.5
	C4-WT_Kd+me3 copy\WT2_K36me3_x20_x1.5_#1.tif	79.846		C4-KO_Kd+me3 copy\BIC1_K36me3_x20_x1.5_#2.tif	94.458
	C4-WT_Kd+me3 copy\WT2_K36me3_x20_x1.5_#1.tif	71.056		C4-KO_Kd+me3 copy\BIC1_K36me3_x20_x1.5_#2.tif	77.9
	C4-WT_Kd+me3 copy\WT2_K36me3_x20_x1.5_#1.tif	72.021		C4-KO_Kd+me3 copy\BIC1_K36me3_x20_x1.5_#2.tif	146.775
	C4-WT_Kd+me3 copy\WT2_K36me3_x20_x1.5_#1.tif	86.784		C4-KO_Kd+me3 copy\BIC1_K36me3_x20_x1.5_#2.tif	80.852
	C4-WT_Kd+me3 copy\WT2_K36me3_x20_x1.5_#1.tif	67.861		C4-KO_Kd+me3 copy\BIC1_K36me3_x20_x1.5_#2.tif	70.889
	C4-WT_Kd+me3 copy\WT2_K36me3_x20_x1.5_#1.tif	70.625		C4-KO_Kd+me3 copy\BIC1_K36me3_x20_x1.5_#2.tif	73.054
	C4-WT_Kd+me3 copy\WT2_K36me3_x20_x1.5_#1.tif	62.4		C4-KO_Kd+me3 copy\BIC1_K36me3_x20_x1.5_#2.tif	70.75
	C4-WT_Kd+me3 copy\WT2_K36me3_x20_x1.5_#1.tif	116.564		C4-KO_Kd+me3 copy\BIC1_K36me3_x20_x1.5_#2.tif	80.391
	C4-WT_Kd+me3 copy\WT2_K36me3_x20_x1.5_#1.tif	76.111		C4-KO_Kd+me3 copy\BIC1_K36me3_x20_x1.5_#2.tif	143.167
	C4-WT_Kd+me3 copy\WT2_K36me3_x20_x1.5_#1.tif	91.069		C4-KO_Kd+me3 copy\BIC1_K36me3_x20_x1.5_#2.tif	90.581
	C4-WT_Kd+me3 copy\WT2_K36me3_x20_x1.5_#1.tif	106.5		C4-KO_Kd+me3 copy\BIC1_K36me3_x20_x1.5_#2.tif	86.75
	C4-WT_Kd+me3 copy\WT2_K36me3_x20_x1.5_#1.tif	77.256		C4-KO_Kd+me3 copy\BIC1_K36me3_x20_x1.5_#2.tif	78.65
	C4-WT_Kd+me3 copy\WT2_K36me3_x20_x1.5_#1.tif	113.683		C4-KO_Kd+me3 copy\BIC1_K36me3_x20_x1.5_#2.tif	82.25
	C4-WT_Kd+me3 copy\WT2_K36me3_x20_x1.5_#1.tif	101.448		C4-KO_Kd+me3 copy\BIC1_K36me3_x20_x1.5_#2.tif	81.5
	C4-WT_Kd+me3 copy\WT2_K36me3_x20_x1.5_#1.tif	86.265		C4-KO_Kd+me3 copy\BIC1_K36me3_x20_x1.5_#2.tif	85.8
	C4-WT_Kd+me3 copy\WT2_K36me3_x20_x1.5_#1.tif	82.857		C4-KO_Kd+me3 copy\BIC1_K36me3_x20_x1.5_#2.tif	87.28
	C4-WT_Kd+me3 copy\WT2_K36me3_x20_x1.5_#1.tif	79.941		C4-KO_Kd+me3 copy\BIC1_K36me3_x20_x1.5_#2.tif	126.085
	C4-WT_Kd+me3 copy\WT2_K36me3_x20_x1.5_#1.tif	82.5		C4-KO_Kd+me3 copy\BIC1_K36me3_x20_x1.5_#2.tif	80
	C4-WT_Kd+me3 copy\WT2_K36me3_x20_x1.5_#1.tif	96.444		C4-KO_Kd+me3 copy\BIC1_K36me3_x20_x1.5_#2.tif	74.3
	C4-WT_Kd+me3 copy\WT2_K36me3_x20_x1.5_#1.tif	73.5		C4-KO_Kd+me3 copy\BIC1_K36me3_x20_x1.5_#2.tif	71.087
	C4-WT_Kd+me3 copy\WT2_K36me3_x20_x1.5_#1.tif	69.267		C4-KO_Kd+me3 copy\BIC1_K36me3_x20_x1.5_#2.tif	89.595
	C4-WT_Kd+me3 copy\WT2_K36me3_x20_x1.5_#1.tif	94		C4-KO_Kd+me3 copy\BIC1_K36me3_x20_x1.5_#2.tif	77.156
	C4-WT_Kd+me3 copy\WT2_K36me3_x20_x1.5_#1.tif	89.964		C4-KO_Kd+me3 copy\BIC1_K36me3_x20_x1.5_#2.tif	78.96
	C4-WT_Kd+me3 copy\WT2_K36me3_x20_x1.5_#1.tif	74.338		C4-KO_Kd+me3 copy\BIC1_K36me3_x20_x1.5_#2.tif	137.875
	C4-WT_Kd+me3 copy\WT2_K36me3_x20_x1.5_#1.tif	98.909		C4-KO_Kd+me3 copy\BIC1_K36me3_x20_x1.5_#2.tif	70.727
	C4-WT_Kd+me3 copy\WT2_K36me3_x20_x1.5_#1.tif	78.8		C4-KO_Kd+me3 copy\BIC1_K36me3_x20_x1.5_#2.tif	76.4
	C4-WT_Kd+me3 copy\WT2_K36me3_x20_x1.5_#1.tif	80.889		C4-KO_Kd+me3 copy\BIC1_K36me3_x20_x1.5_#2.tif	67.333
	C4-WT_Kd+me3 copy\WT2_K36me3_x20_x1.5_#1.tif	95.116		C4-KO_Kd+me3 copy\BIC1_K36me3_x20_x1.5_#2.tif	63.444
	C4-WT_Kd+me3 copy\WT2_K36me3_x20_x1.5_#1.tif	121.393		C4-KO_Kd+me3 copy\BIC1_K36me3_x20_x1.5_#2.tif	91.333
	C4-WT_Kd+me3 copy\WT2_K36me3_x20_x1.5_#1.tif	70.556		C4-KO_Kd+me3 copy\BIC1_K36me3_x20_x1.5_#2.tif	62
	C4-WT_Kd+me3 copy\WT2_K36me3_x20_x1.5_#1.tif	85.216		C4-KO_Kd+me3 copy\BIC1_K36me3_x20_x1.5_#2.tif	70.889
	C4-WT_Kd+me3 copy\WT2_K36me3_x20_x1.5_#1.tif	186.727		C4-KO_Kd+me3 copy\BIC1_K36me3_x20_x1.5_#2.tif	76.556
	C4-WT_Kd+me3 copy\WT2_K36me3_x20_x1.5_#1.tif	71.333		C4-KO_Kd+me3 copy\BIC1_K36me3_x20_x1.5_#2.tif	75.6
	C4-WT_Kd+me3 copy\WT2_K36me3_x20_x1.5_#1.tif	79.581		C4-KO_Kd+me3 copy\BIC1_K36me3_x20_x1.5_#2.tif	70.75
	C4-WT_Kd+me3 copy\WT2_K36me3_x20_x1.5_#1.tif	95.595		C4-KO_Kd+me3 copy\BIC1_K36me3_x20_x1.5_#2.tif	137
	C4-WT_Kd+me3 copy\WT2_K36me3_x20_x1.5_#1.tif	91		C4-KO_Kd+me3 copy\BIC1_K36me3_x20_x1.5_#2.tif	81.229
	C4-WT_Kd+me3 copy\WT2_K36me3_x20_x1.5_#1.tif	62.304		C4-KO_Kd+me3 copy\BIC1_K36me3_x20_x1.5_#2.tif	89.69
	C4-WT_Kd+me3 copy\WT2_K36me3_x20_x1.5_#1.tif	82.667		C4-KO_Kd+me3 copy\BIC1_K36me3_x20_x1.5_#2.tif	78.419
	C4-WT_Kd+me3 copy\WT2_K36me3_x20_x1.5_#1.tif	82.5		C4-KO_Kd+me3 copy\BIC1_K36me3_x20_x1.5_#2.tif	87.346
	C4-WT_Kd+me3 copy\WT2_K36me3_x20_x1.5_#1.tif	81.333		C4-KO_Kd+me3 copy\BIC1_K36me3_x20_x1.5_#2.tif	79.133
	C4-WT_Kd+me3 copy\WT2_K36me3_x20_x1.5_#1.tif	69.136		C4-KO_Kd+me3 copy\BIC1_K36me3_x20_x1.5_#2.tif	70.692
	C4-WT_Kd+me3 copy\WT2_K36me3_x20_x1.5_#1.tif	85.25		C4-KO_Kd+me3 copy\BIC1_K36me3_x20_x1.5_#2.tif	104.342
	C4-WT_Kd+me3 copy\WT2_K36me3_x20_x1.5_#1.tif	84.333		C4-KO_Kd+me3 copy\BIC1_K36me3_x20_x1.5_#2.tif	76.449
	C4-WT_Kd+me3 copy\WT2_K36me3_x20_x1.5_#1.tif	73.286		C4-KO_Kd+me3 copy\BIC1_K36me3_x20_x1.5_#2.tif	87.81
	C4-WT_Kd+me3 copy\WT2_K36me3_x20_x1.5_#1.tif	64.692		C4-KO_Kd+me3 copy\BIC1_K36me3_x20_x1.5_#2.tif	87.333
	C4-WT_Kd+me3 copy\WT2_K36me3_x20_x1.5_#1.tif	89.404		C4-KO_Kd+me3 copy\BIC1_K36me3_x20_x1.5_#2.tif	90.964
	C4-WT_Kd+me3 copy\WT2_K36me3_x20_x1.5_#1.tif	95.5		C4-KO_Kd+me3 copy\BIC1_K36me3_x20_x1.5_#2.tif	69.222
	C4-WT_Kd+me3 copy\WT2_K36me3_x20_x1.5_#1.tif	112.171		C4-KO_Kd+me3 copy\BIC1_K36me3_x20_x1.5_#2.tif	68.8
	C4-WT_Kd+me3 copy\WT2_K36me3_x20_x1.5_#1.tif	76.667		C4-KO_Kd+me3 copy\BIC1_K36me3_x20_x1.5_#2.tif	78.182
	C4-WT_Kd+me3 copy\WT2_K36me3_x20_x1.5_#1.tif	77.556		C4-KO_Kd+me3 copy\BIC1_K36me3_x20_x1.5_#2.tif	93.524
	C4-WT_Kd+me3 copy\WT2_K36me3_x20_x1.5_#1.tif	83.485		C4-KO_Kd+me3 copy\BIC1_K36me3_x20_x1.5_#2.tif	81.667
	C4-WT_Kd+me3 copy\WT2_K36me3_x20_x1.5_#1.tif	62.4		C4-KO_Kd+me3 copy\BIC1_K36me3_x20_x1.5_#2.tif	75.45
	C4-WT_Kd+me3 copy\WT2_K36me3_x20_x1.5_#1.tif	130		C4-KO_Kd+me3 copy\BIC1_K36me3_x20_x1.5_#2.tif	82.821
	C4-WT_Kd+me3 copy\WT2_K36me3_x20_x1.5_#1.tif	86.441		C4-KO_Kd+me3 copy\BIC1_K36me3_x20_x1.5_#2.tif	106.7
	C4-WT_Kd+me3 copy\WT2_K36me3_x20_x1.5_#1.tif	80.484		C4-KO_Kd+me3 copy\BIC1_K36me3_x20_x1.5_#2.tif	97.25
	C4-WT_Kd+me3 copy\WT2_K36me3_x20_x1.5_#1.tif	103.074		C4-KO_Kd+me3 copy\BIC1_K36me3_x20_x1.5_#2.tif	90.8
	C4-WT_Kd+me3 copy\WT2_K36me3_x20_x1.5_#1.tif	68.083		C4-KO_Kd+me3 copy\BIC1_K36me3_x20_x1.5_#2.tif	82.283
	C4-WT_Kd+me3 copy\WT2_K36me3_x20_x1.5_#1.tif	98.615		C4-KO_Kd+me3 copy\BIC1_K36me3_x20_x1.5_#2.tif	75.083
	C4-WT_Kd+me3 copy\WT2_K36me3_x20_x1.5_#1.tif	60.857		C4-KO_Kd+me3 copy\BIC1_K36me3_x20_x1.5_#2.tif	88.602
	C4-WT_Kd+me3 copy\WT2_K36me3_x20_x1.5_#1.tif	83.582		C4-KO_Kd+me3 copy\BIC1_K36me3_x20_x1.5_#2.tif	78.312
	C4-WT_Kd+me3 copy\WT2_K36me3_x20_x1.5_#1.tif	86.125		C4-KO_Kd+me3 copy\BIC1_K36me3_x20_x1.5_#2.tif	98.911
	C4-WT_Kd+me3 copy\WT2_K36me3_x20_x1.5_#1.tif	68		C4-KO_Kd+me3 copy\BIC1_K36me3_x20_x1.5_#2.tif	77.5
	C4-WT_Kd+me3 copy\WT2_K36me3_x20_x1.5_#1.tif	77.5		C4-KO_Kd+me3 copy\BIC1_K36me3_x20_x1.5_#2.tif	97.958
	C4-WT_Kd+me3 copy\WT2_K36me3_x20_x1.5_#1.tif	82.576		C4-KO_Kd+me3 copy\BIC1_K36me3_x20_x1.5_#2.tif	70.171
	C4-WT_Kd+me3 copy\WT2_K36me3_x20_x1.5_#1.tif	92.5		C4-KO_Kd+me3 copy\BIC1_K36me3_x20_x1.5_#2.tif	91.319
	C4-WT_Kd+me3 copy\WT2_K36me3_x20_x1.5_#1.tif	112.294		C4-KO_Kd+me3 copy\BIC1_K36me3_x20_x1.5_#2.tif	94.219
	C4-WT_Kd+me3 copy\WT2_K36me3_x20_x1.5_#1.tif	89.455		C4-KO_Kd+me3 copy\BIC1_K36me3_x20_x1.5_#2.tif	78.475
	C4-WT_Kd+me3 copy\WT2_K36me3_x20_x1.5_#1.tif	81.714		C4-KO_Kd+me3 copy\BIC1_K36me3_x20_x1.5_#2.tif	89.269
	C4-WT_Kd+me3 copy\WT2_K36me3_x20_x1.5_#1.tif	75.507		C4-KO_Kd+me3 copy\BIC1_K36me3_x20_x1.5_#2.tif	70.25
	C4-WT_Kd+me3 copy\WT2_K36me3_x20_x1.5_#1.tif	98.78		C4-KO_Kd+me3 copy\BIC1_K36me3_x20_x1.5_#2.tif	68.333
	C4-WT_Kd+me3 copy\WT2_K36me3_x20_x1.5_#1.tif	65.19		C4-KO_Kd+me3 copy\BIC1_K36me3_x20_x1.5_#2.tif	163.651
	C4-WT_Kd+me3 copy\WT2_K36me3_x20_x1.5_#1.tif	78.538		C4-KO_Kd+me3 copy\BIC1_K36me3_x20_x1.5_#2.tif	89.5
	C4-WT_Kd+me3 copy\WT2_K36me3_x20_x1.5_#1.tif	57.8		C4-KO_Kd+me3 copy\BIC1_K36me3_x20_x1.5_#2.tif	108.965
	C4-WT_Kd+me3 copy\WT2_K36me3_x20_x1.5_#1.tif	57.143		C4-KO_Kd+me3 copy\BIC1_K36me3_x20_x1.5_#2.tif	94.333
	C4-WT_Kd+me3 copy\WT2_K36me3_x20_x1.5_#1.tif	83.143		C4-KO_Kd+me3 copy\BIC1_K36me3_x20_x1.5_#2.tif	76.75
	C4-WT_Kd+me3 copy\WT2_K36me3_x20_x1.5_#1.tif	88.2		C4-KO_Kd+me3 copy\BIC1_K36me3_x20_x1.5_#2.tif	73.308
	C4-WT_Kd+me3 copy\WT2_K36me3_x20_x1.5_#1.tif	69.909		C4-KO_Kd+me3 copy\BIC1_K36me3_x20_x1.5_#2.tif	82.632
	C4-WT_Kd+me3 copy\WT2_K36me3_x20_x1.5_#1.tif	82.905		C4-KO_Kd+me3 copy\BIC1_K36me3_x20_x1.5_#2.tif	97.298
	C4-WT_Kd+me3 copy\WT2_K36me3_x20_x1.5_#1.tif	66.833		C4-KO_Kd+me3 copy\BIC1_K36me3_x20_x1.5_#2.tif	103
	C4-WT_Kd+me3 copy\WT2_K36me3_x20_x1.5_#1.tif	77.809		C4-KO_Kd+me3 copy\BIC1_K36me3_x20_x1.5_#2.tif	87.885
	C4-WT_Kd+me3 copy\WT2_K36me3_x20_x1.5_#1.tif	69.476		C4-KO_Kd+me3 copy\BIC1_K36me3_x20_x1.5_#2.tif	85.632
	C4-WT_Kd+me3 copy\WT2_K36me3_x20_x1.5_#1.tif	115.794		C4-KO_Kd+me3 copy\BIC1_K36me3_x20_x1.5_#2.tif	94.25
	C4-WT_Kd+me3 copy\WT2_K36me3_x20_x1.5_#1.tif	91.538		C4-KO_Kd+me3 copy\BIC1_K36me3_x20_x1.5_#2.tif	88.929
	C4-WT_Kd+me3 copy\WT2_K36me3_x20_x1.5_#1.tif	74.125		C4-KO_Kd+me3 copy\BIC1_K36me3_x20_x1.5_#2.tif	70.75
	C4-WT_Kd+me3 copy\WT2_K36me3_x20_x1.5_#1.tif	134.508		C4-KO_Kd+me3 copy\BIC1_K36me3_x20_x1.5_#2.tif	62.182
	C4-WT_Kd+me3 copy\WT2_K36me3_x20_x1.5_#1.tif	71.222		C4-KO_Kd+me3 copy\BIC1_K36me3_x20_x1.5_#2.tif	80.833
	C4-WT_Kd+me3 copy\WT2_K36me3_x20_x1.5_#1.tif	80.521		C4-KO_Kd+me3 copy\BIC1_K36me3_x20_x1.5_#2.tif	69
	C4-WT_Kd+me3 copy\WT2_K36me3_x20_x1.5_#1.tif	76.943		C4-KO_Kd+me3 copy\BIC1_K36me3_x20_x1.5_#2.tif	89.174
	C4-WT_Kd+me3 copy\WT2_K36me3_x20_x1.5_#1.tif	55.944		C4-KO_Kd+me3 copy\BIC1_K36me3_x20_x1.5_#2.tif	76.421
	C4-WT_Kd+me3 copy\WT2_K36me3_x20_x1.5_#1.tif	102		C4-KO_Kd+me3 copy\BIC1_K36me3_x20_x1.5_#2.tif	84.077
	C4-WT_Kd+me3 copy\WT2_K36me3_x20_x1.5_#1.tif	89.025		C4-KO_Kd+me3 copy\BIC1_K36me3_x20_x1.5_#2.tif	81.889
	C4-WT_Kd+me3 copy\WT2_K36me3_x20_x1.5_#1.tif	84		C4-KO_Kd+me3 copy\BIC1_K36me3_x20_x1.5_#2.tif	76.333
	C4-WT_Kd+me3 copy\WT2_K36me3_x20_x1.5_#1.tif	83.697		C4-KO_Kd+me3 copy\BIC1_K36me3_x20_x1.5_#2.tif	76.053
	C4-WT_Kd+me3 copy\WT2_K36me3_x20_x1.5_#1.tif	81.75		C4-KO_Kd+me3 copy\BIC1_K36me3_x20_x1.5_#2.tif	97
	C4-WT_Kd+me3 copy\WT2_K36me3_x20_x1.5_#1.tif	80.2		C4-KO_Kd+me3 copy\BIC1_K36me3_x20_x1.5_#2.tif	92.128
	C4-WT_Kd+me3 copy\WT2_K36me3_x20_x1.5_#1.tif	75.833		C4-KO_Kd+me3 copy\BIC1_K36me3_x20_x1.5_#2.tif	77.6
	C4-WT_Kd+me3 copy\WT2_K36me3_x20_x1.5_#1.tif	55.208		C4-KO_Kd+me3 copy\BIC1_K36me3_x20_x1.5_#2.tif	80.286
	C4-WT_Kd+me3 copy\WT2_K36me3_x20_x1.5_#1.tif	85.667		C4-KO_Kd+me3 copy\BIC1_K36me3_x20_x1.5_#2.tif	77.538
	C4-WT_Kd+me3 copy\WT2_K36me3_x20_x1.5_#1.tif	74.459		C4-KO_Kd+me3 copy\BIC1_K36me3_x20_x1.5_#2.tif	73.375
	C4-WT_Kd+me3 copy\WT2_K36me3_x20_x1.5_#1.tif	79.267		C4-KO_Kd+me3 copy\BIC1_K36me3_x20_x1.5_#2.tif	103.727
	C4-WT_Kd+me3 copy\WT2_K36me3_x20_x1.5_#1.tif	94.25		C4-KO_Kd+me3 copy\BIC1_K36me3_x20_x1.5_#2.tif	69
	C4-WT_Kd+me3 copy\WT2_K36me3_x20_x1.5_#1.tif	57.333		C4-KO_Kd+me3 copy\BIC1_K36me3_x20_x1.5_#2.tif	89.2
	C4-WT_Kd+me3 copy\WT2_K36me3_x20_x1.5_#1.tif	74		C4-KO_Kd+me3 copy\BIC1_K36me3_x20_x1.5_#2.tif	99
	C4-WT_Kd+me3 copy\WT2_K36me3_x20_x1.5_#1.tif	79.852		C4-KO_Kd+me3 copy\BIC1_K36me3_x20_x1.5_#2.tif	103.171
	C4-WT_Kd+me3 copy\WT2_K36me3_x20_x1.5_#1.tif	62		C4-KO_Kd+me3 copy\BIC1_K36me3_x20_x1.5_#2.tif	66.25
	C4-WT_Kd+me3 copy\WT2_K36me3_x20_x1.5_#1.tif	77.056		C4-KO_Kd+me3 copy\BIC1_K36me3_x20_x1.5_#2.tif	84.923
	C4-WT_Kd+me3 copy\WT2_K36me3_x20_x1.5_#1.tif	75.818		C4-KO_Kd+me3 copy\BIC1_K36me3_x20_x1.5_#2.tif	100.143
	C4-WT_Kd+me3 copy\WT2_K36me3_x20_x1.5_#1.tif	77.115		C4-KO_Kd+me3 copy\BIC1_K36me3_x20_x1.5_#2.tif	87.811
	C4-WT_Kd+me3 copy\WT2_K36me3_x20_x1.5_#1.tif	115.947		C4-KO_Kd+me3 copy\BIC1_K36me3_x20_x1.5_#2.tif	67.794
	C4-WT_Kd+me3 copy\WT2_K36me3_x20_x1.5_#1.tif	73.591		C4-KO_Kd+me3 copy\BIC1_K36me3_x20_x1.5_#2.tif	80.273
	C4-WT_Kd+me3 copy\WT2_K36me3_x20_x1.5_#1.tif	54.696		C4-KO_Kd+me3 copy\BIC1_K36me3_x20_x1.5_#2.tif	95
	C4-WT_Kd+me3 copy\WT2_K36me3_x20_x1.5_#1.tif	91.033		C4-KO_Kd+me3 copy\BIC1_K36me3_x20_x1.5_#2.tif	97.235
	C4-WT_Kd+me3 copy\WT2_K36me3_x20_x1.5_#1.tif	65.667		C4-KO_Kd+me3 copy\BIC1_K36me3_x20_x1.5_#2.tif	73.292
	C4-WT_Kd+me3 copy\WT2_K36me3_x20_x1.5_#1.tif	69.607		C4-KO_Kd+me3 copy\BIC1_K36me3_x20_x1.5_#2.tif	121.174
	C4-WT_Kd+me3 copy\WT2_K36me3_x20_x1.5_#1.tif	71.667		C4-KO_Kd+me3 copy\BIC1_K36me3_x20_x1.5_#2.tif	77.656
	C4-WT_Kd+me3 copy\WT2_K36me3_x20_x1.5_#1.tif	69.25		C4-KO_Kd+me3 copy\BIC1_K36me3_x20_x1.5_#2.tif	93.733
	C4-WT_Kd+me3 copy\WT2_K36me3_x20_x1.5_#1.tif	93.929		C4-KO_Kd+me3 copy\BIC1_K36me3_x20_x1.5_#2.tif	83.75
	C4-WT_Kd+me3 copy\WT2_K36me3_x20_x1.5_#1.tif	84.2		C4-KO_Kd+me3 copy\BIC1_K36me3_x20_x1.5_#2.tif	169
	C4-WT_Kd+me3 copy\WT2_K36me3_x20_x1.5_#1.tif	92.167		C4-KO_Kd+me3 copy\BIC1_K36me3_x20_x1.5_#2.tif	74.724
	C4-WT_Kd+me3 copy\WT2_K36me3_x20_x1.5_#1.tif	88.5		C4-KO_Kd+me3 copy\BIC1_K36me3_x20_x1.5_#2.tif	92.714
	C4-WT_Kd+me3 copy\WT2_K36me3_x20_x1.5_#1.tif	89.053		C4-KO_Kd+me3 copy\BIC1_K36me3_x20_x1.5_#2.tif	96
	C4-WT_Kd+me3 copy\WT2_K36me3_x20_x1.5_#1.tif	77.9		C4-KO_Kd+me3 copy\BIC1_K36me3_x20_x1.5_#2.tif	77.682
	C4-WT_Kd+me3 copy\WT2_K36me3_x20_x1.5_#1.tif	84.893		C4-KO_Kd+me3 copy\BIC1_K36me3_x20_x1.5_#2.tif	67.2
	C4-WT_Kd+me3 copy\WT2_K36me3_x20_x1.5_#1.tif	127.6		C4-KO_Kd+me3 copy\BIC1_K36me3_x20_x1.5_#2.tif	79.2
	C4-WT_Kd+me3 copy\WT2_K36me3_x20_x1.5_#1.tif	67.648		C4-KO_Kd+me3 copy\BIC1_K36me3_x20_x1.5_#2.tif	97.2
	C4-WT_Kd+me3 copy\WT2_K36me3_x20_x1.5_#1.tif	86.057		C4-KO_Kd+me3 copy\BIC1_K36me3_x20_x1.5_#2.tif	65.667
	C4-WT_Kd+me3 copy\WT2_K36me3_x20_x1.5_#1.tif	77.105		C4-KO_Kd+me3 copy\BIC1_K36me3_x20_x1.5_#2.tif	85.25
	C4-WT_Kd+me3 copy\WT2_K36me3_x20_x1.5_#1.tif	66.222		C4-KO_Kd+me3 copy\BIC1_K36me3_x20_x1.5_#2.tif	116.152
	C4-WT_Kd+me3 copy\WT2_K36me3_x20_x1.5_#1.tif	125.95		C4-KO_Kd+me3 copy\BIC1_K36me3_x20_x1.5_#2.tif	164.375
	C4-WT_Kd+me3 copy\WT2_K36me3_x20_x1.5_#1.tif	91.133		C4-KO_Kd+me3 copy\BIC1_K36me3_x20_x1.5_#2.tif	162.158
	C4-WT_Kd+me3 copy\WT2_K36me3_x20_x1.5_#1.tif	87.333		C4-KO_Kd+me3 copy\BIC1_K36me3_x20_x1.5_#2.tif	76.4
	C4-WT_Kd+me3 copy\WT2_K36me3_x20_x1.5_#1.tif	96.667		C4-KO_Kd+me3 copy\BIC1_K36me3_x20_x1.5_#2.tif	82.071
	C4-WT_Kd+me3 copy\WT2_K36me3_x20_x1.5_#1.tif	79.25		C4-KO_Kd+me3 copy\BIC1_K36me3_x20_x1.5_#2.tif	139.952
	C4-WT_Kd+me3 copy\WT2_K36me3_x20_x1.5_#1.tif	72.5		C4-KO_Kd+me3 copy\BIC1_K36me3_x20_x1.5_#2.tif	97.583
	C4-WT_Kd+me3 copy\WT2_K36me3_x20_x1.5_#1.tif	78.829		C4-KO_Kd+me3 copy\BIC1_K36me3_x20_x1.5_#2.tif	77.915
	C4-WT_Kd+me3 copy\WT2_K36me3_x20_x1.5_#1.tif	160.737		C4-KO_Kd+me3 copy\BIC1_K36me3_x20_x1.5_#2.tif	123
	C4-WT_Kd+me3 copy\WT2_K36me3_x20_x1.5_#1.tif	81.206		C4-KO_Kd+me3 copy\BIC1_K36me3_x20_x1.5_#2.tif	89.096
	C4-WT_Kd+me3 copy\WT2_K36me3_x20_x1.5_#1.tif	85.125		C4-KO_Kd+me3 copy\BIC1_K36me3_x20_x1.5_#2.tif	170.296
	C4-WT_Kd+me3 copy\WT2_K36me3_x20_x1.5_#1.tif	68.185		C4-KO_Kd+me3 copy\BIC1_K36me3_x20_x1.5_#2.tif	69.25
	C4-WT_Kd+me3 copy\WT2_K36me3_x20_x1.5_#1.tif	82.4		C4-KO_Kd+me3 copy\BIC1_K36me3_x20_x1.5_#2.tif	223.867
	C4-WT_Kd+me3 copy\WT2_K36me3_x20_x1.5_#1.tif	92		C4-KO_Kd+me3 copy\BIC1_K36me3_x20_x1.5_#2.tif	83.265
	C4-WT_Kd+me3 copy\WT2_K36me3_x20_x1.5_#1.tif	70.44		C4-KO_Kd+me3 copy\BIC1_K36me3_x20_x1.5_#2.tif	76.25
	C4-WT_Kd+me3 copy\WT2_K36me3_x20_x1.5_#1.tif	67.8		C4-KO_Kd+me3 copy\BIC1_K36me3_x20_x1.5_#2.tif	63.333
	C4-WT_Kd+me3 copy\WT2_K36me3_x20_x1.5_#1.tif	66.492		C4-KO_Kd+me3 copy\BIC1_K36me3_x20_x1.5_#2.tif	73
	C4-WT_Kd+me3 copy\WT2_K36me3_x20_x1.5_#1.tif	85.73		C4-KO_Kd+me3 copy\BIC1_K36me3_x20_x1.5_#2.tif	99.088
	C4-WT_Kd+me3 copy\WT2_K36me3_x20_x1.5_#1.tif	84.854		C4-KO_Kd+me3 copy\BIC1_K36me3_x20_x1.5_#2.tif	142.833
	C4-WT_Kd+me3 copy\WT2_K36me3_x20_x1.5_#1.tif	81.4		C4-KO_Kd+me3 copy\BIC1_K36me3_x20_x1.5_#2.tif	133.083
	C4-WT_Kd+me3 copy\WT2_K36me3_x20_x1.5_#1.tif	133.822		C4-KO_Kd+me3 copy\BIC1_K36me3_x20_x1.5_#2.tif	81.606
	C4-WT_Kd+me3 copy\WT2_K36me3_x20_x1.5_#1.tif	107.429		C4-KO_Kd+me3 copy\BIC1_K36me3_x20_x1.5_#2.tif	79.167
	C4-WT_Kd+me3 copy\WT2_K36me3_x20_x1.5_#1.tif	70.154		C4-KO_Kd+me3 copy\BIC1_K36me3_x20_x1.5_#2.tif	82.25
	C4-WT_Kd+me3 copy\WT2_K36me3_x20_x1.5_#1.tif	76.421		C4-KO_Kd+me3 copy\BIC1_K36me3_x20_x1.5_#2.tif	87.907
	C4-WT_Kd+me3 copy\WT2_K36me3_x20_x1.5_#1.tif	90.625		C4-KO_Kd+me3 copy\BIC1_K36me3_x20_x1.5_#2.tif	126
	C4-WT_Kd+me3 copy\WT2_K36me3_x20_x1.5_#1.tif	86.746		C4-KO_Kd+me3 copy\BIC1_K36me3_x20_x1.5_#2.tif	91.444
	C4-WT_Kd+me3 copy\WT2_K36me3_x20_x1.5_#1.tif	80.97		C4-KO_Kd+me3 copy\BIC1_K36me3_x20_x1.5_#2.tif	176.467
	C4-WT_Kd+me3 copy\WT2_K36me3_x20_x1.5_#1.tif	75.733		C4-KO_Kd+me3 copy\BIC1_K36me3_x20_x1.5_#2.tif	80.507
	C4-WT_Kd+me3 copy\WT2_K36me3_x20_x1.5_#1.tif	56.875		C4-KO_Kd+me3 copy\BIC1_K36me3_x20_x1.5_#2.tif	84.15
	C4-WT_Kd+me3 copy\WT2_K36me3_x20_x1.5_#1.tif	100.178		C4-KO_Kd+me3 copy\BIC1_K36me3_x20_x1.5_#2.tif	111.667
	C4-WT_Kd+me3 copy\WT2_K36me3_x20_x1.5_#1.tif	89		C4-KO_Kd+me3 copy\BIC1_K36me3_x20_x1.5_#2.tif	113
	C4-WT_Kd+me3 copy\WT2_K36me3_x20_x1.5_#1.tif	88.477		C4-KO_Kd+me3 copy\BIC1_K36me3_x20_x1.5_#2.tif	134.25
	C4-WT_Kd+me3 copy\WT2_K36me3_x20_x1.5_#1.tif	116.667		C4-KO_Kd+me3 copy\BIC1_K36me3_x20_x1.5_#2.tif	66.833
	C4-WT_Kd+me3 copy\WT2_K36me3_x20_x1.5_#1.tif	85.75		C4-KO_Kd+me3 copy\BIC1_K36me3_x20_x1.5_#2.tif	84.86
	C4-WT_Kd+me3 copy\WT2_K36me3_x20_x1.5_#1.tif	60.758		C4-KO_Kd+me3 copy\BIC1_K36me3_x20_x1.5_#2.tif	68.926
	C4-WT_Kd+me3 copy\WT2_K36me3_x20_x1.5_#1.tif	76.125		C4-KO_Kd+me3 copy\BIC1_K36me3_x20_x1.5_#2.tif	79.25
	C4-WT_Kd+me3 copy\WT2_K36me3_x20_x1.5_#1.tif	83.5		C4-KO_Kd+me3 copy\BIC1_K36me3_x20_x1.5_#2.tif	103.424
	C4-WT_Kd+me3 copy\WT2_K36me3_x20_x1.5_#1.tif	69.75		C4-KO_Kd+me3 copy\BIC1_K36me3_x20_x1.5_#2.tif	86.13
	C4-WT_Kd+me3 copy\WT2_K36me3_x20_x1.5_#1.tif	85.111		C4-KO_Kd+me3 copy\BIC1_K36me3_x20_x1.5_#2.tif	111.818
	C4-WT_Kd+me3 copy\WT2_K36me3_x20_x1.5_#1.tif	66.444		C4-KO_Kd+me3 copy\BIC1_K36me3_x20_x1.5_#2.tif	56.5
	C4-WT_Kd+me3 copy\WT2_K36me3_x20_x1.5_#1.tif	53		C4-KO_Kd+me3 copy\BIC1_K36me3_x20_x1.5_#2.tif	70.5
	C4-WT_Kd+me3 copy\WT2_K36me3_x20_x1.5_#1.tif	153		C4-KO_Kd+me3 copy\BIC1_K36me3_x20_x1.5_#2.tif	62.714
	C4-WT_Kd+me3 copy\WT2_K36me3_x20_x1.5_#1.tif	160.741		C4-KO_Kd+me3 copy\BIC1_K36me3_x20_x1.5_#2.tif	80.8
	C4-WT_Kd+me3 copy\WT2_K36me3_x20_x1.5_#1.tif	82.575		C4-KO_Kd+me3 copy\BIC1_K36me3_x20_x1.5_#2.tif	86.393
	C4-WT_Kd+me3 copy\WT2_K36me3_x20_x1.5_#1.tif	86.08		C4-KO_Kd+me3 copy\BIC1_K36me3_x20_x1.5_#2.tif	93.625
	C4-WT_Kd+me3 copy\WT2_K36me3_x20_x1.5_#1.tif	87		C4-KO_Kd+me3 copy\BIC1_K36me3_x20_x1.5_#2.tif	81.156
	C4-WT_Kd+me3 copy\WT2_K36me3_x20_x1.5_#1.tif	110.953		C4-KO_Kd+me3 copy\BIC1_K36me3_x20_x1.5_#2.tif	89.692
	C4-WT_Kd+me3 copy\WT2_K36me3_x20_x1.5_#1.tif	71		C4-KO_Kd+me3 copy\BIC1_K36me3_x20_x1.5_#2.tif	65.25
	C4-WT_Kd+me3 copy\WT2_K36me3_x20_x1.5_#1.tif	86.545		C4-KO_Kd+me3 copy\BIC1_K36me3_x20_x1.5_#2.tif	68.25
	C4-WT_Kd+me3 copy\WT2_K36me3_x20_x1.5_#1.tif	86.783		C4-KO_Kd+me3 copy\BIC1_K36me3_x20_x1.5_#2.tif	84.591
	C4-WT_Kd+me3 copy\WT2_K36me3_x20_x1.5_#1.tif	92		C4-KO_Kd+me3 copy\BIC1_K36me3_x20_x1.5_#2.tif	81.16
	C4-WT_Kd+me3 copy\WT2_K36me3_x20_x1.5_#1.tif	72.625		C4-KO_Kd+me3 copy\BIC1_K36me3_x20_x1.5_#2.tif	88.476
	C4-WT_Kd+me3 copy\WT2_K36me3_x20_x1.5_#1.tif	64		C4-KO_Kd+me3 copy\BIC1_K36me3_x20_x1.5_#2.tif	80.4
	C4-WT_Kd+me3 copy\WT2_K36me3_x20_x1.5_#1.tif	75.25		C4-KO_Kd+me3 copy\BIC1_K36me3_x20_x1.5_#2.tif	112.576
	C4-WT_Kd+me3 copy\WT2_K36me3_x20_x1.5_#1.tif	81.5		C4-KO_Kd+me3 copy\BIC1_K36me3_x20_x1.5_#2.tif	85.294
	C4-WT_Kd+me3 copy\WT2_K36me3_x20_x1.5_#1.tif	101.217		C4-KO_Kd+me3 copy\BIC1_K36me3_x20_x1.5_#2.tif	83.194
	C4-WT_Kd+me3 copy\WT2_K36me3_x20_x1.5_#1.tif	95.846		C4-KO_Kd+me3 copy\BIC1_K36me3_x20_x1.5_#2.tif	87.947
	C4-WT_Kd+me3 copy\WT2_K36me3_x20_x1.5_#1.tif	177.111		C4-KO_Kd+me3 copy\BIC1_K36me3_x20_x1.5_#2.tif	78.617
	C4-WT_Kd+me3 copy\WT2_K36me3_x20_x1.5_#1.tif	77		C4-KO_Kd+me3 copy\BIC1_K36me3_x20_x1.5_#2.tif	86.333
	C4-WT_Kd+me3 copy\WT2_K36me3_x20_x1.5_#1.tif	68.316		C4-KO_Kd+me3 copy\BIC1_K36me3_x20_x1.5_#2.tif	74.235
	C4-WT_Kd+me3 copy\WT2_K36me3_x20_x1.5_#1.tif	81.474		C4-KO_Kd+me3 copy\BIC1_K36me3_x20_x1.5_#2.tif	76.875
	C4-WT_Kd+me3 copy\WT2_K36me3_x20_x1.5_#1.tif	68.182		C4-KO_Kd+me3 copy\BIC1_K36me3_x20_x1.5_#2.tif	75.5
	C4-WT_Kd+me3 copy\WT2_K36me3_x20_x1.5_#1.tif	54		C4-KO_Kd+me3 copy\BIC1_K36me3_x20_x1.5_#2.tif	113
	C4-WT_Kd+me3 copy\WT2_K36me3_x20_x1.5_#1.tif	69.634		C4-KO_Kd+me3 copy\BIC1_K36me3_x20_x1.5_#2.tif	77.441
	C4-WT_Kd+me3 copy\WT2_K36me3_x20_x1.5_#1.tif	83.25		C4-KO_Kd+me3 copy\BIC1_K36me3_x20_x1.5_#2.tif	88.667
	C4-WT_Kd+me3 copy\WT2_K36me3_x20_x1.5_#1.tif	82.833		C4-KO_Kd+me3 copy\BIC1_K36me3_x20_x1.5_#2.tif	84.365
	C4-WT_Kd+me3 copy\WT2_K36me3_x20_x1.5_#1.tif	87.879		C4-KO_Kd+me3 copy\BIC1_K36me3_x20_x1.5_#2.tif	82
	C4-WT_Kd+me3 copy\WT2_K36me3_x20_x1.5_#1.tif	74		C4-KO_Kd+me3 copy\BIC1_K36me3_x20_x1.5_#2.tif	97.5
	C4-WT_Kd+me3 copy\WT2_K36me3_x20_x1.5_#1.tif	84.375		C4-KO_Kd+me3 copy\BIC1_K36me3_x20_x1.5_#2.tif	102.441
	C4-WT_Kd+me3 copy\WT2_K36me3_x20_x1.5_#1.tif	128.864		C4-KO_Kd+me3 copy\BIC1_K36me3_x20_x1.5_#2.tif	76.965
	C4-WT_Kd+me3 copy\WT2_K36me3_x20_x1.5_#1.tif	77.333		C4-KO_Kd+me3 copy\BIC1_K36me3_x20_x1.5_#2.tif	84.727
	C4-WT_Kd+me3 copy\WT2_K36me3_x20_x1.5_#1.tif	60.188		C4-KO_Kd+me3 copy\BIC1_K36me3_x20_x1.5_#2.tif	93.36
	C4-WT_Kd+me3 copy\WT2_K36me3_x20_x1.5_#1.tif	83.447		C4-KO_Kd+me3 copy\BIC1_K36me3_x20_x1.5_#2.tif	93.712
	C4-WT_Kd+me3 copy\WT2_K36me3_x20_x1.5_#1.tif	73.611		C4-KO_Kd+me3 copy\BIC1_K36me3_x20_x1.5_#2.tif	83
	C4-WT_Kd+me3 copy\WT2_K36me3_x20_x1.5_#1.tif	73		C4-KO_Kd+me3 copy\BIC1_K36me3_x20_x1.5_#2.tif	66.455
	C4-WT_Kd+me3 copy\WT2_K36me3_x20_x1.5_#1.tif	82.607		C4-KO_Kd+me3 copy\BIC1_K36me3_x20_x1.5_#2.tif	92
	C4-WT_Kd+me3 copy\WT2_K36me3_x20_x1.5_#1.tif	89.778		C4-KO_Kd+me3 copy\BIC1_K36me3_x20_x1.5_#2.tif	76.8
	C4-WT_Kd+me3 copy\WT2_K36me3_x20_x1.5_#1.tif	62.75		C4-KO_Kd+me3 copy\BIC1_K36me3_x20_x1.5_#2.tif	78.429
	C4-WT_Kd+me3 copy\WT2_K36me3_x20_x1.5_#1.tif	88		C4-KO_Kd+me3 copy\BIC1_K36me3_x20_x1.5_#2.tif	56.333
	C4-WT_Kd+me3 copy\WT2_K36me3_x20_x1.5_#1.tif	81.386		C4-KO_Kd+me3 copy\BIC1_K36me3_x20_x1.5_#2.tif	86.492
	C4-WT_Kd+me3 copy\WT2_K36me3_x20_x1.5_#1.tif	76.625		C4-KO_Kd+me3 copy\BIC1_K36me3_x20_x1.5_#2.tif	96.269
	C4-WT_Kd+me3 copy\WT2_K36me3_x20_x1.5_#1.tif	69.526		C4-KO_Kd+me3 copy\BIC1_K36me3_x20_x1.5_#2.tif	81.9
	C4-WT_Kd+me3 copy\WT2_K36me3_x20_x1.5_#1.tif	87.258		C4-KO_Kd+me3 copy\BIC1_K36me3_x20_x1.5_#2.tif	80.629
	C4-WT_Kd+me3 copy\WT2_K36me3_x20_x1.5_#1.tif	67.25		C4-KO_Kd+me3 copy\BIC1_K36me3_x20_x1.5_#2.tif	89.061
	C4-WT_Kd+me3 copy\WT2_K36me3_x20_x1.5_#1.tif	69		C4-KO_Kd+me3 copy\BIC1_K36me3_x20_x1.5_#2.tif	91
	C4-WT_Kd+me3 copy\WT2_K36me3_x20_x1.5_#1.tif	103.744		C4-KO_Kd+me3 copy\BIC1_K36me3_x20_x1.5_#2.tif	91.952
	C4-WT_Kd+me3 copy\WT2_K36me3_x20_x1.5_#1.tif	84		C4-KO_Kd+me3 copy\BIC1_K36me3_x20_x1.5_#2.tif	76.769
	C4-WT_Kd+me3 copy\WT2_K36me3_x20_x1.5_#1.tif	98		C4-KO_Kd+me3 copy\BIC1_K36me3_x20_x1.5_#2.tif	72.478
	C4-WT_Kd+me3 copy\WT2_K36me3_x20_x1.5_#1.tif	69.913		C4-KO_Kd+me3 copy\BIC1_K36me3_x20_x1.5_#2.tif	110
	C4-WT_Kd+me3 copy\WT2_K36me3_x20_x1.5_#1.tif	82.71		C4-KO_Kd+me3 copy\BIC1_K36me3_x20_x1.5_#2.tif	71.556
	C4-WT_Kd+me3 copy\WT2_K36me3_x20_x1.5_#1.tif	69.043		C4-KO_Kd+me3 copy\BIC1_K36me3_x20_x1.5_#2.tif	73.92
	C4-WT_Kd+me3 copy\WT2_K36me3_x20_x1.5_#1.tif	100.267		C4-KO_Kd+me3 copy\BIC1_K36me3_x20_x1.5_#2.tif	83.444
	C4-WT_Kd+me3 copy\WT2_K36me3_x20_x1.5_#1.tif	74.5		C4-KO_Kd+me3 copy\BIC1_K36me3_x20_x1.5_#2.tif	90.447
	C4-WT_Kd+me3 copy\WT2_K36me3_x20_x1.5_#1.tif	82.6		C4-KO_Kd+me3 copy\BIC1_K36me3_x20_x1.5_#2.tif	91.833
	C4-WT_Kd+me3 copy\WT2_K36me3_x20_x1.5_#1.tif	69.207		C4-KO_Kd+me3 copy\BIC1_K36me3_x20_x1.5_#2.tif	86.952
	C4-WT_Kd+me3 copy\WT2_K36me3_x20_x1.5_#1.tif	68.167		C4-KO_Kd+me3 copy\BIC1_K36me3_x20_x1.5_#2.tif	86
	C4-WT_Kd+me3 copy\WT2_K36me3_x20_x1.5_#1.tif	71.818		C4-KO_Kd+me3 copy\BIC1_K36me3_x20_x1.5_#2.tif	88.063
	C4-WT_Kd+me3 copy\WT2_K36me3_x20_x1.5_#1.tif	55.8		C4-KO_Kd+me3 copy\BIC1_K36me3_x20_x1.5_#2.tif	102.189
	C4-WT_Kd+me3 copy\WT2_K36me3_x20_x1.5_#1.tif	72		C4-KO_Kd+me3 copy\BIC1_K36me3_x20_x1.5_#2.tif	84
	C4-WT_Kd+me3 copy\WT2_K36me3_x20_x1.5_#1.tif	86.692		C4-KO_Kd+me3 copy\BIC1_K36me3_x20_x1.5_#2.tif	93.625
	C4-WT_Kd+me3 copy\WT2_K36me3_x20_x1.5_#1.tif	64.754		C4-KO_Kd+me3 copy\BIC1_K36me3_x20_x1.5_#2.tif	76.714
	C4-WT_Kd+me3 copy\WT2_K36me3_x20_x1.5_#1.tif	84.778		C4-KO_Kd+me3 copy\BIC1_K36me3_x20_x1.5_#2.tif	104.667
	C4-WT_Kd+me3 copy\WT2_K36me3_x20_x1.5_#1.tif	82.269		C4-KO_Kd+me3 copy\BIC1_K36me3_x20_x1.5_#2.tif	71.976
	C4-WT_Kd+me3 copy\WT2_K36me3_x20_x1.5_#1.tif	69		C4-KO_Kd+me3 copy\BIC1_K36me3_x20_x1.5_#2.tif	115
	C4-WT_Kd+me3 copy\WT2_K36me3_x20_x1.5_#1.tif	76.833		C4-KO_Kd+me3 copy\BIC1_K36me3_x20_x1.5_#2.tif	73.96
	C4-WT_Kd+me3 copy\WT2_K36me3_x20_x1.5_#1.tif	165.038		C4-KO_Kd+me3 copy\BIC1_K36me3_x20_x1.5_#2.tif	53
	C4-WT_Kd+me3 copy\WT2_K36me3_x20_x1.5_#1.tif	103.935		C4-KO_Kd+me3 copy\BIC1_K36me3_x20_x1.5_#2.tif	101.086
	C4-WT_Kd+me3 copy\WT2_K36me3_x20_x1.5_#1.tif	53.222		C4-KO_Kd+me3 copy\BIC1_K36me3_x20_x1.5_#2.tif	89.391
	C4-WT_Kd+me3 copy\WT2_K36me3_x20_x1.5_#1.tif	64.5		C4-KO_Kd+me3 copy\BIC1_K36me3_x20_x1.5_#2.tif	102.481
	C4-WT_Kd+me3 copy\WT2_K36me3_x20_x1.5_#1.tif	93.636		C4-KO_Kd+me3 copy\BIC1_K36me3_x20_x1.5_#2.tif	83.34
	C3-WT_Kd+me3 copy\WT2_K36me3_x20_x1.5_#6.tif	25.222		C4-KO_Kd+me3 copy\BIC1_K36me3_x20_x1.5_#2.tif	109.714
	C3-WT_Kd+me3 copy\WT2_K36me3_x20_x1.5_#6.tif	69.067		C4-KO_Kd+me3 copy\BIC1_K36me3_x20_x1.5_#2.tif	90
	C3-WT_Kd+me3 copy\WT2_K36me3_x20_x1.5_#6.tif	43.727		C4-KO_Kd+me3 copy\BIC1_K36me3_x20_x1.5_#2.tif	83.078
	C3-WT_Kd+me3 copy\WT2_K36me3_x20_x1.5_#6.tif	40.409		C4-KO_Kd+me3 copy\BIC1_K36me3_x20_x1.5_#2.tif	92.714
	C3-WT_Kd+me3 copy\WT2_K36me3_x20_x1.5_#6.tif	25.6		C4-KO_Kd+me3 copy\BIC1_K36me3_x20_x1.5_#2.tif	87.883
	C3-WT_Kd+me3 copy\WT2_K36me3_x20_x1.5_#6.tif	55.6		C4-KO_Kd+me3 copy\BIC1_K36me3_x20_x1.5_#2.tif	147
	C3-WT_Kd+me3 copy\WT2_K36me3_x20_x1.5_#6.tif	27.667		C4-KO_Kd+me3 copy\BIC1_K36me3_x20_x1.5_#2.tif	119.75
	C3-WT_Kd+me3 copy\WT2_K36me3_x20_x1.5_#6.tif	96		C4-KO_Kd+me3 copy\BIC1_K36me3_x20_x1.5_#2.tif	84.68
	C3-WT_Kd+me3 copy\WT2_K36me3_x20_x1.5_#6.tif	99.643		C4-KO_Kd+me3 copy\BIC1_K36me3_x20_x1.5_#2.tif	91.5
	C3-WT_Kd+me3 copy\WT2_K36me3_x20_x1.5_#6.tif	15		C4-KO_Kd+me3 copy\BIC1_K36me3_x20_x1.5_#2.tif	73.8
	C3-WT_Kd+me3 copy\WT2_K36me3_x20_x1.5_#6.tif	28.615		C4-KO_Kd+me3 copy\BIC1_K36me3_x20_x1.5_#2.tif	86
	C3-WT_Kd+me3 copy\WT2_K36me3_x20_x1.5_#6.tif	153.348		C4-KO_Kd+me3 copy\BIC1_K36me3_x20_x1.5_#2.tif	63.5
	C3-WT_Kd+me3 copy\WT2_K36me3_x20_x1.5_#6.tif	25.8		C4-KO_Kd+me3 copy\BIC1_K36me3_x20_x1.5_#2.tif	89.2
	C3-WT_Kd+me3 copy\WT2_K36me3_x20_x1.5_#6.tif	48.455		C4-KO_Kd+me3 copy\BIC1_K36me3_x20_x1.5_#2.tif	114.333
	C3-WT_Kd+me3 copy\WT2_K36me3_x20_x1.5_#6.tif	62.432		C4-KO_Kd+me3 copy\BIC1_K36me3_x20_x1.5_#2.tif	71
	C3-WT_Kd+me3 copy\WT2_K36me3_x20_x1.5_#6.tif	39.842		C4-KO_Kd+me3 copy\BIC1_K36me3_x20_x1.5_#2.tif	190.565
	C3-WT_Kd+me3 copy\WT2_K36me3_x20_x1.5_#6.tif	127.133		C4-KO_Kd+me3 copy\BIC1_K36me3_x20_x1.5_#2.tif	98.038
	C3-WT_Kd+me3 copy\WT2_K36me3_x20_x1.5_#6.tif	31		C4-KO_Kd+me3 copy\BIC1_K36me3_x20_x1.5_#2.tif	89.192
	C3-WT_Kd+me3 copy\WT2_K36me3_x20_x1.5_#6.tif	46.778		C3-KO_Kd+me3 copy\BIC1_K36me3_x20_x1.6_#1.tif	20.25
	C3-WT_Kd+me3 copy\WT2_K36me3_x20_x1.5_#6.tif	54.333		C3-KO_Kd+me3 copy\BIC1_K36me3_x20_x1.6_#1.tif	23.543
	C3-WT_Kd+me3 copy\WT2_K36me3_x20_x1.5_#6.tif	32.467		C3-KO_Kd+me3 copy\BIC1_K36me3_x20_x1.6_#1.tif	30.6
	C3-WT_Kd+me3 copy\WT2_K36me3_x20_x1.5_#6.tif	32.5		C3-KO_Kd+me3 copy\BIC1_K36me3_x20_x1.6_#1.tif	18
	C3-WT_Kd+me3 copy\WT2_K36me3_x20_x1.5_#6.tif	45.429		C3-KO_Kd+me3 copy\BIC1_K36me3_x20_x1.6_#1.tif	20
	C3-WT_Kd+me3 copy\WT2_K36me3_x20_x1.5_#6.tif	39.273		C3-KO_Kd+me3 copy\BIC1_K36me3_x20_x1.6_#1.tif	17.844
	C3-WT_Kd+me3 copy\WT2_K36me3_x20_x1.5_#6.tif	68.412		C3-KO_Kd+me3 copy\BIC1_K36me3_x20_x1.6_#1.tif	18
	C3-WT_Kd+me3 copy\WT2_K36me3_x20_x1.5_#6.tif	15		C3-KO_Kd+me3 copy\BIC1_K36me3_x20_x1.6_#1.tif	33.56
	C3-WT_Kd+me3 copy\WT2_K36me3_x20_x1.5_#6.tif	76.333		C3-KO_Kd+me3 copy\BIC1_K36me3_x20_x1.6_#1.tif	22.615
	C3-WT_Kd+me3 copy\WT2_K36me3_x20_x1.5_#6.tif	36.862		C3-KO_Kd+me3 copy\BIC1_K36me3_x20_x1.6_#1.tif	22.231
	C3-WT_Kd+me3 copy\WT2_K36me3_x20_x1.5_#6.tif	49.286		C3-KO_Kd+me3 copy\BIC1_K36me3_x20_x1.6_#1.tif	30.606
	C3-WT_Kd+me3 copy\WT2_K36me3_x20_x1.5_#6.tif	71.52		C3-KO_Kd+me3 copy\BIC1_K36me3_x20_x1.6_#1.tif	34.755
	C3-WT_Kd+me3 copy\WT2_K36me3_x20_x1.5_#6.tif	102.75		C3-KO_Kd+me3 copy\BIC1_K36me3_x20_x1.6_#1.tif	24.844
	C3-WT_Kd+me3 copy\WT2_K36me3_x20_x1.5_#6.tif	38.263		C3-KO_Kd+me3 copy\BIC1_K36me3_x20_x1.6_#1.tif	45.235
	C3-WT_Kd+me3 copy\WT2_K36me3_x20_x1.5_#6.tif	26.393		C3-KO_Kd+me3 copy\BIC1_K36me3_x20_x1.6_#1.tif	22.5
	C3-WT_Kd+me3 copy\WT2_K36me3_x20_x1.5_#6.tif	26.7		C3-KO_Kd+me3 copy\BIC1_K36me3_x20_x1.6_#1.tif	37.74
	C3-WT_Kd+me3 copy\WT2_K36me3_x20_x1.5_#6.tif	27.25		C3-KO_Kd+me3 copy\BIC1_K36me3_x20_x1.6_#1.tif	28.519
	C3-WT_Kd+me3 copy\WT2_K36me3_x20_x1.5_#6.tif	116		C3-KO_Kd+me3 copy\BIC1_K36me3_x20_x1.6_#1.tif	22
	C3-WT_Kd+me3 copy\WT2_K36me3_x20_x1.5_#6.tif	29.938		C3-KO_Kd+me3 copy\BIC1_K36me3_x20_x1.6_#1.tif	24.409
	C3-WT_Kd+me3 copy\WT2_K36me3_x20_x1.5_#6.tif	26.897		C3-KO_Kd+me3 copy\BIC1_K36me3_x20_x1.6_#1.tif	41.935
	C3-WT_Kd+me3 copy\WT2_K36me3_x20_x1.5_#6.tif	26.034		C3-KO_Kd+me3 copy\BIC1_K36me3_x20_x1.6_#1.tif	39.2
	C3-WT_Kd+me3 copy\WT2_K36me3_x20_x1.5_#6.tif	26.406		C3-KO_Kd+me3 copy\BIC1_K36me3_x20_x1.6_#1.tif	37.969
	C3-WT_Kd+me3 copy\WT2_K36me3_x20_x1.5_#6.tif	43.389		C3-KO_Kd+me3 copy\BIC1_K36me3_x20_x1.6_#1.tif	28.833
	C3-WT_Kd+me3 copy\WT2_K36me3_x20_x1.5_#6.tif	30.722		C3-KO_Kd+me3 copy\BIC1_K36me3_x20_x1.6_#1.tif	58.484
	C3-WT_Kd+me3 copy\WT2_K36me3_x20_x1.5_#6.tif	97.75		C3-KO_Kd+me3 copy\BIC1_K36me3_x20_x1.6_#1.tif	24.306
	C3-WT_Kd+me3 copy\WT2_K36me3_x20_x1.5_#6.tif	123.574		C3-KO_Kd+me3 copy\BIC1_K36me3_x20_x1.6_#1.tif	24
	C3-WT_Kd+me3 copy\WT2_K36me3_x20_x1.5_#6.tif	25.714		C3-KO_Kd+me3 copy\BIC1_K36me3_x20_x1.6_#1.tif	35.685
	C3-WT_Kd+me3 copy\WT2_K36me3_x20_x1.5_#6.tif	77.889		C3-KO_Kd+me3 copy\BIC1_K36me3_x20_x1.6_#1.tif	44.333
	C3-WT_Kd+me3 copy\WT2_K36me3_x20_x1.5_#6.tif	38.25		C3-KO_Kd+me3 copy\BIC1_K36me3_x20_x1.6_#1.tif	31.2
	C3-WT_Kd+me3 copy\WT2_K36me3_x20_x1.5_#6.tif	45.765		C3-KO_Kd+me3 copy\BIC1_K36me3_x20_x1.6_#1.tif	29.111
	C3-WT_Kd+me3 copy\WT2_K36me3_x20_x1.5_#6.tif	36.846		C3-KO_Kd+me3 copy\BIC1_K36me3_x20_x1.6_#1.tif	32.8
	C3-WT_Kd+me3 copy\WT2_K36me3_x20_x1.5_#6.tif	99.5		C3-KO_Kd+me3 copy\BIC1_K36me3_x20_x1.6_#1.tif	22.571
	C3-WT_Kd+me3 copy\WT2_K36me3_x20_x1.5_#6.tif	32.737		C3-KO_Kd+me3 copy\BIC1_K36me3_x20_x1.6_#1.tif	27
	C3-WT_Kd+me3 copy\WT2_K36me3_x20_x1.5_#6.tif	46.714		C3-KO_Kd+me3 copy\BIC1_K36me3_x20_x1.6_#1.tif	44
	C3-WT_Kd+me3 copy\WT2_K36me3_x20_x1.5_#6.tif	30.75		C3-KO_Kd+me3 copy\BIC1_K36me3_x20_x1.6_#1.tif	29.4
	C3-WT_Kd+me3 copy\WT2_K36me3_x20_x1.5_#6.tif	137.486		C3-KO_Kd+me3 copy\BIC1_K36me3_x20_x1.6_#1.tif	32.791
	C3-WT_Kd+me3 copy\WT2_K36me3_x20_x1.5_#6.tif	31.16		C3-KO_Kd+me3 copy\BIC1_K36me3_x20_x1.6_#1.tif	24.633
	C3-WT_Kd+me3 copy\WT2_K36me3_x20_x1.5_#6.tif	44.581		C3-KO_Kd+me3 copy\BIC1_K36me3_x20_x1.6_#1.tif	16.5
	C3-WT_Kd+me3 copy\WT2_K36me3_x20_x1.5_#6.tif	46.109		C3-KO_Kd+me3 copy\BIC1_K36me3_x20_x1.6_#1.tif	31.5
	C3-WT_Kd+me3 copy\WT2_K36me3_x20_x1.5_#6.tif	31.792		C3-KO_Kd+me3 copy\BIC1_K36me3_x20_x1.6_#1.tif	19.655
	C3-WT_Kd+me3 copy\WT2_K36me3_x20_x1.5_#6.tif	24.2		C3-KO_Kd+me3 copy\BIC1_K36me3_x20_x1.6_#1.tif	21.074
	C3-WT_Kd+me3 copy\WT2_K36me3_x20_x1.5_#6.tif	39.154		C3-KO_Kd+me3 copy\BIC1_K36me3_x20_x1.6_#1.tif	33.167
	C3-WT_Kd+me3 copy\WT2_K36me3_x20_x1.5_#6.tif	28.692		C3-KO_Kd+me3 copy\BIC1_K36me3_x20_x1.6_#1.tif	33.333
	C3-WT_Kd+me3 copy\WT2_K36me3_x20_x1.5_#6.tif	36.364		C3-KO_Kd+me3 copy\BIC1_K36me3_x20_x1.6_#1.tif	33.984
	C3-WT_Kd+me3 copy\WT2_K36me3_x20_x1.5_#6.tif	20		C3-KO_Kd+me3 copy\BIC1_K36me3_x20_x1.6_#1.tif	17.412
	C3-WT_Kd+me3 copy\WT2_K36me3_x20_x1.5_#6.tif	40.477		C3-KO_Kd+me3 copy\BIC1_K36me3_x20_x1.6_#1.tif	20.78
	C3-WT_Kd+me3 copy\WT2_K36me3_x20_x1.5_#6.tif	105.222		C3-KO_Kd+me3 copy\BIC1_K36me3_x20_x1.6_#1.tif	37.466
	C3-WT_Kd+me3 copy\WT2_K36me3_x20_x1.5_#6.tif	40.718		C3-KO_Kd+me3 copy\BIC1_K36me3_x20_x1.6_#1.tif	23.5
	C3-WT_Kd+me3 copy\WT2_K36me3_x20_x1.5_#6.tif	52.895		C3-KO_Kd+me3 copy\BIC1_K36me3_x20_x1.6_#1.tif	36.024
	C3-WT_Kd+me3 copy\WT2_K36me3_x20_x1.5_#6.tif	34.447		C3-KO_Kd+me3 copy\BIC1_K36me3_x20_x1.6_#1.tif	17.433
	C3-WT_Kd+me3 copy\WT2_K36me3_x20_x1.5_#6.tif	32.909		C3-KO_Kd+me3 copy\BIC1_K36me3_x20_x1.6_#1.tif	36.6
	C3-WT_Kd+me3 copy\WT2_K36me3_x20_x1.5_#6.tif	43.556		C3-KO_Kd+me3 copy\BIC1_K36me3_x20_x1.6_#1.tif	34.292
	C3-WT_Kd+me3 copy\WT2_K36me3_x20_x1.5_#6.tif	32.5		C3-KO_Kd+me3 copy\BIC1_K36me3_x20_x1.6_#1.tif	26.783
	C3-WT_Kd+me3 copy\WT2_K36me3_x20_x1.5_#6.tif	30.765		C3-KO_Kd+me3 copy\BIC1_K36me3_x20_x1.6_#1.tif	29.397
	C3-WT_Kd+me3 copy\WT2_K36me3_x20_x1.5_#6.tif	36.169		C3-KO_Kd+me3 copy\BIC1_K36me3_x20_x1.6_#1.tif	23
	C3-WT_Kd+me3 copy\WT2_K36me3_x20_x1.5_#6.tif	35.734		C3-KO_Kd+me3 copy\BIC1_K36me3_x20_x1.6_#1.tif	27.882
	C3-WT_Kd+me3 copy\WT2_K36me3_x20_x1.5_#6.tif	83.463		C3-KO_Kd+me3 copy\BIC1_K36me3_x20_x1.6_#1.tif	45.5
	C3-WT_Kd+me3 copy\WT2_K36me3_x20_x1.5_#6.tif	32.85		C3-KO_Kd+me3 copy\BIC1_K36me3_x20_x1.6_#1.tif	18.814
	C3-WT_Kd+me3 copy\WT2_K36me3_x20_x1.5_#6.tif	31.657		C3-KO_Kd+me3 copy\BIC1_K36me3_x20_x1.6_#1.tif	25.028
	C3-WT_Kd+me3 copy\WT2_K36me3_x20_x1.5_#6.tif	23.923		C3-KO_Kd+me3 copy\BIC1_K36me3_x20_x1.6_#1.tif	17.7
	C3-WT_Kd+me3 copy\WT2_K36me3_x20_x1.5_#6.tif	32		C3-KO_Kd+me3 copy\BIC1_K36me3_x20_x1.6_#1.tif	21.64
	C3-WT_Kd+me3 copy\WT2_K36me3_x20_x1.5_#6.tif	28.511		C3-KO_Kd+me3 copy\BIC1_K36me3_x20_x1.6_#1.tif	19.897
	C3-WT_Kd+me3 copy\WT2_K36me3_x20_x1.5_#6.tif	37		C3-KO_Kd+me3 copy\BIC1_K36me3_x20_x1.6_#1.tif	37.704
	C3-WT_Kd+me3 copy\WT2_K36me3_x20_x1.5_#6.tif	34.69		C3-KO_Kd+me3 copy\BIC1_K36me3_x20_x1.6_#1.tif	31.067
	C3-WT_Kd+me3 copy\WT2_K36me3_x20_x1.5_#6.tif	37.7		C3-KO_Kd+me3 copy\BIC1_K36me3_x20_x1.6_#1.tif	39.091
	C3-WT_Kd+me3 copy\WT2_K36me3_x20_x1.5_#6.tif	32.1		C3-KO_Kd+me3 copy\BIC1_K36me3_x20_x1.6_#1.tif	14
	C3-WT_Kd+me3 copy\WT2_K36me3_x20_x1.5_#6.tif	45		C3-KO_Kd+me3 copy\BIC1_K36me3_x20_x1.6_#1.tif	32.98
	C3-WT_Kd+me3 copy\WT2_K36me3_x20_x1.5_#6.tif	49.619		C3-KO_Kd+me3 copy\BIC1_K36me3_x20_x1.6_#1.tif	29.556
	C3-WT_Kd+me3 copy\WT2_K36me3_x20_x1.5_#6.tif	39.043		C3-KO_Kd+me3 copy\BIC1_K36me3_x20_x1.6_#1.tif	65.444
	C3-WT_Kd+me3 copy\WT2_K36me3_x20_x1.5_#6.tif	27.5		C3-KO_Kd+me3 copy\BIC1_K36me3_x20_x1.6_#1.tif	27.302
	C3-WT_Kd+me3 copy\WT2_K36me3_x20_x1.5_#6.tif	34.644		C3-KO_Kd+me3 copy\BIC1_K36me3_x20_x1.6_#1.tif	24.821
	C3-WT_Kd+me3 copy\WT2_K36me3_x20_x1.5_#6.tif	33.929		C3-KO_Kd+me3 copy\BIC1_K36me3_x20_x1.6_#1.tif	44
	C3-WT_Kd+me3 copy\WT2_K36me3_x20_x1.5_#6.tif	40.214		C3-KO_Kd+me3 copy\BIC1_K36me3_x20_x1.6_#1.tif	33.5
	C3-WT_Kd+me3 copy\WT2_K36me3_x20_x1.5_#6.tif	28		C3-KO_Kd+me3 copy\BIC1_K36me3_x20_x1.6_#1.tif	28.8
	C3-WT_Kd+me3 copy\WT2_K36me3_x20_x1.5_#6.tif	40.279		C3-KO_Kd+me3 copy\BIC1_K36me3_x20_x1.6_#1.tif	22.588
	C3-WT_Kd+me3 copy\WT2_K36me3_x20_x1.5_#6.tif	27.5		C3-KO_Kd+me3 copy\BIC1_K36me3_x20_x1.6_#1.tif	14.75
	C3-WT_Kd+me3 copy\WT2_K36me3_x20_x1.5_#6.tif	24.333		C3-KO_Kd+me3 copy\BIC1_K36me3_x20_x1.6_#1.tif	38.435
	C3-WT_Kd+me3 copy\WT2_K36me3_x20_x1.5_#6.tif	50.5		C3-KO_Kd+me3 copy\BIC1_K36me3_x20_x1.6_#1.tif	31.448
	C3-WT_Kd+me3 copy\WT2_K36me3_x20_x1.5_#6.tif	39.184		C3-KO_Kd+me3 copy\BIC1_K36me3_x20_x1.6_#1.tif	29.75
	C3-WT_Kd+me3 copy\WT2_K36me3_x20_x1.5_#6.tif	23.944		C3-KO_Kd+me3 copy\BIC1_K36me3_x20_x1.6_#1.tif	27.28
	C3-WT_Kd+me3 copy\WT2_K36me3_x20_x1.5_#6.tif	23.5		C3-KO_Kd+me3 copy\BIC1_K36me3_x20_x1.6_#1.tif	19.333
	C3-WT_Kd+me3 copy\WT2_K36me3_x20_x1.5_#6.tif	28.385		C3-KO_Kd+me3 copy\BIC1_K36me3_x20_x1.6_#1.tif	20.094
	C3-WT_Kd+me3 copy\WT2_K36me3_x20_x1.5_#6.tif	34.476		C3-KO_Kd+me3 copy\BIC1_K36me3_x20_x1.6_#1.tif	31.667
	C3-WT_Kd+me3 copy\WT2_K36me3_x20_x1.5_#6.tif	48.571		C3-KO_Kd+me3 copy\BIC1_K36me3_x20_x1.6_#1.tif	27.333
	C3-WT_Kd+me3 copy\WT2_K36me3_x20_x1.5_#6.tif	33.029		C3-KO_Kd+me3 copy\BIC1_K36me3_x20_x1.6_#1.tif	25.019
	C3-WT_Kd+me3 copy\WT2_K36me3_x20_x1.5_#6.tif	30.032		C3-KO_Kd+me3 copy\BIC1_K36me3_x20_x1.6_#1.tif	33
	C3-WT_Kd+me3 copy\WT2_K36me3_x20_x1.5_#6.tif	40.391		C3-KO_Kd+me3 copy\BIC1_K36me3_x20_x1.6_#1.tif	34.367
	C3-WT_Kd+me3 copy\WT2_K36me3_x20_x1.5_#6.tif	35.482		C3-KO_Kd+me3 copy\BIC1_K36me3_x20_x1.6_#1.tif	28.686
	C3-WT_Kd+me3 copy\WT2_K36me3_x20_x1.5_#6.tif	50.132		C3-KO_Kd+me3 copy\BIC1_K36me3_x20_x1.6_#1.tif	32.086
	C3-WT_Kd+me3 copy\WT2_K36me3_x20_x1.5_#6.tif	40.792		C3-KO_Kd+me3 copy\BIC1_K36me3_x20_x1.6_#1.tif	39.394
	C3-WT_Kd+me3 copy\WT2_K36me3_x20_x1.5_#6.tif	120.68		C3-KO_Kd+me3 copy\BIC1_K36me3_x20_x1.6_#1.tif	29.5
	C3-WT_Kd+me3 copy\WT2_K36me3_x20_x1.5_#6.tif	32.2		C3-KO_Kd+me3 copy\BIC1_K36me3_x20_x1.6_#1.tif	30.683
	C3-WT_Kd+me3 copy\WT2_K36me3_x20_x1.5_#6.tif	23.917		C3-KO_Kd+me3 copy\BIC1_K36me3_x20_x1.6_#1.tif	22.9
	C3-WT_Kd+me3 copy\WT2_K36me3_x20_x1.5_#6.tif	22.865		C3-KO_Kd+me3 copy\BIC1_K36me3_x20_x1.6_#1.tif	28.667
	C3-WT_Kd+me3 copy\WT2_K36me3_x20_x1.5_#6.tif	39.889		C3-KO_Kd+me3 copy\BIC1_K36me3_x20_x1.6_#1.tif	23.276
	C3-WT_Kd+me3 copy\WT2_K36me3_x20_x1.5_#6.tif	28.207		C3-KO_Kd+me3 copy\BIC1_K36me3_x20_x1.6_#1.tif	19
	C3-WT_Kd+me3 copy\WT2_K36me3_x20_x1.5_#6.tif	38.564		C3-KO_Kd+me3 copy\BIC1_K36me3_x20_x1.6_#1.tif	17.5
	C3-WT_Kd+me3 copy\WT2_K36me3_x20_x1.5_#6.tif	42.468		C3-KO_Kd+me3 copy\BIC1_K36me3_x20_x1.6_#1.tif	22.2
	C3-WT_Kd+me3 copy\WT2_K36me3_x20_x1.5_#6.tif	40.792		C3-KO_Kd+me3 copy\BIC1_K36me3_x20_x1.6_#1.tif	26
	C3-WT_Kd+me3 copy\WT2_K36me3_x20_x1.5_#6.tif	48.375		C3-KO_Kd+me3 copy\BIC1_K36me3_x20_x1.6_#1.tif	27.894
	C3-WT_Kd+me3 copy\WT2_K36me3_x20_x1.5_#6.tif	44		C3-KO_Kd+me3 copy\BIC1_K36me3_x20_x1.6_#1.tif	38.46
	C3-WT_Kd+me3 copy\WT2_K36me3_x20_x1.5_#6.tif	28.562		C3-KO_Kd+me3 copy\BIC1_K36me3_x20_x1.6_#1.tif	22.69
	C3-WT_Kd+me3 copy\WT2_K36me3_x20_x1.5_#6.tif	36		C3-KO_Kd+me3 copy\BIC1_K36me3_x20_x1.6_#1.tif	21.2
	C3-WT_Kd+me3 copy\WT2_K36me3_x20_x1.5_#6.tif	29		C3-KO_Kd+me3 copy\BIC1_K36me3_x20_x1.6_#1.tif	32.267
	C3-WT_Kd+me3 copy\WT2_K36me3_x20_x1.5_#6.tif	36		C3-KO_Kd+me3 copy\BIC1_K36me3_x20_x1.6_#1.tif	22.065
	C3-WT_Kd+me3 copy\WT2_K36me3_x20_x1.5_#6.tif	22.857		C3-KO_Kd+me3 copy\BIC1_K36me3_x20_x1.6_#1.tif	40.64
	C3-WT_Kd+me3 copy\WT2_K36me3_x20_x1.5_#6.tif	38.2		C3-KO_Kd+me3 copy\BIC1_K36me3_x20_x1.6_#1.tif	36.485
	C3-WT_Kd+me3 copy\WT2_K36me3_x20_x1.5_#6.tif	45.667		C3-KO_Kd+me3 copy\BIC1_K36me3_x20_x1.6_#1.tif	32.517
	C3-WT_Kd+me3 copy\WT2_K36me3_x20_x1.5_#6.tif	41.667		C3-KO_Kd+me3 copy\BIC1_K36me3_x20_x1.6_#1.tif	43.271
	C3-WT_Kd+me3 copy\WT2_K36me3_x20_x1.5_#6.tif	27.2		C3-KO_Kd+me3 copy\BIC1_K36me3_x20_x1.6_#1.tif	30.231
	C3-WT_Kd+me3 copy\WT2_K36me3_x20_x1.5_#6.tif	23		C3-KO_Kd+me3 copy\BIC1_K36me3_x20_x1.6_#1.tif	44.154
	C3-WT_Kd+me3 copy\WT2_K36me3_x20_x1.5_#6.tif	32		C3-KO_Kd+me3 copy\BIC1_K36me3_x20_x1.6_#1.tif	31.075
	C3-WT_Kd+me3 copy\WT2_K36me3_x20_x1.5_#6.tif	32.081		C3-KO_Kd+me3 copy\BIC1_K36me3_x20_x1.6_#1.tif	39.159
	C3-WT_Kd+me3 copy\WT2_K36me3_x20_x1.5_#6.tif	34.266		C3-KO_Kd+me3 copy\BIC1_K36me3_x20_x1.6_#1.tif	62.156
	C3-WT_Kd+me3 copy\WT2_K36me3_x20_x1.5_#6.tif	27.263		C3-KO_Kd+me3 copy\BIC1_K36me3_x20_x1.6_#1.tif	25.042
	C3-WT_Kd+me3 copy\WT2_K36me3_x20_x1.5_#6.tif	48.333		C3-KO_Kd+me3 copy\BIC1_K36me3_x20_x1.6_#1.tif	21
	C3-WT_Kd+me3 copy\WT2_K36me3_x20_x1.5_#6.tif	41		C3-KO_Kd+me3 copy\BIC1_K36me3_x20_x1.6_#1.tif	14.69
	C3-WT_Kd+me3 copy\WT2_K36me3_x20_x1.5_#6.tif	44.231		C3-KO_Kd+me3 copy\BIC1_K36me3_x20_x1.6_#1.tif	28
	C3-WT_Kd+me3 copy\WT2_K36me3_x20_x1.5_#6.tif	34.282		C3-KO_Kd+me3 copy\BIC1_K36me3_x20_x1.6_#1.tif	12.5
	C3-WT_Kd+me3 copy\WT2_K36me3_x20_x1.5_#6.tif	37.548		C3-KO_Kd+me3 copy\BIC1_K36me3_x20_x1.6_#1.tif	26.714
	C3-WT_Kd+me3 copy\WT2_K36me3_x20_x1.5_#6.tif	37.2		C3-KO_Kd+me3 copy\BIC1_K36me3_x20_x1.6_#1.tif	24.039
	C3-WT_Kd+me3 copy\WT2_K36me3_x20_x1.5_#6.tif	31.923		C3-KO_Kd+me3 copy\BIC1_K36me3_x20_x1.6_#1.tif	21
	C3-WT_Kd+me3 copy\WT2_K36me3_x20_x1.5_#6.tif	23.7		C3-KO_Kd+me3 copy\BIC1_K36me3_x20_x1.6_#1.tif	18.75
	C3-WT_Kd+me3 copy\WT2_K36me3_x20_x1.5_#6.tif	46		C3-KO_Kd+me3 copy\BIC1_K36me3_x20_x1.6_#1.tif	45.203
	C3-WT_Kd+me3 copy\WT2_K36me3_x20_x1.5_#6.tif	54		C3-KO_Kd+me3 copy\BIC1_K36me3_x20_x1.6_#1.tif	21.786
	C3-WT_Kd+me3 copy\WT2_K36me3_x20_x1.5_#6.tif	35.357		C3-KO_Kd+me3 copy\BIC1_K36me3_x20_x1.6_#1.tif	16.239
	C3-WT_Kd+me3 copy\WT2_K36me3_x20_x1.5_#6.tif	41.6		C3-KO_Kd+me3 copy\BIC1_K36me3_x20_x1.6_#1.tif	16
	C3-WT_Kd+me3 copy\WT2_K36me3_x20_x1.5_#6.tif	43.647		C3-KO_Kd+me3 copy\BIC1_K36me3_x20_x1.6_#1.tif	20.5
	C3-WT_Kd+me3 copy\WT2_K36me3_x20_x1.5_#6.tif	47.4		C3-KO_Kd+me3 copy\BIC1_K36me3_x20_x1.6_#1.tif	24.769
	C3-WT_Kd+me3 copy\WT2_K36me3_x20_x1.5_#6.tif	24		C3-KO_Kd+me3 copy\BIC1_K36me3_x20_x1.6_#1.tif	27.455
	C3-WT_Kd+me3 copy\WT2_K36me3_x20_x1.5_#6.tif	35.804		C3-KO_Kd+me3 copy\BIC1_K36me3_x20_x1.6_#1.tif	18.224
	C3-WT_Kd+me3 copy\WT2_K36me3_x20_x1.5_#6.tif	32.833		C3-KO_Kd+me3 copy\BIC1_K36me3_x20_x1.6_#1.tif	24.214
	C3-WT_Kd+me3 copy\WT2_K36me3_x20_x1.5_#6.tif	45.8		C3-KO_Kd+me3 copy\BIC1_K36me3_x20_x1.6_#1.tif	20.729
	C3-WT_Kd+me3 copy\WT2_K36me3_x20_x1.5_#6.tif	37		C3-KO_Kd+me3 copy\BIC1_K36me3_x20_x1.6_#1.tif	31.5
	C3-WT_Kd+me3 copy\WT2_K36me3_x20_x1.5_#6.tif	26.5		C3-KO_Kd+me3 copy\BIC1_K36me3_x20_x1.6_#1.tif	24.708
	C3-WT_Kd+me3 copy\WT2_K36me3_x20_x1.5_#6.tif	38.283		C3-KO_Kd+me3 copy\BIC1_K36me3_x20_x1.6_#1.tif	23.679
	C3-WT_Kd+me3 copy\WT2_K36me3_x20_x1.5_#6.tif	37.123		C3-KO_Kd+me3 copy\BIC1_K36me3_x20_x1.6_#1.tif	16.919
	C3-WT_Kd+me3 copy\WT2_K36me3_x20_x1.5_#6.tif	30.364		C3-KO_Kd+me3 copy\BIC1_K36me3_x20_x1.6_#1.tif	20.167
	C3-WT_Kd+me3 copy\WT2_K36me3_x20_x1.5_#6.tif	23.625		C3-KO_Kd+me3 copy\BIC1_K36me3_x20_x1.6_#1.tif	34.5
	C3-WT_Kd+me3 copy\WT2_K36me3_x20_x1.5_#6.tif	32.524		C3-KO_Kd+me3 copy\BIC1_K36me3_x20_x1.6_#1.tif	31.917
	C3-WT_Kd+me3 copy\WT2_K36me3_x20_x1.5_#6.tif	39.357		C3-KO_Kd+me3 copy\BIC1_K36me3_x20_x1.6_#1.tif	46.579
	C3-WT_Kd+me3 copy\WT2_K36me3_x20_x1.5_#6.tif	30.8		C3-KO_Kd+me3 copy\BIC1_K36me3_x20_x1.6_#1.tif	21.692
	C3-WT_Kd+me3 copy\WT2_K36me3_x20_x1.5_#6.tif	79.188		C3-KO_Kd+me3 copy\BIC1_K36me3_x20_x1.6_#1.tif	22.765
	C3-WT_Kd+me3 copy\WT2_K36me3_x20_x1.5_#6.tif	27.933		C3-KO_Kd+me3 copy\BIC1_K36me3_x20_x1.6_#1.tif	32.511
	C3-WT_Kd+me3 copy\WT2_K36me3_x20_x1.5_#6.tif	40.714		C3-KO_Kd+me3 copy\BIC1_K36me3_x20_x1.6_#1.tif	43.077
	C3-WT_Kd+me3 copy\WT2_K36me3_x20_x1.5_#6.tif	27		C3-KO_Kd+me3 copy\BIC1_K36me3_x20_x1.6_#1.tif	45.533
	C3-WT_Kd+me3 copy\WT2_K36me3_x20_x1.5_#6.tif	30.263		C3-KO_Kd+me3 copy\BIC1_K36me3_x20_x1.6_#1.tif	28.831
	C3-WT_Kd+me3 copy\WT2_K36me3_x20_x1.5_#6.tif	45.407		C3-KO_Kd+me3 copy\BIC1_K36me3_x20_x1.6_#1.tif	47.406
	C3-WT_Kd+me3 copy\WT2_K36me3_x20_x1.5_#6.tif	52.158		C3-KO_Kd+me3 copy\BIC1_K36me3_x20_x1.6_#1.tif	21.037
	C3-WT_Kd+me3 copy\WT2_K36me3_x20_x1.5_#6.tif	29.5		C3-KO_Kd+me3 copy\BIC1_K36me3_x20_x1.6_#1.tif	47.5
	C3-WT_Kd+me3 copy\WT2_K36me3_x20_x1.5_#6.tif	41		C3-KO_Kd+me3 copy\BIC1_K36me3_x20_x1.6_#1.tif	21.692
	C3-WT_Kd+me3 copy\WT2_K36me3_x20_x1.5_#6.tif	19		C3-KO_Kd+me3 copy\BIC1_K36me3_x20_x1.6_#1.tif	134.444
	C3-WT_Kd+me3 copy\WT2_K36me3_x20_x1.5_#6.tif	48.316		C3-KO_Kd+me3 copy\BIC1_K36me3_x20_x1.6_#1.tif	40.921
	C3-WT_Kd+me3 copy\WT2_K36me3_x20_x1.5_#6.tif	29.071		C3-KO_Kd+me3 copy\BIC1_K36me3_x20_x1.6_#1.tif	28.486
	C3-WT_Kd+me3 copy\WT2_K36me3_x20_x1.5_#6.tif	22.333		C3-KO_Kd+me3 copy\BIC1_K36me3_x20_x1.6_#1.tif	46.075
	C3-WT_Kd+me3 copy\WT2_K36me3_x20_x1.5_#6.tif	28.5		C3-KO_Kd+me3 copy\BIC1_K36me3_x20_x1.6_#1.tif	16
	C3-WT_Kd+me3 copy\WT2_K36me3_x20_x1.5_#6.tif	19.583		C3-KO_Kd+me3 copy\BIC1_K36me3_x20_x1.6_#1.tif	36.857
	C3-WT_Kd+me3 copy\WT2_K36me3_x20_x1.5_#6.tif	24.609		C3-KO_Kd+me3 copy\BIC1_K36me3_x20_x1.6_#1.tif	52.154
	C3-WT_Kd+me3 copy\WT2_K36me3_x20_x1.5_#6.tif	19.755		C3-KO_Kd+me3 copy\BIC1_K36me3_x20_x1.6_#1.tif	22.964
	C3-WT_Kd+me3 copy\WT2_K36me3_x20_x1.5_#6.tif	27.219		C3-KO_Kd+me3 copy\BIC1_K36me3_x20_x1.6_#1.tif	20
	C3-WT_Kd+me3 copy\WT2_K36me3_x20_x1.5_#6.tif	51.778		C3-KO_Kd+me3 copy\BIC1_K36me3_x20_x1.6_#1.tif	34.111
	C3-WT_Kd+me3 copy\WT2_K36me3_x20_x1.5_#6.tif	87.167		C3-KO_Kd+me3 copy\BIC1_K36me3_x20_x1.6_#1.tif	35.778
	C3-WT_Kd+me3 copy\WT2_K36me3_x20_x1.5_#6.tif	22		C3-KO_Kd+me3 copy\BIC1_K36me3_x20_x1.6_#1.tif	21.378
	C3-WT_Kd+me3 copy\WT2_K36me3_x20_x1.5_#6.tif	31.682		C3-KO_Kd+me3 copy\BIC1_K36me3_x20_x1.6_#1.tif	81.091
	C3-WT_Kd+me3 copy\WT2_K36me3_x20_x1.5_#6.tif	29.75		C3-KO_Kd+me3 copy\BIC1_K36me3_x20_x1.6_#1.tif	21.571
	C3-WT_Kd+me3 copy\WT2_K36me3_x20_x1.5_#6.tif	29.333		C3-KO_Kd+me3 copy\BIC1_K36me3_x20_x1.6_#1.tif	31.879
	C3-WT_Kd+me3 copy\WT2_K36me3_x20_x1.5_#6.tif	27.833		C3-KO_Kd+me3 copy\BIC1_K36me3_x20_x1.6_#1.tif	24.98
	C3-WT_Kd+me3 copy\WT2_K36me3_x20_x1.5_#6.tif	21		C3-KO_Kd+me3 copy\BIC1_K36me3_x20_x1.6_#1.tif	54.182
	C3-WT_Kd+me3 copy\WT2_K36me3_x20_x1.5_#6.tif	28		C3-KO_Kd+me3 copy\BIC1_K36me3_x20_x1.6_#1.tif	30.385
	C3-WT_Kd+me3 copy\WT2_K36me3_x20_x1.5_#6.tif	43.238		C3-KO_Kd+me3 copy\BIC1_K36me3_x20_x1.6_#1.tif	25.5
	C3-WT_Kd+me3 copy\WT2_K36me3_x20_x1.5_#6.tif	21.333		C3-KO_Kd+me3 copy\BIC1_K36me3_x20_x1.6_#1.tif	49.474
	C3-WT_Kd+me3 copy\WT2_K36me3_x20_x1.5_#6.tif	15.667		C3-KO_Kd+me3 copy\BIC1_K36me3_x20_x1.6_#1.tif	23.28
	C3-WT_Kd+me3 copy\WT2_K36me3_x20_x1.5_#6.tif	27.815		C3-KO_Kd+me3 copy\BIC1_K36me3_x20_x1.6_#1.tif	150.75
	C3-WT_Kd+me3 copy\WT2_K36me3_x20_x1.5_#6.tif	178.267		C3-KO_Kd+me3 copy\BIC1_K36me3_x20_x1.6_#1.tif	47.273
	C3-WT_Kd+me3 copy\WT2_K36me3_x20_x1.5_#6.tif	35.909		C3-KO_Kd+me3 copy\BIC1_K36me3_x20_x1.6_#1.tif	20.5
	C3-WT_Kd+me3 copy\WT2_K36me3_x20_x1.5_#6.tif	50.6		C3-KO_Kd+me3 copy\BIC1_K36me3_x20_x1.6_#1.tif	30.618
	C3-WT_Kd+me3 copy\WT2_K36me3_x20_x1.5_#6.tif	34.75		C3-KO_Kd+me3 copy\BIC1_K36me3_x20_x1.6_#1.tif	36.333
	C3-WT_Kd+me3 copy\WT2_K36me3_x20_x1.5_#6.tif	33.167		C3-KO_Kd+me3 copy\BIC1_K36me3_x20_x1.6_#1.tif	19.125
	C3-WT_Kd+me3 copy\WT2_K36me3_x20_x1.5_#6.tif	44.048		C3-KO_Kd+me3 copy\BIC1_K36me3_x20_x1.6_#1.tif	40
	C3-WT_Kd+me3 copy\WT2_K36me3_x20_x1.5_#6.tif	27.696		C3-KO_Kd+me3 copy\BIC1_K36me3_x20_x1.6_#1.tif	138.906
	C3-WT_Kd+me3 copy\WT2_K36me3_x20_x1.5_#6.tif	35.688		C3-KO_Kd+me3 copy\BIC1_K36me3_x20_x1.6_#1.tif	23.074
	C3-WT_Kd+me3 copy\WT2_K36me3_x20_x1.5_#6.tif	22		C3-KO_Kd+me3 copy\BIC1_K36me3_x20_x1.6_#1.tif	17.362
	C3-WT_Kd+me3 copy\WT2_K36me3_x20_x1.5_#6.tif	47		C3-KO_Kd+me3 copy\BIC1_K36me3_x20_x1.6_#1.tif	23.628
	C3-WT_Kd+me3 copy\WT2_K36me3_x20_x1.5_#6.tif	27.704		C3-KO_Kd+me3 copy\BIC1_K36me3_x20_x1.6_#1.tif	53.642
	C3-WT_Kd+me3 copy\WT2_K36me3_x20_x1.5_#6.tif	36.429		C3-KO_Kd+me3 copy\BIC1_K36me3_x20_x1.6_#1.tif	19.98
	C3-WT_Kd+me3 copy\WT2_K36me3_x20_x1.5_#6.tif	22		C3-KO_Kd+me3 copy\BIC1_K36me3_x20_x1.6_#1.tif	25.894
	C3-WT_Kd+me3 copy\WT2_K36me3_x20_x1.5_#6.tif	60.4		C3-KO_Kd+me3 copy\BIC1_K36me3_x20_x1.6_#1.tif	31.111
	C3-WT_Kd+me3 copy\WT2_K36me3_x20_x1.5_#6.tif	20.4		C3-KO_Kd+me3 copy\BIC1_K36me3_x20_x1.6_#1.tif	40
	C3-WT_Kd+me3 copy\WT2_K36me3_x20_x1.5_#6.tif	41.308		C3-KO_Kd+me3 copy\BIC1_K36me3_x20_x1.6_#1.tif	61.146
	C3-WT_Kd+me3 copy\WT2_K36me3_x20_x1.5_#6.tif	44.951		C3-KO_Kd+me3 copy\BIC1_K36me3_x20_x1.6_#1.tif	27.725
	C3-WT_Kd+me3 copy\WT2_K36me3_x20_x1.5_#6.tif	24.069		C3-KO_Kd+me3 copy\BIC1_K36me3_x20_x1.6_#1.tif	161.235
	C3-WT_Kd+me3 copy\WT2_K36me3_x20_x1.5_#6.tif	39.943		C3-KO_Kd+me3 copy\BIC1_K36me3_x20_x1.6_#1.tif	30.596
	C3-WT_Kd+me3 copy\WT2_K36me3_x20_x1.5_#6.tif	55.176		C3-KO_Kd+me3 copy\BIC1_K36me3_x20_x1.6_#1.tif	34
	C3-WT_Kd+me3 copy\WT2_K36me3_x20_x1.5_#6.tif	35.405		C3-KO_Kd+me3 copy\BIC1_K36me3_x20_x1.6_#1.tif	20.831
	C3-WT_Kd+me3 copy\WT2_K36me3_x20_x1.5_#6.tif	35.036		C3-KO_Kd+me3 copy\BIC1_K36me3_x20_x1.6_#1.tif	77.911
	C3-WT_Kd+me3 copy\WT2_K36me3_x20_x1.5_#6.tif	25.146		C3-KO_Kd+me3 copy\BIC1_K36me3_x20_x1.6_#1.tif	35.105
	C3-WT_Kd+me3 copy\WT2_K36me3_x20_x1.5_#6.tif	22.235		C3-KO_Kd+me3 copy\BIC1_K36me3_x20_x1.6_#1.tif	23.212
	C3-WT_Kd+me3 copy\WT2_K36me3_x20_x1.5_#6.tif	42.145		C3-KO_Kd+me3 copy\BIC1_K36me3_x20_x1.6_#1.tif	19.727
	C3-WT_Kd+me3 copy\WT2_K36me3_x20_x1.5_#6.tif	49.833		C3-KO_Kd+me3 copy\BIC1_K36me3_x20_x1.6_#1.tif	25.5
	C3-WT_Kd+me3 copy\WT2_K36me3_x20_x1.5_#6.tif	35.759		C3-KO_Kd+me3 copy\BIC1_K36me3_x20_x1.6_#1.tif	27.75
	C3-WT_Kd+me3 copy\WT2_K36me3_x20_x1.5_#6.tif	22.5		C3-KO_Kd+me3 copy\BIC1_K36me3_x20_x1.6_#1.tif	43.431
	C3-WT_Kd+me3 copy\WT2_K36me3_x20_x1.5_#6.tif	44		C3-KO_Kd+me3 copy\BIC1_K36me3_x20_x1.6_#1.tif	28.095
	C3-WT_Kd+me3 copy\WT2_K36me3_x20_x1.5_#6.tif	46.156		C3-KO_Kd+me3 copy\BIC1_K36me3_x20_x1.6_#1.tif	27.762
	C3-WT_Kd+me3 copy\WT2_K36me3_x20_x1.5_#6.tif	41.02		C3-KO_Kd+me3 copy\BIC1_K36me3_x20_x1.6_#1.tif	28.474
	C3-WT_Kd+me3 copy\WT2_K36me3_x20_x1.5_#6.tif	31.778		C3-KO_Kd+me3 copy\BIC1_K36me3_x20_x1.6_#1.tif	43
	C3-WT_Kd+me3 copy\WT2_K36me3_x20_x1.5_#6.tif	51.946		C3-KO_Kd+me3 copy\BIC1_K36me3_x20_x1.6_#1.tif	36.967
	C3-WT_Kd+me3 copy\WT2_K36me3_x20_x1.5_#6.tif	25.78		C3-KO_Kd+me3 copy\BIC1_K36me3_x20_x1.6_#1.tif	28.676
	C3-WT_Kd+me3 copy\WT2_K36me3_x20_x1.5_#6.tif	25.053		C3-KO_Kd+me3 copy\BIC1_K36me3_x20_x1.6_#1.tif	32.273
	C3-WT_Kd+me3 copy\WT2_K36me3_x20_x1.5_#6.tif	37.167		C3-KO_Kd+me3 copy\BIC1_K36me3_x20_x1.6_#1.tif	126.787
	C3-WT_Kd+me3 copy\WT2_K36me3_x20_x1.5_#6.tif	77.333		C3-KO_Kd+me3 copy\BIC1_K36me3_x20_x1.6_#1.tif	34.704
	C3-WT_Kd+me3 copy\WT2_K36me3_x20_x1.5_#6.tif	47.948		C3-KO_Kd+me3 copy\BIC1_K36me3_x20_x1.6_#1.tif	28.435
	C3-WT_Kd+me3 copy\WT2_K36me3_x20_x1.5_#6.tif	24.327		C3-KO_Kd+me3 copy\BIC1_K36me3_x20_x1.6_#1.tif	27.49
	C3-WT_Kd+me3 copy\WT2_K36me3_x20_x1.5_#6.tif	119.476		C3-KO_Kd+me3 copy\BIC1_K36me3_x20_x1.6_#1.tif	36.44
	C3-WT_Kd+me3 copy\WT2_K36me3_x20_x1.5_#6.tif	37.5		C3-KO_Kd+me3 copy\BIC1_K36me3_x20_x1.6_#1.tif	56.684
	C3-WT_Kd+me3 copy\WT2_K36me3_x20_x1.5_#6.tif	32.72		C3-KO_Kd+me3 copy\BIC1_K36me3_x20_x1.6_#1.tif	23.159
	C3-WT_Kd+me3 copy\WT2_K36me3_x20_x1.5_#6.tif	28.905		C3-KO_Kd+me3 copy\BIC1_K36me3_x20_x1.6_#1.tif	37.467
	C3-WT_Kd+me3 copy\WT2_K36me3_x20_x1.5_#6.tif	28		C3-KO_Kd+me3 copy\BIC1_K36me3_x20_x1.6_#1.tif	33
	C3-WT_Kd+me3 copy\WT2_K36me3_x20_x1.5_#6.tif	28.062		C3-KO_Kd+me3 copy\BIC1_K36me3_x20_x1.6_#1.tif	19.919
	C3-WT_Kd+me3 copy\WT2_K36me3_x20_x1.5_#6.tif	41.529		C3-KO_Kd+me3 copy\BIC1_K36me3_x20_x1.6_#1.tif	36.312
	C3-WT_Kd+me3 copy\WT2_K36me3_x20_x1.5_#6.tif	46		C3-KO_Kd+me3 copy\BIC1_K36me3_x20_x1.6_#1.tif	46.515
	C3-WT_Kd+me3 copy\WT2_K36me3_x20_x1.5_#6.tif	74.567		C3-KO_Kd+me3 copy\BIC1_K36me3_x20_x1.6_#1.tif	50.5
	C3-WT_Kd+me3 copy\WT2_K36me3_x20_x1.5_#6.tif	33.2		C3-KO_Kd+me3 copy\BIC1_K36me3_x20_x1.6_#1.tif	23.96
	C3-WT_Kd+me3 copy\WT2_K36me3_x20_x1.5_#6.tif	22.721		C3-KO_Kd+me3 copy\BIC1_K36me3_x20_x1.6_#1.tif	25.016
	C3-WT_Kd+me3 copy\WT2_K36me3_x20_x1.5_#6.tif	44.611		C3-KO_Kd+me3 copy\BIC1_K36me3_x20_x1.6_#1.tif	69
	C3-WT_Kd+me3 copy\WT2_K36me3_x20_x1.5_#6.tif	87.75		C3-KO_Kd+me3 copy\BIC1_K36me3_x20_x1.6_#1.tif	18
	C3-WT_Kd+me3 copy\WT2_K36me3_x20_x1.5_#6.tif	54.721		C3-KO_Kd+me3 copy\BIC1_K36me3_x20_x1.6_#1.tif	20.214
	C3-WT_Kd+me3 copy\WT2_K36me3_x20_x1.5_#6.tif	45.222		C3-KO_Kd+me3 copy\BIC1_K36me3_x20_x1.6_#1.tif	26.27
	C3-WT_Kd+me3 copy\WT2_K36me3_x20_x1.5_#6.tif	24.623		C3-KO_Kd+me3 copy\BIC1_K36me3_x20_x1.6_#1.tif	28
	C3-WT_Kd+me3 copy\WT2_K36me3_x20_x1.5_#6.tif	36.091		C3-KO_Kd+me3 copy\BIC1_K36me3_x20_x1.6_#1.tif	21.692
	C3-WT_Kd+me3 copy\WT2_K36me3_x20_x1.5_#6.tif	41.577		C3-KO_Kd+me3 copy\BIC1_K36me3_x20_x1.6_#1.tif	90.6
	C3-WT_Kd+me3 copy\WT2_K36me3_x20_x1.5_#6.tif	38		C3-KO_Kd+me3 copy\BIC1_K36me3_x20_x1.6_#1.tif	20.981
	C3-WT_Kd+me3 copy\WT2_K36me3_x20_x1.5_#6.tif	31.961		C3-KO_Kd+me3 copy\BIC1_K36me3_x20_x1.6_#1.tif	24.787
	C3-WT_Kd+me3 copy\WT2_K36me3_x20_x1.5_#6.tif	42		C3-KO_Kd+me3 copy\BIC1_K36me3_x20_x1.6_#1.tif	20.333
	C3-WT_Kd+me3 copy\WT2_K36me3_x20_x1.5_#6.tif	36.524		C3-KO_Kd+me3 copy\BIC1_K36me3_x20_x1.6_#1.tif	14.839
	C3-WT_Kd+me3 copy\WT2_K36me3_x20_x1.5_#6.tif	34.194		C3-KO_Kd+me3 copy\BIC1_K36me3_x20_x1.6_#1.tif	72.286
	C3-WT_Kd+me3 copy\WT2_K36me3_x20_x1.5_#6.tif	23.333		C3-KO_Kd+me3 copy\BIC1_K36me3_x20_x1.6_#1.tif	34.5
	C3-WT_Kd+me3 copy\WT2_K36me3_x20_x1.5_#6.tif	18.4		C3-KO_Kd+me3 copy\BIC1_K36me3_x20_x1.6_#1.tif	27.125
	C3-WT_Kd+me3 copy\WT2_K36me3_x20_x1.5_#6.tif	128.768		C3-KO_Kd+me3 copy\BIC1_K36me3_x20_x1.6_#1.tif	23.397
	C3-WT_Kd+me3 copy\WT2_K36me3_x20_x1.5_#6.tif	33.088		C3-KO_Kd+me3 copy\BIC1_K36me3_x20_x1.6_#1.tif	36.792
	C3-WT_Kd+me3 copy\WT2_K36me3_x20_x1.5_#6.tif	38.692		C3-KO_Kd+me3 copy\BIC1_K36me3_x20_x1.6_#1.tif	29.63
	C3-WT_Kd+me3 copy\WT2_K36me3_x20_x1.5_#6.tif	83.514		C3-KO_Kd+me3 copy\BIC1_K36me3_x20_x1.6_#1.tif	120.933
	C3-WT_Kd+me3 copy\WT2_K36me3_x20_x1.5_#6.tif	62.837		C3-KO_Kd+me3 copy\BIC1_K36me3_x20_x1.6_#1.tif	28
	C3-WT_Kd+me3 copy\WT2_K36me3_x20_x1.5_#6.tif	65.878		C3-KO_Kd+me3 copy\BIC1_K36me3_x20_x1.6_#1.tif	32.75
	C3-WT_Kd+me3 copy\WT2_K36me3_x20_x1.5_#6.tif	38.923		C3-KO_Kd+me3 copy\BIC1_K36me3_x20_x1.6_#1.tif	35.4
	C3-WT_Kd+me3 copy\WT2_K36me3_x20_x1.5_#6.tif	30		C3-KO_Kd+me3 copy\BIC1_K36me3_x20_x1.6_#1.tif	34.158
	C3-WT_Kd+me3 copy\WT2_K36me3_x20_x1.5_#6.tif	30.537		C3-KO_Kd+me3 copy\BIC1_K36me3_x20_x1.6_#1.tif	211.133
	C3-WT_Kd+me3 copy\WT2_K36me3_x20_x1.5_#6.tif	28.9		C3-KO_Kd+me3 copy\BIC1_K36me3_x20_x1.6_#1.tif	32.75
	C3-WT_Kd+me3 copy\WT2_K36me3_x20_x1.5_#6.tif	22.526		C3-KO_Kd+me3 copy\BIC1_K36me3_x20_x1.6_#1.tif	69.409
	C3-WT_Kd+me3 copy\WT2_K36me3_x20_x1.5_#6.tif	50.88		C3-KO_Kd+me3 copy\BIC1_K36me3_x20_x1.6_#1.tif	33.719
	C3-WT_Kd+me3 copy\WT2_K36me3_x20_x1.5_#6.tif	26		C3-KO_Kd+me3 copy\BIC1_K36me3_x20_x1.6_#1.tif	28.973
	C3-WT_Kd+me3 copy\WT2_K36me3_x20_x1.5_#6.tif	34.909		C3-KO_Kd+me3 copy\BIC1_K36me3_x20_x1.6_#1.tif	35.622
	C3-WT_Kd+me3 copy\WT2_K36me3_x20_x1.5_#6.tif	36.1		C3-KO_Kd+me3 copy\BIC1_K36me3_x20_x1.6_#1.tif	33.325
	C3-WT_Kd+me3 copy\WT2_K36me3_x20_x1.5_#6.tif	40.803		C3-KO_Kd+me3 copy\BIC1_K36me3_x20_x1.6_#1.tif	138
	C3-WT_Kd+me3 copy\WT2_K36me3_x20_x1.5_#6.tif	47.026		C3-KO_Kd+me3 copy\BIC1_K36me3_x20_x1.6_#1.tif	55.351
	C3-WT_Kd+me3 copy\WT2_K36me3_x20_x1.5_#6.tif	33.273		C3-KO_Kd+me3 copy\BIC1_K36me3_x20_x1.6_#1.tif	95.053
	C3-WT_Kd+me3 copy\WT2_K36me3_x20_x1.5_#6.tif	28		C3-KO_Kd+me3 copy\BIC1_K36me3_x20_x1.6_#1.tif	22.333
	C3-WT_Kd+me3 copy\WT2_K36me3_x20_x1.5_#6.tif	150.522		C3-KO_Kd+me3 copy\BIC1_K36me3_x20_x1.6_#1.tif	21.079
	C3-WT_Kd+me3 copy\WT2_K36me3_x20_x1.5_#6.tif	31.896		C3-KO_Kd+me3 copy\BIC1_K36me3_x20_x1.6_#1.tif	37
	C3-WT_Kd+me3 copy\WT2_K36me3_x20_x1.5_#6.tif	88.333		C3-KO_Kd+me3 copy\BIC1_K36me3_x20_x1.6_#1.tif	18.932
	C3-WT_Kd+me3 copy\WT2_K36me3_x20_x1.5_#6.tif	18		C3-KO_Kd+me3 copy\BIC1_K36me3_x20_x1.6_#1.tif	87.952
	C3-WT_Kd+me3 copy\WT2_K36me3_x20_x1.5_#6.tif	28.615		C3-KO_Kd+me3 copy\BIC1_K36me3_x20_x1.6_#1.tif	18.968
	C3-WT_Kd+me3 copy\WT2_K36me3_x20_x1.5_#6.tif	34.212		C3-KO_Kd+me3 copy\BIC1_K36me3_x20_x1.6_#1.tif	30.5
	C3-WT_Kd+me3 copy\WT2_K36me3_x20_x1.5_#6.tif	44.556		C3-KO_Kd+me3 copy\BIC1_K36me3_x20_x1.6_#1.tif	17.406
	C3-WT_Kd+me3 copy\WT2_K36me3_x20_x1.5_#6.tif	43.25		C3-KO_Kd+me3 copy\BIC1_K36me3_x20_x1.6_#1.tif	27.524
	C3-WT_Kd+me3 copy\WT2_K36me3_x20_x1.5_#6.tif	87		C3-KO_Kd+me3 copy\BIC1_K36me3_x20_x1.6_#1.tif	103.8
	C3-WT_Kd+me3 copy\WT2_K36me3_x20_x1.5_#6.tif	49.216		C3-KO_Kd+me3 copy\BIC1_K36me3_x20_x1.6_#1.tif	131.1
	C3-WT_Kd+me3 copy\WT2_K36me3_x20_x1.5_#6.tif	24.596		C3-KO_Kd+me3 copy\BIC1_K36me3_x20_x1.6_#1.tif	16.833
	C3-WT_Kd+me3 copy\WT2_K36me3_x20_x1.5_#6.tif	21.279		C3-KO_Kd+me3 copy\BIC1_K36me3_x20_x1.6_#1.tif	29.565
	C3-WT_Kd+me3 copy\WT2_K36me3_x20_x1.5_#6.tif	144.679		C3-KO_Kd+me3 copy\BIC1_K36me3_x20_x1.6_#1.tif	15.625
	C3-WT_Kd+me3 copy\WT2_K36me3_x20_x1.5_#6.tif	35.926		C3-KO_Kd+me3 copy\BIC1_K36me3_x20_x1.6_#1.tif	30.667
	C3-WT_Kd+me3 copy\WT2_K36me3_x20_x1.5_#6.tif	36		C3-KO_Kd+me3 copy\BIC1_K36me3_x20_x1.6_#1.tif	20.944
	C3-WT_Kd+me3 copy\WT2_K36me3_x20_x1.5_#6.tif	31.771		C3-KO_Kd+me3 copy\BIC1_K36me3_x20_x1.6_#1.tif	26.619
	C3-WT_Kd+me3 copy\WT2_K36me3_x20_x1.5_#6.tif	20.4		C3-KO_Kd+me3 copy\BIC1_K36me3_x20_x1.6_#1.tif	20.4
	C3-WT_Kd+me3 copy\WT2_K36me3_x20_x1.5_#6.tif	62.506		C3-KO_Kd+me3 copy\BIC1_K36me3_x20_x1.6_#1.tif	74.104
	C3-WT_Kd+me3 copy\WT2_K36me3_x20_x1.5_#6.tif	31.571		C3-KO_Kd+me3 copy\BIC1_K36me3_x20_x1.6_#1.tif	37
	C3-WT_Kd+me3 copy\WT2_K36me3_x20_x1.5_#6.tif	26.044		C3-KO_Kd+me3 copy\BIC1_K36me3_x20_x1.6_#1.tif	29.444
	C3-WT_Kd+me3 copy\WT2_K36me3_x20_x1.5_#6.tif	25.158		C3-KO_Kd+me3 copy\BIC1_K36me3_x20_x1.6_#1.tif	24.15
	C3-WT_Kd+me3 copy\WT2_K36me3_x20_x1.5_#6.tif	97.667		C3-KO_Kd+me3 copy\BIC1_K36me3_x20_x1.6_#1.tif	22.433
	C3-WT_Kd+me3 copy\WT2_K36me3_x20_x1.5_#6.tif	79.5		C3-KO_Kd+me3 copy\BIC1_K36me3_x20_x1.6_#1.tif	18.867
	C3-WT_Kd+me3 copy\WT2_K36me3_x20_x1.5_#6.tif	29.49		C3-KO_Kd+me3 copy\BIC1_K36me3_x20_x1.6_#1.tif	30.265
	C3-WT_Kd+me3 copy\WT2_K36me3_x20_x1.5_#6.tif	31		C3-KO_Kd+me3 copy\BIC1_K36me3_x20_x1.6_#1.tif	21.739
	C3-WT_Kd+me3 copy\WT2_K36me3_x20_x1.5_#6.tif	186.25		C3-KO_Kd+me3 copy\BIC1_K36me3_x20_x1.6_#1.tif	24.815
	C3-WT_Kd+me3 copy\WT2_K36me3_x20_x1.5_#6.tif	99.788		C3-KO_Kd+me3 copy\BIC1_K36me3_x20_x1.6_#1.tif	19.583
	C3-WT_Kd+me3 copy\WT2_K36me3_x20_x1.5_#6.tif	50.5		C3-KO_Kd+me3 copy\BIC1_K36me3_x20_x1.6_#1.tif	16.574
	C3-WT_Kd+me3 copy\WT2_K36me3_x20_x1.5_#6.tif	56.846		C3-KO_Kd+me3 copy\BIC1_K36me3_x20_x1.6_#1.tif	22.25
	C3-WT_Kd+me3 copy\WT2_K36me3_x20_x1.5_#6.tif	22.632		C3-KO_Kd+me3 copy\BIC1_K36me3_x20_x1.6_#1.tif	22.5
	C3-WT_Kd+me3 copy\WT2_K36me3_x20_x1.5_#6.tif	183.06		C3-KO_Kd+me3 copy\BIC1_K36me3_x20_x1.6_#1.tif	21.563
	C3-WT_Kd+me3 copy\WT2_K36me3_x20_x1.5_#6.tif	30.8		C3-KO_Kd+me3 copy\BIC1_K36me3_x20_x1.6_#1.tif	20.2
	C3-WT_Kd+me3 copy\WT2_K36me3_x20_x1.5_#6.tif	60.733		C3-KO_Kd+me3 copy\BIC1_K36me3_x20_x1.6_#1.tif	19.533
	C3-WT_Kd+me3 copy\WT2_K36me3_x20_x1.5_#6.tif	127.936		C3-KO_Kd+me3 copy\BIC1_K36me3_x20_x1.6_#1.tif	18.947
	C3-WT_Kd+me3 copy\WT2_K36me3_x20_x1.5_#6.tif	33		C3-KO_Kd+me3 copy\BIC1_K36me3_x20_x1.6_#1.tif	29.364
	C3-WT_Kd+me3 copy\WT2_K36me3_x20_x1.5_#6.tif	33.861		C3-KO_Kd+me3 copy\BIC1_K36me3_x20_x1.6_#1.tif	25.725
	C3-WT_Kd+me3 copy\WT2_K36me3_x20_x1.5_#6.tif	39.345		C3-KO_Kd+me3 copy\BIC1_K36me3_x20_x1.6_#1.tif	21.644
	C3-WT_Kd+me3 copy\WT2_K36me3_x20_x1.5_#6.tif	43.211		C3-KO_Kd+me3 copy\BIC1_K36me3_x20_x1.6_#1.tif	25.361
	C3-WT_Kd+me3 copy\WT2_K36me3_x20_x1.5_#6.tif	76.455		C3-KO_Kd+me3 copy\BIC1_K36me3_x20_x1.6_#1.tif	52.379
	C3-WT_Kd+me3 copy\WT2_K36me3_x20_x1.5_#6.tif	36.727		C3-KO_Kd+me3 copy\BIC1_K36me3_x20_x1.6_#1.tif	19.185
	C3-WT_Kd+me3 copy\WT2_K36me3_x20_x1.5_#6.tif	41.351		C3-KO_Kd+me3 copy\BIC1_K36me3_x20_x1.6_#1.tif	21.763
	C3-WT_Kd+me3 copy\WT2_K36me3_x20_x1.5_#6.tif	32.526		C3-KO_Kd+me3 copy\BIC1_K36me3_x20_x1.6_#1.tif	17.628
	C3-WT_Kd+me3 copy\WT2_K36me3_x20_x1.5_#6.tif	26.091		C3-KO_Kd+me3 copy\BIC1_K36me3_x20_x1.6_#1.tif	23.412
	C3-WT_Kd+me3 copy\WT2_K36me3_x20_x1.5_#6.tif	58.333		C3-KO_Kd+me3 copy\BIC1_K36me3_x20_x1.6_#1.tif	14.333
	C3-WT_Kd+me3 copy\WT2_K36me3_x20_x1.5_#6.tif	29		C3-KO_Kd+me3 copy\BIC1_K36me3_x20_x1.6_#1.tif	40.357
	C3-WT_Kd+me3 copy\WT2_K36me3_x20_x1.5_#6.tif	29.743		C3-KO_Kd+me3 copy\BIC1_K36me3_x20_x1.6_#1.tif	23.5
	C3-WT_Kd+me3 copy\WT2_K36me3_x20_x1.5_#6.tif	26		C3-KO_Kd+me3 copy\BIC1_K36me3_x20_x1.6_#1.tif	35.947
	C3-WT_Kd+me3 copy\WT2_K36me3_x20_x1.5_#6.tif	39.375		C3-KO_Kd+me3 copy\BIC1_K36me3_x20_x1.6_#1.tif	25.143
	C3-WT_Kd+me3 copy\WT2_K36me3_x20_x1.5_#6.tif	47.167		C3-KO_Kd+me3 copy\BIC1_K36me3_x20_x1.6_#1.tif	98
	C3-WT_Kd+me3 copy\WT2_K36me3_x20_x1.5_#6.tif	33.837		C3-KO_Kd+me3 copy\BIC1_K36me3_x20_x1.6_#1.tif	24.462
	C3-WT_Kd+me3 copy\WT2_K36me3_x20_x1.5_#6.tif	39.052		C3-KO_Kd+me3 copy\BIC1_K36me3_x20_x1.6_#1.tif	17.909
	C3-WT_Kd+me3 copy\WT2_K36me3_x20_x1.5_#6.tif	25.75		C3-KO_Kd+me3 copy\BIC1_K36me3_x20_x1.6_#1.tif	29
	C3-WT_Kd+me3 copy\WT2_K36me3_x20_x1.5_#6.tif	24.87		C3-KO_Kd+me3 copy\BIC1_K36me3_x20_x1.6_#1.tif	23.935
	C3-WT_Kd+me3 copy\WT2_K36me3_x20_x1.5_#6.tif	25.37		C3-KO_Kd+me3 copy\BIC1_K36me3_x20_x1.6_#1.tif	21.908
	C3-WT_Kd+me3 copy\WT2_K36me3_x20_x1.5_#6.tif	29.292		C3-KO_Kd+me3 copy\BIC1_K36me3_x20_x1.6_#1.tif	30.125
	C3-WT_Kd+me3 copy\WT2_K36me3_x20_x1.5_#6.tif	75.5		C3-KO_Kd+me3 copy\BIC1_K36me3_x20_x1.6_#1.tif	25
	C3-WT_Kd+me3 copy\WT2_K36me3_x20_x1.5_#6.tif	38.244		C3-KO_Kd+me3 copy\BIC1_K36me3_x20_x1.6_#1.tif	74
	C3-WT_Kd+me3 copy\WT2_K36me3_x20_x1.5_#6.tif	90.938		C3-KO_Kd+me3 copy\BIC1_K36me3_x20_x1.6_#1.tif	25.333
	C3-WT_Kd+me3 copy\WT2_K36me3_x20_x1.5_#6.tif	35.556		C3-KO_Kd+me3 copy\BIC1_K36me3_x20_x1.6_#1.tif	15.848
	C3-WT_Kd+me3 copy\WT2_K36me3_x20_x1.5_#6.tif	40.25		C3-KO_Kd+me3 copy\BIC1_K36me3_x20_x1.6_#1.tif	17.873
	C3-WT_Kd+me3 copy\WT2_K36me3_x20_x1.5_#6.tif	26.688		C3-KO_Kd+me3 copy\BIC1_K36me3_x20_x1.6_#1.tif	29.074
	C3-WT_Kd+me3 copy\WT2_K36me3_x20_x1.5_#6.tif	25.25		C3-KO_Kd+me3 copy\BIC1_K36me3_x20_x1.6_#1.tif	24.6
	C3-WT_Kd+me3 copy\WT2_K36me3_x20_x1.5_#6.tif	43.222		C3-KO_Kd+me3 copy\BIC1_K36me3_x20_x1.6_#1.tif	13.25
	C3-WT_Kd+me3 copy\WT2_K36me3_x20_x1.5_#6.tif	32.6		C3-KO_Kd+me3 copy\BIC1_K36me3_x20_x1.6_#1.tif	12.333
	C3-WT_Kd+me3 copy\WT2_K36me3_x20_x1.5_#6.tif	22.346		C3-KO_Kd+me3 copy\BIC1_K36me3_x20_x1.6_#1.tif	30.611
	C3-WT_Kd+me3 copy\WT2_K36me3_x20_x1.5_#6.tif	39.111		C3-KO_Kd+me3 copy\BIC1_K36me3_x20_x1.6_#1.tif	20.889
	C3-WT_Kd+me3 copy\WT2_K36me3_x20_x1.5_#6.tif	22.667		C3-KO_Kd+me3 copy\BIC1_K36me3_x20_x1.6_#1.tif	33.929
	C3-WT_Kd+me3 copy\WT2_K36me3_x20_x1.5_#6.tif	40.375		C3-KO_Kd+me3 copy\BIC1_K36me3_x20_x1.6_#1.tif	21.796
	C3-WT_Kd+me3 copy\WT2_K36me3_x20_x1.5_#6.tif	165.133		C3-KO_Kd+me3 copy\BIC1_K36me3_x20_x1.6_#1.tif	40.75
	C3-WT_Kd+me3 copy\WT2_K36me3_x20_x1.5_#6.tif	28.925		C3-KO_Kd+me3 copy\BIC1_K36me3_x20_x1.6_#1.tif	27.293
	C3-WT_Kd+me3 copy\WT2_K36me3_x20_x1.5_#6.tif	108.625		C3-KO_Kd+me3 copy\BIC1_K36me3_x20_x1.6_#1.tif	21.6
	C3-WT_Kd+me3 copy\WT2_K36me3_x20_x1.5_#6.tif	23.167		C3-KO_Kd+me3 copy\BIC1_K36me3_x20_x1.6_#1.tif	26.704
	C3-WT_Kd+me3 copy\WT2_K36me3_x20_x1.5_#6.tif	28.5		C3-KO_Kd+me3 copy\BIC1_K36me3_x20_x1.6_#1.tif	22.06
	C3-WT_Kd+me3 copy\WT2_K36me3_x20_x1.5_#6.tif	25.026		C3-KO_Kd+me3 copy\BIC1_K36me3_x20_x1.6_#1.tif	37.963
	C3-WT_Kd+me3 copy\WT2_K36me3_x20_x1.5_#6.tif	20.333		C3-KO_Kd+me3 copy\BIC1_K36me3_x20_x1.6_#1.tif	35
	C3-WT_Kd+me3 copy\WT2_K36me3_x20_x1.5_#6.tif	100.867		C3-KO_Kd+me3 copy\BIC1_K36me3_x20_x1.6_#1.tif	23.211
	C3-WT_Kd+me3 copy\WT2_K36me3_x20_x1.5_#6.tif	32.327		C3-KO_Kd+me3 copy\BIC1_K36me3_x20_x1.6_#1.tif	39.727
	C3-WT_Kd+me3 copy\WT2_K36me3_x20_x1.5_#6.tif	43.032		C3-KO_Kd+me3 copy\BIC1_K36me3_x20_x1.6_#1.tif	21.72
	C3-WT_Kd+me3 copy\WT2_K36me3_x20_x1.5_#6.tif	89.033		C3-KO_Kd+me3 copy\BIC1_K36me3_x20_x1.6_#1.tif	22.769
	C3-WT_Kd+me3 copy\WT2_K36me3_x20_x1.5_#6.tif	26.522		C3-KO_Kd+me3 copy\BIC1_K36me3_x20_x1.6_#1.tif	28.807
	C3-WT_Kd+me3 copy\WT2_K36me3_x20_x1.5_#6.tif	96.931		C3-KO_Kd+me3 copy\BIC1_K36me3_x20_x1.6_#1.tif	19.218
	C3-WT_Kd+me3 copy\WT2_K36me3_x20_x1.5_#6.tif	130		C3-KO_Kd+me3 copy\BIC1_K36me3_x20_x1.6_#1.tif	27
	C3-WT_Kd+me3 copy\WT2_K36me3_x20_x1.5_#6.tif	26.389		C3-KO_Kd+me3 copy\BIC1_K36me3_x20_x1.6_#1.tif	19.414
	C3-WT_Kd+me3 copy\WT2_K36me3_x20_x1.5_#6.tif	34.969		C3-KO_Kd+me3 copy\BIC1_K36me3_x20_x1.6_#1.tif	18.375
	C3-WT_Kd+me3 copy\WT2_K36me3_x20_x1.5_#6.tif	45.571		C3-KO_Kd+me3 copy\BIC1_K36me3_x20_x1.6_#1.tif	20.167
	C3-WT_Kd+me3 copy\WT2_K36me3_x20_x1.5_#6.tif	63.5		C3-KO_Kd+me3 copy\BIC1_K36me3_x20_x1.6_#1.tif	21.857
	C3-WT_Kd+me3 copy\WT2_K36me3_x20_x1.5_#6.tif	37.75		C3-KO_Kd+me3 copy\BIC1_K36me3_x20_x1.6_#1.tif	22.84
	C3-WT_Kd+me3 copy\WT2_K36me3_x20_x1.5_#6.tif	45.7		C3-KO_Kd+me3 copy\BIC1_K36me3_x20_x1.6_#1.tif	39.667
	C3-WT_Kd+me3 copy\WT2_K36me3_x20_x1.5_#6.tif	54.607		C3-KO_Kd+me3 copy\BIC1_K36me3_x20_x1.6_#1.tif	27.717
	C3-WT_Kd+me3 copy\WT2_K36me3_x20_x1.5_#6.tif	164.218		C3-KO_Kd+me3 copy\BIC1_K36me3_x20_x1.6_#1.tif	18.75
	C3-WT_Kd+me3 copy\WT2_K36me3_x20_x1.5_#6.tif	70.333		C3-KO_Kd+me3 copy\BIC1_K36me3_x20_x1.6_#1.tif	34.538
	C3-WT_Kd+me3 copy\WT2_K36me3_x20_x1.5_#6.tif	40.308		C3-KO_Kd+me3 copy\BIC1_K36me3_x20_x1.6_#1.tif	24.794
	C3-WT_Kd+me3 copy\WT2_K36me3_x20_x1.5_#6.tif	21.83		C3-KO_Kd+me3 copy\BIC1_K36me3_x20_x1.6_#1.tif	20.114
	C3-WT_Kd+me3 copy\WT2_K36me3_x20_x1.5_#6.tif	20.667		C3-KO_Kd+me3 copy\BIC1_K36me3_x20_x1.6_#1.tif	26.923
	C3-WT_Kd+me3 copy\WT2_K36me3_x20_x1.5_#6.tif	19.25		C3-KO_Kd+me3 copy\BIC1_K36me3_x20_x1.6_#1.tif	50.5
	C3-WT_Kd+me3 copy\WT2_K36me3_x20_x1.5_#6.tif	102.714		C3-KO_Kd+me3 copy\BIC1_K36me3_x20_x1.6_#1.tif	36.769
	C3-WT_Kd+me3 copy\WT2_K36me3_x20_x1.5_#6.tif	109.292		C3-KO_Kd+me3 copy\BIC1_K36me3_x20_x1.6_#1.tif	22.8
	C3-WT_Kd+me3 copy\WT2_K36me3_x20_x1.5_#6.tif	66.97		C3-KO_Kd+me3 copy\BIC1_K36me3_x20_x1.6_#1.tif	23.345
	C3-WT_Kd+me3 copy\WT2_K36me3_x20_x1.5_#6.tif	24.227		C3-KO_Kd+me3 copy\BIC1_K36me3_x20_x1.6_#1.tif	21.542
	C3-WT_Kd+me3 copy\WT2_K36me3_x20_x1.5_#6.tif	35.043		C3-KO_Kd+me3 copy\BIC1_K36me3_x20_x1.6_#1.tif	15
	C3-WT_Kd+me3 copy\WT2_K36me3_x20_x1.5_#6.tif	74.6		C3-KO_Kd+me3 copy\BIC1_K36me3_x20_x1.6_#1.tif	22.731
	C3-WT_Kd+me3 copy\WT2_K36me3_x20_x1.5_#6.tif	110.182		C3-KO_Kd+me3 copy\BIC1_K36me3_x20_x1.6_#1.tif	13.909
	C3-WT_Kd+me3 copy\WT2_K36me3_x20_x1.5_#6.tif	24.241		C3-KO_Kd+me3 copy\BIC1_K36me3_x20_x1.6_#1.tif	15.294
	C3-WT_Kd+me3 copy\WT2_K36me3_x20_x1.5_#6.tif	36.6		C3-KO_Kd+me3 copy\BIC1_K36me3_x20_x1.6_#1.tif	27.105
	C3-WT_Kd+me3 copy\WT2_K36me3_x20_x1.5_#6.tif	27.25		C3-KO_Kd+me3 copy\BIC1_K36me3_x20_x1.6_#1.tif	20.154
	C3-WT_Kd+me3 copy\WT2_K36me3_x20_x1.5_#6.tif	22.115		C3-KO_Kd+me3 copy\BIC1_K36me3_x20_x1.6_#1.tif	15.818
	C3-WT_Kd+me3 copy\WT2_K36me3_x20_x1.5_#6.tif	32.021		C3-KO_Kd+me3 copy\BIC1_K36me3_x20_x1.6_#1.tif	29
	C3-WT_Kd+me3 copy\WT2_K36me3_x20_x1.5_#6.tif	37		C3-KO_Kd+me3 copy\BIC1_K36me3_x20_x1.6_#1.tif	23
	C3-WT_Kd+me3 copy\WT2_K36me3_x20_x1.5_#6.tif	29.289		C3-KO_Kd+me3 copy\BIC1_K36me3_x20_x1.6_#1.tif	33.111
	C3-WT_Kd+me3 copy\WT2_K36me3_x20_x1.5_#6.tif	33.8		C3-KO_Kd+me3 copy\BIC1_K36me3_x20_x1.6_#1.tif	18.391
	C3-WT_Kd+me3 copy\WT2_K36me3_x20_x1.5_#6.tif	25.036		C3-KO_Kd+me3 copy\BIC1_K36me3_x20_x1.6_#1.tif	19.667
	C3-WT_Kd+me3 copy\WT2_K36me3_x20_x1.5_#6.tif	58.596		C3-KO_Kd+me3 copy\BIC1_K36me3_x20_x1.6_#1.tif	23.718
	C3-WT_Kd+me3 copy\WT2_K36me3_x20_x1.5_#6.tif	19		C3-KO_Kd+me3 copy\BIC1_K36me3_x20_x1.6_#1.tif	26.125
	C3-WT_Kd+me3 copy\WT2_K36me3_x20_x1.5_#6.tif	90.323		C3-KO_Kd+me3 copy\BIC1_K36me3_x20_x1.6_#1.tif	25.5
	C3-WT_Kd+me3 copy\WT2_K36me3_x20_x1.5_#6.tif	56		C3-KO_Kd+me3 copy\BIC1_K36me3_x20_x1.6_#1.tif	28.156
	C3-WT_Kd+me3 copy\WT2_K36me3_x20_x1.5_#6.tif	34		C3-KO_Kd+me3 copy\BIC1_K36me3_x20_x1.6_#1.tif	22.8
	C3-WT_Kd+me3 copy\WT2_K36me3_x20_x1.5_#6.tif	20.333		C3-KO_Kd+me3 copy\BIC1_K36me3_x20_x1.6_#1.tif	24.719
	C3-WT_Kd+me3 copy\WT2_K36me3_x20_x1.5_#6.tif	56.364		C3-KO_Kd+me3 copy\BIC1_K36me3_x20_x1.6_#1.tif	20.326
	C3-WT_Kd+me3 copy\WT2_K36me3_x20_x1.5_#6.tif	19.788		C3-KO_Kd+me3 copy\BIC1_K36me3_x20_x1.6_#1.tif	27.571
	C3-WT_Kd+me3 copy\WT2_K36me3_x20_x1.5_#6.tif	31.035		C3-KO_Kd+me3 copy\BIC1_K36me3_x20_x1.6_#1.tif	27.798
	C3-WT_Kd+me3 copy\WT2_K36me3_x20_x1.5_#6.tif	37		C3-KO_Kd+me3 copy\BIC1_K36me3_x20_x1.6_#1.tif	18.577
	C3-WT_Kd+me3 copy\WT2_K36me3_x20_x1.5_#6.tif	149.556		C3-KO_Kd+me3 copy\BIC1_K36me3_x20_x1.6_#1.tif	43.333
	C3-WT_Kd+me3 copy\WT2_K36me3_x20_x1.5_#6.tif	108.413		C3-KO_Kd+me3 copy\BIC1_K36me3_x20_x1.6_#1.tif	22.846
	C3-WT_Kd+me3 copy\WT2_K36me3_x20_x1.5_#6.tif	220.5		C3-KO_Kd+me3 copy\BIC1_K36me3_x20_x1.6_#1.tif	34.25
	C3-WT_Kd+me3 copy\WT2_K36me3_x20_x1.5_#6.tif	48		C3-KO_Kd+me3 copy\BIC1_K36me3_x20_x1.6_#1.tif	21.927
	C3-WT_Kd+me3 copy\WT2_K36me3_x20_x1.5_#6.tif	177.938		C3-KO_Kd+me3 copy\BIC1_K36me3_x20_x1.6_#1.tif	23
	C3-WT_Kd+me3 copy\WT2_K36me3_x20_x1.5_#6.tif	213.188		C3-KO_Kd+me3 copy\BIC1_K36me3_x20_x1.6_#1.tif	26
	C3-WT_Kd+me3 copy\WT2_K36me3_x20_x1.5_#6.tif	187.524		C3-KO_Kd+me3 copy\BIC1_K36me3_x20_x1.6_#1.tif	22.95
	C3-WT_Kd+me3 copy\WT2_K36me3_x20_x1.5_#6.tif	27.745		C3-KO_Kd+me3 copy\BIC1_K36me3_x20_x1.6_#1.tif	27.828
	C3-WT_Kd+me3 copy\WT2_K36me3_x20_x1.5_#6.tif	24.75		C3-KO_Kd+me3 copy\BIC1_K36me3_x20_x1.6_#1.tif	35
	C3-WT_Kd+me3 copy\WT2_K36me3_x20_x1.5_#6.tif	29.459		C3-KO_Kd+me3 copy\BIC1_K36me3_x20_x1.6_#1.tif	26.795
	C3-WT_Kd+me3 copy\WT2_K36me3_x20_x1.5_#6.tif	34.222		C3-KO_Kd+me3 copy\BIC1_K36me3_x20_x1.6_#1.tif	23.25
	C3-WT_Kd+me3 copy\WT2_K36me3_x20_x1.5_#6.tif	60.966		C3-KO_Kd+me3 copy\BIC1_K36me3_x20_x1.6_#1.tif	21.429
	C3-WT_Kd+me3 copy\WT2_K36me3_x20_x1.5_#6.tif	121.609		C3-KO_Kd+me3 copy\BIC1_K36me3_x20_x1.6_#1.tif	28
	C3-WT_Kd+me3 copy\WT2_K36me3_x20_x1.5_#6.tif	25.633		C3-KO_Kd+me3 copy\BIC1_K36me3_x20_x1.6_#1.tif	29.269
	C3-WT_Kd+me3 copy\WT2_K36me3_x20_x1.5_#6.tif	39.44		C3-KO_Kd+me3 copy\BIC1_K36me3_x20_x1.6_#1.tif	24.125
	C3-WT_Kd+me3 copy\WT2_K36me3_x20_x1.5_#6.tif	40.786		C3-KO_Kd+me3 copy\BIC1_K36me3_x20_x1.6_#1.tif	24.231
	C3-WT_Kd+me3 copy\WT2_K36me3_x20_x1.5_#6.tif	34.25		C3-KO_Kd+me3 copy\BIC1_K36me3_x20_x1.6_#1.tif	31.118
	C3-WT_Kd+me3 copy\WT2_K36me3_x20_x1.5_#6.tif	42.875		C3-KO_Kd+me3 copy\BIC1_K36me3_x20_x1.6_#1.tif	17.439
	C3-WT_Kd+me3 copy\WT2_K36me3_x20_x1.5_#6.tif	27.816		C3-KO_Kd+me3 copy\BIC1_K36me3_x20_x1.6_#1.tif	18.4
[truncated: 26,248 more rows]

## Sheet: Fig.3e
		KDM2A
		cMyc- LZ											cMyc+ LZ											cMyc+ DZ											cMyc- DZ
	WT	1.17	0.96	1.01	1.03	1.12	1.06	1.46	1.28	1.12	1.04	1.26	1.59	1.12	1.13	1.4	1.47	1.2	1.97	1.66	1.41	1.54	1.43	2.82	2.53	2.54	2.81	2.84	2.68	3.18	2.96	2.61	1.31	1.35	1.4	1.2	1.31	1.34	1.33	1.28	1.63	1.58	1.29	0.95	1.11
	KO	1.18	1.08	1	1.54	1.29	1.76	1.27	1.53	1.27			2.09	2.11	1.81	3.41	2.28	3.24	2.01	1.7	2.37			4.55	3.28	3.14	5.23	4.03	5.03	4.25	4.7	1.87			1.78	1.72	1.53	2.27	1.93	2.63	1.98	2.11	1.19

## Sheet: Fig.3f
			KDM2A
			low											high
	Myc- LZ	WT	1.21	1.01	1.05	1.08	1.15	1.1	1.49	1.32	1.15	1.01	1.29	1.21	0.88	0.98	0.97	1.15	1.15	1.53	1.19	1.14	1.32	1.41
		KO	1.22	1.12	1.06	1.5	1.31	1.69	1.29	1.55	1.27			1.1	1.02	0.84	1.56	1.22	1.86	1.16	1.49	1.36
			low											high
	Myc+ LZ	WT	1.81	1.34	1.34	1.67	1.74	1.38	2.15	1.93	1.55	1.46	1.66	1.82	1.16	1.08	1.27	1.78	1.76	1.94	1.4	1.74	2.07	1.35
		KO	1.29	1.16	1.01	2.29	1.57	2.81	1.15	0.92	2.15			2.28	2.86	1.71	4.33	2.57	3.15	1.9	2.38	2.38
			low											high
	Myc+ DZ	WT	3.22	2.81	2.95	3.04	3.14	2.91	3.46	3.22	2.73	1.12	1.1	1.99	2.43	2.29	2.75	3.06	3.27	3.77	2.89	2.6	1.37	1.49
		KO	5.64	4.21	3.95	5.27	5	4.86	4.81	5.91	1.79			4.55	3.27	3.49	5.49	3.93	5.64	4.58	4.57	1.98
			low											high
	Myc- DZ	WT	1.46	1.25	1.36	1.4	1.37	1.32	1.66	1.59	1.32	0.94	1.07	1.48	1.28	1.41	1.45	1.5	1.49	1.76	1.84	1.42	1.19	1.39
		KO	1.79	1.71	1.55	2.02	1.91	2.36	1.94	2.1	1.16			1.99	1.91	1.6	2.63	2.17	3.08	2.17	2.24	1.42

## Sheet: Fig.4a
	MAR relative MFI
	DZ						LZ						non-GC
	1	1	1	1	1	1	3.75	2.7	2.94	2.02	3.13	2.52	4.81	5.58	5.91	5.73	3.14	2.32

[truncated: 28 more sheets: Fig.4b, Fig.4c, Fig.4e, Fig.4f, Fig.5d, Fig.6b, Fig.6c, Fig.6d, Fig.6e, Suppl Fig.1c, Suppl Fig.1d, Suppl Fig.1f, Suppl Fig.1l, Suppl Fig.1m, Suppl Fig.1n, Suppl Fig.2a, Suppl Fig.2b, Suppl Fig.2c, Suppl Fig.2d, Suppl Fig.2e …]
